# Supplementary material for: Population Distribution Analyses Reveal a Hierarchy of Molecular Players Underlying Parallel Endocytic Pathways
Source: PLoS One. 2014 Jun 27;9(6):e100554. doi: 10.1371/journal.pone.0100554 (PMC4074053; doi:10.1371/journal.pone.0100554)
Supplement: Table S1 — Z-scores for the entire screen, the hits and parameter descriptions. Primary Z-Scores (tab labeled “Z-score”) calculated for the 7216 genes tested in triplicate across all 27 parameters (details in tab labeled “Parameter Description”), and the corresponding parameter-wise list of hits (tab labeled “Hits-Parameter wise”) obtained using a KS-based Z-Score with a threshold of Z> = 3 for at least two out of three replicates. (XLS) [file pone.0100554.s009.xls]

## Sheet: Z-score Parameter-wise
		Cell Numbers			Fint1			Fint2			Fint3			Fint4			Fnum			Fmph1			Fmph2			Fmph3			Fclc			Tint1			Tint2			Tint3			Tint4			Rto1			Rto2
Cgnum	Name	Replicate1	Replicate2	Replicate3	Replicate1	Replicate2	Replicate3	Replicate1	Replicate2	Replicate3	Replicate1	Replicate2	Replicate3	Replicate1	Replicate2	Replicate3	Replicate1	Replicate2	Replicate3	Replicate1	Replicate2	Replicate3	Replicate1	Replicate2	Replicate3	Replicate1	Replicate2	Replicate3	Replicate1	Replicate2	Replicate3	Replicate1	Replicate2	Replicate3	Replicate1	Replicate2	Replicate3	Replicate1	Replicate2	Replicate3	Replicate1	Replicate2	Replicate3	Replicate1	Replicate2	Replicate3	Replicate1	Replicate2	Replicate3
CG1004	rhomboid	455	682	319	-0.790551	1.58174	-0.246744	-0.0965338	-0.00229262	2.47917	0.320584	2.22043	7.2806	-0.488245	0.899394	0.53184	0.6366	0.0170078	1.43012	1.30473	1.77701	6.95883	0.226888	0.96877	6.38507	0.982194	1.64588	7.35188	0.842752	2.13254	4.51295	-0.0398911	0.262768	0.071936	-0.240659	0.505735	1.42696	0.20359	-0.0497535	1.9711	-0.0377388	-0.0148013	2.92904	0.499497	-0.192877	1.00911	-0.020814	0.533426	0.660541
CG1009	Puromycin sensitive aminopeptidase	383	675	283	0.110669	2.0924	-0.483649	0.149671	-0.394556	-0.230485	-0.235433	0.215322	1.66584	-0.522913	2.99648	-0.130948	0.604778	0.949561	0.789184	-0.38872	1.29607	3.99349	-0.230104	1.04608	4.93784	-0.772908	1.58848	3.3796	-1.3171	1.05616	5.60582	-0.54866	2.90996	4.34731	-0.750145	1.43499	5.87138	-0.480722	2.69967	6.1986	-0.338349	1.17397	5.93545	-0.342617	-0.233567	4.30864	-0.459943	-0.173006	2.9852
CG1017	CG1017	264	489	457	-0.0813696	0.51274	-0.886856	0.630258	2.94651	0.301524	1.43045	3.45971	3.37298	0.0358732	3.23543	0.112153	0.107808	0.815015	1.43927	3.10069	2.54852	3.53715	2.14908	6.41213	4.74886	3.74925	3.00845	2.5763	2.73797	8.8485	10.7424	2.21182	6.06447	5.86516	4.88375	7.52828	8.39856	4.50747	7.31447	9.13861	3.89883	5.83707	4.70889	1.16843	-0.0872343	0.642067	0.397703	0.0549193	0.758493
CG1019	Muscle LIM protein at 84B	485	953	84	-0.259799	-0.266527	-0.538251	-0.478644	-0.465859	3.67236	-0.296234	-0.0858174	1.9272	-0.572894	1.84922	0.919415	1.36202	0.453064	-0.290979	1.31369	1.98511	-2.40979	0.364775	0.891771	-0.369915	1.1637	2.34919	-1.2905	1.3709	2.54645	-0.263721	-0.181731	-0.548661	-0.932988	0.41481	-0.833897	1.25894	0.678637	-0.911601	2.63956	-0.0744135	-0.336554	1.05599	0.986365	0.81476	-0.0154485	0.22484	2.00521	1.2582
CG1021	CG1021	443	187	259	5.09475	0.0826554	1.64508	7.8617	0.620126	2.65296	4.41569	1.31343	2.9024	1.70042	0.674661	0.731653	1.50001	-0.717137	2.06553	7.86343	0.475331	3.70788	7.06113	4.7146	5.49321	7.90891	3.57327	3.40791	3.11281	-1.93075	2.55518	1.16423	2.56789	0.65134	1.21193	-1.47585	-0.506237	1.20283	0.0525837	-0.226138	1.94198	-1.20569	0.614378	0.0943695	-0.687489	-0.603285	1.36392	-1.48368	-0.330015
CG1028	Antennapedia	375	193	129	3.04228	-1.5336	0.401901	3.59292	-0.801113	0.210117	1.62729	-0.625472	2.45822	-0.223842	0.415028	0.483642	0.110709	-0.673746	0.184884	3.45608	4.10071	2.93329	4.19879	3.91586	4.91453	3.21041	5.04406	4.89429	1.53988	-0.288937	1.55291	0.631313	0.767458	6.36103	0.449555	-0.54381	5.20637	0.622345	-0.452167	2.89566	3.11488	-0.280145	1.34187	-0.0190968	1.0175	0.922407	0.650352	0.570687	-0.96335
CG1030	Sex combs reduced	676	492	170	0.903358	0.330707	1.32463	-0.466553	-0.214977	2.9356	-0.273526	-0.526718	5.33387	-0.122904	0.841574	-0.742372	0.63404	-0.352673	0.653053	2.49024	1.82733	2.64857	2.61882	2.78648	4.3846	2.60292	1.48854	2.17683	3.20238	2.67479	1.96711	-0.283065	0.0857393	4.55986	0.763901	0.699333	2.04202	1.4418	1.54576	2.24266	3.15361	2.23337	0.723149	0.307372	1.68556	-0.873991	1.05331	0.53508	0.656792
CG1031	alpha-Esterase-1	705	537	253	0.0373435	1.54104	-0.69007	-0.0363736	-0.454117	0.303795	1.13064	0.212616	0.118405	-0.329344	0.911945	0.135936	1.43008	0.177441	0.22045	4.04361	0.366629	1.69516	4.3881	1.10292	3.38232	3.88294	0.696319	1.33479	2.88501	0.497189	0.975153	-0.544586	0.129319	0.265164	-0.454398	-0.827202	-0.115778	0.230903	-0.194971	0.885445	1.9562	-0.064644	2.03822	-0.360252	0.547908	0.263146	0.4423	-0.564055	1.02063
CG1041	CG1041	633	244	299	-0.276414	-0.904362	0.180931	0.0578855	0.865439	0.355468	-0.0991881	-0.00122796	0.697892	-0.500511	1.08211	0.63143	1.18703	-0.182849	0.46896	1.20228	3.80588	2.81917	0.52633	6.18265	4.12597	1.433	6.01588	3.35949	1.83008	0.634825	1.47681	-0.265354	1.09099	0.310206	0.15642	1.79796	-0.439124	-0.022807	2.2826	-0.170952	1.34978	4.0433	1.78009	0.859923	1.31095	2.47705	0.177952	0.52785	1.15489
CG1046	zerknullt	247	86	206	2.99873	-0.41998	-0.392157	1.54483	-0.145717	1.61739	3.63138	-0.652698	3.36287	-0.35395	1.58911	1.02067	0.44255	-1.96617	0.314313	4.09091	-2.48112	2.11012	5.25184	-0.977516	3.94856	4.76844	-3.55583	2.47083	1.5587	-8.17127	0.496219	0.126821	1.80991	1.04466	-0.872028	-1.84689	0.11409	-0.676726	-0.47519	-0.187663	0.0371	-0.311055	-1.31361	-0.323408	1.2148	1.06899	-0.459422	-1.82877	-0.293265
CG1048	zerknullt-related	274	381	65	0.288233	0.416227	0.268949	-0.0376462	-0.00266824	3.18125	0.0562772	0.386159	1.97748	-1.05006	0.0462985	-0.220438	-0.368953	-0.296895	-1.65043	-0.172261	2.93599	-1.94901	0.385206	3.67363	1.56295	-0.277971	1.65706	-2.46591	0.663055	0.486731	1.16647	0.390908	-0.902806	3.83881	0.191937	-0.95468	3.52434	0.387794	-0.256008	4.55479	2.357	-0.76489	1.77098	0.450939	1.30488	2.9405	0.593011	-0.667233	3.06079
CG1049	CTP:phosphocholine cytidylyltransferase 1	524	620	336	0.102248	0.722338	-0.0900307	0.12169	0.0818319	1.45963	-0.457964	-0.169723	2.08672	-0.356526	0.328866	-0.595571	1.5409	1.2972	0.974592	1.2729	-0.105232	2.4968	1.33238	-0.156203	1.96716	1.93043	-0.640653	2.35201	1.889	2.13496	3.73027	2.01708	1.68363	4.29284	2.84592	2.23794	3.71664	2.85637	2.21071	2.91284	2.70953	4.34403	4.19526	1.38996	1.53833	0.125844	2.83216	3.22485	0.612489
CG1056	Serotonin receptor 2	415	492	126	-0.219532	0.276532	-1.04238	1.21734	0.0582226	1.08595	1.15006	0.214213	3.68743	-0.673793	-0.868514	-0.197279	0.171098	-0.00241005	-0.709924	2.43492	0.91558	1.60556	2.0417	0.690255	3.99718	1.04813	1.07357	0.59055	2.1201	0.617356	0.548372	3.12254	-0.208858	1.29246	2.83139	-0.551002	1.51922	3.47802	-0.586471	1.58801	1.82983	-0.384037	-0.269087	-0.814322	0.827928	-0.164896	1.16174	0.271605	0.0995191
CG1057	Mediator complex subunit 31	183	164	85	1.2965	-0.0339308	-0.873301	0.703424	3.41251	-0.914504	2.58168	1.84436	0.939822	1.77095	0.0724912	-1.09597	-0.18828	-0.665426	-1.64078	2.48639	1.84258	-1.10059	3.60438	6.34853	-0.355538	2.40568	3.53579	-1.41096	1.07815	4.32261	1.03098	1.85496	5.6851	5.7151	1.62726	4.34052	4.16762	3.45075	4.51587	2.94195	-0.175826	1.0865	0.38518	-0.418357	0.326741	-0.160104	-0.0064491	0.237411	-1.06677
CG1058	ripped pocket	381	208	288	-0.11486	-0.223794	0.69029	0.0258218	1.03898	3.50967	0.577047	1.07028	5.07793	-0.356119	-0.0492554	2.42964	0.715853	-0.96967	15.1734	0.56583	3.1473	7.61072	0.248736	3.34647	-2.05037	0.653365	4.83958	1.81826	1.03743	1.92338	0.160728	0.426509	2.96268	-0.858128	0.199141	5.03355	3.43647	0.700366	3.82412	3.13943	0.910631	2.01345	1.99087	-0.881865	-0.62554	2.11972	0.395416	1.02814	2.55831
CG1059	Karyopherin beta 3	113	378	384	-0.695807	-0.856257	-0.134546	1.12156	0.725232	-0.316409	3.17578	1.45833	0.523743	-0.401825	1.13867	-0.623792	-1.94023	0.230886	0.454753	-1.839	5.86556	2.02327	-1.83347	6.54576	1.51844	-2.88926	7.49642	1.52855	-1.8961	15.2401	1.58659	-0.879168	2.67926	-0.865238	-0.462564	4.39753	-0.839691	0.776013	6.53619	-0.7128	-1.09319	5.11235	-0.645664	-0.936824	0.293497	0.259205	0.836636	1.09689	0.900369
CG32465*	CG34127	137	455	214	-1.00987	0.336846	3.60931	-0.382048	0.186592	0.815767	0.63988	0.0131936	2.13277	-0.106307	1.67219	1.76411	-1.66296	-0.13453	0.502752	-1.13839	1.48078	0.42237	-1.26614	0.659294	1.71904	-2.16894	1.69515	0.146691	-1.47717	1.12595	1.73026	-0.791719	-0.386097	1.61373	-0.783455	0.246253	0.756133	-1.05894	-0.539626	0.638248	0.246611	0.336067	1.87157	-1.27839	0.971005	-0.45588	-0.517973	-0.108832	0.706074
CG1063	Inositol 1,4,5,-tris-phosphate receptor	234	648	185	2.59413	0.441273	-0.862259	3.229	-0.188424	2.51768	2.18739	-0.464499	5.06725	-0.234004	1.43382	-0.352165	0.503521	0.77881	0.271578	3.54816	2.72888	2.59207	2.89391	3.15742	3.1713	1.72099	3.04958	1.91833	0.380458	2.58997	0.00260399	-0.117033	-0.205408	0.858806	-0.386702	-0.0558718	-0.986009	-0.230521	0.330647	-0.0477283	-0.814733	-0.0111144	-1.13741	0.0309113	0.453899	-1.11376	1.13757	0.172199	0.575691
CG1064	Snf5-related 1	26	291	28	0.574579	2.16369	0.639831	-0.284455	3.21685	-2.09441	-0.819453	3.05323	1.3067	2.17166	4.29662	0.688229	-2.72739	0.487457	-2.89866	-4.02294	6.86897	-3.60622	-2.46215	9.62531	-2.26854	-4.58079	10.6126	-3.76225	-4.85092	16.1293	-4.63189	-1.82439	7.2344	-0.222115	-0.887192	7.93441	-1.11973	-0.869093	7.81084	-0.0695721	-2.22061	5.37254	-1.74856	0.197912	2.40629	0.256207	-0.883192	3.59824	4.03412
CG1065	Succinyl coenzyme A synthetase alpha subunit	25	311	136	1.05723	0.387439	3.55256	-1.09819	-0.390808	5.94949	1.16861	2.36381	7.64504	-0.774084	-0.125681	1.42097	-3.08813	-0.810089	0.978341	-4.45893	1.35089	3.96379	-3.16347	1.99394	5.24384	-4.2678	-0.290498	2.17264	-3.86966	16.0269	0.729615	-0.858103	15.5562	-1.1291	-1.00827	13.7698	-0.374601	1.07473	12.0824	-0.0420428	0.700407	10.751	-1.70872	-1.40548	9.60353	0.158493	-0.796228	7.13623	3.55434
CG1066	Shaker cognate b	194	239	17	0.145514	0.114369	-1.67036	-0.283798	0.200406	-2.36471	0.665034	0.152027	-0.464104	-0.07444	0.891289	-0.276835	-0.667042	-1.04048	-2.83418	2.07679	0.365493	-3.94085	3.33412	3.97983	-3.57276	1.11796	0.244827	-3.42217	1.46849	17.7907	-4.9706	0.178414	10.6932	0.061712	0.0841952	9.92522	-1.76934	0.63607	10.6598	-0.463254	1.56372	8.88793	-0.929944	0.0298165	10.3707	0.434416	0.21027	7.9556	1.61878
CG1070	Alhambra	77	49	31	1.21255	2.06638	1.8444	3.50736	-0.453368	2.36587	0.599901	-0.817842	5.08764	-0.486032	3.29129	-0.0518234	-2.1715	-2.65158	-1.07139	-1.44251	0.079186	0.529415	-3.07229	-3.10177	1.3558	-0.411239	0.910059	1.94478	-1.63724	8.25658	-0.345479	0.0462225	8.65022	0.856739	1.18366	9.00683	-1.21708	1.31444	9.64212	0.430888	2.33928	3.91652	0.80385	-0.117435	8.30039	0.0905412	1.70042	5.7313	-0.275363
CG1071	E2F transcription factor 2	157	580	151	-0.115993	0.0495249	5.27125	-0.056985	0.753018	4.85142	3.1394	0.988429	7.27975	2.40768	-0.0152825	0.306868	0.842506	0.202891	0.320925	-1.77936	1.72873	3.6842	-1.70302	1.10093	5.95341	-2.42679	1.59513	4.67255	-2.6883	1.31962	3.52568	-0.99217	-0.930866	3.70528	-0.090324	0.618083	1.77913	-0.717932	0.932517	2.09638	-0.940709	0.904118	2.73106	0.885501	0.328532	2.74607	-0.0684306	-0.03013	0.765895
CG1072	Arrowhead	77	48	20	-1.38548	0.0978566	0.497837	-0.781845	0.195708	-0.0512616	-0.322853	0.477773	-0.0326108	-1.0438	0.965986	-0.338152	-2.24319	-2.0125	-2.95547	-3.26063	-2.21989	-3.57387	-2.45626	-1.75239	-3.77056	-3.97782	0.51779	-4.11364	-1.71471	0.211155	-6.36669	0.728584	3.48933	-0.932764	1.90673	2.81394	-1.66261	3.50921	3.54066	-2.2658	1.47493	3.85479	-1.53577	-0.32648	2.29024	-1.83899	1.70111	3.00921	-0.722972
CG1074	CG1074	56	481	226	-1.31511	-1.20539	0.470427	-0.878328	-0.188808	-0.624427	-0.180613	1.4338	1.06113	0.767041	1.22301	-0.262859	-2.54593	0.663296	0.673759	-3.79958	0.578838	-1.93452	-2.9375	1.30161	-1.0803	-6.09573	0.399253	-0.789799	-3.35437	0.237364	-2.27701	-1.05714	0.103232	-0.424927	-0.584636	-0.199077	-0.565822	-1.47031	-0.258898	-0.945025	-2.06431	-0.0768815	1.62214	0.397907	1.61888	0.305305	-1.27244	0.388234	-0.318888
CG1075	CG1075	480	756	164	-0.748051	0.232671	-0.442036	-0.474249	0.197888	1.30703	-0.13651	0.0535946	3.14226	0.114006	1.49255	-0.541611	1.22148	1.26684	0.0242996	3.99027	3.90672	0.860247	2.05758	4.31175	1.10325	2.56851	3.82773	1.52636	1.91959	3.71957	0.362972	-0.394035	0.163518	-0.240415	-0.155621	0.793957	0.0689817	-0.119355	0.865814	0.125409	0.472645	0.448489	0.758404	-0.105341	-0.162369	0.524292	0.197339	0.502491	-0.643918
CG1078	CG1078	135	483	190	2.09001	3.16507	0.0827489	1.83896	0.336671	1.46069	2.4909	0.453207	3.66906	2.253	2.79453	1.49047	-0.997506	0.154352	0.821797	0.35422	1.71898	1.49684	2.86312	1.26159	4.38593	-1.57776	0.648586	0.220657	-0.760159	1.53314	4.27474	0.809296	4.53058	4.85839	1.76209	3.18268	5.36345	2.29838	1.47488	5.63991	-0.402669	-0.658033	3.4268	0.539673	-0.0597867	2.27808	0.249552	0.352496	2.02626
CG1081	Rheb	443	618	168	0.505412	-0.0497551	1.29137	0.868452	2.31896	1.25822	0.213281	-0.127006	1.67011	0.316263	-0.536289	1.25433	0.937346	1.21846	-0.759717	0.808584	-1.23037	-1.00731	0.723003	0.247956	0.205798	0.603482	-1.19427	-1.76189	1.13067	1.07634	-0.577102	-0.155007	0.510507	0.747287	-0.643837	0.987055	1.98609	-0.250844	0.956543	2.08209	1.43195	2.0655	2.8474	0.567073	2.18899	0.136394	1.21514	1.99162	3.67054
CG1082	alpha-Esterase-4	686	590	591	0.474596	-0.626818	0.0111675	1.13087	0.462826	0.621457	1.38664	0.0525145	2.82868	-0.162154	0.647915	-0.326249	2.03732	0.575276	1.50725	2.05535	1.04921	6.56813	1.2842	0.189062	5.27198	1.99479	1.14223	5.47058	2.21644	1.35153	5.17009	-0.15836	-0.128075	0.301166	-0.450319	0.456558	2.4465	-0.300448	-0.233598	2.11544	-0.179697	0.295427	3.34253	0.69937	-0.212064	0.490899	0.429388	0.225314	1.48449
CG1084	Contactin	665	767	142	-0.0145967	-0.0336624	0.172627	0.264296	-0.312594	-0.715209	0.0531832	-0.293756	-0.704107	-0.08419	0.476336	-0.716635	1.77792	1.00874	-0.873121	1.67967	1.64333	-0.273882	0.656892	0.991867	-0.985013	1.76236	1.85184	-0.779073	1.52026	2.40853	-0.685711	0.0332318	1.3171	-0.948601	0.483426	0.794502	1.1303	0.346111	0.0128285	0.968264	0.805136	1.16068	1.67432	0.139519	0.880095	5.01609	0.0800012	0.499307	0.997574
CG1086	Glucose transporter 1	403	606	439	-0.10005	-0.363037	-0.606258	0.75969	0.196091	-0.43069	1.70603	0.152319	-0.270207	0.763518	0.0208361	-0.034897	0.674483	1.36264	0.673402	3.59762	-0.694148	1.84557	4.42738	0.238964	0.878101	3.17368	-0.696232	1.88379	2.03967	0.0436239	3.25173	-0.435088	0.789622	0.355734	-0.000118008	0.477716	0.603993	0.703785	0.130147	0.368574	1.66569	0.379433	1.83546	0.152269	-0.126987	2.06807	1.56622	0.0478199	0.0329885
CG1088	Vacuolar H[+]-ATPase 26kD E subunit	460	852	404	3.27865	3.92896	0.519104	3.49406	6.82144	7.02878	4.25154	5.90586	8.14348	0.90058	3.56039	2.77847	2.05867	1.50694	1.74889	2.65547	8.47547	6.67699	2.9831	8.74606	6.27063	1.26093	6.51764	4.33395	1.41729	5.58991	3.87365	-0.184781	-0.367388	-0.437312	0.393151	3.25215	0.792714	1.05637	3.05214	1.19798	-0.16148	0.641034	1.42057	-0.297322	0.995724	0.695107	-0.342898	1.53447	0.747026
CG1089	alpha-Esterase-5	585	730	390	0.0209599	0.854934	-0.719795	0.128397	-0.150749	-0.622182	-0.277176	-0.116125	0.57091	-0.112215	-0.105503	0.0372804	0.738926	0.0425234	0.497635	2.31286	2.0368	0.994007	0.992287	1.02403	-0.14771	1.9219	1.87803	1.42313	1.89278	2.4114	0.358403	-0.158684	0.315602	1.39877	-0.0415133	0.289008	-0.662239	0.198088	-0.0981446	-0.66533	0.874901	0.105477	-0.273122	-0.652178	1.48731	-0.105606	0.280664	0.487111	-0.791102
CG1090	CG1090	666	924	887	-0.341029	0.48258	0.438629	-0.56934	-0.273269	0.420268	-0.0463393	-0.194211	-0.624487	-0.15278	0.549385	-0.264967	1.35841	1.05607	2.88875	1.53061	2.24445	1.87394	0.631856	1.38047	0.761611	1.91431	2.32667	2.30184	1.57715	2.92013	3.22454	-0.0896602	0.566693	3.96026	-0.453646	0.759736	0.743697	0.685056	0.0320317	0.707951	0.214565	0.484279	0.817044	0.575237	-0.480761	-0.241985	0.636935	1.05461	0.381224
CG1091	CG1091	600	844	632	0.326128	-0.570166	-0.0650997	0.89037	1.05749	-0.210188	2.05605	0.0151112	-0.41049	0.188989	0.321236	-0.284695	2.29785	0.977698	1.21105	2.55173	0.706658	2.39759	2.56839	-0.373279	1.33927	1.8257	0.815287	2.48738	2.34576	0.764842	3.28569	0.835008	0.578633	3.18669	0.668202	-0.433375	1.72786	0.820301	-0.0554448	2.05513	1.28422	-0.637753	1.7074	0.655265	-0.182879	0.257711	0.791993	0.333004	1.89625
CG1093	pollux	407	927	422	-0.106453	0.470955	0.505924	0.0979545	0.345246	1.18807	2.16623	0.372889	2.56504	0.609604	0.0817213	1.36526	1.5013	1.58033	1.73778	2.43326	1.18121	6.82735	3.20444	0.401158	5.03645	1.90866	1.46343	4.72818	1.83076	1.49891	8.0647	0.270386	0.459378	3.57541	-0.155568	0.0232022	5.41275	1.53173	-0.033318	6.80405	0.4062	0.883494	7.03539	0.0273917	0.118206	1.16201	0.642839	2.051	3.02591
CG1098	MLF1-adaptor molecule	687	744	47	0.111396	-0.14571	-1.09054	2.35493	0.370274	0.952214	3.08348	1.5792	2.62496	0.182737	-0.0173883	2.61507	1.71191	0.565603	0.664562	5.3921	1.6863	-2.75968	4.60203	0.31618	-2.41509	4.42057	1.52967	-4.19303	2.85504	1.92549	-4.76579	-0.206467	-0.214666	-1.28862	0.316473	0.635252	0.397141	0.946832	0.129852	1.03465	0.794074	0.241837	-1.88381	0.366334	0.0252827	-1.29941	0.269233	1.29724	0.637081
CG1099	Dynamin associated protein 160	174	879	280	-0.683607	1.57184	-0.0262199	-0.741637	-0.33553	-0.418151	-0.0920389	-0.167991	1.45065	-1.01454	1.46429	-0.541504	-1.11766	2.01743	0.427335	-0.294097	1.28901	1.23624	-0.42892	1.93701	1.99775	-0.484694	1.36238	1.48409	-0.868048	0.424694	0.895764	-0.716124	1.44506	-0.168844	-0.240838	0.210601	-0.46922	0.301724	0.338101	0.295129	-0.308272	0.441678	-0.687716	-0.434543	1.63032	0.987903	2.02922	-0.0408893	0.307901
CG1100	Rpn5	175	738	231	7.12777	6.67773	1.69788	6.83193	13.5295	11.4554	4.68029	10.4124	13.9691	2.9687	3.44863	1.64126	-0.526929	2.50463	3.5442	-0.279311	15.3895	11.3958	0.967871	14.9543	10.2559	-3.45889	16.3715	16.336	-1.11578	17.8506	9.32393	0.493613	0.921675	3.65854	1.19924	4.62232	5.72598	2.5757	1.8775	4.14409	-0.69325	0.618239	3.63951	-0.111178	0.872703	3.25397	-1.13939	0.348507	0.397087
CG1102	Melanization Protease 1	13	4	263	-0.382857	-1.27076	1.27128	-0.332968	-0.984167	5.92546	-1.91641	-1.97039	5.59137	-1.1107	-0.698419	1.814	-3.55963	-3.75265	1.32979	-3.58708	-3.26038	5.64254	-2.45082	-4.03118	8.00014	-4.9085	-3.28096	8.07245	-4.39567	-7.58781	9.24376	0.15448	-0.959793	5.21026	-1.26126	-2.65934	4.44474	-0.0754278	-2.55371	3.45094	-1.92306	-0.761133	4.78698	-1.86729	-2.0593	1.23084	-1.35961	0.310895	1.88312
CG1104	CG1104	243	97	17	-0.286919	-0.860079	-0.486548	0.199664	1.03521	-1.77672	-0.52426	2.86192	-0.515389	0.622979	-0.762759	-0.617331	0.21533	-0.505993	-2.26239	1.59362	7.36506	-2.53873	1.54303	5.51835	-4.37078	1.13197	12.9919	-5.40426	1.66337	2.34248	-7.97867	0.236005	-0.26779	1.87032	4.00679	-0.0193048	3.02271	3.29702	0.457346	0.924709	2.40321	-0.361187	-1.96681	0.514869	3.2403	-0.670347	2.0958	-0.774498	-1.46327
CG1105	CG1105	260	599	249	2.71807	11.4294	0.878645	6.56469	13.8846	9.04974	6.23429	10.6215	10.0783	0.222276	5.38579	2.32909	0.629661	1.61745	2.11641	5.77084	9.93003	7.56337	5.12039	13.9394	8.33452	2.19878	11.6756	8.78545	1.7912	15.6066	7.46978	0.951612	7.79263	-0.266769	4.00627	9.66037	5.0957	2.979	9.17566	4.37886	-0.775779	7.5235	3.38873	0.130752	2.18758	0.46317	2.01905	1.39926	-0.104001
CG1106	Gelsolin	730	747	948	1.85556	0.546611	1.92498	0.273025	0.32739	1.10388	1.14112	0.0589299	2.07667	-0.525793	0.795517	1.29323	2.52809	1.1984	3.06732	2.87104	3.82343	4.59117	1.36051	3.69861	2.37758	2.15741	3.56427	3.95226	2.48216	5.53638	4.6518	0.0802083	3.68412	0.247064	-0.370391	4.11176	0.451259	-0.229465	3.88953	1.23292	0.269614	4.8209	0.552894	-0.307724	0.189018	0.506213	-0.0479734	1.69656	0.471024
CG1107	CG1107	444	472	561	1.85898	0.570212	4.18971	5.02628	-0.0747463	3.88199	4.76003	0.598119	3.96052	0.925529	1.41367	2.23348	1.69046	-0.0608583	1.96497	2.64388	1.76822	3.46199	5.00013	2.09994	4.88515	1.62005	0.998612	2.91824	1.65783	2.00191	3.34751	-0.349991	-0.716438	1.63281	-0.621672	0.317613	1.40851	-0.289935	0.597425	0.561325	-0.720056	0.862621	0.317442	1.72666	3.67089	2.22826	1.22452	0.999611	3.79267
CG1108	alpha-Esterase-6	462	826	387	0.0171487	-0.0977537	0.701832	0.143711	0.292254	0.044043	-0.263962	0.43898	2.15314	-0.129743	0.154232	0.889949	1.06441	1.43896	2.18295	-0.224507	1.66087	4.95936	0.648129	0.963142	4.00956	-0.634277	1.844	2.81455	0.987264	3.24111	3.6909	-0.264785	0.843648	1.0909	0.268793	0.757264	1.00423	1.39029	1.01479	0.914423	0.698222	1.71351	3.00352	0.495355	0.183408	-0.401552	1.91712	0.589015	1.02074
CG1109	CG1109	232	406	171	3.15196	2.77346	-0.421765	0.284817	1.4285	-0.865166	0.599053	0.573922	-0.49629	-0.438525	2.37773	-0.647328	-0.35716	0.710902	0.191483	-0.879348	-0.135026	-2.06732	0.504608	0.0434695	-1.30724	-1.02162	-0.427693	-3.742	1.74519	24.3388	1.21109	4.05068	9.48528	3.16237	2.37994	12.7848	2.77568	4.06758	13.4846	2.85982	1.55165	5.49964	0.906908	-0.699403	2.06275	0.853801	-0.0646439	0.959688	-0.527164
CG1112	alpha-Esterase-7	753	764	320	-0.205588	0.12102	1.74405	0.172007	1.03622	0.377593	0.34395	1.07161	0.457301	1.42797	-0.0816776	-0.395239	1.4395	0.365858	0.410756	2.3062	1.33885	0.386871	1.34027	0.563991	1.12147	2.16695	1.52823	0.378782	2.72727	1.9089	1.52097	0.647878	-0.311013	1.77356	-0.561928	1.0306	2.21961	0.536825	0.915125	2.2497	0.342559	0.93621	0.664822	-0.217755	0.65908	-0.210026	0.306339	0.398042	-0.271576
CG1114	HIF prolyl hydroxylase	387	445	256	0.0142088	-0.33194	0.340061	4.32392	1.57114	0.979364	3.25547	2.60993	1.06324	0.641026	3.73299	-0.267633	0.151933	0.347137	-0.247605	2.1979	4.74619	1.3124	2.32383	6.47703	1.35565	0.858165	5.85109	0.390912	1.34309	2.97398	1.07543	-0.494523	0.0351551	-0.380049	0.66647	0.357496	0.856122	0.102688	1.02584	1.73708	2.92367	3.18749	1.19522	1.47272	1.3847	0.24056	3.54719	0.0930715	-0.294961
CG1116	CG1116	454	751	577	0.014307	-0.492184	-0.584843	1.41775	-0.598948	-0.393015	2.14896	-0.367571	0.168969	-0.167274	-0.618486	0.451219	1.42515	1.20679	1.85029	2.03764	2.11693	3.40595	4.01609	1.24368	2.74566	1.40522	1.93145	3.2047	1.44029	2.75138	3.7573	0.530516	0.661666	1.29845	-0.191641	0.766397	-0.205089	-0.53683	1.15909	-0.214702	-0.159809	0.650639	1.22578	-0.305497	2.60777	0.0157149	0.00206654	0.517176	0.79373
CG1119	Germ line transcription factor 1	528	428	307	0.367822	-0.470925	-0.772518	-0.29533	-0.339132	-0.0520227	-0.470045	-0.100812	0.0129893	0.1062	1.07863	-0.164521	0.472333	-0.078041	-0.249566	1.21957	-0.988582	1.13938	0.798788	-0.00506535	-0.052484	1.4594	-1.18076	0.933195	2.54721	0.961326	1.21702	1.17401	2.43279	-0.25301	2.59298	3.16853	2.61064	2.45214	1.6209	0.0844664	5.51193	4.5576	1.77036	0.908202	1.75311	0.755324	1.72144	0.842984	1.55248
CG1121	alpha-Esterase-8	241	563	141	-0.86778	-0.738492	-1.22526	-1.08582	-0.081628	-0.162664	-0.27007	-0.261098	0.368495	-0.228283	0.983165	-0.623323	-0.224074	-0.19704	-0.485295	-0.501371	1.5498	0.763393	-0.58781	1.04935	1.66803	-0.635384	1.79023	0.912463	-0.466423	2.95588	0.487938	-0.336462	1.17815	-0.477952	-0.993175	2.1362	-0.699259	-0.960951	1.33584	-0.17669	-0.74848	1.39185	0.956199	-0.743617	0.645374	-0.10717	-1.00708	0.292907	-0.462184
CG1126	CG1126	422	454	105	0.69865	-0.846305	1.82442	-0.287021	0.512413	0.267272	-0.489343	0.594194	1.42154	0.864926	-0.102116	0.0140824	0.76053	-0.110391	-0.755493	1.35266	0.462139	-1.36741	0.70574	0.374915	1.30474	1.19048	0.679507	-1.64614	1.46654	1.40545	-2.22773	-0.210695	0.555239	4.22057	0.623663	1.29951	1.51748	0.25451	1.01943	1.89616	2.17892	2.56396	0.850977	0.722002	7.46935	2.22872	1.82898	1.69461	6.32126
CG1128	alpha-Esterase-9	468	193	390	9.5516e-05	-0.695882	-0.14468	0.209579	0.672372	1.62934	-0.158403	0.513407	1.71004	0.304258	-9.81763e-05	0.374012	-0.0714598	-1.16868	0.156166	1.14411	-3.02	-1.97466	2.06242	-2.86535	0.561991	1.34214	-1.97204	-2.69458	2.41266	-6.96771	0.590909	0.558054	0.148963	-0.0366659	2.51498	-1.45893	0.638374	2.70733	-0.760585	0.558966	5.2874	-0.817643	1.8057	0.0484926	1.47912	-0.0604107	1.74049	-0.296025	-0.0533483
CG1129	CG1129	431	722	181	-0.125041	0.554717	0.712609	-0.15069	-0.705144	0.847031	1.2792	0.563454	1.58155	0.34315	0.828654	-0.464766	0.565602	0.359983	-0.0677257	3.69478	1.89053	3.02649	2.16716	0.918379	2.86334	1.98295	1.68037	2.58336	1.60374	3.34569	0.660596	-0.332039	1.45784	-0.0489065	-0.312561	1.70079	-0.424685	-0.338965	1.75211	-0.984051	0.533144	2.9062	-1.285	0.297083	-0.48753	-0.285697	0.651833	1.10444	0.001771
CG1130	scratch	96	146	138	0.630571	0.462171	-0.614929	4.15028	-0.281423	-0.298559	5.60859	0.730918	3.50815	-1.25655	2.13551	1.05675	0.0663767	-1.20159	-1.09619	5.97053	0.338816	-0.820121	4.50525	2.58547	2.24893	10.7317	-1.29202	-1.34986	3.70599	0.189758	10.1319	4.25365	3.44103	11.7055	5.15301	0.597915	11.7615	4.54279	0.322349	12.8731	0.926702	1.5731	5.81084	-0.431009	1.11326	4.83431	1.24426	-1.5005	5.80494
CG1131	alpha-Esterase-10	528	367	99	-0.578735	-0.0568529	-0.937976	-0.00999532	0.601462	0.89331	0.00967529	-0.268332	2.36867	-0.695791	-0.482658	3.04613	1.3435	0.0967012	-0.453752	1.15441	-0.37315	-1.00737	0.765203	-0.867661	0.787371	1.5777	-1.12047	-1.43628	1.52187	-0.290275	-0.229986	-0.0720559	0.093798	3.97356	-1.10197	-0.115302	2.50794	-0.132118	0.115898	2.08105	-0.755759	0.0701688	-0.35557	0.682352	0.366721	-0.335347	0.487303	-0.346774	-0.100184
CG1132	forkhead domain 64A	352	518	150	-0.247686	-0.5371	-1.0201	-0.421575	-0.668232	-0.158483	0.15455	0.0873712	0.788509	0.814113	-0.235239	-1.07917	0.736016	-0.003901	-0.940554	-0.449391	1.66329	-0.86065	-0.641967	1.69141	0.182544	-0.567387	1.78675	0.175136	-0.632976	2.44268	-1.0588	-0.254293	-0.755951	-0.3788	-0.0923502	-0.213306	-1.00892	0.145804	-0.402888	-0.457853	-0.87882	0.768839	-0.514781	0.246125	0.402012	-0.665848	-0.3145	1.61007	0.0909271
CG1133	odd paired	774	614	314	-0.26802	-0.514836	1.91103	-0.20715	-0.296418	3.5868	0.228459	0.581877	1.76854	-0.612977	0.66407	-0.564073	2.13661	0.0163872	0.338086	1.67791	2.24968	1.99444	0.405769	2.3933	2.89327	2.00597	1.54135	1.4416	2.18106	3.4121	3.08987	0.681459	-0.132364	4.74943	-0.53899	-0.0587308	2.64734	-0.141658	-0.318708	3.21145	0.711853	1.22762	0.836393	-0.612186	1.37339	0.204483	0.379613	0.539186	0.769802
CG1134	CG1134	548	682	720	-0.00613064	0.320787	0.696857	0.0874908	1.1567	0.0167789	-0.115608	0.383643	-0.157144	0.0414652	-0.110753	-0.370806	1.19791	0.668508	1.90147	2.05097	0.760191	1.26074	1.19367	1.21839	0.600969	2.34052	0.823936	1.36367	1.75105	0.238533	2.62821	-0.210655	0.284573	0.981474	-0.459933	0.0131275	-0.270756	-0.614687	-0.0283436	-0.38969	1.15249	0.211974	-0.0201722	0.0495575	1.40179	0.0461573	-0.308231	-0.249395	0.162144
CG1135	CG1135	601	700	652	-0.561399	0.839882	-0.505361	0.502258	-0.49962	0.67603	0.325279	-0.373031	1.59401	0.372597	0.264005	0.673448	0.530341	0.913588	2.10764	3.86397	0.431748	4.71634	1.82629	0.57912	4.62114	2.08842	0.539407	3.92691	2.02585	1.9706	5.67812	-0.365185	0.266316	0.857034	-0.369568	0.857438	2.17999	0.112622	0.848375	3.15112	2.15649	1.62917	4.90022	0.747798	0.816291	0.31349	-0.0262546	0.405969	2.35621
CG1140	CG1140	388	777	335	1.35165	0.0628559	-0.410079	1.70865	0.139575	-0.565234	2.78697	-0.376418	4.43756	-0.429115	-0.148707	0.675177	0.579111	0.425164	0.450293	4.82451	1.19423	2.15743	5.35028	0.416024	4.10078	4.50269	1.38511	1.53641	2.64096	1.96864	15.8246	2.08098	-6.61015e-05	15.0977	2.74305	1.72901	15.4711	1.86035	0.270753	16.3798	4.25893	0.707128	11.4046	0.578014	1.7981	9.58167	1.21946	2.23292	11.982
CG1141	CG33232	492	851	697	-0.514578	0.0464321	0.0745921	-0.366865	-0.108999	-0.571511	0.254265	-0.331952	-0.251447	0.0587936	0.870202	-0.229036	0.473685	1.12058	1.85296	1.99834	1.31304	2.59747	2.49815	0.38384	1.48697	1.48478	1.51754	2.80977	1.9279	2.01133	3.8146	0.294033	1.42885	0.990225	-0.482681	0.327279	0.926912	0.0751437	0.309656	1.14103	0.426947	1.10696	1.78379	0.293107	0.10835	-0.0217205	-0.379175	0.0304315	0.669924
CG1142	CG1142	145	525	223	2.54936	1.16025	3.75592	4.00568	3.87325	5.67892	3.21453	3.14057	6.80889	-1.34064	1.42824	4.16799	-0.813063	1.10332	1.96785	1.92371	4.77695	6.11489	2.08389	6.64878	7.611	0.660758	4.56839	8.69275	0.215984	2.92231	4.99516	0.351892	0.514653	6.90718	0.00502056	1.344	5.37539	0.363322	0.67949	4.51283	0.445756	0.70395	2.11764	0.0865047	3.48891	1.96507	-0.352986	0.137952	2.12957
CG1147	neuropeptide F receptor	571	960	484	0.294989	-0.48735	-0.0738894	0.240289	-0.518738	0.52638	-0.11515	-0.260113	0.928532	0.629522	1.27239	0.0348888	0.71285	1.17865	1.73868	1.87696	2.52178	2.23489	1.36918	2.01323	2.13713	1.64453	2.33483	2.07311	1.69989	3.64571	2.81191	-0.0560653	0.268568	-0.58012	-0.131375	0.228026	-0.204644	-0.585253	-0.0607678	0.412932	-0.106091	0.0764371	0.0237983	-0.73354	-0.412375	0.58033	-0.0401916	0.990493	1.54487
CG1152	Glucose dehydrogenase	121	830	244	2.78086	0.880443	-0.55149	4.64043	0.469466	-0.812308	0.515153	1.00486	-0.45986	2.27737	0.132584	1.15265	0.216462	1.05622	0.268846	2.69387	1.50384	1.16843	1.11206	2.19	0.534345	3.64447	1.69893	1.2419	-3.81165	2.14585	1.73378	1.41093	0.189889	2.91141	0.705355	0.13167	0.566158	2.89539	0.173911	0.646054	-1.34026	0.279037	1.99174	0.694875	0.80819	0.69973	2.57124	-0.0401828	0.769923
CG1158	Tim17b1	91	591	397	1.50979	0.109561	0.393056	-1.22103	-0.173958	-0.298039	-0.71711	-0.10085	0.492857	-1.99661	1.46344	-0.63988	-1.18941	0.336653	1.27988	0.189382	1.22482	2.58726	-1.26472	1.05347	1.76663	0.977399	1.41902	2.30786	-4.4492	0.551661	4.31342	-0.280578	0.632559	-0.101104	2.43288	0.744558	1.23218	5.09426	0.82391	2.16912	0.0917947	0.271052	2.30265	-0.76595	0.62702	-0.224946	2.07085	0.338789	0.247776
CG1165	Lysozyme S	61	464	267	-1.50021	-0.997705	-0.173824	-1.11051	-0.349186	-1.10747	-1.8311	-0.230435	1.33515	-0.17026	0.281328	-0.14674	-2.63337	0.158663	0.0956574	-2.93845	2.19888	1.23635	-2.1848	2.67922	1.17782	4.11683	2.57117	0.512819	-4.93753	3.96255	1.02152	-0.754117	3.88452	-0.835194	-0.473293	5.52635	-0.247901	1.08588	5.53662	1.86429	-1.17782	4.02324	-0.277791	-0.9766	0.116411	-0.24698	1.1299	0.669318	0.801292
CG1167	Ras oncogene at 64B	321	529	632	-0.322573	0.497867	2.6586	0.331365	2.32088	2.62897	-0.661583	0.576103	1.72847	-0.80223	-0.512714	1.0102	0.605684	0.0383161	2.53074	0.190939	1.01745	0.0140633	-0.101164	0.0553914	1.10466	0.284549	0.925996	-0.978085	0.660806	2.99174	-1.19247	0.324415	2.99488	0.924371	-0.531595	2.45809	0.100288	-0.108887	1.92259	-0.33189	0.284509	4.13654	-0.877728	-0.800227	0.700147	0.257413	0.0667691	0.247415	0.888212
CG1179	Lysozyme B	607	342	588	-0.116155	2.11998	-0.500827	-0.432702	-0.311087	0.0874148	1.08853	-0.271693	1.68611	-0.0375408	0.881554	-0.0683142	1.28158	0.277116	1.47729	1.82311	3.11115	2.16476	1.26812	5.45243	1.19325	1.93103	3.2814	2.56316	5.14302	2.45727	2.928	0.293145	3.9195	1.95063	-0.596023	3.36352	0.906797	-0.288986	2.23605	1.29637	-0.0161593	0.356681	1.19097	-0.296947	1.69609	-0.187649	-0.438562	1.47429	1.34682
CG1180	Lysozyme E	598	738	870	-0.327863	-0.308701	-0.243259	0.472668	0.0429886	-0.123768	-0.330833	0.353777	0.151587	0.317294	-0.430863	1.11607	1.38871	0.538231	2.75825	-0.747357	2.07846	0.808745	-0.114469	1.85959	0.446843	-1.47536	2.32413	1.08763	1.1034	3.5137	1.6024	0.403284	0.953104	0.902991	1.07287	0.34919	-0.280095	1.00316	0.928781	-0.168899	1.34829	2.08002	0.37611	0.0445652	-0.20931	0.823662	-0.194505	0.632831	0.278591
CG1193	CG1193	289	510	606	0.494722	0.132836	0.819947	-0.412036	0.572667	0.0203531	-1.01809	0.226576	0.114108	-0.162321	-0.0340349	-0.226192	0.442439	0.123818	1.96327	0.268397	1.92863	2.43956	0.785119	1.4357	1.65875	0.217482	2.39096	2.61181	0.00860405	1.59573	2.86663	-0.631011	-0.0124613	1.27099	-0.911306	-0.768438	0.315277	-1.08502	-0.565599	-0.0292492	-1.15861	-0.11654	1.39572	-0.748274	4.67969	3.39154	-0.326807	0.353944	1.91528
CG1200	APP-like protein interacting protein 1	457	759	419	-0.10131	0.885445	0.203956	0.180121	1.58929	0.127505	0.376051	0.732896	0.520069	0.463618	0.736497	0.55746	0.848344	1.13443	1.5777	-0.0565104	1.6579	1.28672	0.885273	2.01076	0.707199	-0.353534	1.40777	1.46495	-0.0685355	6.5746	2.24151	0.305644	6.7309	-0.544376	-0.0941933	3.97207	-0.352151	0.0770341	4.47967	-0.481648	-0.096004	0.807294	0.0985116	0.120664	2.61014	-0.132041	-0.320665	2.67039	-0.081593
CG1208	CG1208	202	722	671	2.37458	0.354991	3.91413	4.91922	0.985	7.70361	6.97565	1.0237	9.4132	-0.5619	1.33898	1.33932	-0.00830354	1.59453	2.08121	3.2834	1.75467	9.2418	4.80691	2.0544	7.61982	2.48162	1.3416	8.08188	0.0931476	2.07746	6.23133	0.638022	-0.158219	2.10921	0.108321	0.432841	2.73445	-0.162893	-0.128715	2.12965	-0.464922	0.384519	2.24543	1.33558	-0.276562	-0.0341605	-1.0173	0.119688	0.91926
CG1210	Protein kinase 61C	239	119	548	1.03445	-1.12811	0.351195	0.169109	-0.977139	0.874579	0.880884	-0.117017	1.67198	-0.311407	1.76816	1.10724	-0.735103	0.686702	2.02316	-0.584461	-1.7414	3.41206	0.39198	-1.75902	2.67972	-0.760463	2.5457	2.54927	-0.612191	-5.19233	3.29277	-0.1748	1.22441	1.3297	-0.37643	-0.863703	0.179145	-0.618087	-0.801701	-0.0502844	-0.632644	0.706052	0.277196	-0.656732	-0.925563	0.425109	0.331938	0.357794	-0.174813
CG1212	p130CAS	46	41	84	0.495697	-1.29524	1.31155	2.85509	0.648436	-0.985821	0.0542677	0.420498	0.7333	1.43614	0.182982	3.33936	-1.58146	-2.44822	-1.543	-3.06674	-0.733912	-1.48745	-1.80562	-3.69857	-2.85645	-1.77103	1.53241	0.793593	-4.96565	-8.58476	14.4568	-0.578858	2.20651	11.2061	0.467724	4.51096	11.6046	0.639925	5.36844	11.7161	-0.584477	-1.16396	3.4036	-1.50701	-0.889446	10.4239	1.61979	0.671363	12.2159
CG1213	CG1213	727	657	673	-0.368069	-1.01575	-0.53513	-0.380884	0.233992	0.282553	-0.128443	0.190036	1.70976	-0.247527	-0.0828809	0.304083	1.4556	0.758089	1.90477	2.60979	1.28149	3.07311	3.49315	0.123233	1.75884	2.62524	1.35495	2.78688	2.76765	0.78228	3.8406	-0.13719	0.435341	0.406879	0.417921	-0.0259536	1.04419	0.927722	-0.263287	1.06652	1.79481	-0.0216641	0.599493	-0.610191	-0.421172	-0.207239	0.379511	0.0236272	0.273709
CG1216	mrityu	448	284	190	2.73953	-0.0265372	0.706435	6.47357	3.58786	5.85409	5.95418	2.83391	4.37769	0.000778704	0.915962	0.353072	0.972236	-0.867127	0.00646204	5.35379	3.71865	2.61195	5.63808	3.87758	4.3204	2.63997	0.610172	3.2223	1.72129	0.198401	1.25882	0.203649	-0.665111	1.22351	-0.613373	0.25738	1.98606	-0.681054	0.651872	2.5447	0.220779	-1.10548	-0.65035	-0.574385	1.11404	0.107245	0.199265	-0.947321	-0.546415
CG1218	CG1218	498	367	194	0.0040573	-0.19934	-0.348433	-0.0211798	-0.431179	-0.0837164	0.30898	-0.844968	-0.092716	-0.769381	-0.149671	0.022352	0.901695	-0.329001	0.198266	1.0731	-2.10829	-0.699857	0.512393	0.465659	-1.34884	0.99508	-2.7106	-0.870685	1.584	-2.88523	-0.644744	-0.154349	0.116626	2.34055	-0.282259	-0.333498	0.388831	-0.18218	-0.909921	0.86678	0.927878	-0.823912	0.808247	-0.0759565	0.991061	1.7232	-0.155252	0.242895	0.836574
CG1225	CG1225	529	132	87	0.471811	-0.668647	-0.855566	-0.0448457	-0.0182511	-1.50234	0.287202	1.2406	0.458075	0.525161	-0.398985	-0.0534938	0.798007	-1.70114	-1.14255	1.87617	-2.32814	0.497732	1.31967	-2.53078	2.42899	1.58002	0.924458	1.51513	2.28847	-5.17171	-2.06508	-0.479853	2.55957	1.9102	0.105846	-0.667418	-0.198211	0.991854	-0.230651	0.101508	2.22869	-1.18172	-1.50921	-0.551968	0.999623	0.474469	0.65929	-1.64335	-0.448342
CG1227	CG1227	243	350	277	0.141096	1.66486	-0.830263	0.345801	0.0561858	1.16514	-0.138198	-0.283117	1.07386	0.0388598	-0.220539	0.162563	-0.959676	-0.608634	0.991464	-3.02334	-0.0203735	0.736048	-0.49714	-0.730292	1.03684	-3.71887	-0.430376	0.532998	-1.68373	0.755333	1.35262	-0.337692	0.938833	0.213632	-0.0124054	2.1445	1.85063	-0.149394	0.958738	-0.199533	-0.0017848	0.0549455	0.542661	0.996911	-0.458394	1.91995	0.632296	0.124982	1.05906
CG1228	Ptpmeg	307	649	306	-0.0480706	1.8546	-0.480187	-0.613108	1.99319	-0.525622	-0.433804	0.527167	0.0467908	-0.427404	-0.671075	1.16047	0.446222	0.469481	0.429198	0.206536	1.35361	0.793382	0.680443	0.482419	0.110028	0.854429	1.53477	0.888824	-0.134691	0.975775	1.5526	-0.900645	0.79112	-0.31794	-0.702969	0.597313	0.255113	-0.513023	1.65213	0.234504	-1.06742	1.33602	1.17109	0.443595	0.4913	3.74462	-0.129784	-0.29249	2.6012
CG1233	CG1233	541	498	365	-0.409857	0.85448	0.250639	-0.0943541	1.69754	-0.550501	-0.410267	1.50318	0.0550451	-0.877169	1.18785	0.128827	0.932863	-0.0534235	-0.139136	1.30102	-0.358946	1.39153	0.824761	0.642272	1.02883	1.62439	0.178918	1.38045	1.5396	-0.780432	3.85122	-0.0947639	0.549692	1.3172	-0.425944	0.156329	4.15394	-0.540872	0.548047	3.23641	-0.525428	0.204715	3.68217	2.0594	0.286404	1.3469	1.80134	0.367429	0.866856
CG1234	CG1234	240	583	158	-0.384077	0.117716	-1.11561	-0.565863	-0.426832	-1.03649	0.618402	0.0767116	1.31139	0.471692	-0.175365	-1.15249	-0.246286	-0.137184	-0.739019	-0.682695	2.44456	-0.53978	-0.985881	1.35134	-1.18431	-0.0810361	1.48115	-0.533552	-0.736452	3.70795	0.138083	-0.359387	0.852934	0.592663	-0.123951	3.00956	2.25822	0.557793	3.05914	3.69881	-1.25364	3.34828	3.79909	0.0456247	0.51963	0.634597	0.265256	0.901409	1.8095
CG1236	CG1236	664	717	585	0.172696	0.061816	0.726778	0.0210902	-0.0431372	-0.485949	-0.161409	0.260677	0.540891	-0.381508	-0.168544	-0.535645	1.38088	0.151023	1.33525	1.46969	2.30697	1.44088	0.723183	1.38801	0.718197	1.8793	1.61331	1.5387	1.68837	3.66724	3.30422	0.949594	-0.418067	0.123598	0.288387	1.14143	0.883425	0.328441	1.52891	1.13559	0.294337	2.5973	1.90396	-0.325873	0.00659885	0.187882	0.2599	0.91595	1.09401
CG1239	CG1239	590	653	523	-0.420859	0.399381	-0.273189	-0.33353	-0.25683	0.101563	-0.38609	-0.354052	-0.256055	0.64775	1.02075	0.659767	1.17329	0.245848	1.60683	1.76747	1.22083	0.981262	0.606603	0.591795	1.00207	1.55869	1.42041	1.2193	1.56824	1.68061	2.1538	-0.366585	-0.206439	0.53139	-0.385718	0.622113	0.442192	-0.397895	0.19828	0.640205	1.0343	0.455281	1.33184	-0.223795	1.87835	0.103033	0.0634439	1.03427	1.16653
CG1241	Autophagy-specific gene 2	439	646	507	-0.272551	-0.56155	-0.111757	0.209421	-0.359402	0.345346	1.50084	-0.290722	0.395343	-0.505577	0.255443	0.166487	0.713802	-0.162613	1.20585	1.24789	2.06688	0.388835	0.031269	1.62018	-0.418244	0.831833	1.82725	0.854842	1.08492	2.12932	-0.0626721	-0.814192	-1.06694	0.539925	-0.523563	0.775743	-0.199028	-0.585231	0.4078	-0.544812	0.100325	0.551413	0.302811	0.437386	0.0799293	-0.459537	0.944861	0.608897	0.127815
CG1242	Heat shock protein 83	38	531	121	0.661212	4.81504	2.73669	2.81994	13.6376	11.6232	1.16908	13.8638	13.7809	-0.25141	6.66558	3.20471	-1.2771	3.75514	2.16639	-1.1884	19.2421	9.05777	-2.24698	16.0223	7.47487	-3.44078	25.2692	9.97963	-4.37503	11.3729	5.20025	-0.25101	2.02288	0.0319798	-0.733053	0.642196	-0.418398	-1.42826	-0.160867	1.46181	-1.1691	-0.547922	0.887346	2.50094	1.517	-0.23414	2.56602	2.3858	0.994616
CG1244	CG1244	575	508	0	1.50501	0.108629	-5.26692	0.28126	0.342527	-5.38738	0.817194	-0.0741518	-5.54466	0.674872	2.08521	-5.78428	0.662023	-0.149512	-6.16224	-0.695348	0.177854	-8.44845	1.46318	1.0925	-7.54795	-1.10413	0.215857	-10.1213	1.85142	3.14344	-11.4922	-0.392599	1.5165	-4.49368	0.441296	3.4916	-5.84162	0.69638	3.94861	-5.6254	1.71665	6.54101	-6.18096	-0.461046	1.07844	-5.30315	0.354216	1.15846	-5.99102
CG1245	Mediator complex subunit 27	183	218	132	3.27386	0.247166	1.57041	3.75824	0.881146	2.62014	4.45851	1.39439	3.91084	1.09344	0.232181	0.891566	0.77297	-1.15789	0.616362	0.648168	-1.03861	1.94982	-0.452738	1.86599	4.62437	1.42225	-1.44892	2.62501	-3.27182	-0.855289	1.29736	1.07137	2.52988	-1.10423	3.29384	2.07293	0.275395	4.13114	2.59474	1.09439	0.872043	-1.14866	-0.231136	1.42188	1.44841	2.21462	2.36495	-0.635448	4.06094
CG32297*	CG32297	485	481	167	0.201118	-0.340317	0.55169	0.879993	-0.162916	2.60351	0.890957	0.714368	1.56433	-0.592178	2.26262	-0.307427	1.14415	0.399307	0.328315	2.04098	1.89889	0.0699001	2.77916	2.35923	2.13507	1.92283	0.971725	-0.387584	1.62016	1.43343	-0.721138	-0.478895	-0.572769	-0.957823	-0.638027	-0.859619	-1.18942	-0.501463	-0.1356	-0.756302	-0.609395	-0.343004	-0.768468	0.2627	-0.56369	-0.457612	-0.0565133	-0.284343	1.84707
CG32297*	CG32297	361	358	111	-0.443863	-0.524611	-0.376355	-0.282875	-0.0146392	-0.383018	0.00107121	1.07545	2.60831	-0.851739	2.1484	1.48869	0.578926	0.555495	0.0163469	1.38164	2.44239	0.887317	2.45437	4.50269	3.07559	1.36117	3.46341	0.581195	3.23219	4.92801	0.0131749	1.78752	3.36918	0.551852	2.09914	2.03298	0.970637	3.7636	3.7904	2.30894	3.42881	2.27278	-0.130823	-0.146345	0.345988	-1.57743	0.672526	-0.136975	-1.18389
CG1249	snRNP2	0	232	211	-4.69384	0.378192	5.57111	-4.22764	2.1221	8.43394	-4.86077	0.442644	11.3114	-5.84518	1.21963	4.03075	-5.584	-0.738727	3.53308	-8.42772	0.190425	8.5143	-5.87775	3.85791	9.01678	-10.2102	-0.727561	12.6388	-8.57149	11.5359	16.3264	-4.34819	17.4963	16.1329	-4.81235	15.0603	14.3716	-5.93035	15.1772	15.9138	-5.93883	3.06469	4.43483	-4.8261	2.11158	1.39617	-4.71849	0.173268	0.104778
CG1250	sec23	497	570	165	4.71847	4.24075	-0.116075	8.21349	12.8954	5.79812	8.31536	13.4584	4.0311	3.02912	5.3611	1.2637	2.90129	2.67935	0.773254	10.2449	14.4405	2.99325	9.32928	13.6822	3.86176	13.6809	19.5924	2.36721	4.18138	8.64985	1.64808	1.95527	4.45321	-0.11274	1.74167	4.88161	-0.108423	1.51674	4.15039	1.57929	0.441477	0.0599436	-0.800342	0.848086	1.61951	-0.336096	2.53509	1.78967	0.839156
CG1257	alpha-Esterase-3	620	401	161	0.846062	0.0956497	2.94737	0.0737794	0.0335108	5.83285	-0.483923	0.803785	6.15195	0.0914115	0.401303	0.579433	1.10512	0.180822	1.53856	3.15239	3.23221	3.33629	1.31019	5.12384	6.20607	2.08801	3.44619	2.1383	2.63093	3.5947	4.1585	0.0654679	1.17841	2.53402	0.235314	2.13414	3.25109	0.258093	2.29169	3.30136	1.53869	2.72493	0.731544	1.07412	-0.696444	-0.77496	0.979933	1.66479	1.27008
CG1258	pavarotti	369	233	339	-0.0459332	0.00503972	-0.760135	-0.328528	-0.916312	2.38364	-0.443722	0.318903	3.74452	-0.0602565	0.856993	1.02495	0.182065	-1.00074	2.9001	0.964266	-0.306053	5.84853	1.53242	0.575199	5.53291	0.767402	-0.0328753	8.25894	2.22053	2.36308	5.72988	-0.0300466	2.58928	0.124803	-0.171164	2.35328	2.29322	1.2647	3.49673	1.66404	1.54412	3.911	2.17824	1.08923	2.06284	-0.593621	0.706894	-0.600348	1.76328
CG1263	Ribosomal protein L8	641	504	387	0.744324	-1.23006	-0.328829	0.471056	-0.331963	-0.782767	1.43253	-0.306233	0.284169	0.0106803	-0.556656	-0.716841	0.970903	-0.175125	0.699775	1.70384	2.53835	0.941113	0.864076	2.86777	0.155638	2.08268	3.14192	1.13464	2.26775	4.64346	1.5103	0.16551	1.03569	0.159751	0.045696	2.48862	-0.525475	0.246183	2.61132	-0.58334	0.893448	3.34656	-0.186846	-0.571993	-0.226012	-0.2723	0.0100165	0.940617	2.17753
CG1264	labial	659	561	557	-0.205164	-0.495549	1.34494	0.0279981	-0.534188	1.81707	0.150534	0.0897847	1.83069	-0.573743	0.953598	-0.0650481	1.60508	-0.14226	1.19649	1.49262	1.0882	-0.638029	0.616772	2.43154	0.886981	1.57732	1.15016	-1.08493	1.65919	2.37575	-0.0307259	0.495233	-0.241811	1.45663	-0.291433	-0.587301	0.511282	-0.611116	-0.277989	0.308668	0.131217	-0.186304	-0.534173	0.408746	0.343357	-0.209938	0.219493	0.163518	-0.835509
CG1271	CG1271	655	699	538	-0.518189	0.199808	0.0544307	-0.161667	0.61109	0.790647	-0.460993	0.358421	1.44533	-0.544627	0.0542538	0.49464	1.16984	0.502807	2.30818	1.23426	0.652966	-0.0785204	0.176634	0.184012	-0.103601	1.43888	0.659396	-0.578514	0.918495	1.71898	1.22661	0.163087	-0.228686	0.128339	-0.40176	-0.62745	-0.0817556	-0.200654	-0.523981	-0.0089859	-0.40789	0.0931405	-0.0576154	0.514443	0.373014	-0.788758	-0.391075	-0.396787	0.124354
CG1274	thioredoxin peroxidase 2	396	625	481	-0.33858	0.932406	-0.526225	-0.0987608	-0.413635	0.326652	-0.730632	-0.187199	-0.326301	-0.624495	-0.386414	-0.169331	0.202174	0.486844	1.0175	-1.1207	0.0637338	0.935219	-0.353612	-0.530413	-0.00453198	-1.78399	0.0237816	1.04378	-0.824127	1.58285	1.63236	-0.266811	-0.117711	-0.52508	-0.481725	0.252837	-0.125148	0.227916	0.0861685	-0.0291893	-0.695867	1.88582	0.405103	-0.466144	1.65889	-0.114772	-0.307259	-0.305081	0.057855
CG1275	CG1275	285	720	293	0.208715	1.09327	-0.100528	-0.665864	0.484311	-0.645836	0.299788	-0.274723	-0.175591	-0.542106	1.37317	-0.0539642	0.0394172	0.901587	0.863142	-0.407967	1.81123	2.03518	-1.01312	0.699109	0.461158	-0.451129	1.64363	0.761338	-0.594713	2.75081	3.61945	-0.140922	-0.549844	4.58604	-0.297729	0.916893	4.82044	0.149115	0.629054	4.36153	-0.372302	0.794995	5.29853	-0.891714	0.643524	0.955992	-0.488459	0.449679	3.33665
CG1276	Transcription factor IIEbeta	185	600	440	-0.778072	0.823964	0.356138	-0.863976	-0.284748	0.0666329	0.617366	0.710753	-0.379181	1.02617	0.700023	1.34495	-0.868295	0.453271	2.08993	-0.814434	2.22214	1.73717	-0.00119501	2.72593	0.793409	-1.53264	2.17938	1.77753	-2.52887	3.3115	2.79855	0.565849	1.02964	3.00162	-0.170057	-0.00415651	1.83821	-0.381119	0.830687	2.04578	0.997515	0.242608	-0.0283202	0.150975	1.00368	0.82638	-0.814897	0.195583	0.191718
CG32311*	zormin	650	558	477	-0.0307523	1.09024	-0.395735	0.288827	0.41129	-0.482996	-0.179393	0.0035667	-0.0961439	-0.0253102	1.59644	-0.58644	0.746566	0.932262	0.281973	1.95453	1.54185	1.96807	0.935322	0.875673	0.918154	1.83054	1.55762	2.03982	1.98535	0.621983	2.83497	0.133442	0.123203	-0.220432	0.859228	0.349518	0.208029	1.39205	0.175388	0.831687	0.966293	0.348007	0.868357	-0.319146	-0.108583	-0.682808	0.447622	-0.148957	0.255599
CG1287	CG1287	97	762	409	0.611253	0.902424	-0.822444	0.0107703	1.41051	-0.530406	0.289476	1.28079	-0.628541	-0.243851	1.85095	-0.208598	-1.42194	1.48476	0.824782	-3.02389	1.5094	0.823207	-2.23142	2.27858	-0.262415	-3.68313	1.60658	0.790956	-2.33007	0.639842	0.552193	-1.01295	0.33827	-0.269403	-1.07017	-0.50857	-0.325682	0.183131	-0.105032	0.0356655	-1.8782	0.0955888	2.28249	-0.796118	0.168099	-0.451443	0.590634	-0.114925	0.208507
CG1291	CG1291	528	548	552	0.505855	0.0140162	0.57355	0.236492	0.77504	0.921378	0.468711	0.531806	0.310383	0.0814969	-0.695755	-0.292178	0.504814	0.148754	1.41928	1.22363	-0.856306	0.353045	1.46809	-0.0888707	0.564866	1.20934	-0.217789	0.187374	0.444159	0.399192	0.188467	0.870127	-0.0419871	0.0573667	0.989109	0.14551	-0.679135	0.222919	0.0884061	0.0893173	0.987823	0.536332	-0.0645077	-0.323158	0.725151	-0.315987	0.134503	-0.0217668	0.167901
CG1299	CG1299	649	624	462	0.0650914	0.370365	-0.042764	0.0186081	1.32898	-0.391894	0.6544	-0.0595158	-0.361234	-0.143471	-0.929977	0.389976	1.11806	0.50011	1.20263	1.79638	0.869306	1.69517	1.58265	0.236796	0.280213	1.8847	1.03856	1.73959	1.46962	1.41552	1.6877	0.328454	-0.471015	-0.375696	0.45858	0.486734	-0.154874	0.494013	0.663982	-0.27478	-0.74857	1.05025	-0.0423162	-0.19523	1.26616	0.98747	-0.449185	0.470736	2.29381
CG1303	O-6-alkylguanine-DNA alkyltransferase	321	269	276	1.19244	-1.39785	-0.177673	1.7414	-0.0985048	-0.495225	0.934583	0.63414	-0.287083	-0.121146	-0.873333	0.991261	-0.526609	-1.10337	-0.0950896	-0.708315	-1.01488	0.864941	0.116346	-1.09196	0.0623349	-1.5208	-1.17531	0.631966	0.146796	-1.74189	1.16818	-0.909128	1.37431	-0.579779	-0.801098	-0.124964	0.439941	0.140224	-0.10209	0.940321	-0.109311	-1.34625	-0.679484	-0.597342	0.45853	-0.0217831	0.0879289	0.231409	1.68305
CG1304	CG1304	432	131	455	0.304133	-0.894506	1.23457	1.10698	3.58866	0.489065	1.05506	1.04236	0.132081	0.45342	0.35378	0.311488	0.312058	-1.59238	1.31896	-1.00746	-3.194	-0.343551	0.902994	-1.62883	-0.140292	-1.44376	-2.1687	-0.517679	0.508262	-4.08418	0.548642	-0.325437	0.225574	0.82243	-0.524353	0.620227	-0.102891	-0.391795	0.448232	-0.40836	-0.366964	0.844263	-0.361372	-0.426978	-0.620653	-0.353634	-0.558902	-0.807153	0.276931
CG1307	CG1307	437	252	561	0.0160402	0.170214	0.251196	-0.118973	-0.766088	-0.351269	-0.156713	1.31718	-0.785547	0.679033	1.63047	0.7774	0.71878	-0.445807	1.03066	0.85543	-0.457096	1.91508	0.685285	-1.20432	0.0257092	0.900871	-0.968774	1.56893	1.08961	-0.183095	2.5213	0.0814447	0.352749	0.230825	-0.0791349	1.07563	1.1952	-0.157877	2.04969	0.774478	-0.061563	-0.212541	-0.361936	0.329775	2.07421	-0.119749	0.113004	-0.549913	1.09191
CG1308	CG1308	536	450	316	0.0462037	0.896144	1.36736	0.0948545	-0.830306	0.820419	0.259003	-0.317365	0.0867638	-0.423421	0.651597	0.568086	0.62022	-0.00516828	0.0211633	1.32305	-0.285539	0.695661	0.838398	-0.618726	1.92694	1.42833	-0.327543	0.767905	1.43782	-0.22833	0.943728	-0.61301	3.14975	1.99034	-0.347437	0.040512	1.44399	-0.142738	0.162743	0.560742	-0.628128	-0.755335	-0.545478	1.31772	0.537836	0.594629	0.198921	-0.694361	-0.851117
CG1309	CG1309	41	459	312	-1.39368	0.153423	0.7618	-0.726988	0.790172	-0.688524	-0.877921	2.90165	0.00258005	-0.133192	-0.116173	2.25661	-1.27156	0.824861	0.58331	-1.62156	1.36324	0.811823	-1.89481	2.71345	2.00722	-1.17576	0.704909	0.783669	-4.16914	2.28746	1.51027	-1.59846	1.07905	6.06742	-0.847605	2.3235	1.42519	-1.17064	2.93193	1.03102	-2.78231	1.87965	0.357457	-0.0949363	-0.707482	-0.154349	0.78218	-0.274416	0.086991
CG1311*	CG1311	504	450	385	-0.4202	0.849872	-0.606361	0.0678851	0.685432	-0.730358	0.0105015	0.186213	0.217434	-0.248185	-0.413784	0.117105	0.808124	-0.0938379	0.915497	1.34282	0.773968	1.30853	0.509208	1.16664	-0.163917	1.33504	0.574795	0.961605	1.21977	-0.443024	2.31268	-0.0845227	0.696189	-0.16979	-0.586349	-0.544444	0.271522	-0.231936	-0.282421	0.421687	-0.0406566	-0.989309	0.72651	-0.303432	0.611467	0.291555	0.039387	-0.635174	1.37268
CG1315	CG1315	507	343	787	-0.151729	-0.782772	0.447946	-0.570456	-0.546432	0.281684	-0.188939	-0.192835	1.22931	0.0403573	2.0996	0.376978	0.890204	-0.797528	2.23458	0.973237	-0.377698	0.129462	-0.0224847	-0.150999	1.47452	1.04983	-0.230428	-0.243051	1.2721	-0.197132	2.6013	0.314385	3.53358	-0.336494	-0.163436	1.05538	0.05882	0.05738	-0.351312	0.561044	1.85613	-0.109913	0.34625	-0.573504	-0.407398	-0.335692	0.319046	-0.552728	0.511562
CG1316	CG1316	344	528	563	-0.146794	0.466805	0.37971	-0.0677602	2.8072	0.858086	-0.847246	1.91525	0.894222	0.671709	1.74573	-0.0474362	0.264	0.481359	1.51738	0.157332	-0.914547	0.654511	-0.269514	1.71524	0.629828	0.0635966	-1.47053	0.0634227	1.38976	-0.457285	-1.16242	-0.432772	-0.685686	0.0819899	-0.337125	-0.989807	-0.390758	-0.336774	0.549146	0.322847	0.0379988	0.310811	-0.720292	-0.606682	-0.3842	-0.288566	-0.520773	0.0508984	-0.171852
CG1317	CG1317	411	463	699	-0.14608	0.12969	1.05695	-0.127513	0.197532	0.809653	0.0380803	0.513499	0.665276	-0.670419	2.03015	-0.0910536	0.739285	-0.137557	1.81119	-0.684583	-2.18566	1.24791	-0.692357	-1.05303	0.70243	-1.26698	-1.47674	1.40245	0.988695	-4.13278	1.46295	-0.435443	-0.207805	-0.333734	0.937442	-1.67325	-0.437254	2.1523	-1.23547	0.224323	2.30836	-0.595184	-0.503496	-0.377958	0.855927	0.294606	0.77034	-0.99423	0.604379
CG1318	Hexosaminidase 1	488	541	754	0.512487	-0.90995	-0.0255907	0.355815	-0.341303	0.239818	0.629803	-0.0540611	0.517603	2.18659	-0.590996	-0.0421701	1.40443	0.201766	2.02835	1.07547	-0.125898	0.338057	1.24364	-0.293729	0.495957	1.2932	0.23127	0.323339	1.24831	1.34446	2.52634	-0.196518	-0.628864	-0.117214	-0.573064	0.547483	0.0963074	-0.41234	0.262262	-0.0426929	0.197675	0.611066	1.00427	-0.511737	-0.208063	0.104421	-0.128804	0.226974	0.483319
CG1319	CG1319	391	622	432	-0.446657	-0.672025	0.602556	-0.282896	0.789969	-0.120525	-0.219834	1.01992	0.152821	-0.208457	-0.393504	0.994196	0.551268	0.337048	1.43105	0.495627	0.70674	0.153415	0.0701566	0.798359	-0.319029	0.51217	0.747179	0.0405014	0.455659	0.746805	1.44886	-0.0433836	-0.29571	0.0627773	-0.599117	-0.464424	-0.147624	-0.968725	-0.24764	0.397129	-0.706125	0.140808	0.0445208	0.0131851	-0.185523	-0.257191	-0.0913321	0.321364	-0.249182
CG1321	shaking B	559	632	515	0.707678	-0.688127	1.45865	0.284378	1.81465	2.64015	0.121276	1.84922	2.57138	-0.65712	-0.229173	-0.470331	0.916738	0.741023	0.875072	1.04964	1.47157	2.88614	0.0706424	1.23834	0.776603	0.83496	1.18785	2.51235	0.782615	1.01409	2.72851	-0.670283	0.257889	-0.361611	-0.825097	0.0801445	0.283968	-0.522398	0.529815	0.0790376	-0.358542	0.258172	1.14339	-0.732168	-0.361239	0.533642	-0.115816	0.0891364	0.00720812
CG1322	Zn finger homeodomain 1	144	158	201	0.619923	2.30632	-0.911451	1.24687	-0.808514	-1.34343	0.27347	-0.10165	0.345312	-0.866625	0.923248	1.1322	-1.49968	-1.69917	-0.135164	-1.10828	-1.35888	0.461437	1.04791	2.11883	2.11982	-1.63432	-1.39966	0.170626	3.25143	-1.09875	0.473096	3.28149	1.78994	1.92065	0.394824	0.767257	0.562026	2.56267	1.18905	0.341032	-0.842018	0.782043	0.480449	0.773785	0.699662	-0.0895611	0.708063	0.172926	-0.767359
CG32251	CG32251	626	366	442	-0.479648	-0.557648	1.21636	0.0778729	1.0581	0.284233	0.289887	1.69516	-0.900885	-0.0261086	0.192825	0.404162	0.55804	-0.559937	1.4908	0.71163	1.5098	2.06422	-0.169565	-0.196559	0.159774	0.360286	0.530839	2.4603	1.27211	-0.793344	1.60833	0.747162	-0.583089	0.238291	0.341187	-0.935199	-0.108162	0.127077	-0.829698	0.313191	0.805974	-0.439257	-0.382023	-0.638333	-0.836643	0.544442	0.164475	-0.600792	-0.432665
CG1332	CG1332	504	566	203	1.83507	0.462337	0.51243	0.389213	3.35388	10.6234	0.847081	2.01138	21.0829	0.127859	-0.502946	-0.872246	0.636738	0.235148	-0.480391	0.06631	1.32735	5.68262	0.21194	0.757232	3.74675	-0.0155065	1.53196	-0.910033	0.468964	1.68825	0.957134	0.805439	-0.759314	2.17908	-0.0427758	0.277502	14.4196	-0.176458	0.0507711	19.5987	0.922045	0.0368866	-1.15396	-0.809148	-0.628226	-0.90169	0.124502	1.35675	3.32786
CG1333	Ero1L	600	143	563	0.551045	-0.404055	-0.212315	-0.388728	0.446599	-0.253636	0.251068	0.589597	0.353739	-0.830603	-0.738725	0.43183	0.955669	-2.03765	1.89843	0.549567	0.43574	-0.182473	0.129603	2.49614	0.269562	0.411952	0.707872	-0.345932	0.813627	-0.500392	0.242957	0.613787	1.49593	-0.338041	0.229571	2.52215	-0.431725	0.46339	2.95913	-0.544175	0.860252	2.98536	0.0851764	0.119554	5.51451	0.926123	0.243386	1.28169	1.34159
CG1340	CG1340	751	226	532	-0.411796	1.89588	0.396724	0.0056339	2.51382	-0.401169	0.143461	1.83926	-0.553271	0.159157	1.27306	-0.0729374	1.36405	-0.935866	1.82252	1.79702	0.0223689	0.571171	0.971497	2.83554	-0.123784	2.08817	-0.55292	0.587182	1.76759	2.71985	-1.15968	1.23044	2.5334	-0.54561	0.528436	1.834	-0.643782	1.82617	2.61928	0.48201	0.328812	0.441834	-0.178325	0.205676	0.300256	0.555285	0.0318153	-0.644339	-0.88975
CG1341	Rpt1	682	288	373	8.07501	2.16804	8.13637	10.2577	5.31356	8.61729	8.52548	5.39998	9.49437	3.05477	2.35494	4.00409	1.79054	-0.205804	1.43088	7.83154	7.70603	2.25507	9.30184	8.17722	4.79949	8.32046	8.05012	1.3496	7.67659	8.07069	4.4762	8.61533	9.82159	9.07584	7.05217	9.44045	6.43133	6.58933	7.78805	5.90008	4.40018	4.20583	1.56779	0.98005	1.18316	1.3364	-0.0583438	-0.621698	-0.247036
CG1342	CG1342	705	195	596	2.23681	-0.144712	1.32182	1.15033	-0.896434	1.25446	0.550316	-0.514982	0.382038	-0.391834	-1.13252	-0.309635	1.23601	-0.530149	1.40934	1.33194	-1.10164	0.921258	1.40623	-0.0706997	0.641805	1.51355	-0.540865	1.13905	1.61531	-1.05651	0.662255	0.627232	2.42708	0.581621	0.196657	2.44427	-0.517316	0.302033	1.1262	-0.157425	0.285221	-1.25306	-1.05329	0.314076	1.87592	-0.174602	0.0882656	-0.845397	1.50484
CG1343	Sp1	579	374	258	-0.464715	-0.119192	1.20063	0.165568	-0.174537	1.86209	0.103175	-0.624321	0.910262	-0.608884	-0.235959	0.232289	0.540631	-0.699167	-0.222924	1.8085	0.499979	1.20513	1.4008	0.370484	2.09282	1.57342	0.263783	1.13574	1.49517	-0.710591	0.709396	-0.544576	0.444783	-0.85796	-0.0331738	-0.197309	-0.66158	0.321206	-0.69698	-0.421008	0.196149	-0.561216	0.00154827	0.0801561	0.255292	-0.180142	-0.653299	-0.944403	-0.483002
CG1344	CG1344	592	385	241	-0.100164	-0.363529	1.78967	-0.216071	-0.279668	2.30701	-0.0434035	-0.809816	0.75083	-0.485866	-0.0220127	-0.764128	1.0908	-0.685864	-0.427958	1.14857	1.02987	0.865531	0.378684	1.27161	1.75229	1.30293	0.276982	0.576615	3.29487	0.0809679	0.800049	1.75472	-0.0302987	2.21332	2.48095	-0.223947	1.24391	3.82655	-0.906159	2.06048	0.391005	-0.744034	0.907102	2.35774	0.126809	0.355294	0.86127	-0.120819	1.11104
CG1345	Glutamine:fructose-6-phosphate aminotransferase 2	613	450	281	1.18994	-0.462505	0.0331041	1.4057	-0.308946	0.816021	1.03192	-0.512872	1.503	1.25759	2.77824	-0.188284	0.936674	0.408166	0.442236	1.14724	-0.00307416	1.55288	1.88494	-0.027366	2.41892	1.24266	0.0147214	1.44868	2.66766	1.04119	3.59123	3.2441	-0.689874	1.161	2.43193	0.532601	4.21294	4.0468	0.235481	5.435	0.76479	0.540628	3.51491	3.17358	0.0729589	0.523505	1.38551	0.0774688	1.02832
CG1347	CG1347	577	421	290	-0.167944	-0.349831	-0.493828	-0.274037	0.477234	0.913039	-0.177551	-0.410937	1.23093	-0.827242	0.562354	0.10826	1.36241	-0.175774	0.389042	0.948018	-0.379452	2.35343	0.0375785	-0.676249	1.44245	1.10479	-0.398935	1.27901	3.2372	-1.49293	1.49708	2.95149	1.76726	-0.0631891	2.24162	0.207766	0.754835	4.03481	0.112862	0.4634	0.589761	0.0137244	-0.708241	3.68484	-0.00028203	-0.646301	1.61535	0.00973872	0.0416327
CG1349	dj-1beta	357	363	206	0.53518	-0.345727	-1.03856	-0.0010753	0.0787237	-0.49843	-0.22581	0.136554	-0.275593	0.205605	1.23509	0.69273	-0.40596	-0.395973	-0.711815	-1.77909	-0.138151	-0.0698711	-0.694277	0.882256	-0.553644	-2.58326	0.191314	-0.271974	-1.05294	0.810447	0.158397	-0.110909	1.51352	0.312712	0.062514	2.21413	0.667219	0.361024	1.31504	1.19186	0.0737564	0.816572	-0.11719	-0.00879256	0.902296	0.460508	-0.160928	-0.566603	-0.300046
CG1354	CG1354	412	270	172	-0.551407	-0.744943	-0.0680449	0.107321	-0.473889	0.44569	0.322275	-0.566826	0.203145	0.0715143	2.80562	-1.11913	-0.197295	-0.232229	-0.539019	0.756815	-1.48358	0.0691302	0.938535	-0.440993	1.00118	0.697668	-1.94759	-0.049396	0.824164	-2.35619	-0.503855	-0.012181	3.44209	-0.735535	-0.215516	0.569432	-0.245596	0.396814	-0.229931	1.40857	-0.618698	-0.582606	-0.77016	-0.356642	0.424939	-1.2716	-0.114766	-0.247861	-0.552575
CG1358	CG1358	551	417	381	3.23191	0.147636	0.260185	1.1821	0.4642	-0.30506	1.21148	-0.651006	0.0142126	0.490305	-0.216771	-0.0805771	1.18762	0.291931	1.465	1.24388	0.256927	2.34677	1.42355	0.0810215	0.313208	1.36471	0.280041	1.47857	1.67659	0.219841	1.92091	-0.329476	0.631839	-0.616904	0.538201	1.56906	0.743623	0.143161	0.635721	0.293774	2.22922	-0.42934	-0.728272	0.922354	0.472148	-0.183206	0.144094	-0.81656	-0.757594
CG1362	cdc2-related-kinase	543	309	645	2.01997	-0.908296	-0.2586	1.44627	-0.256252	-0.675356	0.419815	-0.497667	0.1307	0.0331842	-0.611	-0.0513504	0.0608493	-0.744609	1.63084	0.69193	-0.602633	3.3535	1.07218	0.673451	1.25878	0.701912	-0.429527	2.68053	2.82965	0.352481	3.4413	2.86601	3.3985	-0.262195	2.00792	3.36084	0.963081	3.24262	2.22982	0.942453	0.479309	2.34373	1.73299	2.73421	0.00241191	0.0955113	0.926378	-0.386863	1.49309
CG30498	boca	507	522	213	-0.657405	-0.486086	-0.298854	-0.505864	1.25018	-0.547672	-0.101916	1.25969	2.40208	-0.688797	0.0437588	0.788369	0.729641	0.0096115	-0.235012	0.808305	0.630233	0.641074	0.182838	-0.181786	-0.0649154	0.924577	0.656774	-0.570239	1.37518	0.0363027	0.556187	-0.42269	-0.473477	4.3843	0.406548	-0.263309	4.78674	0.843088	1.46223	4.15175	1.60765	-0.121123	0.640237	2.06895	0.768659	-0.35699	0.44117	-0.647553	0.131843
CG1371	CG1371	505	658	208	0.667833	-0.686268	-0.317189	0.0171682	-0.465842	1.11639	-0.0549652	-0.40876	-0.635871	-0.163845	1.01071	0.582421	0.862398	0.367386	0.00504136	-1.03547	0.771807	-0.436349	0.421425	0.35164	-0.798526	-1.29193	0.957742	-0.810958	0.509383	-0.194478	-0.0136263	-0.128431	0.826971	0.102103	0.207269	-0.747141	0.536078	0.346793	-0.00683651	-0.0897431	0.304386	-0.207441	0.109624	-0.424183	1.70998	-0.55919	0.500186	-0.404371	-0.827123
CG1372	yolkless	563	427	22	-0.489132	0.0113575	-0.978005	-0.570925	-0.202171	-1.12716	-0.48634	-0.484452	-1.01294	0.490199	-0.182857	1.68377	1.27365	-0.177926	-2.26282	2.00488	0.455437	-3.06959	0.462533	-0.199219	-3.64478	1.52612	0.64219	0.189423	1.25366	-0.109618	-7.36348	-0.0932247	-0.285026	1.13445	-0.39459	-0.467407	-1.17558	-0.621184	0.76689	-1.27507	-0.428573	-0.0712642	-1.5741	0.928413	0.164446	-1.72613	0.783826	-0.0337753	-0.739334
CG32604*	lethal (1) G0007	333	519	40	-0.593718	0.13182	0.53604	-0.772604	-0.347424	-0.326308	-0.66871	-0.4792	-0.968243	-0.283947	-0.0931	-0.45524	0.422264	0.0868094	0.433677	-0.2428	0.904519	-1.3019	-0.906211	0.823368	-3.05207	-0.356449	0.906944	2.40488	-0.72219	1.09065	-7.07051	0.457147	0.291058	-0.938952	-0.518358	-1.15618	1.32557	0.330127	-0.907507	-0.442873	-0.177117	-0.301245	-1.89704	-0.36204	2.4756	0.0953641	-0.182528	-0.297796	0.00358505
CG1378	tailless	473	789	674	-0.663257	-0.462308	0.689696	-0.30205	0.592579	0.128852	-0.170874	0.425467	0.796403	-0.765175	0.371438	-0.00385504	1.09228	0.898846	1.45081	1.20166	1.29439	0.578133	-0.18437	0.0913135	1.37136	1.08811	1.54131	0.384905	0.0595233	2.02331	0.768162	-0.542635	-0.0569751	0.977705	-0.127218	0.585835	-0.260109	0.157025	0.522445	-0.579475	-0.365726	1.13792	0.377708	-0.599395	1.0227	-0.255535	-0.00048761	0.341618	-0.0454439
CG1379	CG34145	607	727	366	-0.13734	-0.85904	1.3857	0.805987	-0.238516	-0.511057	-0.21982	0.584419	0.365618	-0.524733	0.165902	1.55565	0.867946	0.776262	0.785927	1.62075	1.61015	0.869335	1.04578	0.673057	-0.253647	1.64614	1.48545	0.440332	2.19975	2.33113	1.9739	0.406746	0.781258	-0.48119	0.784751	1.51642	0.193909	0.936224	2.13908	0.588454	1.81517	0.755769	-0.485119	0.37376	-0.119707	-0.499608	0.729756	0.353918	-0.194053
CG1380	sugar transporter 4	361	811	378	-0.426665	-0.618004	-0.29448	-0.328231	-0.20307	0.15261	-0.190533	0.646587	1.14257	0.0167735	0.0866675	-0.777744	0.590061	0.634858	0.972401	0.0352241	1.56644	-0.148273	-0.0499338	0.339292	-0.409047	0.152972	1.56108	-0.778647	0.276506	2.23482	1.66785	-0.67718	0.480247	0.237371	-0.43405	0.178965	0.819222	-0.398749	0.705353	0.760403	-0.0804598	0.423167	-0.746372	-0.568954	0.313442	-0.125474	-0.613733	0.418036	0.293433
CG1381	CG1381	632	635	624	-0.326581	0.00560703	0.00483994	-0.246312	0.662715	-0.333201	-0.474364	-0.504304	0.935061	-0.38603	1.41357	0.674957	1.23558	0.226406	1.44876	1.63711	0.991528	1.98532	0.921478	0.926066	1.21696	1.86093	1.282	2.25816	1.8427	1.03756	2.75398	-0.140621	-0.571833	0.131833	0.644532	-0.345976	0.134944	1.0571	-0.530502	0.0295122	1.91932	-0.482985	0.953593	-0.0826751	0.289997	-0.208526	0.541051	-0.500439	0.224933
CG30497	CG30497	430	870	538	0.510515	1.69631	0.241839	0.657564	0.064206	0.30009	0.169224	-0.138019	-0.231264	0.285548	-0.476112	0.116367	-0.077457	0.511618	1.21601	0.455569	1.40571	-0.530862	0.284887	0.997712	-0.0212854	0.279373	1.72104	-0.921957	1.72805	2.74648	3.36744	1.63647	0.653314	0.329917	2.43445	1.25763	3.78033	3.21914	1.52133	2.50487	4.85797	0.934205	2.61858	-0.111641	-0.444195	-0.491513	1.07498	0.825187	0.294483
CG1386	antdh	465	766	629	0.10091	-0.470873	1.49589	0.755692	-0.0906259	2.77525	1.1351	0.347536	1.99187	0.69524	0.0482035	0.0679262	0.519249	0.970482	1.19107	-0.283595	0.853566	-0.956504	1.05207	0.221591	1.92055	-0.631661	1.05421	-1.66592	0.522417	0.440873	1.01875	-0.518351	-0.759864	-0.13123	-0.758575	-0.780876	-0.123521	-0.190914	-0.33977	-0.036629	0.00985931	0.174764	0.3374	-0.292533	0.507234	0.101552	-0.32719	0.283491	0.367922
CG1389	torso	537	531	191	-0.374887	-0.649447	1.35529	0.253832	1.03076	-1.12079	0.702076	0.22487	0.824012	-0.11739	0.505586	0.237686	0.986385	0.221491	-0.577459	-1.50025	0.512254	-0.0631091	0.263978	-0.482356	0.602914	-1.89901	0.469538	-0.292132	0.297436	-0.465572	0.58252	0.151304	-0.40322	2.00878	-0.00404714	0.390558	0.257584	0.0904315	1.60989	1.6864	0.211686	-0.0440196	-0.225683	0.0128007	-0.123665	0.76036	0.149321	0.712756	1.77379
CG1395	string	464	273	376	1.53135	1.70317	0.443091	1.44418	-0.255212	-0.0328199	1.08358	-0.485706	-0.537019	0.526846	1.78645	-0.23913	0.145085	-0.311487	0.702682	-1.39041	0.0601124	0.334804	1.36426	1.60134	-0.210349	-3.28442	0.429081	0.208881	-1.47576	0.392835	1.31132	0.713068	2.36455	0.0411225	0.81806	1.35121	0.33643	-0.138687	1.5146	0.597778	0.919213	4.47557	0.514487	0.100711	0.831511	-0.477479	-0.310309	0.771645	-0.11514
CG1399	CG1399	618	377	507	0.0601057	-1.08863	0.148043	0.0833936	0.882298	-0.497147	0.00472506	1.95217	-0.489633	0.634437	-0.223982	0.576346	1.37242	-0.247365	1.30675	1.04923	0.225408	1.05463	0.258354	-0.173905	0.0620155	1.23662	0.256154	1.20766	0.403215	-1.80803	0.218166	-0.464441	-0.0039883	1.07504	-0.378277	-0.382665	-0.0754207	0.69883	-0.656628	0.330572	-0.142532	-0.520929	0.0361133	0.0472549	0.306244	-0.633899	0.873998	-0.574781	1.28421
CG1401	cullin-5	535	723	533	-0.24155	-0.399644	0.308452	0.167661	0.413263	-0.104149	-0.388024	0.862913	0.51674	0.722181	-0.479591	-0.232977	0.242471	0.482621	1.4747	0.321442	1.06118	0.245872	1.31768	0.13177	0.741279	-0.120224	1.13089	0.0614469	0.684362	1.49448	-0.0971323	0.197512	-0.504754	0.0131738	0.327263	-0.488058	-0.475259	-0.0421253	-0.231545	-0.513459	0.751694	0.668939	0.491302	0.82538	0.075485	0.0418527	-0.464227	0.100167	1.35493
CG1403	Septin-1	648	726	640	1.10459	1.2077	0.0902953	0.218698	0.633786	0.0461843	-0.161027	0.68826	-0.158881	-0.121829	0.465982	0.90643	0.730758	0.626048	1.55859	1.76975	-0.564227	-0.391062	1.01243	0.0202949	0.506273	1.96953	-0.662499	-0.609437	1.00284	-0.487123	2.02291	0.230493	0.879031	0.486611	0.493451	0.0300411	0.0281001	0.64195	-0.0831973	-0.141923	0.603827	0.204005	0.426628	1.51455	0.64447	-0.21096	0.0626535	-0.261399	-0.348774
CG1404	ran	420	581	244	3.55924	3.77555	0.269006	4.36179	4.29234	2.2439	5.3136	4.92689	1.53893	3.0124	5.01534	0.243241	1.93713	1.32079	-0.202979	8.78896	9.41291	0.61221	8.09056	10.2062	1.025	9.38346	11.0659	0.56239	9.92307	18.3038	4.26382	11.6431	13.1263	4.43074	11.9558	11.6115	5.09509	14.8562	11.1208	6.58109	7.8672	8.93757	4.69135	-0.840534	1.72573	-0.684441	0.381725	0.68408	1.7733
CG32604*	lethal (1) G0007	509	707	160	-0.167559	-0.331012	1.48636	-0.479381	-0.431463	1.40879	-0.556806	0.53267	0.345454	1.36664	-0.00262327	1.42643	0.860709	0.425097	-0.470268	1.10974	1.59736	-0.545539	0.0803226	0.805757	-0.709823	0.950693	1.68707	-1.01838	1.47112	2.13018	0.45153	-0.0865709	0.0601467	4.10756	-0.118603	0.327061	2.36222	0.127433	0.439332	2.4156	0.128985	-0.107698	3.37217	-0.0625129	0.157968	0.652082	1.07264	-0.050997	2.6944
CG1406	U2A	261	433	301	-0.35643	1.6154	0.476542	-0.383893	0.729717	2.3945	0.586849	-0.244281	2.72965	0.340101	1.80095	1.04968	-0.187971	-0.201915	0.842758	0.0597989	0.615849	3.90935	1.18213	1.9322	2.60174	-0.449361	0.744699	1.56417	2.31771	3.9564	4.17321	3.10497	6.18335	5.72629	3.84565	5.00947	8.23172	5.17451	6.05365	9.37441	2.45843	5.76418	4.82859	-0.301183	-0.712985	1.57678	-0.121196	0.226669	1.85859
CG1407	CG1407	272	639	131	1.40417	-0.221743	-0.543236	-0.932274	0.912339	-0.829705	-1.10981	1.5155	-0.363409	0.902147	0.35152	0.996296	-0.621891	0.795468	-0.948961	-1.69488	1.75364	-1.16617	-1.64357	0.946803	-0.625303	-2.73554	1.60415	-1.72325	-0.857785	2.17831	-1.9358	0.838205	-0.296258	1.87814	-1.04868	0.156926	0.595703	0.859008	0.241722	1.10663	-0.900319	-0.108794	-0.60726	-0.132988	-0.34899	2.9419	-0.932765	-0.10657	0.439772
CG1409	CG1409	576	651	225	0.0561741	0.216622	0.185581	1.31331	0.599061	0.138647	0.623969	-0.4556	1.10525	1.46577	2.39703	0.369312	0.819625	0.494546	-0.00260271	2.33244	1.63779	-1.27612	2.2386	0.291123	-1.849	1.57328	2.05709	-1.81902	0.726894	-0.839033	0.445537	1.30494	-0.549704	-0.0627939	1.84433	-0.20683	2.06829	0.858416	0.338469	1.37434	1.07089	-0.579051	2.9943	2.70768	5.18606	-0.343409	0.709781	1.16656	0.566721
CG1410	waclaw	580	632	411	0.0292021	-0.432272	-0.270813	0.464902	-0.340447	-0.388402	0.513197	0.0628189	-0.487549	0.720314	-0.305062	0.305578	1.33503	0.79885	0.765524	-0.592813	0.58494	0.656797	1.03405	-0.294671	-0.0725316	-1.06326	0.742669	0.792069	0.732231	0.961873	2.107	0.956631	-0.73568	2.08066	0.352139	-0.0249406	1.211	0.191622	0.0997588	0.914012	-0.248242	0.865892	1.01779	-0.662068	-0.361488	0.395735	0.29091	-0.249554	0.706844
CG1411	Collapsin Response Mediator Protein	400	523	362	1.67674	-0.49721	-0.370662	0.298436	-0.808648	-0.689164	0.406737	0.0232079	-0.603663	0.977579	0.0425257	0.186059	1.05918	0.0476432	0.683722	0.293938	-0.665249	0.543413	0.218655	-0.115899	-0.376142	0.129127	0.251165	0.641011	0.295022	0.106582	1.70679	0.848121	0.954629	-0.332415	0.836248	1.28625	-0.239645	0.68248	2.91521	-0.0657682	-0.619903	2.12453	0.168346	-0.10533	-0.54148	-0.622758	0.542534	-0.715005	-0.544046
CG1412	RhoGAP19D	378	525	224	1.71114	-0.601929	-0.450237	1.6968	-0.0355881	1.17793	2.03104	0.479469	1.6524	-0.517636	-0.190271	-0.629875	-0.219202	-0.517729	0.288892	-1.17351	-0.388182	0.18293	1.34297	0.300275	-0.635784	-1.99836	-0.596979	-0.0836889	-1.39033	-0.595051	0.0815237	-0.0602737	0.202903	0.907269	-0.671099	0.145978	0.273981	-0.0576978	0.00416172	0.944156	-0.870251	-0.159576	0.400761	-0.711417	0.382835	-0.412137	-0.94044	-0.29842	-0.369358
CG1414	bobby sox	411	240	251	0.663315	2.03582	0.101595	0.669109	0.43078	1.00806	0.331909	0.568137	-0.337229	-0.762699	1.58675	-0.35784	0.234827	-1.05536	-0.0108714	-1.87619	-2.09645	-0.0342337	0.918151	-1.00778	-0.41456	-2.34761	-2.96903	-0.106358	0.102318	-3.27814	-0.365488	-0.47525	1.50782	-0.437481	-0.23876	-0.137599	0.00294182	0.549797	-0.472746	-0.169904	0.538057	0.125698	-0.183291	-0.288055	0.589392	0.0111084	-0.42937	-0.573065	-0.054668
CG1416	CG1416	481	65	352	-0.203237	-0.376364	-0.535923	-0.167879	-1.74971	0.536112	-0.470349	0.812994	1.66886	-0.597362	-0.0661443	-0.205717	0.539756	-2.00863	0.653853	1.09742	-3.50046	-1.00509	0.596123	0.398264	-0.308591	1.26872	1.07421	-1.15092	1.71898	-8.71347	1.00061	-0.430134	-0.604707	-0.520463	0.212658	1.27388	-0.0891582	1.38187	0.840583	0.48893	1.29546	-2.00581	0.378327	0.1593	0.91964	0.0646655	0.110612	1.68554	-0.561886
CG1417	sluggish A	330	735	237	-0.250576	-0.509455	0.400178	0.537119	-0.383126	1.24716	-0.034711	0.928988	1.69033	-0.666353	0.112298	1.30283	-0.505481	0.654613	0.924655	-0.6433	0.927481	1.52759	-0.385359	0.34819	2.33936	-1.06092	0.977593	0.641103	-0.784132	0.949949	4.72746	-0.880372	-0.191024	6.84644	-0.649139	-1.35874	6.57059	-0.73708	-0.760358	7.43883	0.0094137	0.427457	7.47674	0.0919093	-0.472583	5.34604	-0.873055	-0.343577	8.1604
CG1418	CG1418	527	830	454	1.07194	0.321047	-0.562488	0.950013	0.2681	-0.236832	0.399672	-0.27443	0.513095	-0.205685	-0.277174	0.0687723	1.42632	0.461744	0.539968	-0.15172	2.95441	1.89997	0.685999	1.27783	0.661196	-1.11286	2.12912	1.80053	-0.0469912	2.8127	2.6921	-0.106464	1.18934	0.362425	0.132536	1.34527	0.078123	-0.630661	1.7164	0.530923	-0.544931	0.71281	1.88105	-0.301355	-0.308671	-0.593609	0.315614	0.41975	1.53233
CG1420	Slu7	332	191	41	1.37938	0.468951	-0.86054	0.518211	-0.773835	-1.7495	0.884292	-1.10515	-1.26817	1.019	0.104101	-1.98204	-0.504955	-0.190543	1.12759	2.67139	0.0137828	-3.71272	3.43766	2.94466	-2.41789	0.96482	0.146203	-2.41486	2.27271	0.580403	-7.11827	6.7073	4.158	3.19227	6.79882	3.16964	4.06347	7.76044	4.98713	3.79245	1.4312	3.41608	-0.0036013	-0.442746	-0.123286	0.2377	0.460113	-0.599661	-0.159508
CG1422	p115	387	774	740	0.920033	2.20973	1.56972	1.14313	0.0372622	1.16009	-0.407993	0.111264	1.98945	0.542291	2.1101	0.561071	0.872156	1.37837	1.62703	-0.825076	-1.35307	-0.3731	-0.152508	0.618592	1.16437	-1.41809	-1.31266	-1.11784	-1.45545	-2.70077	0.545735	0.524201	-0.0663485	1.99605	0.0702119	-0.773957	0.253708	0.182975	-0.557475	-0.188911	0.00137988	0.160559	0.715663	-0.438257	1.22931	0.166354	-0.819709	-0.25163	-0.262377
CG1424	misato	532	894	821	0.106042	0.252202	0.774127	0.690972	-0.330919	0.296679	0.0887265	0.0773413	0.122841	0.675473	0.360108	-0.35287	0.884896	1.50036	2.10335	1.42681	2.72529	1.25061	1.31534	1.58382	1.13045	1.81788	2.32669	1.53147	1.78911	2.41998	2.30674	-0.0739399	-0.49929	1.50668	0.0756701	-0.521232	-0.0664322	0.0297842	-0.317447	0.212404	-0.0403461	-0.0662391	0.356402	0.255672	0.898038	-0.418774	-0.150767	0.11584	0.380559
CG1427	CG1427	425	768	581	-0.0440659	-0.198178	0.197062	1.42478	0.177211	-0.395419	0.682312	0.139354	0.0547416	0.211015	-0.182909	0.112086	1.01083	1.52488	1.86267	0.326524	0.956195	0.0537679	0.467515	0.807932	0.176935	0.239295	1.19168	0.0193389	0.0623068	0.288625	-0.645201	-0.575633	-0.0612371	1.68081	0.0574151	0.554686	-0.326369	-0.0960164	1.12408	0.158445	-0.593988	1.76022	-0.0112992	-0.423653	0.154425	-0.195435	-0.219296	-0.173982	0.996605
CG1428	CG1428	443	825	414	-0.552077	0.443218	-0.494027	1.31061	-0.530812	0.640011	1.75108	-0.335459	2.10332	0.0551872	0.608477	-0.28851	0.379516	1.02339	1.12696	0.612732	1.42799	-0.29016	0.664245	1.229	-0.211796	0.427246	1.67761	-0.489061	0.0522959	1.32722	0.27105	-0.153213	0.0304157	0.152131	0.41129	-0.896667	0.056287	0.456631	-0.346456	0.531472	0.0946969	0.0100585	0.173187	-0.645668	-0.396619	1.07033	-0.292863	-0.467844	-0.534119
CG1429	Myocyte enhancing factor 2	260	829	636	0.442194	0.441674	0.114685	1.1893	-0.247005	1.38953	0.116547	-0.506314	0.662739	-0.450156	0.664437	1.17436	0.000430277	1.39765	1.33551	-0.0612832	1.47176	1.79026	0.287233	1.44992	1.83184	-0.481371	1.38484	2.11516	2.0719	2.96637	8.59673	1.89998	-0.696459	6.0566	1.52089	0.621522	3.8438	3.22748	0.568348	4.3387	1.38286	1.27764	0.746004	0.393198	-0.508092	0.966518	1.36982	0.481488	1.45486
CG1430	by S6	517	774	584	1.0575	1.87519	2.16027	0.499967	1.27728	1.89297	0.45289	0.0615366	1.11004	-0.443053	1.51289	0.853368	0.365328	0.826273	0.239685	0.892441	0.685254	-0.596487	0.31113	0.528357	1.73172	0.888952	0.437743	-0.931669	1.30329	0.641787	1.34697	-0.380459	1.20862	1.1329	-0.346433	0.823238	0.0316028	-0.375273	0.752273	-0.268836	0.272147	1.00596	0.871379	-0.511983	-0.111626	0.763871	0.378922	-0.193762	0.603579
CG1433	Another transcription unit	481	701	615	1.30158	-0.465768	0.740517	2.25931	-0.0286303	1.18311	1.99804	0.196452	0.257902	0.611184	-0.55373	0.305602	0.757189	0.264679	2.19135	0.472384	1.36358	0.266748	1.64891	0.770121	0.884984	0.428537	1.57846	-0.332648	0.755762	1.81737	2.39592	0.0493127	-0.767474	-0.483883	0.107885	-0.361328	0.236682	-0.0589343	-0.392324	2.0067	-0.714976	-0.188912	-0.839414	-0.580985	0.0503761	-0.191512	0.178268	-0.149514	0.0850659
CG1434	CG1434	599	613	586	0.64438	0.85799	2.52534	0.73607	0.244255	2.18193	1.27353	-0.00427234	1.4406	-0.170594	0.138949	0.509739	0.22767	0.301948	0.798886	-1.24731	0.855153	-1.88692	1.90742	-0.18104	0.607413	-2.84028	1.07568	-0.918329	-0.9574	1.12853	-1.83552	0.349762	0.676224	-0.226722	-0.224839	0.555056	0.123308	-0.613675	0.575338	-0.527997	-0.476181	0.818677	-0.0387165	-0.0616775	0.32508	0.0484111	-0.211119	0.046178	0.418273
CG1438	Cytochrome P450-4c3	490	764	468	2.15382	0.89806	1.55016	1.00832	-0.025865	0.648064	0.229506	-0.251897	0.54474	0.978853	-0.0724591	0.319162	0.384952	0.865686	0.876106	-0.683902	1.54886	-0.209078	0.679769	0.754179	1.01601	-1.46423	1.83811	-0.644526	1.01625	1.93593	2.8918	1.03343	-0.131357	1.6459	1.27505	1.05973	1.87228	1.71446	0.407887	4.12086	1.95681	0.454652	2.1028	-0.204456	0.90002	-0.458977	0.407588	0.266505	0.916019
CG1440	CG1440	703	539	356	0.0105518	-0.366564	-0.608634	0.600524	0.00462909	-0.491916	0.299224	0.24541	1.15624	-0.254553	0.327297	-0.165017	1.37036	0.71251	0.598073	1.8189	0.592049	1.61522	1.07115	-0.0178312	0.224314	1.63293	0.837689	0.824654	1.65062	0.35432	1.90465	0.207017	1.65186	2.00818	-0.0196802	-0.0414192	1.01555	-0.122209	0.0341504	0.766806	-0.254139	0.838511	-0.701396	1.23286	-0.342273	-0.240002	-0.303831	-0.113506	0.783075
CG1441	CG1441	643	567	718	2.61849	0.449926	-0.159526	1.65875	-0.275305	0.483552	1.4245	-0.134914	1.45926	0.200284	-0.0157997	0.104575	0.601718	-0.31617	1.94385	-0.4129	-1.45056	0.790747	1.71066	0.865806	1.98232	-1.02109	-1.44472	1.13174	0.216629	-2.17754	1.75536	-0.198394	-0.61286	0.174589	-0.509369	-0.461691	0.24406	-0.429759	-0.626833	-0.116999	0.335985	-0.693117	-0.217129	0.153103	-0.248483	1.59087	0.354168	0.0587405	1.06938
CG1442	eIF4E-6	545	693	558	0.349743	2.55398	1.19197	1.33293	1.66369	0.881045	0.778801	-0.0174466	0.575347	0.758855	1.702	-0.0751941	1.39577	0.603723	1.51402	1.29463	0.848922	2.32639	1.06125	1.48273	1.4788	1.15668	0.890351	2.23582	0.783239	-0.451368	3.41427	0.264077	1.10045	1.68887	0.0945789	-0.489472	1.16177	0.00380877	-0.530667	1.66898	-0.313735	0.44535	3.06521	0.459995	0.0245514	0.504762	-0.181515	-0.214067	1.22767
CG1444	CG1444	400	860	872	1.13321	0.0977653	0.539485	-0.072564	0.530085	-0.0908577	0.206468	0.188779	0.379641	-0.0380619	0.181453	-0.164673	0.497847	1.18945	2.27688	-1.65024	1.29848	1.35573	1.24307	1.26597	1.08574	-2.43395	1.42969	1.53736	-0.558489	1.80793	0.819283	-0.388599	0.028503	2.44498	-0.691792	0.811196	0.752619	-0.143413	1.04009	0.335878	-0.682751	0.831204	1.64177	-0.555958	-0.34364	0.0416709	-0.653614	0.256863	0.556889
CG1447	Ptx1	552	782	415	0.903812	0.785905	0.631846	1.36916	0.695146	-0.883233	1.19103	1.12752	-0.653523	-0.11471	1.81964	-0.466033	1.16726	0.632339	1.74878	0.471813	1.60898	0.276664	0.668597	1.47403	-0.268636	0.175216	1.78033	0.240281	0.533863	2.12801	0.98283	-0.574239	0.991424	1.07746	-0.526026	0.442801	-0.149718	-0.558109	0.530984	0.531288	0.912392	0.812862	0.50474	-0.163335	0.29741	1.47838	-0.520114	0.451134	0.549018
CG1449	Zn finger homeodomain 2	401	630	345	1.75352	-0.504398	0.450382	0.961584	-0.564053	1.42657	-0.0100679	-0.26505	1.4852	0.139213	-0.381056	-0.277086	-0.264426	0.420722	0.411169	-1.85802	0.931039	2.0665	0.369114	0.264084	1.89607	-2.307	1.14411	1.28147	-1.26254	-0.137489	1.98891	-0.414949	0.135853	2.11646	0.0882508	-0.653743	1.37888	0.497181	-0.479901	0.9155	-0.82772	0.44243	1.16789	-0.838024	0.932559	-0.348278	-0.631345	-0.573662	-0.499793
CG1451	APC-like	330	546	368	0.461503	-0.330533	-0.548312	-0.241736	0.444231	-0.678679	-0.704914	1.58867	0.287313	-0.484082	0.197624	-0.5258	0.525403	0.275316	0.846319	-0.657936	1.37346	0.597179	-0.593066	0.456551	-0.0254274	-1.13475	1.33978	1.28839	-0.603968	0.846174	0.609351	-0.264786	0.365824	1.15735	-0.542981	-0.210875	0.342556	0.0506323	0.255724	0.670203	-0.183315	0.018704	-0.169353	0.761588	0.35526	-0.528144	0.422084	-0.361452	-0.277606
CG1453	Klp10A	278	526	188	1.48432	-0.279751	-0.615443	0.227249	0.265187	-0.33448	-0.572267	0.350899	0.450925	-0.358871	0.215638	0.305977	-0.316479	1.06451	0.397494	-1.05276	-0.11818	-1.58276	-0.579157	0.860181	-1.24786	-1.01759	0.038721	-2.71307	1.32911	3.04559	-0.159511	2.31111	5.26774	4.02553	3.0729	5.22929	2.46953	4.71574	4.71558	2.52936	0.661196	4.15705	0.399145	1.24472	1.92404	2.14566	0.178418	0.846765	-0.326289
CG1454	wings down	522	637	191	1.45637	1.82835	-0.518979	0.431173	0.508733	1.99006	0.95922	-0.0905095	1.71519	0.0861847	1.25765	0.0290612	0.9306	1.56191	0.004667	1.68245	-0.399101	-0.556026	1.31719	1.28926	-1.37313	1.55025	-0.643118	-0.57848	1.77673	0.224246	-0.231293	0.153882	2.09454	-0.703934	0.884344	1.4209	-0.782551	1.16638	0.334022	-1.02526	2.40488	2.13824	-0.664518	1.46485	0.415747	0.0468558	1.06085	1.16514	-0.702457
CG1455	Calcineurin A1	204	211	101	-0.445285	-0.213459	-0.389811	-0.897697	-0.702753	-1.48442	0.288975	-1.01283	-0.560287	-0.290566	2.29297	0.000659358	-0.0932735	-0.641748	-1.68068	0.65917	0.975327	-1.87268	1.23059	-0.0777477	-1.81327	0.066331	0.037187	-2.53333	3.44027	1.57329	-1.71361	2.73234	2.23506	1.95383	2.32333	3.19207	0.277296	3.53606	3.46709	0.253009	3.7288	2.15382	1.01541	0.131987	3.62999	0.193416	0.415896	2.88516	-0.792695
CG1461	CG1461	670	627	334	0.519138	-0.263559	0.765074	0.622024	-0.873377	0.879791	0.032527	-0.0478209	1.04102	-0.00408896	0.58095	0.247926	0.766353	0.531544	0.723955	2.24032	0.409706	0.316023	1.05252	-0.408178	-0.160422	2.00072	0.673445	0.213105	1.87734	-0.354898	0.918703	0.904962	-0.408467	0.115865	1.04982	-0.595639	0.211036	1.39798	-0.348144	-0.0243181	0.490436	0.251309	1.00642	0.168546	0.208337	0.0418541	0.144853	0.0996206	0.202954
CG1462	Alkaline phosphatase 4	177	759	538	-0.116731	0.443189	-0.0852401	0.342541	0.719746	1.11193	1.72475	-0.204007	1.49113	-0.947259	0.0547112	1.58964	-0.506359	1.52371	1.52176	1.03145	0.988824	1.21456	1.18613	0.6189	1.65913	0.107971	0.98121	1.02882	-0.105719	1.19127	1.27587	-0.716522	2.66753	-0.435458	-0.3281	1.9572	-0.116562	1.78174	1.82791	-0.183199	-0.904663	2.27913	0.64363	-0.150462	2.23123	-0.168988	-0.00375055	0.864873	0.347428
CG1463	CG1463	581	422	338	1.78405	0.406103	-0.538896	1.86597	-0.839484	-0.483723	0.504302	-0.868093	-0.819405	0.946484	2.93809	-0.628647	0.32829	0.0438896	0.815784	-0.546332	-2.81667	0.549226	0.275024	-2.39801	-0.097092	-1.08659	0.829741	0.676627	1.95843	-3.68538	1.19255	-0.532623	0.00781813	1.34354	0.142928	-1.29896	0.16199	0.650492	-0.664538	-0.324725	2.22027	-0.357641	0.215366	-0.035536	2.41078	0.0886488	0.58721	-0.310951	0.237521
CG1464	eyeless	410	593	326	0.115262	0.484531	-0.383506	0.351338	0.298171	-0.621414	-0.0185807	-0.678761	-0.568653	0.153362	-0.114042	-0.916498	-0.332391	-0.0912273	1.13368	1.4382	-1.7222	-0.150197	0.391603	1.07852	-0.710056	1.01794	-1.35394	-0.305517	1.12462	-0.554444	0.556391	0.0258489	-0.476464	-0.0552687	0.578782	-0.862761	-0.692382	1.18053	0.564774	-0.223474	2.06309	0.176458	-0.131591	-0.781969	-0.472981	-0.484788	-0.154235	-0.190626	0.133337
CG1467	Syntaxin 16	548	659	356	1.28899	-0.73354	-0.369883	0.815824	-0.416038	-0.761224	1.19288	0.235537	-0.635018	0.25487	-0.309908	-0.241209	0.616276	0.0102303	0.915972	0.0494319	1.17224	1.09611	1.95876	0.683776	0.41376	-0.461093	1.37903	1.10861	0.151991	1.60324	2.02072	-0.397379	-0.411809	0.222365	0.0625512	0.180405	-0.11477	-0.60561	0.0767022	-0.0798414	-0.988366	-0.0139504	0.846451	-0.605544	0.472647	-0.334001	0.362216	0.205165	1.79083
CG1470	Guanylyl cyclase beta-subunit at 100B	402	755	479	1.15796	0.730407	0.741216	0.992508	0.250053	0.20067	1.82925	0.575962	0.895689	-0.31842	0.403324	-0.0278125	1.03726	0.923859	1.37043	-1.35544	1.46891	1.56967	1.20353	1.18594	1.16842	-1.80138	1.60319	1.75321	-1.32237	1.11022	1.94877	-0.0121838	0.833339	0.74038	0.259357	0.72958	0.426652	-0.610339	1.40516	0.505377	0.455565	0.65921	1.06487	-0.0163038	-0.312695	0.0387267	-0.609823	-0.24072	1.6517
CG1471	CG1471	623	830	497	-0.163492	-0.317212	0.556201	-0.404386	0.516105	0.684973	-0.390489	-0.0964535	0.218452	0.705666	0.0973402	2.3076	1.2792	1.32598	1.52285	1.50211	1.20961	1.8524	0.566024	0.519377	1.0456	1.50075	1.29008	1.88562	1.06227	1.94944	2.86104	-0.0516055	0.474818	0.0115697	-0.46741	-0.323318	0.338524	-0.602299	0.363495	0.792026	1.05834	0.607282	1.45897	-0.115481	-0.184739	0.694951	0.475635	-0.0124429	0.564163
CG1472	sec24	705	848	465	-0.231344	0.636314	-0.218003	0.0737841	1.16451	-0.358889	0.176779	0.764846	-0.241708	0.135301	1.7533	1.88742	1.6517	1.60639	1.48776	1.79262	3.45572	1.57627	1.87433	4.19202	0.65403	2.15012	3.47413	1.8466	2.06336	3.50113	2.73004	0.862514	-0.463069	0.291156	-0.0685677	-0.653745	-0.433389	-0.172265	-0.246907	0.795994	2.2358	-0.279139	0.524539	2.5546	3.38811	-0.358079	1.62882	2.00935	-0.502733
CG1473	prolyl-4-hydroxylase-alpha EFB	571	732	210	0.511221	0.271382	0.116766	0.199283	0.87396	0.808317	0.125489	1.0422	1.92371	-0.170544	-0.0440257	2.30727	1.26968	0.582247	0.194661	-0.658771	0.926059	0.303361	0.581485	1.09936	0.470321	-1.43828	0.602015	-0.450543	0.415509	-0.75323	0.536942	-0.180312	-0.286881	0.622225	-0.260581	0.0337602	0.841773	0.0847453	0.616643	0.822659	0.324151	-0.326987	1.22494	-0.0614771	0.130243	0.716562	-0.172135	0.0584963	0.207012
CG1474	Es2	96	654	207	-0.786368	0.571011	-0.237329	0.20088	0.425116	0.218103	0.505997	0.17267	0.589144	-1.67804	2.11383	2.19261	-1.30505	0.94988	0.665513	-3.56865	0.235043	-2.74831	-2.62501	1.42963	-0.849734	-4.85974	0.298837	-3.2401	-2.76341	2.19442	3.02963	-1.57085	0.18921	3.50091	-0.899285	1.20978	3.87824	-0.584145	1.51091	4.05147	-1.75412	4.31205	2.72989	-0.189116	0.210936	1.38804	3.91854	0.377642	0.147312
CG1475	Ribosomal protein L13A	68	706	240	-0.879616	0.500603	1.5009	-0.961987	0.239982	-0.429263	-0.332756	-0.172375	-0.0459705	-0.986036	-0.106843	-0.82299	-1.86639	0.357372	0.319403	-2.19769	0.785162	-2.2243	-2.6057	0.76275	-0.285522	-2.60695	0.866635	-0.306114	-3.34951	3.56862	-2.5213	2.1179	2.30784	-0.778245	0.920979	2.0001	0.281885	0.179171	2.78197	2.31803	1.34558	5.17798	-0.509116	0.241895	-0.46267	0.159678	0.417317	0.256404	-0.264951
CG1479	bent	195	707	649	2.60031	0.293944	0.182933	0.434517	0.161945	-0.405117	0.873889	0.00665643	-0.416082	-0.113894	0.582579	-0.641992	-1.07926	0.417328	1.43171	-3.91963	1.12652	2.36157	0.123872	0.468693	1.45007	-2.61562	0.931588	2.42615	-2.47148	1.25764	3.00922	0.0565073	0.25743	2.41984	-0.572173	0.562287	0.077015	-0.910228	0.955388	-0.462561	-0.067822	0.723684	0.14818	-0.753517	1.62626	-0.0273814	1.37702	0.0947301	0.159701
CG1486	CG1486	646	860	609	-0.399362	-0.298831	0.0666829	0.267484	-0.2373	0.294022	-0.346455	-0.284483	0.811896	0.0578598	2.14342	0.211989	0.601622	0.936843	1.92608	1.85019	0.553367	1.21479	1.21298	-0.496905	0.885468	1.87823	0.927071	1.3907	2.12418	-0.646857	1.16499	0.343039	0.604184	-0.262469	0.457576	0.0283209	-0.0363353	0.724656	0.161051	1.0829	1.86358	0.029397	0.983635	-0.463724	1.21831	0.374221	0.586702	0.373805	0.0117732
CG1487	kurtz	578	524	551	-0.200164	0.764128	0.13344	-0.161988	0.696561	0.0346177	-0.267948	-0.0599109	-0.464539	-0.518288	0.0784889	-0.274609	0.261895	0.268607	1.36678	1.52609	0.91093	0.495731	0.963556	0.0290062	-0.176923	1.83914	1.5614	0.703234	1.94272	5.83543	1.06164	-0.415168	-0.292311	0.176386	-0.472767	-0.0739607	-0.493938	-0.113088	-0.277165	-0.00418009	-0.597496	0.264404	-0.441032	-0.415783	1.33128	1.03011	0.418092	-0.264532	0.285398
CG1488	Cyp311a1	413	953	569	-0.076877	-0.419145	1.17346	0.0200217	-0.10203	-0.147877	0.48783	-0.113945	-0.0269288	1.46264	0.665604	-0.33447	0.514397	0.940425	1.04971	0.405159	1.81568	1.87862	-0.518048	0.888782	0.99875	0.210985	2.16611	2.02746	1.10147	2.16818	3.12814	-0.362057	0.768943	0.100282	-0.914171	0.325191	0.171257	-0.947777	0.769068	1.02268	0.79638	0.209398	1.91202	-0.477592	3.67221	-0.174823	0.260098	-0.181751	0.108262
CG1489	Pros45	753	676	529	8.58573	12.4709	1.3166	12.0876	13.677	5.34288	11.3484	11.8577	5.98972	5.54919	11.5206	2.1885	2.6466	2.52315	2.22682	11.1491	15.0956	3.50208	10.2655	14.7871	5.52048	10.5181	15.31	2.92303	7.16909	12.7402	5.18992	5.4379	8.86243	3.53643	6.46378	5.40551	3.59769	6.35153	4.666	3.51978	4.08411	6.55913	0.982395	-0.290201	3.52598	0.336092	-0.224161	0.451037	1.39203
CG1490	ubiquitin-specific protease 7	482	501	399	-0.0461108	-0.401581	0.0226541	0.906849	-0.404842	0.830289	-0.507387	-0.42734	0.958243	0.359394	0.0639283	-0.113142	0.338278	-0.29785	1.05204	1.05907	1.53057	-1.41452	0.889632	0.653032	0.352637	1.05359	0.867141	-1.86609	1.35247	0.449533	1.41973	-0.494066	0.514128	0.516659	-0.298063	-0.529789	0.121987	0.0243456	-0.349053	-0.167739	1.14449	-0.858695	-0.682231	-0.43896	-0.526436	0.58959	-0.208093	-0.611136	-0.220301
CG1492	CG1492	658	453	826	-0.150252	-0.940908	0.0775608	0.270024	0.527434	-0.46698	0.440734	-0.230911	-0.287273	-0.104591	1.06452	0.321749	0.864199	-0.410288	2.35364	1.43227	1.62802	1.90474	0.379487	0.652844	0.848426	1.74033	0.80147	2.54422	1.83011	2.06282	2.90019	-0.22402	0.375069	0.438246	-0.14631	1.21925	0.197253	-0.197961	0.986466	-0.0678905	0.330179	0.802659	1.0158	-0.149794	0.479161	-0.202413	-0.016374	0.661952	0.828209
CG1494	CG1494	674	518	585	0.490658	-0.55455	0.405199	-0.0237579	-0.464805	-0.145679	-0.188888	-0.143969	0.055859	-0.262464	1.11133	0.0608195	1.34976	0.51228	1.62179	1.12159	0.739467	0.756476	0.765021	0.079011	0.35796	1.39972	0.907401	0.873484	0.953905	0.134914	0.162083	0.31356	0.250135	0.226446	-0.30135	-0.444865	-0.405022	0.0963622	-0.318304	-0.809175	0.413448	0.387103	-0.649787	-0.150371	-0.316744	-0.109694	0.110316	-0.397398	0.179162
CG1497	CG32523	592	501	612	1.19824	1.56905	-0.339524	0.596277	1.03098	-0.0142212	0.609473	0.237056	0.175098	0.0612457	1.91347	0.575166	0.854037	0.102501	2.0378	0.883313	1.49095	-0.499842	1.34448	1.09537	-0.566196	0.731838	1.44565	-0.828294	0.711375	-0.934791	1.55159	0.863414	0.25552	1.09836	0.3119	-0.905524	0.358723	0.108651	-1.02417	0.546164	0.782871	-0.51985	0.661895	-0.621661	0.128763	0.0415384	0.188246	0.111669	1.78342
CG1499	CG1499	506	990	687	4.57874	7.60973	5.41272	8.94741	8.68922	6.86835	9.48059	8.38918	6.64009	1.80277	4.20644	2.55228	1.69492	1.54015	2.61665	10.8796	9.90831	8.08344	8.73931	11.7136	6.8626	8.52438	11.2641	4.97335	3.61908	7.80104	5.11907	3.53255	4.44666	2.09855	2.29951	5.15619	1.12524	2.06343	3.52085	2.22622	2.09844	3.47554	2.50405	-0.175239	0.187935	1.72135	0.516213	0.736555	1.02878
CG1500	furrowed	611	788	611	1.21311	0.323485	0.153194	-0.016244	-0.0352341	0.489309	-0.271852	0.0685185	0.719513	1.09042	-0.194753	0.200079	1.08258	1.05044	1.9485	2.05827	1.5825	0.377141	0.534454	0.431928	0.676781	1.66683	1.75048	0.407749	1.4878	2.11998	2.1449	0.0410977	-0.161747	0.706876	-0.398141	-0.0633786	0.372546	-0.627483	-0.0279113	0.284682	0.788051	0.551852	0.877911	-0.333293	0.538459	-0.0213257	0.606845	0.6897	0.620043
CG1504	CG1504	659	617	400	0.262715	-0.471251	-0.263977	-0.276642	-0.549115	-0.43457	-0.350107	-0.247508	-0.18958	-0.103054	1.17623	-0.0895337	0.781111	0.280222	0.78731	1.15891	1.06508	-0.216693	0.382033	0.118535	0.0577297	1.44043	1.36507	-0.328669	2.01808	1.65765	0.769981	-0.350421	-0.411891	-0.388808	-0.394326	0.472505	-0.119313	0.438735	0.153296	-0.589276	-0.278371	0.438411	-0.322919	-0.353625	0.347348	-0.684295	0.201399	0.174728	0.339819
CG1505	gastrulation-defective	338	550	240	-0.0559403	0.805023	-1.01086	-0.135938	-0.677732	0.282255	-0.564744	0.0373254	0.606478	-0.518242	0.0921674	-0.232835	0.203362	0.110793	0.282399	-0.737079	0.999351	-0.839427	-0.814328	0.212007	-0.905302	-1.22607	1.39211	-0.55365	-0.0733768	0.983854	-0.187669	-0.0761565	-0.180546	0.379588	-0.630808	0.248711	-0.429527	-0.324001	-0.00655855	0.26778	-0.290776	-0.234549	-0.399052	-0.253325	-0.597117	-0.499399	0.634108	0.128139	0.0485168
CG1506	Ac3	503	808	185	-0.427714	-0.382662	0.268671	-0.313147	1.60081	-0.178258	0.0549735	-0.742961	1.09943	0.730136	0.0578411	0.0300433	0.833155	0.71286	0.046467	0.0460917	1.66463	-0.984143	-0.539517	0.517022	-1.01466	-0.954289	1.90514	-1.11114	-0.75248	2.43224	-2.2966	0.0685893	0.435929	-0.297343	-0.416161	1.29495	-0.906352	-0.566802	0.921664	-1.09768	0.397794	0.911373	-0.483338	-0.821967	-0.0629395	-0.760744	-0.678967	0.402162	0.774856
CG1511	Eph receptor tyrosine kinase	470	736	287	1.95864	-0.518638	-0.137867	-0.405905	-0.636168	-0.548479	0.182376	-0.265426	0.0650833	0.258916	0.41606	-0.666152	-0.107873	0.538555	0.220312	1.11311	1.51309	-0.776735	0.191471	0.703973	-1.1665	0.755075	1.72631	-0.56359	1.25802	1.9074	-0.845353	-0.468233	0.135366	0.904634	-0.302228	0.219924	-0.188424	-0.187231	0.488472	-0.149033	-0.142047	1.43759	-0.457137	-0.366644	0.761006	0.505174	0.906469	0.162618	0.223165
CG1512	cul-2	542	520	285	-0.351564	1.96837	-0.0784068	2.12735	0.423204	-0.474124	1.77585	1.20194	-0.250523	0.380084	2.72391	-0.340374	0.434743	0.466787	0.0518323	2.34882	0.783784	0.519022	3.51453	-0.19527	-0.297004	1.64184	0.817447	0.463701	2.14162	0.443433	-0.0213945	0.921494	-0.165879	-0.662229	-0.720256	-0.230544	-0.619923	-0.540465	0.0767537	-0.475241	0.403441	-0.031743	-0.837017	-0.321575	-0.0148043	-0.549742	0.631243	-0.392783	0.34724
CG1513	CG1513	358	648	277	-0.143387	-0.39733	-0.76316	-0.618782	0.29962	-0.294873	-0.785884	-0.011343	0.279326	-0.660649	0.0323993	0.194116	0.280966	0.591676	1.07849	0.595684	0.167929	0.383305	0.0673377	-0.572217	-0.340853	0.611447	-0.18405	0.210784	0.656097	-0.848255	-1.13277	-0.306814	-0.665956	-0.506414	-1.14779	-0.870483	-0.268561	-0.927233	-0.416473	1.00359	-0.352522	-0.502923	-0.561332	-0.795047	1.79078	-0.369071	-0.232064	0.827715	-0.856108
CG1514	CG1514	514	541	334	-0.137885	-0.617504	0.262316	0.837378	0.170386	2.95204	0.911496	-0.072049	1.66656	-0.362206	-0.31695	0.340787	0.0449992	0.16284	0.116807	1.41377	0.390542	1.42588	0.102982	0.174146	2.0127	1.06354	0.453542	0.928603	0.660536	-0.381128	1.6871	-0.273812	-0.756649	1.02724	-0.957233	-1.08874	0.842601	-0.166194	-0.821785	1.28607	-0.430879	-0.562459	2.53529	-0.444452	-0.279309	-0.578271	-0.356915	-0.750115	0.985871
CG1515	lethal (1) G0155	319	366	233	-0.0747454	5.34924	1.47649	-0.0316558	3.91556	6.69457	2.33734	4.38632	10.5698	0.132768	4.06379	1.43697	-0.132196	0.123222	1.96316	1.05894	6.88991	7.12124	3.58928	8.14252	6.30067	0.693926	8.86017	11.6994	1.37374	2.44598	3.87928	-0.0984294	0.0989452	0.467082	1.03736	-0.379848	1.46964	1.50037	-0.0939265	2.03969	2.63247	-0.68229	-0.296707	-0.574933	0.195963	0.763763	0.00485143	-0.544216	0.188574
CG1516	CG1516	237	644	481	-0.462187	-0.655243	-0.685536	-0.739228	-0.810687	-0.454203	-0.245357	-0.575025	-0.834101	-0.587004	0.319056	-0.296004	-0.627992	0.206893	1.16655	-2.10262	2.02866	1.01865	0.0875543	0.992701	0.578207	-3.1598	1.55229	1.28553	-0.721776	2.27213	1.81599	-0.433927	0.487721	-0.737712	-1.18096	0.739006	-0.13477	-0.0826563	0.848126	-0.30018	-0.0482333	0.589829	0.140095	-0.934603	-0.135855	-0.436066	-0.671492	0.53882	-0.234511
CG1517	narrow abdomen	523	632	515	1.18987	0.770838	0.312709	0.754477	-0.0810128	-0.66109	1.42824	0.969222	-0.755713	0.819685	2.81828	0.547161	0.379782	0.743732	1.75421	-0.307846	0.969152	1.30526	1.22011	1.34673	0.125549	-0.987765	0.972619	1.14799	0.612515	0.978035	1.8924	-0.640008	1.62733	1.02982	-0.647385	3.12354	0.302846	-0.129109	3.42394	0.114011	-0.546735	1.6316	0.521211	-0.811155	0.381019	-0.658808	0.189882	0.899477	-0.355452
CG1518	CG1518	680	813	403	-0.356861	1.34561	0.683444	0.13553	1.34615	0.682008	-0.237227	1.1151	-0.656133	-0.211968	1.23348	-0.37002	1.23824	0.225088	0.279701	1.64191	3.41198	2.21082	0.80494	4.19918	1.44271	1.89167	2.31076	1.53098	1.04037	2.7212	1.30975	1.07996	-0.0964282	-0.0774002	-0.685832	0.338073	-0.936413	-0.628486	0.836841	-0.676474	0.469477	0.597649	-0.308858	-0.346621	1.09338	-0.55219	0.26571	0.786853	-0.365828
CG1519	Proteasome alpha7 subunit	935	566	201	4.56914	14.9721	4.03463	9.33562	14.2597	10.0936	9.85074	11.5177	10.0838	3.79573	10.5862	3.03903	2.17815	1.53249	0.141908	10.0931	14.0794	3.75675	9.41315	13.672	5.64867	8.87876	12.2345	3.51055	5.0386	6.61197	2.02012	0.893018	10.2739	2.91422	0.67251	5.74586	1.33066	1.34756	4.3996	1.07775	3.58705	4.40518	0.594148	-0.389098	0.239337	0.773453	0.638094	0.178885	0.340709
CG32714	CG32714	538	304	638	-0.279025	3.70948	0.238465	1.3082	-0.88243	0.808358	1.83124	-0.490524	2.16213	-0.343647	3.17517	-0.334657	1.03909	-0.376802	2.14582	1.43411	-2.68404	0.565054	1.13801	-0.901721	-0.113452	1.43406	-3.37298	0.522775	1.25994	-2.67778	0.882234	-0.349787	2.15268	1.74816	-0.358401	-0.393142	0.861164	-0.260628	-0.431573	0.626915	-0.763355	-1.12496	1.62072	-0.204866	-0.379908	0.152502	-0.0281392	-0.646923	0.592862
CG1522	cacophony	540	737	716	-0.0187791	0.0630636	0.0431396	0.31751	-0.593692	0.057031	-0.127106	0.842634	0.63931	0.433661	-0.301088	1.24608	0.714609	0.273424	1.84448	0.134605	1.29566	1.03525	0.894524	0.690025	0.902005	-0.0670674	1.5303	1.26017	-0.147765	1.92608	1.63448	-0.474609	2.74786	0.641722	-0.782854	0.585202	-0.351892	-0.15296	0.453477	-0.537643	-0.661694	0.334808	0.409499	0.321538	-0.34949	-0.0225182	0.0564545	0.213475	0.145709
CG1523	CG1523	552	703	562	0.578587	0.0817563	0.561085	0.363981	1.35022	-0.370649	0.337452	1.04769	0.306194	0.546856	1.33927	0.923623	0.417551	0.667438	1.64341	2.46388	0.566562	0.936636	1.09064	-0.0671198	-0.459894	1.67966	0.688961	-0.223617	1.0064	1.3533	-1.1663	-0.122335	-0.446271	0.0342039	-0.127188	0.598417	0.0869122	0.33769	0.343557	-0.496303	-0.21026	1.01676	-0.635158	0.288422	1.05091	0.131286	-0.45354	0.368852	-0.0261584
CG1528	gamma-coatomer protein	385	446	388	-0.604333	2.32386	4.20537	-0.498151	3.17573	12.2705	0.0925865	4.18645	17.6252	0.00774063	6.80081	7.06462	0.481011	0.991535	4.06697	-0.0760876	4.80787	13.2673	-0.291519	8.91215	11.544	-0.109286	6.19709	17.4308	1.33135	5.69439	10.66	0.653616	6.38114	4.01483	0.164729	3.72374	2.99183	1.7229	7.05014	4.00147	-0.727041	2.43157	1.66239	0.382895	1.66918	1.40525	1.20835	1.79575	1.13523
CG1529	CG1529	545	789	564	-0.200886	0.764374	1.2697	1.09121	1.49647	0.29354	-0.454712	0.670477	0.403602	-0.340942	0.270218	0.544001	0.454333	0.210562	1.52005	0.677137	1.52657	1.93596	0.0286148	2.01091	-0.0788586	0.552222	1.70513	1.28325	0.174284	1.85441	-0.672366	0.0378502	0.0315417	-0.0877921	-0.494796	0.563133	-0.541851	-0.28399	0.428245	-0.773378	0.280054	1.17134	0.0724388	-0.696764	0.042717	0.730137	-0.556342	0.167415	0.67019
CG1530	CG1530	212	544	594	0.792646	-0.327243	-0.336385	0.207973	-0.116946	-0.462822	1.13565	-0.52488	-0.545781	1.29435	-0.686066	0.340185	-0.729387	0.134757	1.2613	-1.4592	1.21664	0.805793	-1.02249	1.46785	0.142765	-2.15609	1.37724	0.880733	-1.07145	0.981497	1.75231	-0.726312	-0.0633802	1.05397	-0.421485	0.519786	0.40669	-0.50234	0.66252	-0.103801	-0.493399	0.0317753	1.0887	0.103771	-0.217616	-0.400196	-0.146028	-0.142093	0.349255
CG1531	CG1531	402	664	392	-0.307318	0.204246	-0.531406	1.18943	-0.227168	-0.107817	2.03439	-0.627116	0.344549	-0.642507	0.0661635	-0.109865	0.442956	0.422233	1.23166	0.727963	1.15893	-1.02576	0.56555	0.288304	-1.11734	0.441463	1.47519	-1.41009	0.991255	1.67858	0.597129	-0.200816	-0.389291	0.394357	-0.15597	0.561544	-0.0556636	-0.0324254	0.50492	1.82756	1.29099	0.598751	-1.04538	-0.57085	0.310305	0.491678	2.9194	0.395377	-0.378286
CG1532	CG1532	284	556	385	0.0749911	0.869975	0.412918	0.269187	0.0738948	-0.519696	0.49661	0.0461259	0.367567	0.518055	0.867472	-0.502403	-0.566986	0.349876	1.13779	-0.127902	0.376756	-0.794085	-0.288777	0.434555	-0.176879	-0.247941	0.639688	-0.871578	0.440372	0.702496	-0.469963	0.0230781	-0.847642	-0.311879	0.0439115	0.099414	-0.541346	0.486893	-0.124804	0.420289	0.549324	0.294788	0.548953	0.0415319	1.98511	-0.812946	0.677084	0.0736677	0.810843
CG1536	singed	512	436	377	0.780526	-0.605753	-0.585301	1.72537	-0.396617	-0.388378	1.13764	0.262459	0.549059	1.44544	0.996033	-0.0944273	0.805915	0.244616	1.11967	2.17546	0.944276	0.0282206	2.12011	0.859016	-0.389839	1.74101	0.940916	0.0391145	1.34752	0.970585	-0.188761	-0.464421	-0.0835981	0.552038	-0.367006	0.362104	0.369082	-0.395924	0.537696	1.53959	-0.478936	-0.48205	1.01986	0.14189	-0.62504	-0.158658	-0.499836	-0.219283	-0.315565
CG1539	tropomodulin	407	597	534	-0.201775	-0.586599	0.257967	0.275172	0.018384	0.621909	1.17077	-0.583512	0.51659	0.132661	0.0539703	0.126763	-0.102303	0.0793196	1.32907	-0.0652969	0.898543	1.65883	0.674187	0.106392	0.240382	0.169025	0.941855	2.06374	-0.34916	1.83244	1.51509	-0.120005	-0.472091	0.447541	-1.17389	0.450065	-0.136742	-0.970477	0.0069623	0.467997	-0.710154	0.1683	0.214276	-0.432863	0.826805	-0.228425	-0.0211067	0.227147	1.83077
CG1542	CG1542	393	619	514	-0.236599	-0.932144	-0.311666	-0.659219	-0.167206	-0.590778	-0.405969	-0.207459	-0.226202	-0.745008	0.675652	0.375611	-0.00853467	0.588761	1.15908	0.706146	0.147242	1.7797	0.134834	-0.653506	0.790241	0.668571	0.225103	1.98599	0.68816	1.25691	1.40967	1.09974	-0.242215	-0.328613	-0.499214	1.05081	-0.117929	-0.742962	0.267157	-0.375916	0.882451	1.29527	-0.625866	0.0295317	-0.481329	-0.383302	-0.301353	0.281949	0.711245
CG1543	Tyramine beta hydroxylase	705	177	642	0.62472	1.73745	3.178	1.37886	3.21536	4.35952	1.17332	2.14883	5.32808	1.57279	2.00639	1.57064	0.997627	-1.29255	1.90316	4.65061	-0.551863	3.50472	4.14542	1.93516	3.57393	2.93161	3.14624	2.71854	2.66037	-1.47274	3.74851	0.245146	3.43912	1.99308	-0.0177389	1.06002	4.01348	0.895733	3.61282	3.18002	2.98391	-1.54304	0.105079	-0.373831	0.01586	-0.249408	0.0998155	0.303085	-0.410856
CG1544	CG1544	285	524	315	-0.437408	0.0945229	0.227553	0.98468	0.410052	1.21398	-0.196008	-0.79365	0.314098	0.176706	2.47948	0.561174	-0.156564	0.489428	0.510965	-1.61994	0.136601	0.400453	-1.2596	-0.724272	-0.460217	-2.14038	0.397831	0.296152	-0.157784	-0.880522	0.188302	-0.859085	-1.08064	0.216793	-0.181251	-0.916303	-0.758392	-0.114348	-0.710375	-0.607691	-0.173549	-0.690627	-0.608968	-0.000130263	2.46082	0.36428	0.574173	-0.477866	-1.10921
CG1546	prolyl-4-hydroxylase-alpha SG2	380	681	396	1.28416	0.264823	-0.320618	-0.0911001	0.929384	-0.886086	0.110859	0.743009	-0.845568	-0.0948363	0.632561	-0.519191	0.567862	0.579722	1.06815	-0.0947738	1.16834	-0.160654	-0.472836	1.36246	-0.422095	-0.699429	1.34539	-0.210186	-1.15215	0.735307	1.4513	0.131068	0.338983	-0.505005	-0.868089	0.64436	-0.116763	-1.00243	0.516311	-0.234509	-0.927733	1.06192	0.0546532	0.119052	1.73416	0.0339196	-0.111194	-0.187979	-0.116521
CG1548	cathD	540	568	289	0.0006342	0.258842	0.514079	0.805698	-0.811464	-0.733492	0.628286	-0.338865	-0.660201	-0.0705523	0.0821343	-0.149089	0.498237	0.402782	0.222582	-0.101824	0.411844	-0.689341	0.756102	-0.458474	-1.37183	-0.613353	0.59428	-0.969173	0.512802	1.00621	-0.833432	-0.0170183	-0.587497	-0.287358	-0.804108	0.562461	0.306611	-0.747535	0.887945	0.0934027	-0.645471	0.573452	-1.0026	0.607672	1.09697	-0.261449	-0.339827	0.726572	-0.8995
CG1550	CG1550	591	620	459	2.33182	-0.443641	-0.385849	1.24517	0.228814	-0.279778	-0.0132712	-0.311613	-0.510869	0.947394	-0.197243	-0.705804	0.976387	0.400828	1.13369	0.259191	0.906447	-0.360429	0.680191	0.294158	-0.646528	-0.160864	1.1995	-1.14646	0.0372451	1.024	0.754034	-0.100907	1.73237	0.169244	-0.576525	0.938155	-0.254749	-0.600113	1.36223	0.290579	0.434732	0.123053	1.5038	-0.353507	0.548385	0.0867955	0.140152	-0.23911	0.379533
CG1554	RNA polymerase II 215kD subunit	235	258	170	-0.563917	-0.425975	-1.19155	0.0269099	-0.232467	-0.696752	-0.0559705	-0.35326	-0.0235208	-0.29608	0.361347	-0.913322	-0.699142	-1.19612	-1.14029	-0.383028	-2.8218	-1.86159	0.113414	-1.86325	-1.67009	-0.665878	-3.99932	-2.2912	2.58882	19.0492	10.4725	4.70809	14.5974	9.47625	2.49158	14.344	8.72743	2.33721	16.8986	10.9604	0.715792	2.12056	1.40926	-0.0848732	-0.108568	0.463894	0.320534	0.118757	-0.59383
CG1555	cinnabar	472	518	325	1.47797	-0.179947	1.69643	1.13657	-0.380266	-0.401924	0.088634	-0.861685	-0.270552	0.0321582	0.475247	-0.443916	-0.155383	0.199467	0.555046	-1.63761	0.249087	0.977747	0.227329	-0.509744	-0.0483483	-2.53355	0.26392	0.756407	0.141696	0.455904	1.45723	0.0966922	0.973508	-0.168455	-0.588974	-0.559097	0.726354	-0.948359	0.380015	0.880212	1.11139	-0.387831	0.946982	-0.806264	0.621165	-0.513909	0.0541533	-0.349646	0.540226
CG1559	Upf1	133	287	345	1.23663	0.13637	1.15765	3.39419	-1.0699	0.951116	2.01378	-0.357053	1.8664	-1.03846	-0.485727	-0.44247	-1.43781	-0.633882	-0.186645	0.102683	-1.81681	-1.38736	2.11152	-2.1109	-0.294986	-0.22271	-1.7129	-0.95179	2.39203	-1.41638	0.748702	2.55003	0.804724	2.48119	2.60115	-0.16686	0.951773	4.06931	0.544808	1.41719	1.96981	1.06069	1.47594	0.132864	2.03964	1.09718	0.669487	0.217279	0.849628
CG1560	myospheroid	104	626	365	0.811577	-0.865063	0.769298	-0.796535	0.146045	-0.403637	-0.917235	-0.397644	-0.230185	-0.865876	0.828745	0.170624	-1.96945	0.214069	0.561514	-3.02686	1.36472	1.10714	-3.02448	0.769843	0.0542168	-4.72207	1.61392	1.12277	-2.10486	1.99749	1.22254	-0.0412693	-0.479999	0.293158	-0.474543	0.119464	0.0862223	-0.356682	0.055321	-0.432534	0.941785	0.49547	-0.0904318	0.959872	0.475811	-0.379153	0.293918	0.0929807	0.606979
CG1567	C901	601	284	161	-0.154569	-0.573314	-0.331264	0.971979	-0.100153	-0.744538	0.281272	-0.538042	-0.752486	0.44472	-0.428493	0.143338	0.941628	0.506483	-0.116959	1.58681	0.319011	-1.17117	1.60329	0.471178	-1.32308	1.90605	-0.635274	-1.51111	2.30236	-1.33148	-0.706998	0.000256896	-0.783233	-0.487787	1.54455	-0.643365	0.0436443	3.08929	-0.206779	0.615305	0.765151	-0.454296	-0.710908	0.599525	0.534741	-0.723004	0.78895	-0.278953	-1.34086
CG1571	CG1571	398	684	418	1.89568	-0.582692	-0.812972	1.51494	-0.585114	-0.670142	0.697503	-0.0184489	-0.573179	-0.363955	0.614922	0.372142	0.651004	0.330146	0.514959	1.51118	1.01577	-0.0563792	1.90636	0.117439	-0.441047	0.719727	1.30177	-0.100253	0.908425	0.63897	0.851852	0.0556278	-0.252004	-0.190929	0.17063	-0.530807	0.853008	-0.171129	-0.374664	0.376468	-0.637441	-0.20762	1.25598	-0.132136	0.199197	-0.410881	-0.163321	-0.517505	-0.0571906
CG1575	CG1575	482	702	431	-0.773046	0.0460505	-0.595267	-0.446182	-0.243807	0.502872	-0.385631	-0.595249	0.122595	0.484134	-0.168641	-0.758329	0.824942	0.273946	0.2734	1.04514	1.17016	1.59621	0.488391	0.406313	1.12643	0.981065	1.49944	1.74005	0.63668	6.64447	2.46503	-0.464261	4.37957	0.0352271	-1.20697	3.11305	0.779653	-1.02116	3.27464	0.0348827	-0.0657083	1.28102	0.558661	-0.17647	2.36914	0.284265	0.215188	1.66214	-0.375652
CG1578	CG1578	663	373	381	1.31726	1.13282	-0.433619	0.569077	1.45041	0.193091	-0.0753652	2.22513	0.299937	0.461095	1.65675	0.771263	1.40461	0.359403	0.709948	1.87145	2.34183	2.30564	1.46478	3.95027	1.48067	1.54651	1.99932	1.34567	1.82186	1.43767	2.07515	-0.420137	-0.262132	0.0117801	0.183111	0.00926675	1.93131	-0.183971	-0.106459	1.02936	-0.219146	1.33428	0.526397	1.09896	-0.256562	0.171361	-0.214657	-0.167312	1.63458
CG1582	CG1582	528	686	615	-0.132105	-0.388776	0.90838	0.837211	-0.206708	-0.371352	0.673302	-0.00377621	1.03909	0.541365	0.487834	-0.45056	0.262143	0.501853	2.25861	1.111	1.02956	0.908251	1.50138	0.896112	1.18728	1.03191	1.07057	0.937493	0.318293	4.90894	0.537083	-0.46315	3.66875	0.618096	-0.766658	1.71283	-0.307662	-0.707759	1.64222	-0.115647	-0.528803	0.252505	-0.12098	0.565903	2.35925	-0.376346	-0.224333	-0.168873	-0.241009
CG1583	CG1583	527	524	630	1.72612	0.540669	1.41815	0.471335	-0.533443	0.327546	-0.15632	-0.326133	0.947211	0.376145	0.875134	0.253432	0.600858	0.703298	1.558	1.67802	0.532554	-0.132353	0.572064	-0.243986	1.45096	1.3498	0.787577	-0.786546	1.34311	-0.857482	0.235797	-0.243142	-0.623502	3.05178	-0.926874	-0.392269	0.125719	-0.657011	0.00957271	-0.0575346	-0.639786	0.0883773	1.74069	0.0411565	1.82586	-0.482836	-0.497939	-0.577808	-0.408471
CG1584	Origin recognition complex subunit 6	380	810	588	0.171375	0.615624	0.876494	1.16134	-0.356649	-0.36429	1.00157	-0.197403	-0.0139957	0.469554	-0.0201956	-0.551767	0.960966	1.06054	0.735024	1.53076	0.920728	2.07463	0.97263	0.749167	0.562154	1.80498	0.951024	2.23112	0.970164	5.63671	2.3227	-0.126281	6.08527	-0.15954	-0.307569	3.23068	-0.102756	-0.49239	4.04318	-0.347864	0.90653	2.1578	0.384684	-0.620313	1.79483	0.567429	-0.00271933	1.34558	0.0653289
CG1587	Crk	486	824	667	0.922801	-0.850041	2.12743	1.65124	0.272516	0.398146	1.2222	-0.285174	0.137457	-0.136391	0.328185	-0.295084	1.13437	0.74313	1.92195	0.492081	2.22715	1.04818	1.2069	0.932245	1.03764	0.434197	1.97766	1.29794	0.579531	3.08582	0.194803	-0.255626	0.292135	0.45829	-0.866636	1.80697	-0.489753	-0.744515	2.18536	-0.438847	-0.322239	1.61231	-0.607328	0.847374	-0.0163793	-0.591161	1.52703	0.824282	-0.0465096
CG1591	REG	577	578	589	0.953305	-0.254502	-0.51514	-0.462741	0.257734	0.245163	-0.0762626	-0.0918028	1.24512	0.231141	1.52241	-0.0768869	0.80624	0.360035	1.83039	0.716522	0.353012	0.879529	0.0363575	-0.510739	0.142013	0.794566	0.139897	1.0322	1.38129	0.25931	-0.0495763	0.286709	-0.246098	0.619497	0.68325	-0.783775	1.38859	0.25539	-0.255604	1.05108	0.174967	-0.0385332	0.231432	-0.678448	0.477183	-0.433942	0.0670712	-0.271726	0.623936
CG1594	hopscotch	526	873	781	2.53105	0.132179	0.188959	1.33023	0.432435	0.557533	1.42751	0.0389675	0.972306	1.59015	-0.20225	0.387951	0.563114	1.04498	2.16695	0.230125	1.1269	-0.744437	2.00055	1.1122	0.336596	-0.361802	1.3991	0.148801	0.839845	1.95885	0.894947	0.452351	0.921973	3.38537	-0.597064	1.0549	0.0585377	-0.5333	1.25005	0.453212	0.157624	1.51446	2.5485	-0.352946	2.3445	0.469088	-0.304435	0.408211	0.0593557
CG1597	CG1597	385	640	293	1.1574	-0.425905	0.730653	0.390889	0.0250203	-0.264304	0.0981846	-0.550349	0.787394	0.476401	-0.242883	0.834181	-0.100389	0.1048	0.368419	0.442513	1.05259	0.748359	1.35619	0.111187	-0.217474	0.13784	1.22301	0.513469	0.641983	1.01018	-0.31953	-0.0812266	-0.660085	0.0488289	-0.475038	-0.713734	-0.209933	-0.33356	-0.572689	-0.14878	-0.287056	0.129502	-0.531132	0.252032	1.46595	-0.559019	0.389118	-0.361051	-0.33854
CG1598	CG1598	33	624	213	2.8719	-0.271475	-0.213781	4.55678	0.597209	-0.169075	7.25589	-0.187325	-0.799348	0.528808	-0.309616	-0.493928	-2.54663	-0.181256	0.000627921	-1.79967	1.6204	-0.938268	-1.40661	0.967809	-1.40947	-1.3764	1.77046	-1.20368	0.1457	1.8611	-0.545728	1.69623	-0.253632	-0.0433404	1.66643	0.153769	1.07027	3.54227	0.259002	1.14799	-1.06117	0.851988	0.103627	-0.496387	-0.132483	-0.536731	1.98047	0.314206	-0.75587
CG1599	CG1599	414	288	379	0.851692	6.61043	1.31075	0.116531	4.0076	3.48172	0.182225	3.632	2.84941	-0.382044	4.19804	-0.281991	0.750937	-0.642835	0.783654	0.045213	2.10286	1.36831	0.321618	6.70503	0.720559	-0.427558	0.73481	1.46294	0.744001	1.5806	1.04867	-0.435439	4.75138	0.291615	0.114544	2.37559	0.267639	0.0548847	2.53012	0.16193	1.03388	1.7834	1.38728	-0.233971	0.933369	-0.213846	0.583678	0.0860157	-0.416592
CG1600	CG1600	405	542	348	-0.175549	-0.50085	1.10323	-0.175946	0.895207	2.05868	-0.587875	0.012374	1.37471	-0.151782	-0.467361	0.271544	-0.235561	-0.328531	1.18741	0.699826	1.00447	1.3789	-0.00397855	2.2877	0.403263	0.702083	1.25855	1.09258	-0.194491	2.09754	1.41434	-0.527851	-0.180111	-0.128716	-0.49479	0.884082	-0.110446	-0.0222297	0.707757	-0.35142	-0.663273	0.0959392	-0.525551	-0.464889	-0.328928	-0.756928	-0.238039	-0.192353	0.189557
CG1602	CG1602	484	296	726	-0.502036	1.10618	0.183254	-0.379438	-0.579637	-0.0380802	0.137022	0.407713	0.287192	-0.082755	-0.463841	0.320217	0.742111	-0.230334	1.94231	0.83657	-0.812946	1.28547	0.177684	-1.41656	0.120717	0.583932	-1.16414	1.42827	1.24278	0.0717945	2.2852	-0.347433	0.688395	2.03529	-0.622498	1.40089	0.517321	-0.318892	0.440168	0.582163	-0.512771	1.2906	0.965825	-0.016793	-0.255158	-0.014047	-0.253163	0.191975	-0.0183855
CG1603	CG1603	418	342	412	0.0688081	-0.327914	-6.37888e-05	-0.31406	0.3564	0.681511	-0.130824	-0.641083	1.36253	-0.106395	1.98832	0.672175	-0.17469	-0.657271	1.59754	0.740583	-0.0850617	-1.06555	0.247425	1.09692	-1.22831	0.843352	0.0247401	-1.07326	1.46919	-0.039454	-1.44587	-0.284714	-0.732379	2.1949	0.0849836	-0.0427829	0.0135281	0.452883	-0.104962	0.222933	0.869896	-1.13944	0.528537	-0.884533	0.995433	-0.366977	0.57137	-1.07656	0.871424
CG1605	az2	505	450	675	0.810481	-0.80852	-0.516345	0.59461	0.862378	0.824912	0.838781	0.702183	0.00903472	0.691349	-0.450792	0.828226	0.0570858	-0.118544	2.00001	-0.959029	0.652918	-1.47554	1.01602	0.343686	-0.697425	-0.832905	0.616219	-1.35691	-0.549142	0.891698	-0.265104	-0.208528	0.291528	-0.349367	-0.753896	-0.49208	0.104611	-0.502177	-0.375484	0.283124	-0.450044	-0.136191	-0.531593	0.202444	1.07206	0.185139	-0.169646	-0.0416767	1.73558
CG1607	CG1607	488	543	553	-0.107153	-0.655182	-0.505103	-0.46813	-0.214628	0.432804	-0.531853	0.162682	-0.0672936	0.472981	-0.723462	-0.462281	0.189066	0.25861	1.44486	-0.0947315	1.30746	0.947973	-0.258329	0.8028	0.11228	-0.33615	1.37001	1.1285	1.2233	0.839532	1.82243	-0.551105	-0.643089	2.1247	-0.887845	-0.973171	1.30893	-0.269694	-0.129393	1.09916	-0.693111	-0.501361	2.09292	1.04832	1.34007	0.550273	0.54087	-0.537148	1.93255
CG1609	Gcn2	457	467	242	1.89933	-0.754544	-0.745462	1.67959	0.0908583	-0.383854	0.782938	-0.640948	-0.312325	-0.377938	-0.373455	-0.807914	0.428227	-0.169795	-0.00827533	-0.732368	0.574131	0.638425	0.796059	-0.169546	-0.635524	-1.38169	1.15041	0.512332	0.0674057	1.04735	0.473397	-0.205839	0.173764	1.56392	-0.762847	0.470186	0.349257	-0.381746	0.631596	0.423288	-0.123042	0.623683	1.23521	-0.40503	-0.0831821	2.48738	-0.521036	0.103617	-0.30037
CG1615	Open rectifier K[+] channel 1	326	528	468	0.192086	0.622919	-0.0308959	1.90943	-0.182281	0.143663	1.92391	-0.61513	0.621384	-0.0219188	1.48545	0.00473869	-0.228304	-0.0390619	1.0433	1.46852	1.11748	1.31695	0.567991	0.54795	0.702571	1.66237	0.960148	1.41055	-0.418252	1.02045	1.09924	-0.108035	-0.925145	-0.153956	-0.546994	-0.157503	-0.205635	-0.820521	0.166461	-0.355834	-0.615997	1.49406	0.143911	0.207007	-0.854021	-0.164285	-0.733154	0.331929	0.474272
CG1616	disc proliferation abnormal	397	449	232	1.85199	2.17843	1.93458	1.42146	-0.254597	0.478792	0.000557289	0.439283	-0.246353	0.769366	1.29252	0.331674	-0.289305	-0.565723	0.293962	0.64614	2.17295	-2.72533	-0.00591361	3.04044	-1.70326	0.298518	2.22765	-0.667878	0.483154	0.656944	-2.83709	-0.555599	-0.396905	-0.648618	-0.197742	-0.716605	-0.646924	0.0867537	-0.625767	-0.849507	0.552127	-0.177606	-1.19686	-0.590037	0.754769	1.83781	0.0710251	-0.391366	-0.147975
CG32717	stardust	424	567	323	0.37189	-0.448907	-0.743776	1.86085	-0.352135	-0.459072	2.65427	0.0962023	0.462141	0.0486291	-0.452392	0.3853	-0.258118	1.29685	0.507932	0.929201	0.819081	-0.471103	0.938024	0.656436	-0.25908	0.634719	0.955138	-0.620298	0.00550854	0.324603	-0.593226	-0.794987	0.673053	0.700145	0.181349	1.25903	0.491545	0.158237	-0.214475	0.414455	-0.607971	0.0368807	0.842755	-0.239634	-0.435037	-0.377067	-0.227271	0.0277044	0.380487
CG1618	comatose	383	546	415	0.361525	-0.0281718	-0.108822	0.304176	-0.63856	-0.199183	-0.0809514	0.541752	0.346817	-0.339945	0.330499	-0.641752	0.211391	0.0300083	1.07326	-1.21073	1.61323	0.563337	-0.799569	1.18487	-0.388886	-1.9724	1.08411	0.821649	-0.867746	1.24081	0.595769	0.183188	0.372154	1.79917	-1.07764	-0.600609	-0.474903	-0.854786	-0.208692	-0.178833	-0.652843	-0.0736686	0.915573	-0.604897	1.17602	0.0748387	-0.521527	-0.640811	-0.348493
CG1620	CG1620	382	605	256	2.33096	-0.801917	-0.028681	0.185415	-0.677179	-0.115349	-0.430479	-0.207504	0.840408	0.0941245	0.231253	0.626933	0.344968	0.344273	-0.122252	0.598519	0.799265	1.45185	0.0107579	-0.275166	2.07736	0.463486	0.487759	0.890283	1.12119	0.625247	1.20299	0.605567	-0.289077	-0.607283	1.38659	-0.0624129	-0.139015	1.84031	0.165472	0.609916	1.74618	0.76348	1.91484	-0.545892	0.356234	-0.767451	0.123855	-0.327501	-0.0812395
CG1622	CG1622	444	590	453	0.457556	-0.853412	-0.333952	0.434752	-0.383271	-0.222316	0.939094	0.343609	-0.218646	0.205736	0.170369	0.231277	0.131007	0.263968	1.57987	0.845216	0.677385	0.510961	0.50972	0.189476	-0.889629	0.715438	0.802523	-0.0134197	1.34182	0.292003	0.354602	0.589784	0.507071	0.120611	0.19832	-0.572527	-0.155846	0.424691	-0.773629	-0.246645	1.77533	1.51997	-0.224123	-0.121597	0.0181236	-0.646359	0.292444	0.144251	-0.401376
CG1625	CG1625	268	695	236	3.78559	0.356445	-1.10866	0.559873	-0.418565	-0.685385	0.427537	-0.0500106	0.477406	-0.506592	1.16411	-0.755861	-0.725053	0.606791	-0.226035	-0.714774	1.73075	1.50474	0.759827	0.589774	-0.387694	-0.946193	1.58928	0.164957	-0.0442947	2.97935	1.85681	-0.651179	0.109457	0.603555	-0.435634	1.15587	3.83286	-0.250737	0.955337	4.31274	-1.00404	0.76088	2.47703	-0.77761	-0.324443	1.79311	-0.797953	0.557828	0.851947
CG32648*	Phosphodiesterase 9	225	463	271	0.658316	0.680003	-0.645267	0.346999	1.40817	-0.910515	0.669711	-0.223773	-0.330876	0.412307	3.13568	-1.28586	-0.473061	0.166636	-0.0430616	-2.06632	1.809	0.359976	-0.978665	3.31266	0.161452	-3.42137	1.5955	0.391065	-0.133725	1.5281	-0.165038	0.34946	0.100122	-0.204643	0.368782	-0.565036	-0.730338	0.204556	-0.288934	-0.966375	-1.15477	0.379012	-1.17489	-0.104875	1.16845	0.148563	-0.636255	-0.746261	-0.0791465
CG1628	CG1628	184	559	529	-0.591467	-0.0274641	-0.284766	1.22288	-0.195465	-0.386573	-0.420489	-0.375977	-0.208018	-1.12991	-0.560598	-0.442112	-2.87005	0.90604	0.705574	-2.54796	0.668219	1.04464	-2.63696	1.00328	0.747554	-2.68839	0.723846	1.03961	-2.76714	0.522882	1.38887	5.72904	1.45575	1.13641	3.26775	1.02979	1.47914	2.12655	0.561125	1.8175	3.73344	0.495227	0.325811	1.01828	-0.30415	0.443058	1.12241	0.500926	0.915243
CG1630	Inositol 1,4,5-triphosphate kinase 2	281	425	475	0.27495	-0.419337	0.102546	0.618924	-0.446309	-0.0585904	2.40355	0.19067	-0.0850975	-0.254707	-0.10085	-0.0687018	-0.737697	0.0014753	0.733444	-0.510931	0.0261795	0.812874	0.615933	0.0502588	0.272247	-0.634282	0.0660138	0.818955	-0.591975	0.0613619	0.951091	-0.0642307	1.71497	0.120717	0.633656	-0.394234	0.778986	-0.224992	0.0971873	0.664359	-0.565304	-0.182951	-0.39626	-0.0170667	-0.135743	-0.123313	-0.739247	-0.278361	0.122654
CG1632	CG1632	323	474	593	-0.265933	0.670271	0.374051	0.619005	-0.599003	-0.469598	1.41261	-0.253546	0.118289	0.41498	-1.01935	0.263786	-0.566359	0.44928	1.23706	-0.508586	0.0239277	1.99084	-0.0520687	-0.241519	1.85533	-0.515825	0.0538756	1.79411	-0.255876	-0.425598	1.90037	2.28669	0.308001	0.0616469	1.6471	0.132299	1.31911	1.50578	0.567204	1.71612	-0.596252	-0.266889	0.227014	1.72822	-0.907251	0.928076	-0.0908588	-0.527484	-0.00344803
CG1633	thioredoxin peroxidase 1	290	327	549	3.37684	-0.548127	0.126998	4.22044	-0.615529	0.234475	6.90462	-1.21451	0.189206	-0.0999523	0.702814	0.428755	-0.63017	-0.187929	1.0565	-0.380375	-1.04257	0.818122	1.09855	-1.22344	1.16036	-0.497325	-0.921591	0.871075	-0.603547	-0.929304	0.453511	5.56749	0.653952	-0.0510363	7.22334	-0.299404	0.472969	5.55951	-0.30227	0.552653	1.58359	1.01679	-0.115133	3.71511	-0.615975	0.592735	1.59141	-0.441884	-0.635063
CG1634	Neuroglian	232	421	493	4.50402	0.643278	-0.27634	3.49071	-0.755963	0.220085	2.42433	-0.776281	-0.92058	0.694362	0.00447345	-0.199889	-1.53264	0.161535	0.719113	-1.35207	0.587793	1.06964	-1.42233	-0.0100791	0.857879	-1.47559	0.343561	1.09996	-1.5882	0.168735	0.987392	6.56229	-0.627231	0.986034	7.0809	-0.644388	3.21381	4.8297	-0.647634	1.59536	2.21919	-0.125213	-0.00548756	1.42708	-0.129162	0.889849	0.471808	-0.513956	2.15065
CG1635	CG1635	426	290	426	-0.260234	0.169053	-0.182546	-0.15648	0.146513	1.03399	0.512147	-0.423026	1.03402	-0.120789	0.66825	-0.638445	0.0463067	-0.642877	0.358066	0.266554	-0.670726	0.770825	0.430507	-1.08982	1.02105	0.342202	-0.796857	0.761501	-0.281002	-1.29455	0.836667	-0.210925	-0.462708	-0.803955	0.435807	0.837016	-0.317659	0.307762	-0.192932	-0.796926	-0.406491	0.0744697	-0.898404	-0.68512	0.277115	0.00868701	0.0873673	-0.694267	-0.770719
CG1637	CG1637	341	417	553	0.247078	-0.148671	-0.48188	-0.0150896	0.176352	-0.35857	-0.0421444	-0.0508349	-0.0440461	-0.00251835	-0.414577	-0.269188	-1.14514	0.222674	1.09032	-0.872109	0.332249	0.82704	-0.636618	0.718459	0.193222	-0.819289	0.387853	0.718355	-1.16067	-0.124335	0.865021	-0.827999	0.183617	1.82617	-0.133012	0.0451416	2.37415	-1.10575	-1.0364	3.70584	0.508964	-0.165473	0.486806	-0.580156	-0.541367	0.981566	0.0247008	-0.294449	2.02507
CG1638	CG1638	386	181	259	-0.309434	1.07287	1.10182	-0.484998	0.601733	0.38528	0.189245	2.80343	1.09203	-0.640087	1.21445	0.576653	-0.79849	-0.580567	-2.95046	-0.562269	-0.358595	-3.2808	-0.606543	2.81356	-2.16144	-0.572226	-2.01604	-3.3876	-0.848889	5.7478	-3.1731	-0.257754	15.8833	-0.484825	-0.0310596	14.6254	-0.871638	-0.317299	13.0477	-0.902445	-0.289749	8.2221	-1.42716	0.636514	6.87305	-0.0878099	1.16911	6.96507	0.107265
CG1639	lethal (1) 10Bb	379	346	414	0.811926	-0.295974	-0.303366	0.177639	1.41937	0.73384	-0.625223	-0.176693	1.08936	0.0249261	1.13813	-0.737246	0.46319	0.144085	-1.27927	0.704817	-0.217295	-1.55973	0.473616	0.495902	-0.275555	0.60103	-0.0602516	-1.58074	0.457179	0.504243	-2.14094	0.103534	1.71043	0.80833	0.253209	1.83853	1.19181	0.559555	0.458666	2.18665	-0.0284324	0.586184	0.361007	1.8833	-0.0205665	-0.55691	1.6952	1.19194	1.32928
CG1640	CG1640	354	254	443	0.258095	-1.30179	-0.790888	-0.705509	-0.671556	0.357622	-0.281181	-1.24881	0.0527981	-0.316093	2.76093	-0.291904	-0.915431	-1.26688	0.787153	-0.652848	-2.36279	0.809199	-0.586106	0.291343	0.78322	-0.610372	-2.28667	0.686403	-1.48948	-3.2983	0.843873	-0.858176	-0.683009	-0.272545	-0.364049	-1.18862	-0.522664	0.758948	1.44737	0.350812	-0.923859	-0.598246	-0.0171016	0.355467	-0.130299	1.64731	-0.932018	-0.463993	-0.460584
CG1644	Cyp6t1	437	456	480	0.54881	-0.885014	-0.497353	-0.364341	0.190704	-0.637757	-0.133328	-0.532625	-0.492702	-0.389052	-0.00200649	-0.292631	-3.96916	0.819447	0.67485	-3.31309	-1.59425	0.789234	-2.08839	-1.507	0.310585	-3.78051	-1.65509	0.783894	-4.47223	0.0038043	0.662217	-0.800098	-0.390816	1.15906	-1.16416	-0.658957	-0.0896062	-0.771422	-0.00896057	-0.0106438	-0.323686	-0.633626	-0.528872	-0.388585	-0.394417	-0.192444	-0.138328	0.289478	-0.110765
CG30502	CG30502	502	501	305	-0.151783	-0.209521	9.59967	0.67622	-0.540481	6.7157	0.366609	-0.60262	7.49822	0.111773	0.658955	0.504235	-1.13996	0.285742	0.523063	-0.995046	0.69048	1.25671	-0.86516	0.427929	4.68526	-0.990855	0.821244	0.871885	-0.836098	0.802998	1.32305	0.434509	0.132119	4.49602	0.254441	-0.771906	0.288601	-0.702031	-0.263761	0.725408	-0.144452	-0.519851	1.23465	-0.59778	-0.22025	6.79067	0.171651	-0.335858	3.25459
CG1646	CG1646	440	432	316	1.26319	0.364345	-0.595228	-0.318546	-0.194012	-0.314664	-0.348669	-0.472127	-0.440338	-0.0619832	-0.119922	0.0482909	-0.63344	0.433346	-1.11893	-0.489428	0.257507	-1.93649	-0.584871	0.618509	-2.53423	-0.526305	0.352436	-2.49919	-1.11779	0.726583	-2.71173	0.718308	0.708902	-0.114139	1.56207	0.631456	-0.541351	1.05713	1.31871	0.575719	1.01093	-0.0488105	-0.645369	-0.368524	1.33008	2.32634	0.732959	-0.485255	0.567825
CG1647	CG1647	473	466	433	-0.201537	-0.0780668	0.89455	-0.770264	1.23172	0.829959	-0.498344	0.576965	0.0550472	0.278429	-0.0942669	1.37695	1.23589	0.14718	0.310032	1.2684	0.546037	0.67455	1.45051	0.502055	0.941745	1.30601	0.613742	0.726104	1.30099	0.786777	0.600291	0.619977	-0.869625	1.82702	0.0270957	-0.633208	0.431191	-0.12259	-0.333612	0.492346	0.675664	-0.528473	-0.133995	0.218992	-0.557778	1.20561	-0.206165	-0.452188	1.33949
CG1650	unplugged	542	359	411	-0.625366	-0.784325	-0.28666	-0.372759	-0.56748	-0.697973	-0.249509	0.169478	0.444556	-0.38126	-0.387078	-0.389601	-0.662817	-1.05091	-0.846545	-0.477497	-5.59447	-0.293335	-0.294419	-1.26987	-0.786488	-0.325109	-5.83002	-0.285249	-0.920275	-3.47027	-0.806878	0.413425	2.6378	2.039	0.610957	0.954502	2.25105	-0.578174	-0.187028	3.20652	-0.0869984	-0.556876	0.712898	-0.365066	-0.147937	-0.262502	-0.741159	0.880485	1.46622
CG1651	Ankyrin	483	394	470	0.122558	-0.146431	0.146788	-0.290927	-0.0423212	1.49482	-0.218727	-0.150506	2.5498	0.00958146	0.639148	0.353337	1.37293	-0.397915	-1.76168	1.13809	-5.66227	-2.94838	0.908328	-2.10858	-0.698783	1.23961	-5.20673	-3.20026	1.39954	-4.40739	-3.71012	1.20603	-0.690881	-0.027234	-0.295273	-0.438961	0.252796	-0.523159	-0.577968	0.272599	1.64707	0.0928703	0.162361	-0.832864	0.717643	-0.504354	-0.185219	0.746614	-0.0988104
CG1655	sister of feo	451	228	572	0.0584861	1.29117	0.584798	0.329228	-1.15144	0.882808	-0.133998	-0.660736	0.447688	-0.548313	-1.06634	-0.422057	0.890183	-0.923208	0.530897	0.984715	-1.90942	0.357491	0.663347	-1.45549	0.629085	1.01292	-1.95935	0.251284	0.0164744	-1.93438	0.596855	-0.208597	-0.861568	1.0197	-0.218878	0.162539	1.06413	-0.692785	0.0561034	1.0382	0.126939	0.122219	0.689916	0.588048	-0.242247	-0.265194	0.619581	1.40812	-0.0287378
CG1657	CG1657	548	524	449	0.612326	0.0997244	0.551141	0.481309	1.45388	0.116043	0.926252	-0.780733	-0.264396	-0.432618	0.683764	-0.249464	2.11855	-0.683538	-0.239412	1.93535	-1.92859	0.184273	1.9926	-1.4698	-0.27514	2.02546	-1.8569	0.213904	2.19537	-0.73227	-0.00214834	0.739385	0.465073	0.360512	-0.084163	-0.120365	2.50727	-0.140592	1.22486	1.21428	1.39538	-0.199416	0.39286	-0.376348	-0.613174	0.00024873	-0.101831	-0.471149	0.828507
CG1659	unc-119	556	494	525	-0.459451	-0.625829	-0.493515	-0.0259607	-0.466358	-0.5385	-0.335064	-0.289879	-0.00742843	-0.305096	-0.265748	0.450455	1.14476	-0.738037	0.341015	1.30673	-1.29383	0.504034	0.944458	-0.610613	-0.0285271	1.38405	-1.25792	0.284591	0.969215	-0.354002	1.30015	-0.502959	1.16293	2.15472	-0.685476	2.36923	1.55822	-0.751355	1.62148	0.836559	-0.0553144	1.38948	2.70866	1.73469	0.266734	1.34673	1.03774	0.368609	0.928126
CG1663	CG1663	583	527	444	-0.3951	0.357886	0.830231	-0.282073	0.806963	-0.0183672	-0.301447	0.186176	-0.288878	-0.397739	-0.412967	-0.0488129	0.730849	0.367245	0.226103	0.966	-2.20608	-0.0116617	0.612654	-0.82881	-0.87338	1.01129	-2.3942	-0.114158	0.290901	-0.743266	-1.34943	-0.0347295	1.93319	-0.0953735	-0.877713	0.698039	0.327679	-0.689345	1.28684	0.95277	-0.525005	1.83276	0.310317	-0.408489	0.232596	1.12226	-0.679072	0.368473	0.141041
CG1664	small bristles	488	351	399	-0.296367	0.702594	5.19063	0.297486	-0.650534	-0.744406	-0.0579259	-0.130273	-0.764622	0.318688	-0.185338	-0.0450119	-0.566179	-1.28788	-1.16032	-0.685038	-4.21095	-1.29323	-0.744696	-1.89697	-1.70823	-0.664617	-4.28623	-1.34568	-1.4945	-2.85494	-0.535503	-0.531867	-0.272254	1.20178	-1.01102	0.869402	0.192065	-1.00143	0.29644	0.946571	0.510185	-0.865003	-0.439921	-0.763158	1.66947	0.604398	-0.522894	-0.582356	-0.490258
CG1665	CG1665	563	249	475	-0.250662	0.436626	-0.473242	0.10875	0.246487	2.21341	2.04464	1.06956	-0.210897	0.0909667	0.0643042	-0.443562	-1.70019	-0.685906	0.352982	-1.48419	-0.840184	0.466151	-0.56946	-0.264715	-0.170253	-1.50401	-1.45756	0.437152	-1.22901	-0.679737	0.218511	1.14333	2.00868	1.49372	0.936559	2.19807	0.548191	1.06229	2.41862	-0.531003	0.724921	2.44686	-0.471232	-0.601437	-1.01642	0.703732	0.37664	-0.725228	0.520581
CG1666	Helicase	425	287	458	0.846814	1.05641	-0.265653	0.00247339	0.498062	-0.0490348	0.517853	0.445383	1.57213	-0.235086	1.61313	-0.00622516	0.198577	-1.70904	0.643527	0.319749	-3.78646	-1.75938	-0.199122	-2.40316	-1.63089	0.346479	-3.99135	-1.64103	-0.981391	-3.24444	-1.65825	-0.362007	-0.159806	1.64682	0.00343631	-0.157752	1.65883	-0.40334	-0.466581	2.01015	0.523649	-0.346049	0.318706	-0.225749	-0.254359	-0.467996	-0.637069	-0.416641	0.952147
CG1669	kappaB-Ras	405	433	328	-0.196	0.0810568	0.402573	0.193894	-0.584758	-0.0452872	-0.248201	0.402039	-0.510631	0.0140819	0.852757	-0.0198798	-0.379539	0.0153893	-0.807463	-0.129789	0.351432	-0.351723	-0.160773	0.111053	-1.17741	0.00548558	0.279043	-0.460756	-0.433251	0.160476	-0.853593	-0.80186	-0.145777	0.457886	-0.420248	-0.589293	-0.550865	-0.352372	-0.428081	-0.311866	-0.784638	-0.780554	0.0206337	-0.776878	-0.645853	0.900729	-0.835146	-0.740596	0.404828
CG1671	CG1671	241	432	277	0.361015	3.26186	2.40253	-0.500703	1.37064	3.21636	-0.847479	-0.908264	3.641	-0.432775	0.0654338	0.760577	-1.64277	0.439352	-0.720832	-0.364729	0.382855	0.0161406	-1.53017	0.815629	3.00136	-1.26159	0.407567	-0.419473	-1.97921	1.08461	0.0856484	-1.04265	-0.684818	3.93542	-1.30271	0.237819	2.87745	-1.16562	-0.844195	2.99266	-0.368797	-0.483253	1.24406	-0.633635	-0.436062	0.277742	-0.754233	-0.315444	-0.171377
CG1673	CG1673	535	484	505	1.95625	1.34129	-0.53519	0.506211	-0.285755	-0.0617096	0.840073	0.178191	1.49088	-0.124126	-0.576723	-0.373094	-1.37458	0.744457	-1.18525	-1.14311	-2.00902	-1.9624	-0.496952	-1.04164	-0.544393	-1.14545	-2.38312	-1.99314	-0.1734	-0.905704	-2.12866	-0.0442699	0.877398	1.12607	0.0169761	1.55306	0.462876	-0.270542	0.86558	1.01479	0.225533	0.338281	0.865664	-0.179851	1.37434	-0.476595	0.00993851	-0.302709	1.29068
CG1675	CG1675	455	598	415	-0.298202	-0.230973	-0.365943	0.860852	0.844012	1.17043	-0.717903	1.35335	2.46045	1.04495	0.459139	0.284017	1.44634	0.207045	-1.01603	1.36423	-2.45361	-0.606306	2.25574	0.815796	-0.190536	1.37949	-2.60133	-0.602289	1.47013	-0.789823	-2.17152	-0.127937	0.938605	0.201336	-0.162588	0.656218	-0.108307	-0.288914	1.41595	-1.04095	0.42119	0.088124	-0.249915	-0.404127	-0.16181	0.763519	-0.205225	0.289	0.334446
CG1676	cactin	440	379	260	-0.172805	-0.512206	0.456703	0.0373283	1.23737	-0.892011	-0.302867	-0.663257	-0.581222	-0.401213	-0.690283	-0.785253	0.269085	0.11502	-1.71414	0.511873	-0.775996	-2.12823	0.171371	-0.894569	-2.60716	0.558632	-0.876302	-2.16638	1.16605	1.27393	-1.48538	0.460435	2.08311	2.17385	0.608004	1.55907	2.93732	1.19593	2.21529	3.9224	-0.471689	2.37465	-0.463178	2.04162	-0.130712	-0.478837	1.80279	-0.157123	-0.214615
CG1681	CG1681	308	419	305	3.13111	0.644375	1.56347	2.1208	0.306726	4.63911	3.17777	-0.12398	7.97711	0.439073	-0.371765	-0.0298427	-0.338044	-1.34254	2.81543	0.471196	-3.19204	3.44413	3.0225	-0.239684	6.6477	-0.179995	-3.41846	4.23218	0.561429	0.269175	2.47738	5.7335	3.07316	8.82031	9.10094	2.37133	9.79526	6.75339	2.27228	9.78532	3.69474	5.39241	3.49697	1.22706	-0.0757523	0.395963	3.52201	1.20203	2.08301
CG1683	Adenine nucleotide translocase 2	269	267	347	10.7045	0.0651893	-0.666896	15.1872	-1.09203	1.40357	16.9162	-0.534441	1.47623	1.267	-0.225966	-0.537971	4.99015	-0.5143	-0.13367	3.63438	-0.729742	0.377505	6.5554	0.581265	0.796046	4.2928	-1.19871	0.16703	2.05681	-0.409127	1.04928	13.839	1.39175	3.31273	14.6043	0.617233	4.31254	10.281	1.10804	5.32866	4.66059	2.98068	3.97044	5.56748	-0.372994	0.215145	8.47603	0.0586873	1.85891
CG1685	penguin	264	272	383	7.54148	-0.590557	4.30025	9.49328	-0.27238	5.89645	10.7595	-0.648389	6.35662	2.75253	0.00433564	-0.270058	-0.482874	-0.0770688	0.852163	1.14341	-1.07155	1.96365	3.88168	0.0152497	6.47456	-0.0552847	-1.23669	1.23666	0.518215	0.564567	3.08742	9.47882	9.55245	10.3078	10.2862	6.88195	12.1262	6.37751	7.18399	14.0945	5.1328	8.84088	5.40545	3.03101	-0.7056	-0.616469	5.14483	1.44335	3.26373
CG1688	CG1688	226	290	379	3.16279	-0.650325	-0.125309	4.06978	1.0739	0.187307	4.25587	-0.29987	2.5225	0.286725	-0.369752	0.696581	-1.69898	0.994282	0.0929261	-1.37325	-0.42324	0.727764	0.124946	1.07095	4.04504	-1.59147	-0.89297	0.567344	-1.5118	2.10109	1.08358	4.86451	12.8973	1.61839	6.33469	12.2292	5.35933	3.03247	9.79041	3.54333	1.73148	10.5242	-0.08447	0.561673	2.17392	2.18614	1.47372	3.47605	0.504178
CG1689	lozenge	244	342	313	7.6527	0.0489735	-0.256798	12.0107	0.601761	2.34561	11.2294	-0.828141	6.51483	1.18846	-0.824473	1.05782	-0.769684	-0.303226	0.958245	0.988774	-0.96115	1.48073	3.5728	-0.0869599	2.79096	-0.399231	-0.760305	0.579677	-0.0534632	0.0471275	1.46146	6.72045	-0.264542	10.6658	7.272	0.719369	11.3394	4.15943	0.136045	11.147	3.19777	1.846	2.98539	2.31166	-1.05476	2.01674	2.25763	0.667127	1.27279
CG1691	IGF-II mRNA-binding protein	149	302	357	9.69671	0.226835	-0.712633	10.401	-0.314862	1.24565	11.9093	-0.0785156	3.915	5.22581	-0.590287	0.549475	3.97835	-0.451362	0.111299	2.36318	-1.22515	1.01721	4.01701	-1.05796	3.04553	4.76853	-1.22147	0.515332	0.283253	-0.749198	1.81781	9.6752	0.0515151	3.01742	9.39452	-0.491917	3.0662	8.08775	0.247748	2.22104	1.08793	0.225397	0.446478	6.30248	2.26448	0.952881	9.40326	-0.241098	0.547074
CG1692	maroon-like	246	255	481	0.5531	-0.380645	0.0508192	3.17407	0.020078	-0.40305	5.3123	-0.650379	-0.12677	-0.503304	0.221097	0.705412	-1.32331	-0.0480163	0.777835	-0.342425	-0.331016	1.26066	1.52653	1.66251	2.05142	-0.983461	-0.507813	1.09897	-0.721028	1.74596	1.4194	3.18361	6.11732	-0.367071	4.63497	8.92466	-0.0661811	2.63607	9.3235	-0.910471	1.1251	3.22137	-0.799786	0.964311	0.970195	-0.660378	1.5125	0.549154	-0.553226
CG1693	tweety	283	381	276	0.223943	-0.916464	0.332975	0.848805	-0.0771035	-0.24262	2.84501	-0.470715	0.0151965	0.580592	-0.647231	-0.289739	-0.453249	0.358713	-0.710978	-0.449976	0.266641	-0.523829	0.366149	2.07209	0.378967	-0.603427	0.0182075	-0.500659	-0.540613	0.9438	-0.739931	0.00195937	-0.177243	0.251351	1.71951	0.627614	-0.356989	0.952519	0.501106	-0.461349	-0.341937	1.49273	-0.508436	-0.0295827	0.890149	-0.422516	-0.534386	-0.380164	-0.34805
CG1695	CG1695	274	296	313	1.87585	1.0713	-0.242241	1.6982	-1.1969	4.7971	3.0755	-0.582004	3.39586	-0.81339	0.965809	0.177794	-0.848273	0.429851	-0.141108	-0.685475	-0.882952	0.223886	0.683029	0.525383	1.94583	-0.744228	-0.903163	-0.0583012	-0.715037	-0.023967	0.926196	0.844377	0.284983	5.64767	1.78683	0.494973	6.36086	0.232249	0.222331	5.28051	1.18615	-0.376874	3.19362	0.18851	0.291753	2.31897	0.308901	-0.209151	1.60384
CG1696	lethal (1) G0269	239	344	279	3.83702	-0.66136	1.39079	5.49757	-0.648892	6.14121	2.43672	1.36451	11.5035	0.129355	-0.303022	-0.573621	-1.45106	1.05034	-0.364774	-1.07645	0.0456978	1.32445	0.803272	2.10781	3.55917	-1.34431	-0.317007	0.772555	-1.1688	1.37752	1.15269	2.76693	1.94009	7.00483	5.28069	5.06318	7.32624	2.12225	5.47556	8.5897	1.21797	3.42812	2.62584	1.54211	-0.452949	3.12646	0.455266	-0.229839	1.95704
CG1697	rhomboid-4	213	169	316	10.3754	-0.889647	2.59941	11.7981	0.712226	4.63193	12.4001	1.39157	3.96581	3.56226	0.342713	-0.766175	1.76601	-1.34579	-0.124818	1.84175	-2.29193	0.0991167	4.75455	1.08893	3.02207	1.30425	-2.63563	-0.029282	0.337882	-1.08148	1.67412	7.60449	7.73517	12.512	9.22431	8.7235	12.1248	6.71883	7.55306	12.2434	2.3216	3.24374	4.04312	2.52465	-0.511448	0.905932	3.47982	-0.357863	2.36226
CG1698	CG1698	253	120	305	1.80209	-0.19591	-0.550235	3.21465	-1.15068	1.97968	4.43598	-0.59257	6.17816	-1.03561	-0.83299	0.771243	-1.19933	-1.25874	-0.162575	-0.263156	-2.39819	1.17331	0.976136	0.496303	3.40295	-0.857827	-2.35511	0.539523	0.18392	-0.660544	1.37508	6.46577	6.86395	8.87278	7.65306	9.12766	9.93328	6.93157	6.27523	7.54011	2.41018	2.85984	3.34726	0.374805	-0.576861	-0.110471	0.605642	-0.646176	2.69021
CG1702	CG1702	312	101	343	2.38261	-1.27708	0.766295	-0.0924364	-0.0532896	0.211089	-0.821357	0.295912	-0.0886763	-0.142388	0.00447917	-0.158835	-0.281163	-2.58338	-0.0798562	-0.135245	-4.58411	0.242378	-0.182183	-3.267	0.440702	-0.174564	-4.60488	0.146546	-0.118201	-3.90007	0.603192	2.99435	1.29811	2.04339	2.46967	0.505326	1.14895	0.322605	1.52826	0.573125	0.987811	0.828532	0.606792	-0.818778	-0.298257	-0.57643	-0.618323	-1.29801	-0.328708
CG1703	CG1703	268	202	374	1.89867	-0.831022	4.50027	2.73623	5.16499	7.51349	7.42461	4.21159	8.09764	0.534587	-0.542934	2.60182	0.296811	1.31906	0.160283	1.35386	1.7221	1.74033	3.91596	4.40921	4.01558	0.274615	2.25729	0.996577	0.600107	5.55206	2.60693	5.59812	12.1123	14.3141	6.0085	12.2538	15.0592	4.25023	11.3714	14.7058	3.00578	6.81634	6.25695	0.0526471	2.12202	2.75506	1.4137	1.51506	4.35497
CG33071	CG33714	233	316	303	4.10599	-0.188821	3.35372	2.74783	0.305291	5.84039	7.01362	-0.708363	7.22444	0.129096	0.505251	1.1722	-1.46854	-0.163631	0.957494	0.421353	-0.783394	2.61903	3.36198	-0.0704425	6.1076	-0.725971	-0.820126	2.03058	-0.263761	1.19464	2.11695	9.3468	9.38329	13.2282	9.09016	9.8676	11.6253	6.75164	10.9592	10.5095	2.95022	7.00003	5.49011	0.0730104	1.03656	-0.431067	1.85159	0.371728	3.17455
CG1705	Methoprene-tolerant	192	301	300	3.14361	0.238543	1.64615	2.72532	3.44816	8.86262	6.98072	3.77951	7.52095	-0.728	0.701478	2.47437	-1.26031	0.986611	-0.394302	-0.180055	1.86281	1.54495	2.09598	5.05944	2.67429	-1.18965	0.877313	0.568158	-1.73702	2.2814	1.54512	5.26768	7.37981	9.97024	5.87875	7.16709	11.9151	3.32024	8.90569	12.027	0.567195	7.46311	6.06063	0.850114	1.21868	1.73709	0.742002	2.9283	2.0723
CG1708	costa	198	289	349	-0.592251	-0.859253	1.2722	-0.140391	0.201675	1.24902	0.328464	-0.350186	2.64313	-1.125	0.354237	-0.420852	-2.28617	0.801028	0.441218	-1.93505	-0.436028	0.732426	-0.674553	2.86333	3.15564	-2.17768	-0.905727	0.311929	-2.19849	2.47327	1.66472	0.0192783	14.3314	7.58902	-0.684236	14.5193	9.42457	-1.34931	12.8516	8.2673	-0.88029	9.01151	4.57357	0.328399	0.225099	-0.00226828	-0.442001	1.91963	1.07418
CG1710	Host cell factor	259	304	342	-0.801074	-0.780084	2.39313	0.0868797	-0.771541	1.86662	-0.0882272	-0.940113	5.06992	-0.0934368	-0.622873	3.11442	-1.05982	-0.706881	4.13766	-0.881712	-2.78505	5.81262	-0.938878	-1.98879	9.39363	-0.94857	-2.92738	5.57974	-1.37242	-0.716274	16.5032	-0.180859	5.16809	26.4259	-0.01785	1.91907	29.5689	-1.09038	0.797029	32.1704	-0.736234	2.97427	3.4006	1.03304	-0.105298	20.8348	-0.609073	1.43501	22.4905
CG1716	Set2	227	249	270	0.0810754	0.362551	7.00662	4.01204	0.101544	7.64007	4.72211	1.70162	10.2747	-0.200601	-0.515435	1.7431	-1.6794	1.84162	1.71578	-1.22983	2.41602	3.0983	0.623899	5.57515	7.34536	-1.57194	3.1	2.61492	-1.63383	3.37208	5.80993	0.139813	7.01285	22.5583	-0.96076	5.83797	17.1401	-0.701915	5.94696	17.4373	-0.545283	6.54375	5.43401	-0.305258	0.584834	0.787027	-0.180689	1.54737	1.71771
CG1718	CG1718	289	307	405	0.377497	1.8326	0.924626	5.93561	-0.270514	1.62907	11.5778	0.292798	4.22662	-0.493218	0.273361	-0.201617	-0.454277	0.51639	0.651956	0.740518	-0.703221	1.1782	4.07715	-0.0480445	3.74186	0.151282	-0.775092	0.707816	0.472329	2.76177	1.86296	4.00845	10.8903	5.35846	3.80455	11.6476	4.30622	2.86508	11.2084	4.28876	2.60983	8.18649	0.917935	0.322769	-0.134568	-0.590098	0.112238	1.45076	-0.371297
CG1724	CG1724	218	282	434	3.19998	1.26919	-0.212147	3.49353	-0.831082	2.6562	6.37465	-0.112545	2.36068	2.35072	1.61069	-0.602735	-1.06829	-0.55136	0.714417	-0.0798236	-0.630917	0.978065	2.3026	0.615525	4.13857	-0.831687	-1.07336	0.906009	-0.499434	-0.296297	2.39348	8.44061	-0.412657	8.49139	7.01497	1.14987	8.76448	3.50036	0.602657	8.01713	3.132	3.38297	5.50663	1.85741	0.502896	1.97515	4.32273	2.12289	1.5701
CG1728	Tim8	272	292	406	0.801912	0.927896	-0.209678	1.28981	0.200007	3.15993	4.42294	1.1777	4.96996	-0.209207	0.210481	0.377189	-0.842354	0.175794	0.612138	0.0928814	0.387439	1.18546	2.35079	3.11348	3.06825	-0.534903	-0.381068	0.714943	-0.433289	1.21205	2.12873	1.59501	7.01181	4.50192	1.81798	5.40273	6.81109	0.741372	5.09805	6.14314	1.13044	6.37559	3.06845	2.03773	1.61433	1.59257	1.00783	1.75344	0.385047
CG15920	resilin	296	292	424	-0.0575551	0.636247	-0.0819811	-0.62156	0.104342	1.25358	-0.628108	-0.372927	3.70265	1.09255	1.9994	-0.600785	-0.510638	0.164262	0.355125	-0.367435	-0.967219	1.87786	1.16954	-0.61945	3.75841	-0.408646	-0.940204	1.1068	0.0467051	0.779189	2.12209	3.55301	6.05316	1.9319	4.47437	5.89077	2.64289	1.61845	5.76709	3.38137	2.4524	7.20362	1.45888	1.43642	0.00618019	-0.675099	0.883567	1.76996	0.970858
CG1732	CG1732	256	369	618	-0.735315	0.275173	0.859774	-1.19965	-0.299824	1.90308	-0.990815	-0.983475	1.61512	-0.385346	-0.896213	0.476803	-1.1896	-0.470722	1.14114	-1.11981	-0.549969	1.71241	-1.07255	-0.304853	1.69732	-1.18249	-0.56802	1.66004	-1.59514	0.202937	1.88906	-0.648477	-0.163351	1.37559	0.218839	1.32149	0.733597	0.207159	-0.0910485	-0.00487213	-1.42582	1.84847	0.928462	-0.72861	-0.314965	1.20814	-0.4866	0.41419	0.572657
CG1736	Prosalpha3T	272	475	340	2.54123	-0.0295184	0.713028	3.69743	-0.155203	3.60487	6.50723	0.171474	7.09117	0.866607	0.689851	1.58144	0.107992	0.966825	-0.073181	1.27964	0.796402	1.40364	3.56778	0.930368	4.64652	0.26009	0.724609	0.788174	0.719698	2.55131	1.40501	6.48588	1.43235	5.75516	8.27763	4.18729	7.19985	5.07066	5.06765	6.70134	4.1594	6.49224	3.4152	0.0669552	-0.413455	0.327659	3.48232	0.546575	1.65934
CG1740	Nuclear transport factor-2	236	393	358	0.167969	1.00193	0.721528	0.990013	-0.255034	1.90167	4.56664	-0.426483	3.61004	-0.480594	1.49638	-0.500518	-1.50701	0.441605	0.159334	-1.06359	0.0685312	1.17093	0.337204	0.13645	2.46222	-1.40007	0.529274	0.34602	-1.4884	0.597115	1.0775	3.25436	-0.713644	2.03849	4.69846	-0.390158	2.94779	2.11388	0.113958	2.7159	2.76666	3.4785	-0.474912	-0.159617	-0.0985844	-0.424217	1.07447	-0.112565	0.982629
CG1742	Microsomal glutathione S-transferase-like	216	336	360	12.6378	-0.64644	-0.443526	14.0524	-0.56442	2.55378	15.1478	-0.173224	3.63575	1.49822	-0.892897	-0.299008	2.7054	0.216198	0.622174	1.85296	-0.365825	0.826546	4.6672	0.697306	3.32465	2.01161	-0.494857	0.471706	0.106724	0.292095	1.63856	10.2895	1.63515	3.92959	10.3724	1.39815	5.75343	7.36204	0.624042	4.54716	4.5307	3.27185	4.3689	3.57142	-0.337447	1.29908	5.55138	0.315945	2.08357
CG1743	Glutamine synthetase 2	235	466	313	7.28717	-0.0436642	0.607401	9.31784	-0.254821	3.79821	9.20805	-0.545232	3.17727	0.0377823	-0.0231	0.0320684	-1.11434	1.01613	-0.440239	-0.0811398	0.663254	1.3008	2.73721	0.515195	3.02441	-0.61952	0.771695	0.433089	-0.39802	2.12228	1.11448	6.31735	1.71912	3.67477	4.49248	2.3003	6.52776	2.16659	2.61003	6.31073	2.97169	4.99249	4.17793	1.49018	0.292479	1.33069	1.77064	-0.215233	1.30425
CG1744	chaoptic	198	284	281	7.59145	0.804581	2.32194	8.44233	1.34529	6.37322	9.01345	1.11379	6.86931	0.582771	0.814266	-0.647763	-2.14724	0.611743	-0.199759	-0.869128	-0.604948	0.774187	1.13242	0.881955	3.43126	-1.58921	-1.07742	-0.389148	-1.39039	0.505956	0.544232	5.21945	4.03199	7.30306	6.04303	4.55759	8.07102	3.32005	4.56568	6.55402	-1.3177	6.54744	4.22972	0.943087	0.592802	0.267359	2.5265	1.45884	1.02401
CG1746	CG1746	281	290	284	3.5169	-0.614339	5.51857	7.37537	-0.0534075	6.46516	4.78686	-0.0811314	9.27349	-0.781287	-0.0207583	1.47026	-0.737697	-0.514532	-0.519537	0.153754	-1.32693	2.3744	1.99971	-1.04421	5.63032	-0.578771	-1.31082	1.08267	-0.242985	-0.115658	0.778614	2.75601	2.99397	5.6507	4.97417	3.06492	6.88182	1.90038	2.8409	5.43967	2.34866	5.99652	3.72045	1.56719	-0.013059	0.181518	0.724034	0.506338	1.46035
CG1747	Sphingosine kinase 1	238	291	257	8.45731	-0.410616	-0.0545177	7.66466	0.156963	4.03745	11.2715	-0.115108	5.35228	3.57669	0.97268	0.504513	-0.285833	-0.0720396	-0.719422	1.19987	-1.15539	0.474084	3.62844	-1.38952	2.7978	0.0708987	-1.42086	-0.433018	0.582912	0.237784	-0.0648734	9.94526	5.88701	5.45001	11.792	4.42996	6.41614	9.55612	4.61218	5.499	5.24128	5.26377	3.47001	4.34182	0.0436118	1.7405	5.92885	-0.0807775	1.44802
CG1748	RhoGAP102A	348	239	313	4.11888	-0.453113	-0.365257	5.75672	1.28206	1.16373	4.91145	-0.753302	-0.91388	-0.13184	0.814126	0.762719	0.186251	-0.901452	-0.274252	0.563038	-1.63974	-0.797144	2.20815	-1.36699	-1.79652	0.282774	-1.81411	-0.942097	1.46082	-0.82154	-1.41468	2.83932	1.14096	2.73577	5.12205	1.51017	-1.17101	3.0511	2.02542	-0.966193	3.623	3.33509	0.392929	2.36076	1.22349	0.570727	0.791402	0.802075	-1.45753
CG1749	CG1749	163	325	283	2.6304	-0.796021	-0.267225	2.63615	-0.456258	1.90579	4.35945	0.181109	2.72279	0.588419	-0.247971	1.05823	-2.85052	0.316398	-0.48647	-1.76302	-0.52974	0.594258	0.680732	1.37476	2.13426	-2.34401	-0.450869	-0.168094	-2.53112	2.6472	1.23999	6.55812	8.51795	13.5459	5.96476	6.73918	13.5623	3.41768	7.73559	12.4909	3.06221	8.32299	5.24055	1.34634	-0.391862	-0.140563	2.00018	1.63188	1.45595
CG1750	CG1750	306	219	177	0.41367	-1.05804	3.92372	0.32257	-1.21181	3.6224	-0.341942	-0.0276433	5.29294	-0.346873	0.86408	-0.195637	-0.92277	-1.07192	-1.43491	-0.635706	-1.90826	-0.0175506	-0.909506	-1.15446	2.82142	-0.683743	-1.95278	-1.43558	-1.21444	-0.855051	2.80426	0.172746	4.61641	13.3877	-0.0599598	2.42068	12.236	-0.440843	2.38094	14.3695	-0.0896192	4.92275	3.89246	-0.125983	0.529371	-1.2962	-0.084922	0.727262	1.96351
CG1751	Spase 25-subunit	310	204	285	0.845026	0.694288	-0.727265	3.31296	0.965095	0.104244	0.437381	0.149906	1.08239	0.381054	-0.700058	1.37949	-0.163051	-0.425224	-0.681236	-0.178686	-1.86401	-0.380726	0.633978	-0.508795	1.28764	-0.209428	-2.19604	-0.426046	0.183445	0.247825	0.773525	2.05298	4.72168	11.8864	5.75544	5.28367	12.3666	3.274	5.78862	11.5912	3.65969	5.50273	5.13314	1.80711	1.77229	0.751422	0.76069	2.16676	1.76095
CG1753	CG1753	267	387	185	2.87827	0.866355	0.162689	1.19999	-0.933598	4.11209	0.159744	0.143649	2.34894	0.924256	-0.656883	-0.0520618	-0.961971	0.469278	-1.90207	-0.72358	1.01389	-1.27092	0.673139	3.25428	-0.684282	-0.857322	0.904558	-1.7676	-0.606759	2.00635	-1.39995	3.06833	1.85566	2.01857	4.31147	3.42122	5.13617	2.49226	2.07737	4.66511	3.14567	5.36464	1.724	1.80425	0.965857	-0.530453	0.908822	0.79436	0.356936
CG1756	CG1756	202	226	281	1.45703	-0.307152	1.31181	2.76307	0.00524966	3.90611	0.184774	0.665936	5.60439	-0.967892	-0.67136	-0.0342787	-2.1345	-0.979793	-0.550337	-1.71831	-1.74897	0.407328	-0.614781	-1.00804	2.16583	-2.03966	-1.81709	-0.377598	-2.32519	-0.459877	0.343129	0.190187	5.7718	3.87831	1.94191	5.98251	5.33472	0.804521	6.09205	6.10564	1.73811	5.32706	3.60779	-0.516557	0.564989	1.16572	-0.387236	0.942813	1.90628
CG1759	caudal	270	208	398	0.750545	-0.129997	0.223366	2.45624	0.534862	0.7801	2.3457	0.418074	3.1376	-0.394563	-0.148382	-0.488507	-0.912852	-0.853054	-0.488347	-0.623201	-1.65762	-0.293783	0.981866	0.610589	-0.940432	-0.808459	-2.12432	-0.220779	-0.551578	-0.442736	-0.104509	4.4803	7.93332	-0.387442	4.3928	9.92262	-0.60808	3.37008	8.9747	-0.917109	3.10254	7.04274	-0.442845	2.91275	0.950524	-0.169042	1.13191	2.50927	0.0988104
CG32666	CG32666	270	454	407	4.45192	0.668779	-0.526143	5.83347	0.07101	2.05265	8.37953	-0.502283	3.37609	1.52929	0.542861	0.383459	-0.814821	0.341303	0.298594	0.435404	0.230648	0.84022	2.97957	0.146772	2.9356	-0.158292	0.261044	0.7355	-0.137009	2.36573	1.73823	2.40264	8.0393	3.008	1.74531	9.24106	3.6548	0.915054	8.09342	3.96606	2.64025	7.11045	2.71426	1.46072	0.309172	-0.774788	0.417126	0.642481	1.63099
CG1762	beta[nu] integrin	249	372	486	-0.101118	-0.317073	-0.690937	0.90313	3.64303	1.28452	0.12109	2.85685	1.71183	-0.51065	1.76366	-0.290358	-1.26972	0.744251	0.689117	-1.08314	1.08799	1.1412	-0.104007	6.19483	2.46226	-1.16366	0.899601	1.12715	-1.1812	3.92239	1.61612	2.60676	10.2219	-0.42178	2.36045	10.4517	0.302907	0.706793	9.58947	0.436702	1.57472	6.79249	-0.683135	0.653376	0.182455	1.98143	0.458149	1.44369	0.387708
CG1763	no distributive disjunction	381	551	489	3.4655	0.476025	-0.491924	1.17524	-0.494383	1.04707	-0.322155	0.0852835	1.17761	0.0540155	0.702848	-0.0238349	1.29003	-0.776638	0.719884	0.645565	-2.26005	1.06411	1.28721	-1.46563	1.65583	0.661064	-2.428	1.14387	0.845024	0.492502	1.3666	-0.0397867	-0.595383	-0.228404	-0.622214	1.32404	-0.774898	-0.791615	0.483572	-0.201415	-1.08222	0.730446	-0.640577	0.160545	-0.16048	0.591497	-0.776834	0.0576743	-0.185435
CG1764	CG1764	455	485	464	2.0598	0.40309	-0.205552	0.672369	-0.22277	0.185319	0.33102	0.168191	2.15825	0.854218	0.932216	0.0772182	1.29512	0.252367	0.773123	1.3252	0.712159	1.16273	3.05505	0.714541	1.95315	1.37949	1.12604	1.00021	1.9156	1.6645	1.71043	0.468031	1.48351	0.293923	0.308354	2.28567	1.03437	-0.420539	2.50338	2.90963	2.52432	3.25163	0.921504	0.322015	-0.718923	-0.340551	-0.242908	0.30174	0.114017
CG1765	Ecdysone receptor	301	458	373	-0.367341	1.55499	-0.201861	1.51576	-0.542852	2.96312	2.89175	0.148015	5.57109	-0.0985454	-0.298634	-0.247402	-0.437785	0.785352	-0.263943	0.689751	1.10726	-0.00506972	2.43577	4.02127	0.684333	-0.0871914	0.75264	-0.0729255	0.217593	2.68394	0.5748	2.54138	4.12764	0.758288	5.6001	6.59898	2.44671	3.90305	5.44137	3.90032	5.25336	4.94526	1.0253	0.326226	0.222653	-0.268255	0.771553	0.11148	1.30147
CG1768	diaphanous	336	385	274	0.190705	-0.179598	2.81477	0.907893	-0.552267	6.88534	0.671618	1.65681	8.13865	0.364209	-0.585546	0.337216	0.204176	0.491848	-0.491832	0.147005	1.75677	1.57571	0.386709	5.34344	5.08432	0.161803	0.806269	0.650717	-0.149523	1.94348	0.795772	-0.190148	4.73748	11.0441	1.3357	6.49037	10.2058	0.428009	5.72087	9.86	2.07296	4.27646	3.8949	1.1681	1.55244	0.744376	0.971309	0.428798	2.10494
CG1771	multiple edematous wings	275	331	303	2.42229	0.632951	1.0641	2.77528	2.05722	2.35146	3.56589	2.99887	1.44021	0.814003	0.383597	0.0632698	-0.832289	3.18513	-0.325096	0.197576	4.70446	-0.0368521	1.54972	7.7896	1.79913	-0.486177	5.48949	-0.126432	-0.471465	6.03636	0.772295	5.3258	10.1316	5.75712	5.92514	8.46876	5.61738	3.7189	9.93496	4.88266	4.67238	7.16845	4.51835	0.521309	0.483242	-0.166954	0.886607	1.43888	0.949231
CG1773	CG1773	158	310	285	8.1079	1.21413	0.630168	5.75806	1.13359	2.40148	8.51386	0.686056	3.77765	0.866197	-0.958226	1.47426	-0.72658	0.877391	-0.64229	-0.057116	0.937077	-0.0633063	2.45824	3.24002	1.28764	-0.753116	0.594642	-0.345523	-2.39409	1.95344	0.362061	5.75461	7.3226	6.69532	4.4668	6.5332	6.50446	2.79446	8.27804	6.34467	1.89746	6.01024	4.21723	0.422059	1.0777	0.395146	2.20879	2.72941	2.15616
CG1774	CG1774	507	360	454	0.898627	0.202314	-0.529781	2.45892	-0.752283	-0.792217	2.27379	-0.0612773	0.299866	0.0164378	0.55237	-0.342396	1.80787	-1.39432	0.319336	1.72312	-3.16509	0.678506	2.80227	-0.834052	0.0876777	1.8004	-3.40368	0.708881	2.51168	-1.7602	1.06028	0.100772	0.770121	0.787356	0.120277	-0.222681	0.418805	-0.4451	0.298341	0.70308	0.556515	-0.319152	0.924588	-0.5462	-0.802988	-0.0441296	-0.489831	0.85118	0.535102
CG1775	Medea	292	512	341	0.68154	1.00498	0.223807	3.5907	-0.42526	0.677093	1.55613	0.593067	1.78915	1.75733	1.23818	0.787924	-0.569918	1.0932	0.0534074	0.320243	1.43191	1.02543	2.51375	3.43798	2.18298	-0.35866	1.20689	0.418601	0.131466	3.18289	0.967193	0.687469	1.63375	1.6885	3.63382	4.41668	2.33107	1.42017	5.29676	1.164	3.68794	5.90535	3.61751	-0.219629	0.0600883	-0.644782	2.13091	0.364276	0.10651
CG1776	CG42347	501	557	438	0.856042	-0.862096	0.701292	-0.305468	0.895503	-0.114799	0.678419	0.354808	-0.235288	-0.28535	-0.50845	-0.234303	-1.55802	-0.879042	0.369488	-1.30808	-2.05152	0.759569	-0.474734	-0.550517	0.80372	-1.32106	-2.17321	0.796146	-0.64038	-0.633348	0.849338	0.545881	1.01633	0.987076	-0.411242	-0.0658502	0.876198	-0.434654	0.609056	1.36203	0.358245	-0.0485376	0.0764208	-0.343846	0.387274	1.38548	-0.201113	1.97458	0.456804
CG1780	Imaginal disc growth factor 4	422	695	365	-0.616138	-0.412857	-0.502688	-0.145001	0.0291504	-0.00180236	0.131205	-0.614774	0.770396	-0.659433	0.282612	0.738515	0.679787	0.632813	-0.367728	0.578221	-0.256766	-0.0713792	0.434711	0.119934	-0.277111	0.640639	-0.231118	-0.0662696	0.859952	0.0752297	0.146003	0.0163411	-0.749232	1.49734	0.622731	-0.646992	2.08812	0.544265	-0.662203	2.37289	2.4376	-0.214363	0.0461965	-0.209812	0.291574	0.280351	1.13808	-0.369506	0.875231
CG1782	Ubiquitin activating enzyme 1	462	709	536	2.16686	-0.118114	0.661209	0.74834	-0.0786599	2.00954	1.31754	-0.104789	0.435254	0.528627	0.786502	-0.196321	-1.51918	1.01946	1.79404	-1.37608	0.933025	1.54866	-0.661644	0.459488	1.70509	-1.39477	0.856163	1.38936	-0.982331	1.23571	1.79709	-0.280558	-0.81385	0.676413	-0.0531061	-0.385452	-0.0978271	-0.592476	-0.341629	-0.405092	-0.124866	-0.358839	-0.0125569	-0.646273	-0.369757	0.0298238	-0.0559066	-0.109066	-0.282017
CG1783	Slip1	343	297	592	4.76661	-0.309336	-0.217151	2.17971	0.394343	-0.682884	-0.241562	-0.788205	0.643487	0.506989	-0.114008	0.390725	0.0549161	-1.32826	2.76037	0.136764	-5.57247	2.23708	0.200602	-3.22694	4.94369	0.173516	-6.18856	1.7701	0.595059	-6.8351	3.6251	5.56203	0.418209	2.02011	4.43826	0.903418	0.180577	2.02664	1.82171	1.38394	3.72959	0.613341	0.187646	0.888221	0.57539	1.37482	0.167578	-0.898472	0.474207
CG1785	CG1785	385	634	558	1.12099	2.14426	14.1324	1.03823	2.74662	12.2258	2.57112	2.86059	7.85566	-0.109915	0.805689	1.54488	-4.69605	-0.0998397	2.52513	-3.54691	-1.44451	1.25611	-1.99755	0.335196	4.85848	-4.40012	-1.8214	1.49454	-4.0122	-0.301902	2.54918	0.939304	-0.204151	1.92113	0.41985	0.848256	0.396371	0.272645	2.15209	-0.228889	1.50681	1.01206	0.385972	0.505607	0.710797	-0.120182	0.882954	0.46961	0.591663
CG1787	Hexosaminidase 2	481	300	575	0.72913	3.13927	-0.131694	-0.101502	1.13609	0.887113	-0.206165	-0.510179	1.15619	-0.0348936	0.307035	8.77472e-05	0.675055	-0.486306	1.48382	0.829801	-1.52686	1.77702	0.595248	-0.932372	3.32453	0.895774	-1.55721	1.67152	0.623618	-1.0215	2.19373	-0.168695	4.27287	-0.012461	0.0135808	0.530282	0.293401	0.263075	0.17829	-0.195902	1.17936	0.335191	-0.0323099	0.508912	1.06657	0.382353	-0.0249192	-0.951931	0.248285
CG1789	CG1789	261	428	509	0.0585616	0.0205567	0.536389	-0.854627	0.610755	-0.32701	-0.418304	1.2773	0.678337	0.173016	0.990372	-0.164342	-4.76195	-0.520711	1.40248	-4.42899	-1.9185	1.20839	-3.94846	-0.248656	1.2809	-4.62515	-1.99411	1.20243	-4.76303	-0.858841	1.47879	0.558532	-0.681543	-0.218291	1.31021	1.13279	0.135436	-0.150229	0.255656	0.56944	-1.13006	-0.529645	-0.28616	-0.398341	0.369085	1.3278	-1.10364	-0.393097	0.231579
CG1791	CG1791	48	385	580	3.15904	-0.516888	-0.0966432	4.96347	0.561593	0.327003	7.32793	0.8871	2.91933	-0.458042	-0.0146327	-0.0850927	-3.42367	-1.09389	3.12643	-3.8982	-4.12865	2.75597	-3.40827	-2.02123	3.4549	-3.01116	-4.59375	1.69394	-7.6528	-1.87862	2.38892	6.27059	2.09439	1.34919	7.20488	0.826425	0.400219	4.76254	1.85003	-0.106882	1.71661	1.47631	-0.392586	2.5729	0.465956	0.0331609	2.29049	-0.130922	0.299969
CG1792	CG1792	330	369	574	-0.540269	0.302799	0.409269	1.7942	-0.583114	-0.520777	4.29582	-0.928686	-0.539258	-0.852716	-0.220312	-0.457084	-2.40126	-0.495245	1.5722	-2.0055	-0.73861	1.57317	-1.79986	-0.372821	1.86617	-2.14017	-0.887092	1.56755	-3.01678	-0.676301	1.98971	-0.22052	2.97806	-0.129959	-0.303884	0.201147	-0.41601	-0.695666	0.388033	0.503596	-0.600012	-1.22666	0.621902	0.194101	0.277594	0.825882	-0.267157	0.0447658	-0.27932
CG1793	Mediator complex subunit 26	412	192	503	1.37152	-0.895435	0.0662596	-0.529104	1.15474	-0.835429	1.15218	-0.534076	5.00556	-0.265731	0.045757	0.214711	-3.75834	-1.5518	1.63529	-3.63935	-5.78902	2.99664	-2.52908	-5.01187	1.67816	-3.68159	-6.50933	1.46837	-3.07902	-6.04742	2.1746	-0.349899	3.09606	1.29295	-0.858057	1.99955	-0.481937	-0.878197	2.09202	-0.726324	-0.47309	1.27818	1.00304	-0.584323	0.790892	0.0646831	-0.815731	1.01465	1.09591
CG1794	Matrix metalloproteinase 2	501	291	625	0.0407225	-0.120282	-0.0611499	-0.541404	0.579024	0.169021	0.390866	0.16676	0.385473	-0.660266	0.0832876	1.6696	-0.485244	-0.920799	1.9694	0.0538023	-2.05086	1.68963	-0.339753	-1.8124	1.1018	-0.127046	-2.22748	1.5477	0.016841	-0.953602	2.74112	-0.274875	-0.218902	2.19697	-0.820186	-0.380189	4.99091	-0.997457	-0.00424554	6.65306	0.181562	-0.171415	0.0262179	0.999269	-0.667524	8.95915	-0.42256	-0.117746	8.4869
CG1795	Ogg1	447	456	374	-0.558762	-0.0971493	-0.77813	-0.206223	-0.670123	0.556936	-0.56351	-0.0310904	2.51552	-0.872896	0.106764	1.54099	-0.748303	1.16806	0.3578	-0.484093	0.636786	0.416131	-0.654756	1.07649	0.985079	-0.387983	0.648588	0.363409	-0.982482	1.05574	0.562912	-0.205021	-0.780642	-0.0152136	-0.180485	-0.183455	0.042359	-0.628656	0.113053	-0.0597654	-0.455754	-0.0760537	1.11674	1.18987	-0.783658	-0.505801	-0.112314	-0.526191	-0.189665
CG1796	Transport and Golgi organization 4	345	664	458	1.06648	0.00580028	-0.541471	-0.906703	0.812108	-0.577416	0.104565	0.0587881	1.42162	-0.347242	0.358221	-0.322688	-2.23243	0.784735	1.06301	-1.63221	1.73051	0.914773	-1.37789	2.49619	1.52414	-1.87437	1.9404	0.853206	-3.68625	2.47553	2.41089	3.70023	1.14834	1.10187	3.13767	0.58032	-0.476316	1.81076	0.568713	0.491709	0.193107	1.14522	0.246999	2.08053	0.492331	0.661624	1.29054	0.00982455	-0.41112
CG1799	raspberry	328	394	303	0.126559	0.389089	0.469389	-0.419032	-0.109544	-0.055775	1.15894	-0.878814	2.25793	-0.409897	0.571562	0.221278	-4.46489	0.463496	-0.0757295	-4.04566	0.0188928	-0.198128	-3.08036	0.848286	0.492335	-4.34631	0.0312863	-0.239603	-2.13768	2.19564	0.517519	0.440461	9.17053	9.34492	1.33389	8.52279	5.43444	1.09448	7.01417	4.45495	2.84047	6.73938	1.79488	-0.348594	2.01168	0.336994	2.06743	2.28773	-0.214456
CG1800	partner of drosha	385	510	457	-0.449331	-0.377215	-0.0848119	-0.421765	1.59162	2.50491	0.421542	3.55791	4.04372	-0.907255	-0.294787	-0.606863	-2.52398	1.85261	1.47959	-2.22046	3.47232	2.33528	-1.70762	5.86585	4.07219	-2.30002	1.91761	1.5267	-1.69538	2.67657	2.48308	0.619031	-0.397678	1.18463	0.937807	-0.531567	1.10692	0.0913214	-0.701996	1.01404	-0.437601	-0.513019	0.519572	1.27677	-0.698776	1.01756	-0.413719	0.670815	-0.232642
CG1801	CG1801	373	531	551	-0.639107	0.379452	-0.143423	0.108237	0.598711	0.348097	-0.285602	2.77632	0.362901	0.30204	-0.164307	0.96919	0.347022	0.730851	1.58583	0.525342	1.73151	1.26243	0.616899	3.78147	2.13619	0.492657	1.25642	1.27362	0.0994851	2.35751	1.40492	-0.927111	-0.634484	0.0977969	-0.150985	-0.344363	-0.0302677	-0.308266	-0.102964	-0.249581	-0.15034	-0.706975	0.347312	-0.0247737	0.418861	0.0847692	0.0819785	0.556271	-0.379724
CG1804	kek6	389	171	388	-0.623543	-0.165414	-0.795355	-0.719835	2.25068	0.262239	-0.699481	1.99575	0.00892427	-0.720216	0.326087	-0.444925	0.0956945	-1.56348	0.167784	0.133234	-2.74722	0.517304	0.109866	0.302344	1.58261	0.158524	-2.84252	0.494193	-0.411039	-2.26921	0.983424	-0.418167	7.60232	-0.605052	0.0196734	2.12589	-0.951571	-0.325709	1.20199	-0.520261	0.299242	0.0541394	-0.170036	-0.127704	-0.452223	0.899192	-0.548399	-0.252272	-0.251425
CG1809	CG1809	262	185	343	-0.138659	0.74958	0.423766	0.541529	2.05285	-0.493799	-0.227122	3.52347	-0.139871	-0.369124	-0.429017	-0.549646	-2.38499	-1.27853	-0.503297	-1.75813	-5.39308	-0.43418	-2.14964	-1.44815	-1.1773	-1.86615	-7.10791	-0.483218	-4.10737	-6.71144	0.152862	-0.0148184	-0.215122	0.288384	-0.589897	0.218844	0.0659517	-1.15211	2.33088	-0.363874	-0.289954	0.855748	-0.0637862	-0.0536417	-1.30057	1.28426	-0.313265	1.40273	0.109165
CG1810	mRNA-capping-enzyme	535	463	243	0.0029476	-0.407865	-0.184076	-0.540828	-0.0320102	0.499004	-0.433928	-0.0736016	-1.07909	-0.133042	1.64655	-1.36844	0.996027	-0.554046	-0.905597	1.06823	0.176008	-0.88145	0.844658	-2.2087	-0.926282	1.14258	-2.94685	-0.935959	0.0632572	0.517612	-0.806585	0.275827	2.88977	0.526152	-0.09124	0.0573372	0.609635	-0.362981	0.244389	0.192577	-0.0104191	-0.684941	-0.604951	-0.463252	0.0381541	0.113142	-0.329166	0.669187	-0.173337
CG1812	CG1812	356	370	500	-0.478723	0.0708109	-0.099444	-0.645588	0.339182	-0.675457	-0.326141	-0.555005	0.898476	0.251848	0.692056	-0.679331	-2.50349	-1.14489	1.05874	-2.19272	-5.20775	1.41032	-1.87324	-1.86508	2.76222	-2.26888	-5.48802	1.2999	-5.11755	-4.8752	1.62745	-0.332274	2.69597	-0.478066	0.564132	2.25899	-0.895402	-0.173457	2.23458	-0.568424	0.372514	-0.793579	0.285484	-1.02149	-0.194839	-0.01973	0.00769996	-0.314741	0.405193
CG1814	CG1814	467	509	544	-0.688432	0.453498	0.0154013	-0.378209	0.759404	1.42912	0.0121399	-0.381571	0.391801	-0.388061	0.869493	-0.524328	-0.227405	-1.09248	0.831858	0.161501	-2.92058	1.18493	-0.134901	-1.62137	1.05926	0.0893362	-2.92152	1.2057	-0.62505	-0.48209	1.22582	0.00764491	-0.149445	-0.253003	0.052837	0.184104	0.260264	-0.133932	-0.54663	0.237557	-0.103893	-0.345522	0.454784	0.0210534	0.467683	-0.300345	-0.261749	0.453499	0.0156663
CG1815	CG1815	406	525	454	-0.125787	-0.749544	12.8131	0.196135	-0.436337	15.2411	-0.129473	-0.0144521	12.0432	0.0574536	1.71631	-0.620604	-0.641913	-0.461045	0.566551	-0.367108	-4.68359	-0.296156	-0.716837	-0.762401	4.30051	-0.391189	-3.91062	0.464586	-0.314247	-2.94303	2.47457	-0.107704	0.150038	1.11271	0.685664	-0.138407	0.847487	0.62843	-0.0456524	0.00410986	0.563382	-0.159113	0.268338	-0.462941	0.218267	-0.342785	-0.443343	0.00445808	0.53541
CG1817	Protein tyrosine phosphatase 10D	384	562	543	-0.612554	-0.208963	-0.498449	-0.58404	0.491278	0.526259	-0.0478898	-0.406039	3.04971	-0.782879	0.289167	-0.585884	-2.64976	-0.911101	1.31232	-2.32642	-3.47263	1.62894	-1.99447	-0.761044	3.59262	-2.41815	-3.72502	1.42345	-3.08553	-0.888547	3.50436	1.41291	2.17448	1.99133	0.31691	0.501059	1.49537	0.00300143	0.293341	-0.192662	0.207395	0.390588	1.05445	0.365354	-0.731974	0.627147	2.01008	0.151888	2.04307
CG1818	Updo	400	499	526	1.45344	-0.519663	-0.289658	-0.193716	0.0583973	1.72014	-0.157618	-0.811616	3.19152	-0.490166	-0.412541	1.53132	-0.111375	-0.789412	0.756108	0.04589	-3.37354	1.54537	-0.29096	-1.89823	4.36013	0.0743939	-3.82917	1.43677	-1.19919	-0.769489	2.21909	0.253217	-0.498682	1.15857	0.403023	0.0763545	1.13696	-0.285498	-0.722722	0.285385	0.0310685	-0.0345554	0.470174	-0.638184	0.926173	-0.220293	-0.0918082	0.87014	0.378108
CG1819	CG34120	344	566	565	-0.715876	-0.540974	0.430373	-0.683892	-0.558997	-0.755749	1.58182	-0.422905	0.959786	-0.572619	0.501272	0.0110754	-3.80063	-0.225474	1.60575	-3.46482	-0.101084	1.44174	-3.0303	0.108761	1.8879	-3.63927	0.0258098	1.30307	-2.93024	1.74719	1.91987	-0.541086	-0.635472	0.211907	0.168943	0.386094	1.27375	-0.122431	-0.226172	0.586254	0.0579456	1.50961	0.0105709	-0.853687	0.98148	1.01138	0.00900068	0.255911	1.43646
CG1824	CG1824	396	799	572	1.16227	-0.11631	-0.0220358	0.719963	-0.058278	-0.481533	0.899137	-0.16446	0.0540564	-0.143034	0.546712	0.335399	-2.35501	1.47249	1.57777	-2.09502	0.454517	1.71651	-1.80831	0.177459	2.7765	-2.14931	0.534892	1.65794	-1.32123	2.29945	2.29816	0.908152	0.529009	-0.356555	1.01463	0.891328	0.549416	0.746371	0.614742	1.02638	1.22561	2.15986	0.20628	-0.525856	0.0595729	-0.15911	0.712608	0.602363	0.112736
CG1826	CG1826	406	749	601	0.117297	0.0216532	-0.398316	1.91183	0.0354867	-0.0520011	3.05399	-0.412547	1.7925	0.41815	1.30859	0.566529	-1.21397	1.52114	1.89164	-0.891526	2.1403	2.27643	-0.0486282	2.72298	4.60245	-0.943687	2.18855	1.78526	-2.23036	3.40673	2.64788	-0.0206494	0.223324	0.255764	-0.190257	0.90751	0.00694436	-0.0760936	0.51358	1.08901	-0.519715	2.13958	-0.238324	-0.26951	-0.232123	2.35974	-0.954962	0.918475	0.380569
CG1827	CG1827	405	672	603	0.00340488	-0.581456	4.1644	0.539446	0.351265	2.35108	2.77974	1.29373	3.34418	0.157877	-0.134839	1.23251	-2.14887	-0.31283	1.49833	-1.91619	-1.90309	1.56743	-0.89594	-0.346673	6.62331	-1.96746	-1.96643	1.28718	-0.810664	0.160797	2.74586	-0.566282	-0.526325	0.279202	0.159092	-0.0964093	1.2849	0.388052	1.3884	0.754848	1.18098	-0.43434	0.00165768	0.0152056	0.685198	-0.336502	0.197128	-0.153721	2.80636
CG1828	dre4	292	613	223	0.893701	0.944961	1.41538	2.14669	1.66218	-0.095388	2.99855	0.641114	0.749485	-0.646175	0.628162	-0.563256	-4.21367	-0.504159	-1.73353	-3.84579	-3.79229	-4.98293	-2.7482	-0.496815	-2.79347	-4.06031	-4.73007	-5.1957	-2.12988	-1.60369	-5.05669	-0.406562	0.0550631	1.40707	-0.414652	-0.458037	-0.361355	-0.338908	-0.482743	-0.45236	-0.290341	-1.01782	0.180168	-0.840661	-0.167806	-0.82509	-0.548448	-0.273088	-0.545579
CG1829	Cyp6v1	209	712	598	-0.0388545	0.4	0.781775	-0.647052	0.276551	0.162201	1.84784	0.76566	1.3882	-1.12246	-0.283501	1.32225	-5.85601	-0.0588486	2.29883	-5.43209	-2.41296	2.50247	-4.01886	0.840978	5.04291	-5.68562	-2.78536	1.9994	-6.18971	-0.430703	3.62924	-0.350827	0.743378	1.46759	-0.446922	-0.0743298	0.722329	-0.905852	0.222342	0.564641	-1.12261	-0.43838	0.306652	-0.0372625	-0.392979	1.5237	-0.560069	-0.0426436	-0.018366
CG1832	CG1832	407	481	519	0.771094	-0.200688	0.833804	0.370553	0.363271	1.09243	0.263193	0.650527	10.2269	0.201104	-1.09022	0.35949	0.588956	0.369729	1.87758	0.680075	-2.95729	3.01019	0.639676	-0.342948	4.21655	0.658115	-3.15456	2.1736	0.816171	-0.415355	3.24761	-0.467331	3.95497	-0.336793	0.652602	0.0816199	1.2224	0.423244	-0.968234	0.4542	1.91835	1.21906	-0.679684	0.249753	0.0290591	1.79232	0.689614	-0.469062	2.10336
CG1836	Rad23	264	600	447	5.63809	-0.101234	-0.350849	8.52999	2.69582	-0.632934	10.0374	0.498482	-0.551764	1.41072	0.710355	-0.444545	-0.949347	0.62531	0.28233	1.11696	-1.23552	0.452283	3.34825	0.519782	0.0835289	-0.147215	-1.34236	0.544407	0.189462	0.417356	0.879269	10.2593	0.481758	-0.845752	9.38469	0.285768	-0.584368	6.77813	-0.125725	0.203159	6.05709	0.444858	-0.0476004	3.7604	-0.683097	2.05047	4.45005	0.0301027	1.49555
CG1837	CG1837	317	394	396	0.211529	-0.408944	0.023151	-0.291331	0.52874	2.77914	1.19418	1.14725	2.62989	-1.12632	2.01382	0.804575	-2.78843	-1.23251	-0.443598	-2.48154	-3.21024	0.0563161	-2.01195	-0.124873	0.165803	-2.4557	-3.38017	0.140383	-1.36088	-3.03131	0.158915	-0.0946928	2.01094	3.15691	0.597654	-0.242999	2.26916	0.208339	-0.560819	2.40501	2.97307	0.382797	0.727932	3.00335	-0.168677	0.361922	1.01406	-0.619189	2.61196
CG1838	myoglianin	288	518	395	-0.579752	-0.707595	0.961496	0.29791	-0.000332704	0.536272	1.29385	0.510908	1.19175	-0.328068	0.631406	0.271803	-3.78696	0.522446	-0.708179	-3.27785	0.817586	-1.12224	-2.80725	0.494001	-1.50408	-3.59002	0.855827	-1.28056	-3.16863	0.0940334	-0.582366	-0.0850217	-0.141282	0.390413	0.821835	-0.91521	-0.227611	0.379368	0.184596	-0.883995	1.77015	0.0152974	-0.453931	0.982278	-0.0651372	1.666	1.38087	-0.165076	1.01821
CG1839	F box and leucine-rich-repeat gene 4	354	524	373	2.09197	0.502368	0.00593354	0.939796	-0.547177	-0.139019	2.51742	-0.704299	0.766005	1.28378	1.64329	-0.506863	-5.54121	0.357022	0.033762	-4.74129	0.832567	0.401597	-3.27632	1.34636	0.736003	-5.56985	1.478	0.379588	-5.3629	0.729757	0.375824	0.693387	0.883366	-0.332442	1.52765	-0.0682144	0.629959	0.743048	-0.200081	-0.226904	0.661045	0.717066	-0.200915	3.47382	-0.102511	0.587734	1.93113	-0.400377	1.41287
CG1841	Transport and Golgi organization	331	536	576	3.22349	1.49672	-0.412153	1.1374	0.728443	1.30468	-0.513601	-0.285317	0.528094	0.428079	1.15403	0.556155	0.0673277	0.438501	1.18993	-0.111048	0.443546	1.55511	-0.156945	0.416059	2.38271	-0.154852	0.656139	1.57648	-0.450931	0.498202	1.84057	-1.02214	-0.399429	1.19507	0.0355617	0.296993	4.69782	0.170783	0.489844	3.7163	1.37947	0.465957	0.574435	1.64385	0.313233	0.962129	0.124779	-0.172536	2.95011
CG1842	Dynein heavy chain at 89D	328	277	413	0.1619	-0.631856	1.12685	-0.895725	-0.236189	-0.0451316	0.587196	-0.114005	0.448072	-0.751741	0.261477	0.048266	-5.58215	-0.378674	0.392299	-5.18348	-1.21078	0.881833	-3.78622	-0.789917	0.924244	-5.47939	-1.20262	0.673532	-5.16466	-1.20288	0.614929	-0.111934	0.523483	0.995187	-0.596909	-0.250757	-0.53543	-0.635119	-0.195715	-0.255198	-0.219116	-0.37242	-0.262468	1.44198	-0.844372	1.16706	0.659615	0.393143	-0.0090797
CG1845	CG1845	463	595	486	1.98845	0.895286	7.30736	2.22306	-0.284746	4.87118	1.64048	0.687509	6.71121	2.69138	0.870596	1.53005	1.70573	1.86223	1.69821	1.39019	1.39954	2.34631	2.9213	1.44402	5.19909	1.44822	1.5089	1.86304	1.85631	3.39711	2.8691	0.667404	12.6535	7.66794	0.0681969	7.69687	6.68549	-0.312885	4.40495	5.62321	-0.421792	7.41476	5.16645	-0.675912	-0.515433	0.857424	-0.168455	1.66821	1.82202
CG1846	CG42271	378	433	495	0.136143	0.415806	0.387773	-0.464727	1.1698	1.09878	-0.20296	4.22165	1.16799	0.551225	-0.652014	0.652148	-0.890333	1.421	0.974516	-0.443685	1.42488	1.75362	-0.739987	3.77054	3.16027	-0.384761	0.917294	1.28015	-1.53782	1.37007	1.88197	0.614968	-1.01097	0.690124	0.619473	-0.728434	0.531313	0.409704	-0.219107	0.765151	-0.212805	0.606142	1.06989	2.33592	0.187125	-0.433697	-0.0442663	-0.476628	0.864784
CG1847	CG1847	424	419	17	0.556857	1.70145	-0.622446	-0.0904992	0.465506	2.00531	0.169171	-0.487863	0.689081	-0.80813	-0.605525	1.54333	0.577567	-0.0213215	-3.40328	0.517646	0.212383	-7.92231	0.167356	0.24242	-9.71982	0.558216	0.187074	-7.19563	1.03157	0.638087	-10.758	0.358355	-0.565672	0.266528	0.195764	-0.795087	-1.78016	-0.485525	-0.15472	-2.16334	1.0306	-1.06871	-2.43089	0.0984663	0.120223	-0.395415	-0.164903	-0.114438	-1.43259
CG1849	runt	419	473	421	-0.177368	2.05896	1.23985	-0.122256	-0.525054	-0.238601	0.593477	-0.11404	-0.247763	-0.820304	-0.246204	0.51329	-1.15977	-0.68745	0.515169	-0.694423	-1.21883	0.750005	-0.936581	0.203843	1.05808	-0.764617	-1.38235	0.819293	-1.98203	-1.57073	1.06163	0.350428	0.337007	1.43069	-0.779216	1.19874	1.15866	-1.05483	2.01954	0.199783	-0.356912	-0.305716	0.66567	0.196425	1.48572	0.268538	0.952645	0.0662871	0.72057
CG1851	Ady43A	522	478	224	-0.254901	1.45011	0.495061	-0.633797	0.909268	-0.0481135	0.508085	-0.20862	0.798018	-0.325776	1.68214	-0.84386	-2.48168	0.235605	-1.33787	-2.49471	0.961036	-1.02556	-0.691051	0.154617	-1.34291	-2.57167	0.735411	-1.24285	-2.08518	0.686262	-1.36375	1.22692	-0.297441	2.58721	1.23502	-0.295714	1.16699	0.218273	-0.587958	1.95599	0.163668	-0.801037	-0.474639	9.9479	0.121017	-0.354932	3.96481	0.227187	-0.136811
CG1855	CG11138	529	279	241	0.759317	-0.737249	0.463711	0.742532	-0.505435	0.505107	2.76045	1.77158	1.06371	0.124077	0.316689	0.0418179	-3.09926	-0.712198	-1.1826	-2.7554	-1.08003	-2.57129	-1.13617	-0.134354	-3.33377	-3.15892	-1.09949	-2.62153	-2.31408	-0.673562	-1.45762	2.85451	3.46214	-0.390225	1.35398	1.16348	-0.0548793	0.970099	2.27885	0.676206	0.440502	1.13009	-0.465384	1.8239	0.102745	-0.804858	1.66963	-0.84502	-1.01792
CG1859	Spn43Ad	530	330	240	-0.492386	0.105166	0.243851	1.0598	1.99351	0.0384332	3.26381	0.327029	-0.220912	-0.198497	0.358162	0.909498	-2.0115	-0.445455	-1.81928	-1.78823	0.64187	-1.25963	-1.41703	-0.024762	-2.26343	-1.82614	-0.390286	-1.27517	-1.1671	0.0406402	-1.94043	1.61279	1.39027	0.759532	1.6281	0.953836	0.0875134	1.50334	1.27509	-0.14536	1.11407	1.52505	-0.716069	6.12455	0.473425	-0.14543	8.30435	0.927487	-0.818501
CG32677	X11Lbeta	411	331	302	-0.705867	0.211416	-0.338303	0.0111338	0.558906	1.64957	0.656874	-0.402637	1.00624	-0.322634	-0.716603	0.697409	-3.29073	-1.2051	-0.00926328	-3.09901	-4.34333	-1.20887	-2.44942	-1.14428	-1.69277	-3.2142	-4.77345	-1.64918	-3.82504	-0.647671	-0.234497	1.26594	5.80472	0.803079	-0.532819	2.70682	0.287025	-0.726184	0.238078	0.0626542	-0.235809	3.19019	0.717108	-0.50368	0.333945	-0.527591	-0.517921	0.0357865	0.569121
CG1862	Ephrin	518	397	266	-0.0695307	-0.947593	-0.382464	0.218253	-0.14075	-0.480518	0.102803	-0.0245019	1.29357	0.281906	-0.569413	0.196558	1.66158	-0.626322	-0.368328	1.62876	-5.32539	-0.588028	1.30894	-0.941836	1.6646	1.69926	-5.57777	-0.637744	1.9701	-1.60403	-0.655462	-0.26165	4.15377	2.40057	0.322936	3.4831	0.150479	0.536932	1.8974	2.68634	2.10145	2.00766	-1.48159	0.107388	-0.39116	1.40336	0.558046	-0.156996	1.03867
CG1864	Hormone receptor-like in 38	349	209	325	0.211665	1.45996	10.274	-0.408975	2.0002	15.9738	0.235649	-0.609756	12.2479	0.470043	-0.929556	0.163984	-2.96841	-2.21108	0.88315	-2.73868	-6.92185	0.514271	-2.33395	-1.90292	6.05879	-2.81773	-6.56136	0.193662	-1.76175	-2.39	1.67914	-0.641821	5.11899	0.924446	0.928974	3.30168	0.483054	0.472713	1.70833	1.58274	1.60691	-0.798569	-0.556857	-0.620519	2.47136	0.391591	0.810154	-0.653361	1.75687
CG1869	Cht7	488	302	337	-0.1975	-0.320713	-0.0970196	-0.435964	-0.796849	-0.549341	1.00177	-0.217999	3.34528	-0.584355	-0.276299	0.942335	-3.48193	-1.30572	-0.0839472	-3.30422	-5.91538	0.625636	-2.09194	-3.36864	3.59961	-3.42692	-5.75286	0.165272	-2.4494	-1.21344	0.80674	0.00077662	3.67422	0.695104	-0.568842	2.3898	0.503051	-0.745688	1.84193	-0.220587	0.323027	2.63633	-0.314343	-0.720977	0.610245	2.0488	-0.719148	1.38334	0.645012
CG1871	enhancer of rudimentary	393	449	419	6.22624	-0.372776	0.0695307	2.96595	-0.858767	1.34484	1.61224	-0.354709	3.73553	-0.447496	0.519198	0.0123687	0.697415	-1.17073	0.295041	0.766506	-4.70036	0.685783	1.33627	-1.04748	1.40265	0.788864	-4.72279	0.666329	0.882068	-2.64539	0.759991	-0.700015	0.638781	-0.102211	0.639527	-0.466632	0.374501	0.645563	-0.348809	-0.233935	0.362681	-0.305728	-0.210662	0.113474	1.12875	-0.833235	0.787722	-0.331033	-0.165893
CG1873	Elongation factor 1alpha100E	378	136	384	-0.0945232	-0.739125	2.72458	-0.931742	-1.00279	4.42685	-0.613528	-0.757468	11.6744	-0.961429	-1.24497	2.67927	0.628174	-2.25988	0.265081	0.630659	-4.04733	1.3945	0.512642	-3.87561	3.73837	0.643722	-4.90638	0.552884	0.490907	-4.36212	18.4495	0.337877	4.79508	32.8564	0.145092	0.697194	36.7456	0.234088	-0.814971	37.0553	0.819988	-0.919425	3.21611	-0.426366	0.584956	23.2232	0.34852	-0.799187	26.9022
CG1877	lin-19-like	345	366	107	0.327514	-0.931099	1.15327	-0.156971	-0.366844	-0.411949	-0.546611	-0.151274	0.277283	0.0878712	-0.416659	1.38063	-2.37586	-1.26414	-3.00821	-2.01833	-2.35968	-3.65472	-2.06925	-1.91325	-3.59883	-2.12594	-2.49078	-3.69122	-2.57929	0.110286	-4.45519	0.859422	1.50374	1.68354	0.314184	1.61124	-0.411814	-0.0148858	0.188943	-0.827622	0.332594	1.01892	-1.38044	-0.653016	3.87194	2.62666	0.132404	-0.10798	-1.81693
CG1882	CG1882	346	380	256	-0.683507	0.137833	0.251561	-0.794422	-0.32138	2.28189	-0.437811	-0.226958	5.71395	0.403544	0.685325	0.207596	-2.98738	-0.920186	-0.906199	-2.64637	-5.41304	-0.723019	-2.25913	-3.67606	0.174563	-2.74207	-5.85016	-0.473917	-4.04896	-1.78654	-0.952009	-0.0571972	1.38941	-1.19198	-0.738064	0.258635	0.888478	-0.532262	0.405957	0.762993	-0.320272	1.0429	-0.456627	0.032264	0.553049	0.753382	-0.81755	0.315694	-1.45528
CG1883	Ribosomal protein S7	380	497	267	0.9874	1.82578	0.18809	-0.7521	3.13891	3.19074	-0.741479	1.36378	1.77456	-0.64454	0.824882	0.0967932	-1.01056	-0.00598921	-0.182428	-0.698669	-4.36694	0.101276	-0.883952	-0.831437	1.15455	-0.694877	-4.5175	-0.547457	0.00216304	1.30671	-0.170426	0.700541	2.82796	0.411764	0.398495	1.21107	1.82465	0.366058	0.770271	1.75114	0.912245	2.92261	0.127426	-0.445043	0.404242	0.17328	-0.0339415	0.282981	0.188398
CG1884	Not1	372	365	380	0.188918	-0.0993024	-0.113599	0.681056	0.214381	-0.191588	2.84189	0.0477564	1.0771	-0.203349	0.749774	0.744998	0.296044	-0.356692	0.384612	0.502664	-4.73402	0.804365	0.327298	-0.95855	0.682255	0.404568	-4.99072	0.43376	0.558953	0.414315	0.541043	0.809351	2.17394	3.05179	2.68709	1.69809	1.05707	2.1229	2.32577	-0.317176	-0.477193	2.07132	-0.0819199	0.666299	-0.22325	-0.587232	-0.610445	4.12058	1.10878
CG1885	CG1885	336	225	403	0.488006	-0.824357	0.473291	0.185496	0.457647	1.60611	1.65733	-1.13375	0.540155	0.618472	1.10959	0.186394	-1.60382	-2.14297	-0.224886	-1.2634	-5.28496	-0.508033	-1.10738	-2.29685	-0.598925	-1.23886	-5.53832	-0.501504	-1.39197	-5.72326	-0.566911	-0.812519	2.98516	0.176946	-0.0789407	-0.880497	0.216931	-0.641237	-0.189137	-0.0194506	-0.634821	-0.232078	-0.00784871	-0.658695	0.684267	0.494661	-0.780333	-0.713975	1.20658
CG1886	ATP7	322	551	298	0.885931	-0.433537	-0.963276	0.718694	1.64306	0.101375	1.15157	0.93351	0.258644	0.543817	1.16485	-0.557464	-5.49407	0.523974	-0.309125	-4.04533	-2.82204	-0.17127	-2.55857	0.342252	-0.225203	-5.27529	-3.01413	-0.131141	-4.01183	-0.775047	-0.0406107	-0.127168	3.37067	0.151316	0.814694	2.06283	0.0278651	0.479601	0.884833	0.158449	1.48939	1.48153	-0.370411	1.63112	0.860733	1.16685	0.489522	0.0252246	0.219007
CG1887	CG1887	336	853	408	-0.175118	0.852212	0.0201577	4.02835	2.49247	1.5002	2.41556	1.26777	1.7863	-0.422952	0.142177	-0.0581698	-0.0844166	2.13613	-1.69596	0.111339	-0.889769	-2.14667	0.335821	1.7577	-1.37758	0.034255	-0.98807	-2.2382	0.298672	-0.403222	-1.63498	3.23195	0.217061	-0.345398	5.45451	-0.404844	0.93804	3.34423	-0.515747	0.0259043	4.79986	0.581533	-0.0759066	1.6522	0.581404	1.29788	1.28049	-0.38103	1.01379
CG1889	CG1889	451	568	260	3.82432	-0.293885	-0.736339	1.32228	1.71459	0.276423	2.69808	2.49696	-0.938001	0.643888	2.2331	0.287395	-3.66078	0.425743	-0.776622	-3.00054	-2.87286	-1.28691	-1.39097	1.14662	-2.04626	-3.55311	-3.37614	-1.31153	-2.07746	-1.97548	-0.962278	0.628532	0.161967	-0.540088	-0.307297	1.13715	1.05008	-0.159577	1.79859	1.1579	-0.399572	0.503571	0.0991978	1.66981	-0.607163	0.495048	0.542738	0.0692094	0.0286935
CG1890	CG1890	505	632	319	0.182849	-0.382602	-0.166839	0.163569	-0.308877	-0.577324	1.48252	-0.123589	-0.185072	-0.793942	1.04691	-0.756034	-1.64393	1.3543	-0.44481	-1.24677	1.58297	-0.43907	-0.559451	1.59672	-1.22619	-1.40969	1.64873	-0.417111	-1.05716	2.07699	-0.702569	1.99861	1.22838	-0.405911	0.970347	1.34416	-0.160425	0.422487	0.941068	-0.044447	2.06673	1.11513	-0.673218	3.1458	0.45303	-0.432164	0.910437	0.157463	-0.387247
CG1891	saxophone	503	714	357	-0.364317	1.26523	0.474163	-0.431391	1.40205	-0.51149	2.50606	0.905839	-0.562985	-0.668425	2.1485	-0.675379	-2.62411	1.31365	-1.12395	-2.06908	-0.920308	-0.471238	-0.877221	2.21912	-0.830856	-2.42129	-1.06726	-0.737992	-1.65438	0.176483	-0.44313	-0.192402	-0.187984	-0.885114	0.123341	0.382312	0.268355	-0.193292	-0.165047	-0.146022	0.565849	0.686002	-0.17614	1.33291	-0.0993483	0.294161	-0.0442115	0.506705	0.536666
CG1893	scramblase 2	365	310	315	0.355058	1.06174	-0.47946	-0.0582765	-0.835797	-0.802454	-0.780109	1.1543	0.343466	0.0528606	0.618318	-0.386341	-1.00132	-0.329131	-0.45776	-0.659473	-0.719913	0.0896114	-0.85503	0.219975	-0.0526296	-0.578319	-0.744863	-0.122196	-0.500545	-0.373296	-0.127886	0.233475	1.89424	-0.859473	-0.0927247	-0.711489	0.717599	-0.019202	-0.0988757	-0.200399	-0.0467247	-0.349486	-0.411184	-0.380552	1.10848	4.28796	-0.120531	0.299093	0.525606
CG1894	CG1894	527	903	453	-0.173265	0.90029	2.48369	-0.390574	1.25738	3.13184	-0.635436	0.284281	1.42658	-0.898989	-0.227922	1.13355	0.668281	1.87543	0.358664	0.793007	2.15521	0.63662	0.603921	2.01748	1.28308	0.859619	2.23111	0.933767	1.25112	2.33985	0.746749	0.0499283	0.622649	1.74961	0.413602	2.23276	2.67764	0.179413	1.60803	2.66843	1.43805	0.555148	1.12256	1.07312	-0.615759	-0.025437	1.12922	0.38361	1.30965
CG1895	Cyp28c1	421	624	340	-0.582877	1.26263	2.15965	-0.561928	1.39245	2.24854	-0.432034	0.315017	2.75355	0.60829	0.691745	1.69426	-0.110772	0.209504	-1.62917	0.202183	-0.387858	-1.44722	-0.0960909	1.55898	-0.398061	0.121065	-0.344339	-1.45709	-0.222772	0.847484	-2.39839	-0.329755	0.601575	-0.576752	-0.2049	0.367608	-0.174846	-0.650618	1.23293	-0.0995569	-0.411596	0.584688	0.322662	1.08589	-0.02965	-0.567467	-0.438996	0.55654	-0.287351
CG1896	CG1896	452	209	291	-0.320258	3.14942	0.811385	-0.423937	-0.0144502	0.228135	0.164331	0.146791	0.666624	-0.498018	-0.0798362	0.425146	-0.21595	-1.0658	-1.76416	-0.00440706	-1.8836	-3.18302	-0.205796	0.328659	-1.01494	-0.0295953	-2.17611	-3.35244	0.79556	-1.49636	-3.60797	1.8155	3.09375	-0.717449	1.1304	0.68885	-0.328682	0.918135	0.345564	0.186424	0.692173	-0.795659	-0.290544	1.39976	0.958603	-0.456623	0.774552	-0.660083	-0.584434
CG1901	maverick	567	314	250	-0.000440548	0.0345798	1.0086	0.0360429	1.5144	0.025874	0.177345	1.80009	1.1033	-0.297622	-0.0506109	-0.0224486	2.23201	-0.348478	-1.70317	2.06659	-1.40475	-3.37955	1.92179	-0.783968	-2.26278	2.12415	-1.64096	-3.45099	2.6299	-0.703112	-2.88845	1.09673	1.33054	1.7064	1.14686	1.68393	-0.718238	0.803413	0.313435	-0.744798	2.89132	-0.260454	0.476932	0.627704	-0.0115648	-0.855442	0.577324	-0.127775	-1.14754
CG1903	strawberry notch	758	878	338	-0.15989	1.90658	2.95798	-0.262245	0.187966	2.81414	-0.0532256	0.960612	2.52113	-0.448872	1.88475	-0.507258	0.56908	1.65317	-1.17764	1.25545	1.17439	-4.33506	0.659059	2.36932	-1.73709	1.11952	0.817683	-4.44599	1.82105	1.96272	-4.11989	1.09706	-0.138603	-0.751327	1.38025	0.876408	-0.797285	1.11251	0.209356	-0.539945	1.16817	2.71076	-0.0284757	-0.000329579	-0.349031	1.01917	0.916985	1.01738	-1.05631
CG32662	CG32662	697	650	478	-0.263998	-0.246624	0.941944	-0.379999	2.86135	1.3732	0.419618	2.4152	1.60637	-0.00822404	2.97963	0.436956	-0.0149449	1.34347	-1.00867	0.188959	1.16359	-0.363551	0.270223	1.89536	0.266	0.340521	1.03636	-0.316537	0.953026	1.25715	0.0378608	2.48304	-0.800173	0.252354	1.70064	0.522084	0.305822	0.62824	0.312286	-0.545033	1.00935	0.0285653	-0.304056	-0.198545	0.0671307	-0.38759	0.674177	-0.311065	-0.283006
CG1906	alphabet	589	473	235	-0.521063	0.842225	-0.834598	0.185518	-0.345192	0.0461932	1.73457	-0.5841	-0.971866	-0.354073	0.461151	-0.100285	-1.22751	-0.348185	-0.823001	-1.07495	-4.65544	-0.663748	-0.609559	-0.345853	-0.528429	-1.0712	-4.88092	-1.02132	-0.875508	-2.41646	-0.795731	1.42276	-0.197445	6.781	1.51529	0.577808	4.14249	0.991342	-0.358479	3.76666	0.412171	0.935474	3.67422	-0.0760835	2.65371	1.50088	0.291229	0.995298	0.634356
CG1907	CG1907	614	580	330	1.5975	-0.830703	1.95267	0.378536	-0.257193	2.34504	-0.0876128	-0.32371	1.20059	-0.170401	-0.185524	-0.193852	2.70542	-0.264899	-0.939601	2.48474	-3.34865	-0.68571	2.85451	-0.0959422	-0.894261	2.50881	-3.5121	-0.800051	2.844	0.313971	-0.701546	1.44044	1.79294	0.0513702	-0.313331	1.16625	0.769548	-0.838016	1.40165	0.610273	-0.93506	2.17276	1.54737	0.292371	-0.265999	1.72082	-0.740303	0.730946	1.02603
CG1909	CG1909	512	586	224	0.545676	-0.551671	3.08335	-0.499331	-0.0567375	2.72309	0.425049	0.248805	1.80522	-0.556305	-0.312391	-0.535061	-1.45265	0.0281325	-0.964582	-1.208	-0.0136412	-1.10963	-0.710724	-0.302251	1.20447	-1.21497	-0.0847069	-1.17054	-1.17342	0.671583	-1.16956	0.302238	-0.40198	0.864655	-0.172227	0.493033	1.123	-0.477326	-0.264634	1.67864	-0.153015	2.51484	-0.801944	0.345866	0.231253	-0.601714	-0.114034	0.562077	-0.696852
CG1911	CAP-D2 condensin subunit	611	525	212	-0.316015	-0.316733	-0.913624	-0.56361	0.156933	0.0191545	-0.584099	-0.0260773	1.26252	-0.74747	-0.198009	-0.728596	2.52326	0.306569	-2.33028	2.3261	-0.466652	-3.23274	2.24602	-0.720339	-2.04017	2.42057	-0.410633	-3.28919	3.0073	1.21134	-2.76474	-0.60449	0.325821	0.465686	0.126683	1.44642	-1.15684	0.131396	0.948149	-1.02461	1.43084	4.51959	-0.766557	-0.592689	-0.770023	0.669369	0.0841445	0.246937	-1.33197
CG1912	Guanylyl cyclase alpha-subunit at 99B	730	805	177	-0.0118487	0.607332	0.420451	0.597175	0.564893	1.76907	0.57618	0.818686	1.473	-0.33649	0.381077	-1.08334	1.88856	0.412791	-2.25237	1.95944	-2.97235	-1.97922	1.67266	0.790537	-2.26921	2.12788	-3.21365	-1.97798	2.27083	-0.0296728	-2.75083	0.356453	1.37718	0.304611	0.191912	1.76428	0.172376	-0.398016	1.15215	0.350643	-0.0982196	0.595567	-0.95195	-0.591687	0.401225	1.43421	-0.00364932	0.532065	-0.0372129
CG1913	alpha-Tubulin at 84B	438	326	32	-0.20939	-0.977553	0.715888	0.0547668	-0.264525	-1.57784	0.380281	-0.407199	-0.93677	0.219626	-0.376891	0.303953	1.6525	-0.384521	-6.18428	1.18208	-0.630917	-6.08738	1.8015	-0.272815	-6.85876	1.22815	-0.643122	-6.5088	2.03564	0.954534	-7.56859	-0.547721	5.11275	-0.751166	1.45	7.38174	-1.33393	0.403034	7.56795	-0.674708	2.6102	8.2936	-2.25008	-0.169671	0.203125	-1.38015	0.524687	2.10291	-1.67878
CG1916	Wnt oncogene analog 2	576	528	35	-0.260504	-0.48386	0.100209	-0.354374	0.503611	0.14388	-0.154407	1.36273	-0.371497	-0.616795	0.114865	1.41044	2.47952	1.12645	-6.00079	2.0925	0.318619	-5.26979	1.66678	-0.378686	-5.83393	2.10076	-0.116499	-5.33856	2.71091	0.621408	-8.75903	0.215629	0.286585	-0.323097	-0.472074	1.92243	1.26052	-0.0606346	1.19725	0.380765	0.00298964	1.80903	-2.13462	-0.29771	-0.0690598	1.71036	-0.458582	-0.113361	-1.74119
CG1921	sprouty	452	225	199	-0.392468	9.00326	2.24132	-0.578173	9.30182	2.87796	0.380857	7.5281	1.50349	-0.571436	3.01283	-0.948917	-0.209663	1.86283	-2.64008	-0.070355	2.30344	-5.84538	-0.0134085	6.16791	-3.39114	0.0629723	2.68256	-4.87106	-0.640852	6.34878	-7.0321	0.000882173	19.1184	0.27782	0.19675	18.3566	-1.2969	0.175677	17.2082	-0.822192	1.41804	11.2379	-1.39341	-0.746113	2.97737	2.37138	-0.0930797	7.52917	0.391332
CG1922	onecut	623	443	189	0.650624	0.722739	-0.0850251	0.0824579	-0.607188	2.39759	1.2522	-0.36439	2.14929	-0.452462	0.0372442	-0.513235	-0.622409	-0.10519	-3.54436	-0.464182	0.0759908	-3.55799	0.0594705	-0.280024	-3.63953	-0.425454	0.249266	-3.85214	-0.401046	-0.293425	-4.67736	1.81541	-0.697613	-0.177685	0.577215	-0.18196	-0.257874	0.600024	0.960698	-0.190995	0.575118	1.53663	-1.40519	-0.220357	0.864792	1.31731	0.129604	0.314137	1.27283
CG1924	CG1924	530	842	282	-0.231781	-0.471951	1.24883	-0.150359	0.661928	0.520307	0.445197	-0.0587281	-0.219478	0.196157	1.19166	-0.781304	-2.74511	2.04013	-1.96556	-2.48742	1.65854	-5.21531	-0.608502	1.65732	-3.28631	-2.61441	1.69491	-4.12004	-3.32139	2.35787	-5.6427	1.29478	1.79031	-0.573882	0.392399	3.29685	-1.20057	-0.394985	2.58866	-0.667293	-0.0334262	1.77144	-1.01955	-0.34888	-0.197133	2.96041	-0.0750406	0.399607	-0.72283
CG30337	bruchpilot	480	666	253	-0.167503	1.457	0.0605428	-0.149507	0.761829	-0.435187	0.56859	0.723349	-0.951975	1.12866	2.97523	-0.708002	-2.35576	2.34648	-2.52788	-2.07179	0.98946	-2.81037	-1.71777	1.96574	-2.61883	-2.13122	1.39293	-2.86669	-1.43033	1.39946	-1.22908	-0.0847334	0.790386	0.390803	-0.295842	1.23707	1.00412	-0.298023	0.784915	0.980289	0.150687	0.187485	0.513472	-0.344858	0.878412	-0.978389	0.0189889	-0.0564486	1.54765
CG1937	septin interacting protein 3	427	568	336	-0.660106	0.625551	0.472448	0.807832	1.15629	1.71006	1.92418	-0.397787	4.00361	-0.364871	1.48162	0.691666	0.205669	0.724635	-2.78554	0.462817	1.40131	-4.07668	0.116195	2.05831	-2.80087	0.389965	1.41429	-4.32717	0.527761	1.23168	-4.54321	0.194656	-0.290054	0.670688	-0.334713	2.22053	1.24039	-0.996517	1.83306	2.07894	-0.439544	0.480613	0.381298	-0.165076	1.17772	-0.499563	-0.898357	0.688943	0.521021
CG1938	Dlic2	343	379	247	0.222031	0.325622	0.895715	-0.657188	0.667693	0.757843	-0.159787	1.95941	2.8783	-0.552898	1.52868	-0.301529	0.269359	-0.600762	-1.73328	0.264595	-1.02865	-1.35456	0.436818	0.962727	0.00631642	0.221712	-0.93991	-1.27502	0.210527	0.0407905	-1.61942	0.3193	1.18005	-0.135863	2.09291	0.879669	-0.109408	0.069764	-0.128489	0.646415	-1.05128	2.6826	0.564257	-0.716303	-0.306507	1.11471	-0.98116	-0.273613	0.651328
CG1939	CG1939	427	530	768	0.603885	-0.247432	1.87416	0.396297	0.724018	0.752817	-0.451608	1.22374	0.440327	-0.61813	1.86668	0.714513	0.255187	1.09885	2.21051	0.551977	-3.28078	0.281882	0.134252	0.486406	-0.228117	0.512568	-3.46913	0.0502863	1.3925	-1.3827	1.06543	2.29086	1.3667	1.70072	4.23572	1.91354	1.99442	2.97578	0.945379	0.882682	5.38379	3.23831	0.555969	1.45691	-0.46221	-0.103485	1.34377	-0.209238	1.33791
CG1941	CG1941	223	592	661	-0.745442	2.42558	1.11383	0.374395	1.02128	-0.172241	-0.704155	0.520908	-0.402883	-0.0723836	1.43244	0.478285	-5.00318	2.05863	1.49716	-4.63159	-2.02933	1.49991	-3.88757	0.786114	0.963579	-4.84145	-2.32507	1.59055	-4.49345	-1.60247	1.30977	0.158669	1.87116	-0.4071	0.862697	2.29711	0.863785	0.544303	1.31898	0.971786	2.33078	0.824556	0.424982	0.71285	-0.34501	-0.0548504	0.971051	-0.0118032	0.979123
CG1942	CG1942	486	232	636	7.66883	5.41664	1.84601	6.1463	-0.30779	0.467669	1.40371	-0.537076	-0.13478	0.00494967	0.320609	0.997373	0.704917	-1.92984	1.49234	1.24763	-5.72292	1.56357	1.09593	-3.4809	1.33712	1.03503	-6.02972	1.70946	2.50251	-4.5172	1.81859	1.87117	0.938136	0.451703	2.94049	-0.710194	0.371713	1.6703	0.00367308	0.0558239	3.15036	-1.53236	-0.0591789	1.20859	0.852572	-0.368975	0.844814	-0.833477	0.122729
CG1944	Cyp4p2	430	619	721	0.467769	-0.467614	0.0114503	-0.725878	2.55606	0.889024	1.14885	0.316594	-0.374749	0.399276	0.473459	-0.102769	-2.61884	1.34127	1.58885	-2.36788	1.77543	1.28173	-1.69195	2.05894	1.85434	-2.40455	1.54412	1.23257	-1.90632	1.56942	1.79462	-0.325097	0.0911478	0.121865	0.612954	0.773735	1.07682	0.631075	1.23561	2.33372	1.91918	0.387983	0.922257	1.28831	-0.728875	0.334331	1.16201	-0.112101	1.98647
CG1945	fat facets	431	385	558	0.10667	0.696011	0.462897	-0.543424	0.7202	1.44729	0.819404	-0.158519	-0.417927	-0.0640103	2.45407	-0.561966	-3.56518	1.01271	0.0441345	-2.98918	-2.27067	0.651411	-1.64656	-0.920342	0.27287	-3.39046	-2.54635	0.794133	-4.12548	-2.16136	0.91939	-0.640858	1.08031	0.297783	-0.0387288	0.338748	1.85881	-0.380814	1.55809	1.44486	-0.503481	-1.39352	-0.0998229	1.23246	-0.0399167	-0.0381792	0.00517051	-0.124554	1.14148
CG1946	CG1946	537	422	665	1.773	-0.0793003	0.679551	1.34947	0.745259	0.888344	2.17568	0.995537	1.18294	0.728826	-0.247402	0.169244	-1.68489	0.431144	1.19476	-1.37617	-0.402362	1.52453	-0.399532	0.460903	2.13974	-1.63384	-0.244933	1.53848	-1.4588	-0.225052	1.66168	1.27277	0.695931	2.53989	0.725603	1.21027	2.83661	-0.00885718	1.40858	1.46493	0.369823	0.365683	0.875354	1.59905	-0.349001	2.20833	1.36461	-0.348906	1.86093
CG1950	CG1950	529	473	724	-0.422119	-0.0669751	0.103604	0.527972	-0.159443	1.23718	0.0892185	-0.0607326	1.36713	0.116479	-0.39353	-0.0252571	-1.67276	1.28294	0.194317	-1.42563	-1.0515	-3.39767	-0.947251	0.143101	0.0662144	-1.44559	-1.08333	-3.64796	0.527965	0.173202	-3.07809	-0.0214725	1.53807	1.288	0.817113	2.13003	2.58935	1.0843	1.40567	3.20619	1.44821	0.287429	0.543443	1.29254	0.974267	0.498399	0.42837	0.700184	0.698911
CG1951	CG1951	498	491	493	-0.442839	1.22361	-0.0112579	-0.398035	2.63062	1.04158	-0.299074	1.97663	0.380423	-0.64645	2.38738	-0.0928321	0.517991	0.00188127	1.20549	0.803459	-2.89857	1.08398	0.447357	0.939419	1.65176	0.792663	-3.23829	1.02928	1.04713	-1.24547	1.27467	0.422316	-0.627278	0.432524	-0.4081	0.0549648	1.04711	-0.493628	-0.287059	1.40465	-0.322242	0.245668	2.66952	1.24104	-0.254134	3.35582	-0.489201	-0.098826	3.97461
CG1954	Protein C kinase 98E	463	379	359	0.418114	-0.700675	1.61063	0.665151	2.03171	1.13696	1.51848	2.68781	0.685296	-0.00673139	1.19256	-0.449873	-5.17877	-1.03464	-1.23745	-4.49085	-1.56891	-0.414545	-3.23526	-0.746801	-0.681471	-5.41866	-1.60295	-0.416674	-5.61395	-1.30302	-0.404483	0.931719	-1.05619	1.58787	-0.443667	0.951678	1.14292	-1.06881	1.61182	-0.433757	-0.737367	-0.161319	0.291827	0.78128	0.0382253	-0.431627	-0.374867	-0.34332	0.668726
CG1956	Roughened	470	142	392	0.139036	-1.13391	1.91362	0.48319	-0.423837	0.943705	0.409379	0.18533	-0.0895469	0.67483	-0.871751	0.810507	-1.11142	-1.78309	0.468618	-0.844784	-2.39402	0.690433	-0.808616	-2.04597	0.677423	-0.873479	-3.52985	0.613114	-0.0301369	-3.21743	0.582224	0.875684	5.36315	0.260523	0.702063	2.89485	0.763446	1.2087	3.55543	1.53991	1.2879	3.9746	0.0473663	2.78573	-0.546858	1.22599	0.917759	1.80986	0.52829
CG1957	CG1957	489	405	385	0.123089	-0.13118	1.06945	-0.467167	-0.0500405	0.551921	-0.495256	-0.485168	1.66906	0.412351	-0.61141	1.0614	2.00427	0.74287	-1.59196	1.47626	-0.148971	-3.30163	1.45573	0.55918	-1.70305	1.53882	-0.104641	-3.46493	1.42498	3.14806	-0.739893	-0.443036	14.4456	3.36362	-0.903784	10.7683	1.38008	-0.825554	8.35424	0.012392	-0.973922	6.10268	-0.272383	2.34978	-0.186527	2.23682	-0.624019	1.05456	-0.0457967
CG1962	CG1962	610	468	374	-0.159447	-0.702181	1.53605	0.259545	-0.267301	0.613705	0.206223	0.269432	0.713684	0.196167	-0.983065	-0.339883	2.2101	-0.413374	-1.58719	1.98562	-4.0939	-1.15803	1.56862	-1.72843	-1.08004	2.07414	-4.56386	-1.50864	2.40429	-3.60464	-0.843293	1.40712	0.0799641	-0.0339641	0.920167	-0.402267	1.25007	0.365878	0.37434	-0.00577103	0.900386	0.954416	-0.401891	1.72085	-0.500292	2.8926	0.376351	-0.183866	1.72195
CG1963	pterin-4a-carbinolamine dehydratase	524	390	344	-0.604371	0.160815	-0.77684	-0.479915	0.32328	0.080214	-0.662104	1.94146	1.15772	-0.857107	0.103743	-0.970618	2.47409	-0.709664	-1.29125	2.03355	-0.522496	-0.627891	1.92521	0.325966	-0.398813	1.99475	-0.618395	-0.801853	2.25289	-0.77018	-1.41049	0.38689	0.658952	-0.437506	0.47906	1.74811	-0.457586	0.622456	1.05382	0.201022	-0.0234549	0.245826	-1.11758	-0.456575	0.0278701	-0.0905425	-0.447602	-0.0245825	-0.164042
CG1964	Kuzbanian-like	532	418	347	0.551379	0.0446038	0.882715	0.940563	-0.793109	1.8482	1.42417	0.663238	1.76192	-0.0429997	-0.114261	-0.0270377	-1.46924	-0.721709	-1.20148	-1.40131	-1.14154	-0.909809	-0.8837	-0.453142	-0.172531	-1.41794	-1.09343	-0.914473	-0.803821	-1.4945	-1.77257	0.798942	1.0964	1.247	-0.581463	0.23996	2.40019	-0.552439	1.39288	0.142937	0.385309	0.613943	-1.25607	0.200945	0.791061	1.23039	-0.451178	0.0120841	0.210814
CG1965	CG1965	316	308	354	2.22926	-0.439728	1.0663	0.121796	-0.457506	1.6682	-0.338068	-0.102629	-0.363337	-0.315129	-0.345121	-0.254768	-0.319892	-1.51334	-1.26397	-0.203568	-4.06136	-1.12155	-0.382981	-1.87488	-1.89997	-0.263181	-4.08691	-1.28238	-0.509877	-0.791146	-0.335992	-0.821238	-0.737244	2.49587	-0.600339	1.89416	1.52452	-0.247973	0.938581	2.05617	-0.594539	3.81486	2.71664	0.00492624	2.90751	0.127274	0.452703	1.08003	2.36658
CG1966	ATP-dependent chromatin assembly factor large subunit	274	799	360	-0.534391	2.66575	-0.622351	-0.489712	1.02749	0.366056	0.913561	0.55168	-1.09099	-0.700025	1.88415	-0.841041	-4.25026	0.172361	-0.0436613	-3.90859	0.337691	0.1634	-3.49072	1.61009	-0.344153	-4.07595	0.157163	0.103817	-4.31019	0.852296	0.252295	0.365372	2.12796	-0.776588	-0.1004	1.88909	-0.338508	-0.165635	1.64612	-0.944152	-0.632428	1.09676	-0.289434	-0.646026	1.8427	1.80785	0.0186593	0.94918	1.19207
CG1967	p24-related-1	358	862	386	0.0566078	0.0400225	-0.0752518	-0.658725	-0.337725	-0.521372	-0.507868	-0.352604	-0.564246	0.250444	0.500212	-0.274568	0.0718477	1.1793	0.265419	-0.0170938	0.890872	0.578007	0.051362	0.658032	0.250074	0.0157824	1.41479	0.463378	-0.681673	1.58807	0.91345	-0.136694	1.75551	0.503262	-1.13743	1.06717	2.04522	-1.28024	-0.21002	2.15924	-0.376592	-0.203877	0.652456	-0.710431	1.62926	-0.591968	-1.01783	0.135046	-0.258797
CG1968	CG1968	324	961	340	-0.425891	0.554338	0.70041	-0.330529	0.0906975	-0.558356	0.443171	-0.224413	0.0202451	-0.756898	0.921954	-0.538779	-2.69238	1.90607	-1.8244	-2.36739	2.70512	-1.70608	-1.59798	2.39574	-2.41828	-2.44833	2.81672	-1.9066	-3.51942	3.35286	-1.75169	-0.434183	2.6649	-0.673076	-0.613532	2.1825	-0.01207	-0.940492	1.69162	-0.16663	-0.865023	0.715812	-0.619807	-0.491561	1.5651	-0.741917	-0.390035	0.596094	1.47305
CG1970	CG1970	343	554	337	-0.128326	-0.889278	0.340018	-0.179672	1.17789	1.89239	0.436541	0.12215	-0.286892	-0.114751	-0.116928	-0.254022	0.344545	0.992852	-1.3517	0.337726	0.811787	-1.04162	1.05166	0.54705	-1.10615	0.241982	0.968618	-1.28563	0.197292	1.2699	-0.0197097	-0.838731	1.52524	-0.320389	-0.296015	3.85858	1.67156	0.729636	2.0285	1.56164	0.132911	1.31946	0.856856	0.0904427	0.519356	-0.728845	0.818621	0.23087	3.3601
CG1972	CG1972	351	443	454	1.63993	2.08084	2.99326	0.68865	4.07465	5.44117	0.495793	2.23404	5.76176	1.74652	0.364242	1.61492	0.17387	0.987555	1.37229	0.239849	0.513203	1.89787	0.439642	1.5138	3.9999	0.232528	0.392477	1.18214	0.281036	1.1785	1.55892	-0.585979	1.06867	0.453197	-0.493237	-0.000487727	-0.600556	-0.868697	-0.760993	0.594363	-0.38544	-0.956809	-0.404936	-0.270982	-0.134031	0.278288	-0.532483	0.0630426	-0.609019
CG1973	CG1973	317	402	284	-0.444777	1.44641	0.894679	-0.58858	-0.920727	6.60867	-0.413049	-0.117512	9.72941	0.0942163	1.20362	-0.0202599	-0.213511	-1.18027	1.61552	0.0419903	-3.10671	3.57306	1.14293	-1.06296	6.06799	-0.113647	-3.87191	2.87317	0.206523	0.5811	1.47989	1.33643	2.86511	2.49807	1.27093	3.79463	7.61748	0.179605	2.84401	7.18758	-0.165041	4.6861	2.31654	1.4642	1.04087	0.0280758	0.746829	0.536213	2.26224
CG1975	Rep2	467	631	326	0.00866347	0.574715	3.1145	-0.650742	0.822046	-0.231794	-0.525589	0.850455	0.13867	-0.747255	-0.160746	-0.146635	1.6146	-0.172823	-2.02149	1.42214	-3.53898	-2.00887	2.05451	0.894629	-1.12984	1.48201	-3.77226	-2.08841	1.75698	-1.45304	-3.59292	-0.321035	1.35493	0.438662	1.50203	2.01507	-1.11562	0.69741	3.18686	-0.616589	1.12922	1.295	-0.184137	-0.607814	-0.0851963	4.23673	0.403402	0.522798	-1.28112
CG1976	RhoGAP100F	495	340	420	0.0271291	1.33634	1.19383	-0.715411	-0.56532	0.322111	-0.572057	-0.411271	2.26574	-0.538395	0.984921	0.400582	0.991514	-1.294	0.136318	1.06353	-5.66478	0.654609	0.690754	-3.01037	-0.0532228	1.20458	-5.75765	0.497442	1.11457	-5.45231	0.306195	0.288223	0.0298132	-0.282406	0.424803	0.457186	0.618016	0.0739309	-0.413834	0.886557	-0.0764833	-0.480102	-0.954421	-0.551658	2.24552	0.298852	0.184827	-0.541492	-0.569806
CG1977	alpha Spectrin	594	497	292	-0.115302	-0.546153	-0.218771	-0.493703	-0.476411	1.91022	0.324918	-0.173453	1.07532	1.07932	1.89334	1.11465	-0.591552	1.10354	-0.360234	-0.387971	0.105646	-0.139088	-0.265534	-0.0473251	-1.46943	-0.232474	0.0742471	-0.688405	-0.491679	-0.836168	-0.834839	-0.426275	0.885856	1.16677	0.10396	0.346239	0.780438	-0.28558	-0.231237	0.306905	0.28703	0.170685	1.44583	0.0450064	-0.632403	0.302253	-0.00391356	0.0804289	2.05132
CG1981	Thd1	437	555	611	0.562757	-0.587111	0.500846	-0.312884	1.12314	1.31782	0.602086	0.0742487	2.08534	-0.275125	0.325379	0.452881	-1.80831	1.28916	-0.497343	-1.52964	0.657627	-2.48645	-0.907916	1.50218	0.274106	-1.55806	0.731952	-2.51551	-1.88894	0.780088	-2.54567	1.38143	2.46899	-0.335101	0.908023	2.94189	-0.508146	-0.292331	2.15802	0.361971	0.218129	1.22948	0.697196	0.0244726	0.401894	1.84349	0.554912	0.204365	-0.293317
CG1982	Sorbitol dehydrogenase 1	279	471	753	0.264656	-0.58478	0.138572	-0.189748	0.0717972	0.609651	-0.0119478	1.22664	0.465267	-0.957752	0.374266	-0.172794	-3.27379	0.641812	1.16873	-3.01356	0.184971	-1.28102	-2.78917	0.51566	0.743676	-3.13257	0.241853	-1.29241	-3.60693	-0.964554	0.407857	0.914261	0.153376	0.817291	-0.103249	1.74741	1.34203	-0.217686	0.312005	1.55151	-0.912956	-0.149693	1.36271	-0.730567	0.796878	0.638921	-0.568267	-0.337532	1.4848
CG1986	CG1986	273	325	429	0.912781	1.38797	2.45245	0.379884	2.19724	2.57788	1.78042	-0.458891	1.89027	0.0593674	-0.506616	1.02332	-4.66422	-1.27734	-0.435843	-4.29313	-4.57425	-0.230097	-3.90764	-1.92863	-0.379483	-4.96907	-4.8477	-0.291014	-2.94362	-2.86824	-1.35038	-0.466674	-0.386205	2.24718	0.538461	-0.637314	-0.86913	-0.136065	-0.685663	-0.0824548	0.306645	1.09632	-0.65207	-0.289607	0.103762	1.13763	-0.401511	-0.0385158	0.394158
CG1987	Rbp1-like	205	374	354	-0.630888	-0.619147	1.59808	-1.03524	2.60783	2.27506	-1.12367	1.27235	0.230213	-0.831205	-0.879062	1.61196	-4.08523	-0.343687	0.0837008	-3.34075	-3.03997	0.436308	-3.44779	-1.13104	0.287692	-3.79323	-3.24002	0.226098	-3.14894	-1.29253	0.16753	-0.185571	0.654468	-0.303666	1.18328	3.13616	1.63362	0.163486	2.25895	1.40273	1.34781	0.428817	2.29851	1.61613	2.13681	1.39968	1.22204	1.50049	1.48355
CG1989	Yippee	257	522	522	0.819761	0.993317	1.41824	-0.67623	1.63156	1.48879	-0.691399	0.933263	1.22234	-0.156875	-0.336799	1.06438	-2.71717	0.911971	1.01449	-2.39191	0.793511	0.998661	-2.12327	0.66612	0.711941	-2.37149	0.716263	0.902103	-1.4918	0.67273	1.18436	-0.683245	2.00925	1.51676	1.5284	3.05527	2.24799	1.05985	1.43752	1.16379	2.27577	0.780614	0.854024	0.0833841	0.706248	1.23737	0.0855292	0.238556	2.32111
CG1994	lethal (1) G0020	257	393	270	0.791855	7.01239	3.12915	-0.184532	6.38882	3.01718	-0.881913	6.74612	5.28039	-0.0450113	1.80277	1.22988	-0.638964	5.72873	0.396365	-0.883131	7.72798	0.98791	0.0310006	10.474	3.40557	-1.02464	10.8117	0.0266172	-0.690274	5.27993	0.128681	0.0348013	4.78693	2.62718	0.0601411	0.969401	1.0798	-0.40185	0.960253	2.83947	0.708455	1.16565	0.425945	-0.531665	1.82722	1.56627	-0.300595	0.86015	0.060376
CG1998	CG1998	255	524	487	1.97087	1.1649	0.0877844	2.38655	2.82832	1.65293	1.27655	0.626033	1.95742	-1.04311	3.41676	0.371841	-1.6464	1.08651	-0.129723	-1.11359	0.420565	-0.850169	-1.28464	1.81695	0.457066	-1.41511	0.493766	-0.808064	-1.52096	-0.156173	-1.19936	0.448274	-0.586876	2.5676	3.0588	-0.119084	2.3777	1.67155	0.451183	1.94747	0.142082	-0.225645	1.00328	1.09795	-0.465092	-0.149587	-0.0263108	-0.518906	2.40846
CG2003	CG2003	416	852	430	0.586901	0.159712	-0.170087	-0.156864	-0.196156	-0.476975	-0.146096	-0.515643	-0.629652	-0.277319	0.173856	-0.0301064	-2.0219	2.37186	-0.0114303	-1.79085	0.855515	-0.405494	-1.38845	1.8912	-1.01455	-1.83467	0.900623	-1.18498	-1.38945	0.532425	-0.868338	-0.881971	1.15681	1.07677	-0.0805711	2.30617	0.505028	0.159587	0.616534	0.733113	0.409187	0.411645	0.161383	1.62128	-0.329927	2.66964	-0.660048	-0.101482	1.79836
CG2005	Protein tyrosine phosphatase 99A	469	336	310	0.26728	0.237489	-0.311074	0.171612	0.169182	-0.452821	-0.0533658	0.58608	-0.820826	0.485919	2.00919	-0.239302	-0.265707	-1.17738	-0.83042	0.379301	-3.76157	-0.39985	0.126662	-0.255977	-1.02531	0.390629	-4.45808	-0.382333	1.58217	-2.82436	-0.715639	-0.418371	-0.219761	-0.350109	0.125553	0.355134	-0.14384	0.271035	1.30901	-0.400291	1.51302	2.14294	-0.225198	0.763665	-0.407081	0.376603	0.0977977	0.292084	0.385167
CG2006	CG2006	481	577	438	0.334521	0.111121	0.17872	-0.669609	0.750153	-0.623778	-0.324675	0.478408	0.293727	-0.839518	0.677481	-0.12369	-0.682275	0.461659	0.601939	-0.447508	0.316926	0.783104	-0.547459	0.478081	0.321939	-0.348082	0.3521	0.767492	0.759469	0.296182	0.968112	-0.51195	2.52128	1.67658	-0.268993	0.807916	1.06878	-0.243176	0.794432	0.925683	0.554838	0.552077	0.338446	1.95322	-0.453514	0.70793	0.253267	-0.667392	1.31115
CG31536	Cdep	513	720	331	0.94346	1.42305	-0.18098	0.448595	1.61676	-0.124458	0.249024	0.479546	-0.445801	-0.0233247	0.491505	-0.291184	-0.797012	2.39841	-1.5427	-0.0152658	-0.619684	-2.21043	-0.363963	0.843063	-1.4887	-0.467122	-0.650663	-2.35044	-0.222713	-0.977649	-2.47911	2.51235	1.11609	0.40681	1.41877	1.40221	-0.151639	0.945158	0.937964	-0.275589	0.636381	0.985447	-0.665158	1.47612	0.218969	0.847461	1.04717	-0.370696	1.69024
CG2009	bip2	413	660	375	0.199227	2.68416	-0.535508	0.0157678	2.15945	0.874965	1.44466	1.45717	1.57595	-0.597927	1.2242	-0.203845	-4.62534	-0.197814	-2.28009	-4.13941	-0.880645	-1.60062	-3.0743	1.68273	-1.34132	-4.48787	-0.921756	-2.219	-2.85689	0.606069	-1.88592	-0.257467	-0.0464005	-0.064386	0.118624	0.246817	-0.753682	-0.606638	-0.0440429	-0.142259	-0.831884	1.17109	-0.0786299	0.567553	-0.27682	0.159928	-0.754924	0.517458	1.06166
CG2010	CG2010	535	632	487	-0.649915	0.304894	-0.0251631	-0.0534312	0.409691	2.42451	0.591026	1.00649	1.86205	-0.841165	1.34601	-0.314578	0.315049	0.528863	0.703126	0.568777	0.211829	0.67094	0.260035	1.31655	0.156914	0.588701	0.235798	0.690351	0.137787	0.618994	0.788075	-0.367853	-0.104751	-0.309806	0.46541	0.800912	1.59216	-0.304758	0.418899	1.8284	-0.258821	0.335682	1.19727	0.997482	0.231901	0.810473	0.489354	0.108129	1.88372
CG2014	CG2014	435	584	373	0.287659	-0.66251	1.69751	-0.213886	-0.239558	1.19363	-0.193192	-0.782301	0.408824	-0.633046	-0.639355	-0.493429	1.35101	1.24597	-1.64961	1.25381	0.338418	-4.66066	0.904312	-0.192895	-1.12335	1.02447	-0.155494	-4.67233	1.07684	-0.159607	-4.46258	0.608886	-0.413749	0.600528	-0.135749	0.0684174	-0.490367	-0.4356	-0.664805	0.206394	0.0672139	0.335389	-0.440528	0.374321	0.0491789	-0.0910638	-0.405669	0.557658	-0.31637
CG2017	CG2017	509	309	416	1.15647	-0.63882	1.43317	-0.29324	-0.498227	2.06146	-0.199248	-0.366917	2.39598	-0.195238	0.587524	-0.250746	0.471691	-1.68547	-0.845738	0.65844	-4.80846	-0.123143	0.457917	-2.76762	1.10083	0.773234	-5.2564	-0.229733	1.14629	-4.84728	-0.735325	-0.0685263	-0.397327	1.97633	-0.329825	-0.0559265	2.58337	-0.325109	1.26626	2.98503	0.32192	-1.08583	0.811081	-0.682948	0.194255	-0.134748	0.382949	0.514982	2.26322
CG2019	dispatched	469	435	392	-0.262186	-0.640473	2.29895	-0.208217	4.58605	3.34972	1.41716	1.76905	3.1988	-0.914044	0.308789	-0.133067	-2.67152	0.0495593	-0.702078	-2.61399	-0.322071	-4.72849	-2.12996	0.922848	-2.39902	-2.7975	-0.306772	-4.32149	-2.62379	0.000777609	-5.15975	0.278466	-0.538228	1.68436	-0.526114	-0.77468	0.394139	-0.664049	0.646256	0.351008	-0.292733	-0.188704	-0.943577	-0.331435	-0.212736	0.114935	-0.665365	0.574422	-0.537256
CG2023	CG2023	328	435	413	-0.791952	1.6434	0.330221	-0.624928	1.83105	1.05404	-0.393529	0.708492	1.02026	-0.464762	-0.0499987	-0.335679	0.668694	-0.576163	0.328138	0.178068	-4.85882	1.13893	0.249578	0.19517	3.05885	0.0320251	-5.10246	0.764232	-0.0810114	-2.79128	1.25556	0.622652	-0.192231	-0.604903	-0.651991	-0.2517	0.729385	-0.354386	-0.567084	1.43915	-0.702337	0.571403	-0.14711	0.214073	0.618116	0.00550466	-0.229278	1.75198	0.580203
CG2025	CG2025	538	435	371	-0.178167	-0.384937	-0.337656	-0.208691	1.12941	-0.420437	0.762447	0.980226	-0.516241	-0.466279	0.710977	-0.33073	0.609903	-0.962663	-1.90218	0.751573	-3.43788	-1.73279	0.405663	-0.746217	-1.90356	0.772968	-3.64315	-1.833	0.539852	-2.6603	-1.32746	0.367105	0.876672	-0.820704	1.92586	1.26673	0.210912	0.885102	1.42707	-0.164978	0.715758	0.637875	-0.294306	0.488776	0.130611	0.382231	1.96242	1.21402	-0.404455
CG2028	Casein kinase Ialpha	416	325	711	10.33	1.15352	7.35979	12.0033	-0.649582	8.81947	15.7606	-0.518837	12.4805	4.54789	3.01567	3.56095	7.10405	0.731014	4.60434	5.43492	-1.18512	6.5412	8.49037	-1.57437	11.2098	6.15225	-1.41634	6.2416	3.95186	-0.371451	4.38578	2.7035	3.38311	8.55492	0.993249	-0.710417	3.08417	-0.57885	-0.792637	1.88502	-1.4387	2.60224	-0.0528772	-0.106448	-0.523437	1.0401	-0.72938	-0.00110025	1.89547
CG2031	Hpr1	298	145	336	1.29209	0.373538	-0.44939	-0.106037	-0.392067	0.576541	0.314668	-0.541053	-0.535831	-0.292808	0.685245	-0.256885	0.00430584	-2.17832	-0.394375	-0.339853	-7.09401	-0.0900052	0.532765	-5.37905	-0.741584	-0.379537	-7.42448	-0.0601065	-0.759249	-3.88195	-0.0398519	-1.02653	1.7993	0.162911	0.501435	2.25128	1.79096	1.11876	0.0923992	1.91004	-0.246161	0.853273	-0.115281	0.0709607	-0.8662	-0.0136121	0.0995586	-0.641216	-0.378053
CG2040	hikaru genki	335	458	475	1.43111	0.552129	0.652865	-0.798147	2.14325	-0.409855	0.445427	-0.30953	0.35545	-0.226191	-0.324392	0.149125	-0.285722	-1.05329	-0.0840421	0.0287809	-4.38578	-1.19822	0.351364	-0.257466	-1.33133	-0.016333	-4.59093	-1.12737	-0.151407	-2.89663	-1.60985	0.529612	-0.0594108	0.257894	1.99366	0.0841503	0.928163	0.86624	-0.585005	-0.157822	0.829428	-0.138946	-0.355147	-0.148664	3.12563	0.698807	0.17818	0.194995	0.345411
CG2047	fushi tarazu	389	493	494	-0.254059	-0.135942	1.16362	0.983307	-0.460663	0.873915	0.239439	0.755057	1.28967	-0.202037	1.3013	0.235614	-1.83037	0.613442	0.953825	-1.516	-1.15848	0.453296	-1.47241	0.899118	-0.115186	-1.54654	-1.13581	0.282679	-1.71048	-1.45946	0.916428	-0.663749	0.842163	3.38648	-0.532017	2.99246	2.30218	-0.812046	1.64343	3.61553	-0.891734	0.823141	2.29975	0.316788	-0.557301	0.94712	-0.428412	-0.343198	3.22574
CG2048	discs overgrown	280	259	254	-0.124511	-0.465946	2.13682	-0.232048	-0.636492	1.24914	-0.0670258	0.087278	1.90722	-1.23909	0.291821	1.39587	-1.17226	-0.810759	-1.13859	-0.806488	-1.54169	-1.02111	-1.40402	-0.906584	-0.995728	-1.09182	-1.7235	-1.08935	-1.51094	-1.4806	-1.27072	-0.827866	0.27672	-0.63406	-1.16408	-0.150188	0.273435	-0.917243	-0.351776	-0.251993	-0.858631	0.224742	-1.25243	-0.702533	0.0740787	0.617165	-1.37334	-0.548606	0.371516
CG2049*	Protein kinase related to protein kinase N	612	393	404	0.177437	-0.495967	-0.804858	-0.190209	-0.584307	1.04056	-0.0760837	-0.0341098	0.521132	-0.312616	0.1439	-0.391704	2.30459	-0.379954	0.0767597	1.97078	-2.19224	-0.798472	2.03552	-1.50377	-1.65834	2.12531	-2.08744	-1.62952	2.63599	-0.882454	-1.88441	-0.70787	-0.354799	0.713851	0.125528	-0.249566	0.0350272	0.00756515	-0.7071	0.282933	0.733819	-0.341067	-0.748535	-0.465101	0.129659	-0.757037	-0.00609202	0.340437	-1.00035
CG2051	CG2051	467	610	461	-0.787776	1.22178	0.836176	-0.263814	1.70909	-0.0558938	1.01913	1.90737	-0.322707	0.129883	1.32284	0.449407	0.645503	0.534709	0.0466774	0.691402	-0.82815	-0.368774	0.348488	1.55054	-0.112687	0.827528	-0.981759	-0.344778	2.06229	-1.19455	-0.485891	1.37267	2.48891	2.83897	1.01315	1.7466	1.60556	0.668365	1.37168	0.544031	-0.303712	0.730789	0.375726	-0.0523453	0.222358	1.57848	-0.211977	0.0530662	0.851078
CG2052*	CG2052	426	528	446	-0.00374003	0.334071	-0.624615	1.68784	1.29218	0.772848	0.995557	1.82429	1.06918	1.47256	0.68633	-0.0994433	1.38109	1.58242	0.264222	1.07671	-3.41145	-2.17673	1.89936	0.0080528	0.17997	1.11675	-3.33427	-3.01279	2.43744	-0.93832	0.189095	0.385304	0.835457	-0.477368	2.07269	3.65514	1.34174	1.23112	2.63584	1.12157	0.538884	0.925994	2.41838	0.149418	1.9629	0.150523	1.38322	1.6173	1.0536
CG2053	CG2053	334	57	401	-0.141012	0.986821	0.15144	-0.784533	1.22284	2.05387	-0.189809	1.09366	3.03631	-0.217318	0.123819	-0.0123755	0.624256	-3.41699	-1.58363	0.197514	-6.40913	-2.95491	0.735343	-4.70412	-1.08705	0.109101	-6.85908	-3.02821	0.39811	-6.78972	-2.68266	0.301931	2.22956	-0.778188	1.47214	2.62391	-0.24184	0.47848	3.42484	-0.16953	-0.363345	1.50632	-0.139057	-0.496396	0.0303647	0.670446	-0.11246	1.91922	0.0424606
CG2054	Chitinase 2	410	515	407	0.561677	1.02903	2.61733	-0.0967676	3.39175	-0.0530605	-0.407297	2.21966	0.233512	-0.212097	0.937846	-0.295749	0.772418	1.54987	-0.891534	0.809542	-2.99952	-3.58245	0.824037	0.59589	-1.90632	0.910932	-3.26585	-3.51088	1.13263	-2.25503	-2.8354	0.414626	-0.27608	-0.0944734	2.03977	1.03245	-0.0896256	1.02428	0.378135	0.920452	0.269633	1.37744	0.271508	-0.596929	0.208407	1.92614	-0.0692395	-0.428347	0.470843
CG2049*	Protein kinase related to protein kinase N	379	611	510	1.67534	0.743851	-0.185861	-0.119211	0.213228	-0.937375	-0.22375	-0.267074	-0.145703	-0.00540418	0.908986	0.532449	-0.116533	1.22784	0.728625	0.134856	0.120355	1.41767	0.210083	0.789142	0.928132	0.138016	0.162854	1.25728	0.658962	0.256419	1.29824	1.35107	0.801006	0.374726	4.41778	0.409015	0.823377	1.95885	1.51807	0.580594	2.41277	0.388208	0.763156	-0.153757	0.402728	1.00531	0.203237	-0.276147	0.753953
CG2056	Serine Protease Immune Response Integrator	336	569	424	-0.816216	2.49706	0.129889	0.226466	0.624494	0.319504	-0.0541405	0.832191	-0.577016	0.242343	0.584345	-0.582159	0.0290014	1.93136	0.641815	0.337659	2.61475	0.734086	0.842866	4.42238	0.949997	0.134432	2.27626	0.72531	0.559957	3.10419	1.00972	5.1293	0.825098	-0.379486	4.41152	1.17678	0.625919	1.70025	2.10971	0.160651	3.21091	1.18755	0.850752	0.0972013	0.383332	0.234607	1.74611	0.994945	0.693817
CG2060	Cytochrome P450-4e2	323	710	377	0.530964	0.106422	-0.585534	-0.545058	0.694223	2.16427	-0.421227	0.33536	1.67353	-0.371083	-0.0335928	-0.435167	-0.869634	1.51114	0.192977	-0.5836	1.32146	0.578278	-0.56412	1.4378	0.194824	-0.602637	1.40293	0.340048	-0.274357	1.9776	0.246352	2.00749	3.46117	-0.650731	3.01919	1.55064	1.01651	2.10842	1.13821	-0.33978	3.22904	4.34889	-0.590215	1.36428	0.0924167	0.350688	1.42471	0.643936	-0.0434597
CG2061	CG2061	238	410	491	-0.893743	0.514481	1.18024	-0.0680119	1.29031	1.00018	-0.208381	-0.611253	3.05049	-0.189863	1.75274	-0.208356	-2.14448	0.216775	0.898133	-1.45212	-3.79131	-0.637701	-1.7725	-2.12672	-1.06887	-1.87813	-3.98514	-0.628623	-1.74714	-0.811313	-0.510986	0.0106188	3.03477	-0.055988	2.20356	3.83194	0.574297	1.2432	1.24001	0.0479689	1.5152	2.6046	-0.0116174	0.779553	1.30333	-0.0718789	0.593682	2.26836	0.859424
CG2062	Cytochrome P450-4e1	268	532	608	2.48068	-0.31127	-0.194629	2.49183	0.187945	0.417421	0.648817	-0.55396	2.32186	-0.295001	2.25172	0.0059454	-1.4598	0.500615	1.71626	-1.18603	0.630916	1.99757	-1.18957	0.387451	3.40281	-1.26252	0.591744	1.81472	-0.957134	1.05715	2.37555	0.215175	0.735022	-0.455471	2.13294	2.48082	-0.0121483	1.49121	3.40928	-0.166579	2.00231	2.26827	1.30519	1.56127	0.830438	-0.120069	-0.218585	0.488162	-0.201635
CG2063	CG2063	328	251	432	-0.0222792	-1.07319	3.81685	1.49025	-0.769668	3.0254	0.631106	0.614542	1.6254	0.354259	-0.406341	-0.173741	-0.170131	-1.34264	0.717309	-0.208251	-3.95782	1.08318	-0.224796	-2.13166	2.6396	-0.295833	-4.44775	0.892884	0.485204	-1.73771	1.34168	0.138068	1.78167	0.204109	3.62011	2.98468	2.10502	2.47005	1.62731	1.86414	1.25147	0.266907	-0.112476	0.257648	-0.234046	0.558771	0.0762181	0.171306	1.05525
CG2064	CG2064	281	641	615	3.17188	0.18424	-0.341058	1.22081	2.46985	-0.34151	1.41897	0.878631	-0.243177	1.30141	1.45495	-0.244128	-2.06581	0.935431	2.14838	-1.68124	-0.208886	1.08049	-1.17118	1.43706	0.585366	-1.6815	-0.265798	1.15986	-0.980533	-0.423815	0.777594	1.25588	1.29653	0.798275	3.71838	0.86121	1.28694	2.89855	0.62717	1.45564	1.31243	1.06141	0.0570423	-0.50169	0.809882	-0.0759306	0.341392	-0.105643	1.03721
CG2069	Oseg4	385	700	472	-0.248962	0.308505	0.611728	-0.316366	0.937021	1.18153	-0.420219	0.321233	0.539122	-0.307607	1.61801	-0.235679	-1.16217	1.34605	0.684013	-1.05676	1.53835	1.05425	-0.341196	1.65968	1.7493	-0.983384	1.67206	1.04726	0.666055	2.18436	1.29815	0.72757	-0.426457	-0.0271785	1.97621	0.455705	0.102129	2.121	0.431646	-0.257988	1.63466	0.747759	-0.029737	0.364123	0.514753	1.22679	-0.175323	0.205596	0.473481
CG2070	CG2070	300	546	654	0.461319	2.44012	-0.640117	-0.749093	1.78017	0.0161317	-0.545002	0.518114	0.142575	-0.800732	2.17088	-0.0951407	-0.57241	-0.679934	1.91034	-0.564958	-3.81645	1.56826	-0.884821	0.61481	0.945892	-0.679032	-4.34058	1.50565	-0.617106	-3.01943	1.31455	-0.198587	0.485354	0.723331	0.412986	0.513042	1.23406	0.450001	0.965748	1.91251	1.80985	1.07736	1.01569	0.363247	0.0154084	1.58439	0.766834	-0.172508	0.0879844
CG2071	Serine protease 6	332	436	470	0.206606	-0.168354	-0.224075	-0.669878	0.172894	0.299162	-0.297083	-0.343861	0.496275	-0.326932	1.64523	-0.398566	-2.40201	0.489542	-0.401551	-2.13195	-0.867927	-1.65298	-2.05873	-0.189868	-2.10362	-2.22285	-0.865127	-1.67591	-1.3645	-0.624501	-1.11757	-0.375631	-0.0642058	-0.502441	0.489884	0.18526	-0.202986	0.218066	-0.274736	0.0331909	1.39238	1.29353	-0.588645	1.23134	-0.187937	-0.334034	0.432217	-0.275467	0.738109
CG2072	TXBP181-like	299	887	489	4.75297	0.324205	0.138221	2.57992	0.847904	-0.409364	1.87695	1.49549	-0.332717	0.767754	0.178674	-0.146177	-0.446423	2.60986	1.37616	-0.326141	3.17328	1.35035	1.06405	2.93866	1.45995	-0.270474	2.72801	1.23912	-0.10206	3.63442	1.27977	2.47943	-0.288415	0.242245	2.00645	0.677788	1.58035	0.433449	1.58191	0.618911	1.82683	2.19217	0.0949206	1.08795	3.41328	0.780067	0.28667	2.18732	0.717353
CG2076	CG2076	545	423	506	1.29844	0.240766	0.162441	1.1658	0.525859	0.344105	1.92121	0.0204212	0.979706	1.40046	-0.441682	0.545487	1.99906	-0.190365	0.684372	2.13357	0.109409	1.16018	4.25237	-0.14265	1.40017	2.07349	-0.134756	1.13031	3.09747	0.172358	1.44615	-0.536102	-0.678106	0.0949081	0.862275	0.0798709	1.19201	0.529701	-0.22779	0.42243	1.78396	-0.404382	-0.320813	-0.401867	0.390149	-0.465558	0.204082	0.0712914	-0.484837
CG32488	CG32488	418	417	398	-0.477206	-0.484486	0.308187	-0.31268	-0.120308	0.336891	-0.224592	-0.0559945	2.13313	-0.567812	0.785095	-0.251358	-1.59524	0.530197	-0.294321	-1.30859	-0.281464	0.128011	-1.08579	-0.523337	-0.0362227	-1.25625	-0.272793	0.21576	-1.17529	0.476771	-0.136937	-0.769572	-0.127112	1.6878	-0.612191	-0.0432279	0.914891	-0.730541	0.252478	0.640087	-0.991653	1.20729	-0.499414	-0.0525842	-0.667547	0.524999	-0.411947	0.0258921	0.11816
CG2078	Myd88	481	587	277	-0.452076	0.150011	-0.362356	0.182249	-0.364584	0.813978	0.991189	0.0420328	-0.00503625	-0.428312	-0.373892	-0.422542	1.78204	-0.227849	-1.45506	1.5813	-4.80542	-0.854435	2.16959	-0.393227	-1.03052	1.71459	-4.92157	-1.02226	1.9828	-2.39267	-0.865406	-0.120742	3.50409	1.23661	1.5124	1.07885	-0.30723	1.85797	0.572374	-0.698219	-0.590418	0.773871	0.440846	-0.360711	0.234018	-0.829295	0.251221	-0.211921	0.444244
CG2079	Downstream of kinase	405	617	475	-0.736039	-0.096568	0.764927	0.0103748	0.434689	3.26848	0.0473692	-0.368467	2.73925	-0.582058	-0.225457	0.545241	0.705102	-0.39348	0.504573	0.750581	-0.63145	0.86289	0.553415	-0.486055	1.18971	0.789869	-0.751939	0.834185	0.649947	-0.446762	0.998146	0.0222139	0.589442	-0.0808091	-0.0663114	0.905238	1.23186	-0.136761	0.820147	1.27155	0.370033	-0.144791	0.786002	0.12048	0.136484	0.202735	0.245642	-0.0438493	1.5947
CG2082	CG2082	523	455	448	-0.255311	0.914549	1.28349	0.538187	1.33101	1.54958	0.681257	-0.266442	1.76514	-0.498379	0.354563	0.376891	0.9651	-0.714523	-1.08577	1.0152	-5.21679	-1.0804	0.860109	-0.820944	-0.218854	1.14591	-5.09338	-1.08849	0.170487	-5.03995	-1.47732	0.278437	0.3027	1.66902	0.15082	0.14131	0.0357042	-0.359484	-0.0675941	-0.769607	0.0213285	-0.733687	0.0961182	-0.465381	-0.769304	1.58719	-0.325162	0.34121	0.0599967
CG2083	CG2083	488	612	430	0.431281	0.525776	0.629245	-0.148985	1.21831	1.83957	0.845423	1.64856	1.80808	-0.0833039	0.281722	0.305107	-0.521484	0.108755	-1.80818	0.237726	-3.45465	-2.07052	-0.0940695	-0.424778	0.31062	0.131127	-3.65357	-2.10479	1.18696	-1.83776	-1.63821	-0.303794	0.262198	1.59312	0.49199	0.776679	0.971512	0.100551	0.418134	1.15152	0.618521	0.224119	1.19964	-0.523033	0.00394735	1.14404	0.272629	0.532977	1.31172
CG2086	draper	434	655	490	0.928586	0.179669	-0.659712	-0.642522	-0.0954036	-0.633166	0.204526	0.293233	-0.142202	-0.610571	0.144576	-0.184653	1.60415	1.18748	0.338179	1.14737	-0.748204	0.611939	2.12849	-0.398237	0.051999	1.19145	-0.754455	0.646063	1.8523	0.502607	0.61	-0.648502	0.890385	1.65043	-0.0579224	1.29662	2.0377	0.11376	1.33225	1.92305	-0.079009	0.932631	0.331225	-0.445912	0.0834961	1.26724	0.206113	0.698625	2.32979
CG2087	pancreatic eIF-2alpha kinase	570	651	513	1.53673	-0.239054	0.0676868	-0.17975	-0.300836	0.00207291	-0.252299	-0.356935	0.952668	-0.49132	0.280399	0.306836	1.4828	-0.532844	-0.0758611	1.51847	-3.35582	-0.461217	1.14724	0.308111	-0.116953	1.61584	-3.61074	-0.55744	2.26258	-1.18498	-1.01924	0.163914	2.74272	0.93156	-0.415831	1.99928	0.351642	-0.433106	1.32634	1.62383	-0.319363	0.704966	0.918062	0.977407	-0.180354	0.251903	0.629651	0.441195	0.360424
CG2088	CG30492	462	602	462	1.88157	0.192087	0.098409	-0.0426706	0.519083	-0.0388397	0.488275	0.471876	0.266427	-0.404697	-0.101794	0.676703	1.46227	0.0259291	-0.667809	1.38215	-1.57584	-2.14669	2.5889	0.411826	-0.640606	1.43971	-1.70436	-2.38435	2.17647	-1.9784	-2.33942	-0.362057	-0.424319	1.45123	2.16635	-0.414006	0.336616	0.716907	-0.0832407	-0.0426165	0.745896	-0.0323619	0.536889	0.391324	0.600058	1.65331	0.873882	0.185601	1.33473
CG2091	CG2091	344	598	499	-0.132806	1.86688	0.629341	0.579112	1.14828	0.559936	1.05514	-0.151156	0.569166	-0.398365	0.86341	0.942695	0.432484	0.999504	1.29483	0.317808	-2.67192	0.714616	0.862383	-0.773304	0.656422	0.367212	-2.85892	0.632005	0.251788	-2.4238	0.186247	-0.60348	-0.347794	-0.014998	-0.0499376	1.23338	1.93822	-0.0347912	1.06241	1.27649	0.0963878	0.780308	0.445391	-0.242248	0.799659	-0.489225	1.78832	-0.298034	0.856647
CG2092	scraps	400	590	546	-0.293142	-0.182872	-0.552148	-0.729845	-0.191045	-0.208164	0.212693	-0.408638	-0.077545	0.107211	-0.188456	-0.351854	0.118725	0.819436	1.13641	0.371441	0.271611	1.11885	0.795081	-0.0902616	0.644706	0.338595	0.273899	1.17875	1.80755	0.231281	0.821289	1.89277	-0.461717	3.14897	1.32292	-0.478874	3.23499	1.80989	-0.480909	2.88456	-0.392776	-0.196304	1.28756	0.345287	-0.389965	1.33454	2.16932	1.47209	0.691545
CG2093	CG2093	260	493	493	0.931479	-0.18074	-0.325824	-0.315611	1.20873	-0.660165	2.14002	-0.210604	0.184753	-1.05237	0.663222	1.203	-1.07894	-0.0570256	-1.73564	-0.903029	-0.413758	-3.98899	0.554084	0.164738	-0.200781	-0.973712	-0.478751	-4.16369	-0.789424	-0.978177	-2.43176	0.34642	0.710781	0.257316	1.44246	-0.625078	0.211059	0.289952	-0.474955	0.458016	0.877078	0.946185	0.477897	-0.553686	-0.366625	0.990727	0.167389	-0.238323	0.299382
CG2095	sec8	289	437	499	1.80191	1.91099	2.73134	-0.440114	2.42903	2.98128	-0.356622	0.887145	1.78073	-0.925798	1.55568	2.77147	-0.36671	0.767413	1.53581	-0.395979	0.676257	0.823542	0.328702	1.83939	1.96506	-0.512305	0.49694	0.878656	-0.568405	-0.204498	0.788072	3.85411	2.13786	1.53972	0.751732	1.47974	2.54763	0.511959	1.56037	3.67063	2.77889	2.14367	1.0273	-0.336087	0.338068	0.904472	0.011243	-0.0983419	1.04807
CG2096	flap wing	189	480	410	-0.750325	-0.247425	-0.513112	0.692415	2.32159	0.741477	-0.570003	2.25085	0.378281	0.221769	-0.0754927	0.231643	-2.89305	1.44223	-1.41292	-2.52292	-2.48172	-0.921978	-2.14234	0.555737	-1.63243	-2.68246	-2.80757	-1.88537	-2.59857	-0.280892	-0.715536	5.65399	2.27689	1.91206	6.98239	2.93976	2.95906	4.19672	2.62984	1.56693	2.15362	1.53405	0.829908	0.0369557	1.10285	0.020846	0.708127	1.18553	0.904055
CG2097	CG2097	340	332	370	13.3024	-0.466442	-0.59855	15.148	0.339498	-0.477628	15.3343	0.617803	0.387905	-1.01429	-0.70522	-0.291715	0.0871638	-1.34837	-0.39078	0.19448	-5.17383	0.0598344	3.54762	-1.2072	-0.339581	0.184566	-5.39003	-0.0617467	1.84189	4.79019	1.09311	4.06345	15.3358	2.74547	5.85856	13.4254	2.55782	4.83951	15.2778	2.06274	4.76531	8.52383	0.550785	1.52609	1.17132	0.0186544	5.30293	1.9815	1.37851
CG2098	ferrochelatase	288	496	576	1.53234	1.00636	0.181266	3.90428	0.0187087	1.52994	5.33535	-0.303904	0.969689	-0.678743	0.845625	-0.425928	-0.630107	0.866558	1.49947	0.460978	0.558615	1.95842	2.92061	0.910903	2.5874	0.00499894	0.916582	1.67603	0.67908	1.56794	2.60026	4.64904	-0.190286	0.518454	5.50751	1.90238	2.36384	3.40361	0.62914	2.69508	3.59144	1.62608	3.82506	1.46088	1.0993	-0.384847	3.40952	0.943015	1.50234
CG2100	CG2100	288	465	545	0.492618	2.00841	-0.136849	1.34541	-0.114501	-0.571928	-0.479274	-0.428131	-0.721786	-0.157737	1.03342	0.173964	-1.20795	-0.593148	1.7087	-0.903996	-0.878395	0.134662	-0.425677	-0.471388	-0.243493	-0.963432	-0.850733	0.0242451	-0.819603	-1.72447	1.04076	2.25691	-0.750621	-0.430756	3.6474	0.160738	1.52161	1.54299	-0.512065	1.24938	0.369847	-0.473094	1.16485	-0.0697623	0.493221	0.464749	-0.157573	-0.381083	1.44376
CG2101	mitochondrial ribosomal protein S35	329	272	447	0.123591	-0.095032	-0.275977	-1.06805	0.0587737	1.49257	-0.583802	-0.379532	0.0682897	-0.649704	-0.108645	-0.497	-1.30348	-2.03298	0.511068	-1.46016	-5.37148	0.399718	-1.32284	-2.24509	0.34625	-1.5951	-5.68391	0.373636	-1.37235	-3.67661	0.271361	2.36376	-0.356157	1.08062	1.50985	-0.743055	1.10579	0.517964	-0.731269	-0.574009	0.609501	0.299741	-0.524886	0.30342	-0.726016	0.778918	0.0266867	-0.520172	-0.388204
CG2102	castor	343	403	413	1.31354	1.56647	0.16957	-0.161978	-0.670717	0.650434	-0.445185	-0.40631	0.464326	-0.541337	1.0229	1.1757	-1.08044	-0.0129195	-0.840579	-0.639379	-0.0782625	-0.386717	-0.930921	0.239934	0.252605	-0.754989	0.277155	-0.444359	0.103507	-0.133621	-0.261428	-0.0646664	0.483516	0.762052	1.02959	-0.205573	1.28072	0.174755	-0.0685398	1.11564	2.85114	-0.399404	0.687338	-0.721735	-0.19387	-0.294845	0.0250466	-0.450154	1.49202
CG2103	polypeptide GalNAc transferase 6	344	438	515	1.80858	-0.671631	-0.712189	-0.490641	2.2945	0.176942	-0.809396	1.90142	0.71775	-0.906403	1.39507	-0.205977	-0.62782	0.305452	0.658878	-0.352301	0.6617	0.0503913	0.0589904	0.60712	-0.430605	-0.357334	0.733213	-0.0344704	-0.259149	0.44492	-0.484186	3.16938	-0.443146	1.01988	2.4174	0.740595	0.327364	0.630725	-0.555922	0.513473	2.40801	0.566266	-0.766293	0.744568	-0.215545	0.745285	1.12709	0.619723	-0.685476
CG2104	CG2104	253	531	473	0.789269	0.517888	2.18371	-0.0698745	4.19656	2.02977	-0.027936	2.9289	1.65678	-0.279309	-0.843045	0.263424	-2.48692	0.705711	-0.201035	-1.97931	-2.55987	-0.518614	-2.2847	1.06887	-0.287582	-2.18963	-2.72358	-0.519931	-2.10479	0.237191	0.0987699	-0.339006	-0.390701	1.57345	0.0257946	-0.0516131	-0.310698	-0.117855	-0.535418	-0.141024	1.94008	0.0290363	-0.272497	3.47339	-0.156329	1.45641	1.22091	-0.286862	1.56014
CG2105	Corin	277	225	376	0.447793	2.70443	-0.382791	1.20487	-1.09697	-0.109119	3.85764	-0.56746	-0.852772	-0.0699896	1.45952	-0.43676	-4.24215	-1.56633	-0.404398	-3.91794	-2.02903	-0.000553638	-2.6087	-1.36704	-0.625943	-4.34765	-1.89095	-0.166563	-3.92509	-2.47241	-1.63942	0.155143	-0.87897	0.404666	-0.0244496	-0.446518	0.585623	-0.147694	-0.0162253	0.0469398	1.68182	-0.0843317	-0.547222	0.86643	-0.769978	-0.236525	2.5127	-0.482374	0.40534
CG2107	CG2107	277	396	531	-0.0713163	-1.01237	0.191031	-0.968875	0.679971	-0.586685	-0.707077	-0.430066	-0.421496	-0.770129	2.86999	-0.604976	-1.61424	-0.548475	0.919853	-1.30093	-2.3207	1.37333	-1.43728	-0.253105	1.45088	-1.32151	-2.4382	1.34712	-2.26445	-2.37874	1.53816	-0.005867	-0.63752	0.611891	0.535281	-0.125258	1.2348	0.176685	0.46997	1.233	2.83201	0.17273	1.59324	-0.131689	-0.369095	1.64695	1.19362	-0.6019	1.14701
CG2108	CG2108	259	455	346	-0.0711445	-0.519056	-0.523733	-0.84041	0.170805	-0.198628	-0.957162	-0.82868	-0.224412	-0.807618	-0.351766	-0.577325	-3.28943	1.3508	-0.820713	-2.91736	2.85485	-0.698012	-2.26651	5.33738	-0.72069	-3.05891	3.14266	-0.50987	-2.91519	2.11926	-1.28251	-0.190609	0.228269	0.239875	-0.64522	1.0805	2.13295	0.0637448	0.898723	5.22491	2.73091	1.0672	1.0735	0.277627	0.799882	0.26281	-0.387035	0.321411	0.630034
CG2109	mitochondrial ribosomal protein L44	211	394	391	0.221884	0.945067	-0.288061	0.721751	-0.838566	-0.896349	0.923444	0.0361166	-0.658175	-0.967329	1.54747	-0.338771	-4.68749	-1.57611	-0.45212	-4.44577	-3.68648	-0.609376	-3.85157	0.0552061	-1.35621	-4.62767	-4.07434	-0.78698	-3.76853	-1.11347	-0.239508	0.439099	-0.0545802	2.37291	0.518826	1.21322	4.27215	0.456493	0.610877	4.60685	1.7335	0.15512	0.372435	1.49799	-0.0422364	0.744183	2.77952	-0.336143	1.17377
CG2111	CG2111	220	461	513	-0.29011	-0.29805	-0.436463	0.814561	0.2802	-0.182806	1.88356	0.801925	0.825518	-0.913518	0.0304826	-0.216198	-7.34308	-0.191603	0.731598	-6.85137	-1.70945	1.1552	-4.62681	0.423529	0.856577	-7.65099	-1.71392	1.18307	-6.1266	-0.0128954	1.51417	-0.150831	-0.035843	3.38872	-0.274511	0.368884	3.29883	-0.165795	-0.0221557	1.96826	0.334921	0.21965	1.54621	0.411502	-0.0754117	0.714139	1.34686	-0.0258704	2.87064
CG2112	CG42233	301	384	248	-0.497833	1.5759	0.177553	-0.482696	0.191989	1.1989	0.756271	-0.311278	2.13011	-0.481724	-1.03092	-0.376408	-2.18767	-1.20257	-2.74263	-2.00761	-3.16258	-3.36546	-1.90074	-2.00442	-3.92778	-2.11935	-3.32734	-3.77472	-3.02121	-0.404109	-3.6483	-0.140809	0.00581384	-1.29272	-0.417089	0.183531	-0.496305	-0.373838	0.103367	-0.914622	0.709632	0.82022	-0.664641	-1.05055	-0.158019	-0.810677	-0.59965	1.17413	0.712329
CG2113	CG2113	273	139	341	-0.384253	0.284383	1.01199	1.18565	0.198591	1.65119	0.814905	-1.2149	1.36663	0.828931	-0.487702	-0.244729	-0.86034	-2.32384	-2.8351	-0.576978	-7.38421	-3.76032	0.19867	-2.89353	-1.25025	-0.760189	-7.02143	-3.66236	-0.192659	-4.99844	-2.79912	0.266807	1.00643	0.161913	0.568564	0.409711	-0.579837	-0.109362	-1.61411	-0.846436	1.01295	-0.156857	-0.687873	-0.178823	-0.444159	-0.331103	0.84796	-0.678833	-0.523427
CG2114	Fmrf Receptor	310	394	315	1.34709	-0.456103	-0.0738938	1.11676	-0.491742	1.08144	3.21285	0.869216	1.94739	-0.188483	4.09689	-0.054386	-4.02604	-1.32358	-2.15793	-3.57089	-1.24113	-3.58004	-2.03195	-1.99991	-2.02347	-3.87367	-2.78992	-4.26631	-3.48757	-2.18541	-3.42943	-0.800766	-0.381419	-0.368198	-0.440385	1.96536	0.502496	-0.219395	1.26065	0.207294	-0.65869	2.09803	-0.379618	0.9029	-0.233696	1.59318	1.30139	-0.0935164	1.00057
CG2116	CG2116	311	395	452	-0.217663	0.311222	1.01417	-0.70433	-0.605081	-0.472405	-0.412049	-0.391306	1.25641	-0.589244	-0.688063	0.916599	-0.35538	-0.741823	0.631719	-0.232518	-4.7465	0.94562	-0.372929	-2.30736	1.50988	-0.250597	-4.41766	0.927624	-0.39729	-4.92846	0.998385	0.0563288	0.850523	0.278184	-0.19456	-0.333874	-0.319833	-0.411296	0.288969	-0.288433	0.8305	0.294736	-0.141121	-0.661659	1.43812	0.598812	-0.483384	-0.276354	-0.281549
CG2118	CG2118	158	261	470	1.04305	-0.429697	-0.130792	0.296112	-0.981453	1.00957	2.53003	-0.878644	1.71398	1.53166	-0.181349	0.43908	-6.43195	-1.77749	0.501876	-7.81359	-3.79194	1.05148	-5.62951	-2.61891	0.735017	-8.83496	-3.89366	1.0356	-10.385	-4.40883	1.2755	4.64867	-0.844551	0.917825	0.174241	0.460937	0.489441	-0.100474	0.576265	0.414749	0.00608007	-0.695471	1.1277	1.95093	1.79819	0.578119	1.54477	0.370534	0.543639
CG2120	CG2120	21	106	496	1.6614	-0.92377	-0.220023	-1.25029	0.12747	0.544303	-1.18496	-0.97776	0.419553	-0.588003	3.14742	0.147628	-11.943	-2.53556	0.997477	-11.7486	-4.39752	1.1204	-11.5558	-3.36	0.786184	-12.1522	-4.58634	1.03425	-16.0304	-4.75422	1.05557	-0.82011	-1.34138	0.642966	-0.583789	-1.48534	0.420886	-0.623579	-1.49849	0.269326	-2.30451	0.201648	0.0934518	-0.741594	-0.394049	0.127796	-2.27003	-1.02624	-0.0889645
CG2121	CG2121	307	466	443	-0.385381	-0.149232	1.39391	0.15787	0.328874	0.2903	1.23538	-0.716648	1.14257	-0.584551	-0.434541	0.10872	-1.92279	-1.15339	1.55592	-1.64653	-3.07431	-0.00903711	-1.58202	-1.21563	-0.95898	-1.78224	-3.41601	-0.364074	-0.543162	-1.87092	0.836481	1.01366	-0.629221	-0.161517	2.48577	0.719037	0.385187	0.874097	-1.06313	1.10402	1.55619	-0.555716	0.0759685	-0.729185	-0.799913	-0.200837	0.309213	-0.212546	0.363749
CG31619*	CG31619	260	475	606	0.610959	-0.149157	0.585324	-0.165481	-0.241057	0.0460285	0.3265	-0.0547696	1.7914	-0.179944	0.588452	0.666041	-4.56091	0.66409	1.77338	-4.21931	0.00770849	1.7085	-3.50998	-0.382098	0.990572	-4.40433	0.0054725	1.44443	-2.41313	0.838936	1.78034	0.458453	-0.856485	1.10719	0.93583	1.07718	-0.727739	0.436529	-0.0851734	-0.278316	2.27262	2.44079	-0.308918	1.8811	-0.261035	0.0509807	0.937952	-0.00271963	-0.485814
CG2124	CG2124	322	337	356	1.37416	0.296182	-0.552021	-0.414801	-0.259648	1.28174	0.269873	1.14001	2.1644	0.173954	-0.340071	0.456432	-1.50539	-0.381886	0.231175	-1.15675	0.864739	0.452854	-1.39654	-0.307199	2.06713	-1.24658	-0.212392	0.329358	-1.3539	-1.02662	0.442864	0.317715	-0.4178	2.24648	0.400215	0.0901743	0.957249	0.239822	0.43619	0.614099	1.12178	-1.41514	-0.201458	-0.500112	0.968101	0.150772	0.34139	0.358254	0.564939
CG2125*	cubitus interruptus	297	353	480	0.240212	-0.954795	-0.273321	0.640146	-0.362718	-0.257504	1.9923	0.528141	-0.0491728	-0.769391	-0.177964	-0.544853	-4.49642	-1.56562	0.633229	-4.0186	-3.2147	0.791914	-2.45335	-2.05934	0.0912135	-4.37431	-3.63875	0.762598	-2.10947	-4.19426	0.823517	0.0267873	0.0498615	3.30987	0.625826	0.320429	0.813112	0.317878	0.137973	0.540553	2.72857	-0.175507	-0.271252	0.163922	2.45046	0.964341	0.580047	-0.835122	0.70895
CG2128	Hdac3	241	324	384	-0.367796	2.14924	-0.318079	-0.457332	0.000991673	2.93185	-0.752185	-0.955767	4.74753	-0.118275	2.46558	2.92395	-2.56201	-1.08086	0.248775	-2.23372	-1.41993	1.3945	-2.20473	-0.464892	2.60197	-2.23224	-1.52037	1.0763	-2.22331	-1.19412	1.04799	1.41324	1.11522	0.186425	1.92299	-0.237091	0.555728	0.391533	-0.645981	0.657354	2.7497	1.61484	3.50096	-0.0784417	-0.673058	1.45955	-0.053121	-0.41028	0.301902
CG2129	CG2129	236	274	529	0.304288	0.829977	0.353321	0.201214	-0.507679	0.894717	0.39075	0.00907663	0.875822	-0.536377	-0.0303061	0.876372	-2.59977	-0.785677	1.5438	-2.11455	-1.31722	1.28156	-2.37816	-0.39447	2.65754	-2.27475	-1.35226	1.35466	-2.14843	-1.65469	1.61328	4.01602	0.216866	1.79219	0.928755	-0.247	2.50678	0.0324096	-0.436198	2.07821	1.37152	0.239254	1.63047	0.646744	-0.0144063	0.201729	-0.182321	-0.0905014	0.825563
CG31619*	CG31619	407	332	489	-0.0308676	0.902582	0.581714	-0.71314	-0.307005	1.20984	-0.702059	-0.95113	0.656121	-0.97221	-0.831036	0.369295	0.893608	-1.51419	0.453158	0.948564	-4.37295	0.434481	1.18206	-3.23808	1.0705	1.00363	-5.32083	0.647729	1.32095	-4.55793	0.0932608	0.485441	0.669688	0.396586	0.189243	-0.771164	1.29904	0.0232639	0.926921	1.73416	2.23084	-0.917876	0.394014	-0.0656432	0.0686366	0.753961	0.280182	-0.501266	1.03701
CG2135	CG2135	295	351	478	0.590878	-0.776133	-0.658227	-0.0734567	-0.0821234	0.0233051	1.2862	-0.18832	0.00412534	-0.253229	-0.350891	-0.149624	-0.525374	-0.772619	0.83304	-0.381305	-1.96031	0.458935	1.06306	-0.797928	-0.519107	-0.423284	-2.01973	0.426539	-0.165591	-0.640653	-0.774629	4.0776	-0.621711	-0.224783	3.33629	-0.724791	-0.0490125	1.20284	-0.555483	0.128175	2.52722	-0.140846	-0.144927	1.11319	-0.545564	-0.0941539	1.21972	-0.210525	-0.542428
CG2174*	unconventional myosin class XV	227	288	644	-0.267095	-0.653583	0.436608	-0.489218	-0.164216	-0.0917099	0.364309	-0.81668	1.52435	-0.712796	-0.621476	0.00712545	-1.6794	-1.95918	1.57994	-0.953708	-4.6621	2.06079	0.520552	-2.43154	3.10278	-1.52046	-5.49212	1.95907	-1.18595	-4.21984	2.43727	8.14531	-0.667913	3.58019	8.14393	-0.778428	2.46118	5.53639	0.348797	2.1563	5.62704	1.00408	1.72675	2.92629	0.849452	1.58729	4.3796	-0.298162	1.04034
CG2137	CG2137	563	604	740	0.330089	-0.10372	0.790021	1.67828	0.44454	2.89612	2.08899	0.466816	1.33066	-0.210703	-0.490757	0.500614	-0.276687	0.742402	0.171767	-0.264739	-0.403594	-0.981868	-0.427009	-0.761743	-1.38884	-0.182992	-0.297445	-0.900087	0.615931	-0.42702	-1.12244	2.38394	-0.654838	-0.451275	1.38571	1.2817	-0.0603892	1.07323	-0.191227	0.478744	4.09506	-0.424706	-0.289298	-0.346731	0.39782	0.0874563	2.32251	-0.4785	-0.140041
CG2139	aralar1	632	657	867	1.10528	0.13139	-0.164156	1.02582	-0.508526	0.313042	1.0502	-0.696582	-0.296104	-0.483518	-0.0478305	-0.442008	0.640344	0.179956	1.27623	-1.14126	0.702251	1.61905	-0.589247	0.0281987	1.30899	-0.968909	0.897393	1.54489	0.33725	-0.460834	1.68103	2.20552	0.279293	-0.480986	2.4217	-0.26106	-0.402369	2.63748	0.148534	-0.199463	2.9512	1.16402	-0.297116	-0.113446	0.244147	0.33814	0.454825	-0.46418	-0.123987
CG32687*	CG32687	632	697	789	1.16418	0.922393	-0.523897	0.51327	-0.732386	-0.666161	0.054895	-0.0640907	-0.326304	-0.039361	-0.533997	-0.714813	0.448195	0.925786	1.17528	-0.791573	1.0073	1.08529	-0.670921	0.750867	0.789515	-0.800368	1.233	1.23461	-0.650343	0.637692	0.879785	1.02465	0.0462456	0.453535	2.29521	-0.291248	0.73139	0.781492	-0.262143	1.02453	0.443019	0.536566	1.31918	-0.782781	-0.439385	1.01164	0.676939	-0.511603	1.70094
CG2144	CG2144	626	613	740	0.876294	-0.243193	0.227111	0.92814	-0.470679	1.59224	-0.39056	-0.411214	0.282613	0.754209	-0.31831	-0.177977	0.174092	-0.477456	1.14098	0.158319	-3.01526	-0.425441	0.0674479	-2.04489	-0.466769	0.301143	-2.46373	-0.291929	0.0784762	-4.66963	-0.858472	0.899048	1.42981	0.199419	0.262308	0.286569	0.254918	1.12352	-0.407854	0.259756	2.3154	0.241459	-0.565936	0.988691	0.0323471	0.477636	0.932842	-1.0296	0.88579
CG2145	CG2145	628	637	732	2.88873	0.0114781	-0.775247	1.70903	-0.992127	0.200006	0.0982605	0.942272	-0.460477	-0.917402	0.832237	-0.336924	0.37102	1.13287	0.442311	-0.17575	-4.8619	-0.373463	-0.34211	-0.674137	-1.11213	-0.0990347	-5.58629	-0.339869	-0.129769	-5.00106	-0.374355	0.504001	-0.114191	0.129372	0.684606	0.333762	0.862382	0.838704	0.378556	0.909439	0.237501	1.84249	0.289043	-0.110017	-0.302221	0.629652	0.0257245	-0.127941	-0.000374333
CG2146	dilute class unconventional myosin	645	550	573	1.05664	0.46866	-0.342355	3.55171	0.5858	0.484164	2.26537	0.081283	-0.193749	0.122094	1.24561	-0.141059	0.488999	1.59087	0.408076	-0.313098	-1.61711	0.59364	1.03777	-1.42205	0.464841	-0.308378	-1.53919	0.600629	0.472109	-1.79513	0.249902	1.34955	1.97818	-0.546471	0.302176	2.69251	0.0588478	-0.135144	2.50069	0.480731	1.19427	1.26978	-0.469828	-1.03795	-0.432593	-0.746628	0.770702	-0.351636	-0.07037
CG2151	Thioredoxin reductase-1	442	672	776	0.101329	0.443984	-0.0920474	-0.153075	-0.364479	0.665249	-0.841589	-0.204127	0.242468	0.69105	0.262636	0.585804	-1.51381	2.13934	0.534254	-1.94942	-1.18554	0.25402	-2.06804	-1.01987	0.166676	-2.0695	-1.52511	0.408615	0.401725	-2.53924	0.752594	4.10203	-0.709033	-0.330375	3.3221	0.350229	-0.736317	4.16585	0.945344	-0.850175	3.57693	-0.19659	1.43094	1.47303	-0.174933	1.61243	0.260772	-1.03106	-0.298852
CG2152	Protein-L-isoaspartate (D-aspartate) O-methyltransferase	481	691	812	-0.24032	0.00628894	-0.203886	0.00985621	-0.666616	0.0675519	-0.057474	-0.705418	-0.100998	-0.903442	-0.390433	0.0310946	-0.455605	0.0554906	1.22443	-0.572688	0.780927	1.56194	-0.765337	0.601305	1.81843	-0.630767	1.10677	1.68176	-0.0493009	-0.415828	1.62448	1.05589	-0.000454047	-0.266111	1.58393	0.646797	-0.493354	1.20719	-0.372926	-0.418061	1.73528	-0.10179	0.234968	0.385935	-0.348143	-0.473163	0.0602736	0.166959	-0.38794
CG2155	vermilion	623	718	829	0.219359	1.01152	0.274898	-0.372425	-0.152553	0.993006	-0.325802	-0.594862	1.27234	-0.175485	1.60885	-0.126935	0.205112	-1.21529	1.64459	0.524938	1.16181	0.0177817	0.90072	2.06953	0.108075	0.684293	1.40293	0.219327	0.764881	0.73788	-1.11823	0.518964	0.406806	-0.0577341	0.00766375	0.633954	0.00292327	0.900282	-0.529123	-0.304872	-0.478157	0.147098	-0.223365	-0.562332	1.13831	0.282879	-0.0750634	-0.11239	-0.582093
CG2158	CG2158	665	718	903	1.5758	-0.0827437	-0.417625	0.96403	0.691554	1.61006	0.270596	0.902255	0.480248	-0.788195	-0.0344995	-0.741496	0.843174	1.04123	1.79495	0.230084	0.104437	0.515596	-0.199451	0.439109	0.644131	0.118975	0.951983	0.622289	-0.181388	-2.08863	-0.0506552	1.73988	-0.477712	-0.394794	1.66034	0.474054	-0.336417	-0.466977	0.0492893	-0.454609	-0.236714	-0.268459	-0.480753	-0.238392	0.427224	-0.0671247	-0.266229	-0.348873	-0.0918842
CG32484	Sphingosine kinase 2	540	588	751	3.0556	1.74603	3.11857	1.30434	0.811101	2.04945	-0.123909	1.41059	-0.290806	-0.656433	-0.0133144	-0.76293	-0.199183	-2.0022	0.966603	-1.95043	-1.65512	0.993767	-0.940877	-0.700467	0.876336	-2.04095	-1.81273	1.13442	0.272872	0.0713321	1.02879	5.95045	-0.258636	0.102846	2.99962	-0.0449804	-0.132325	1.78811	0.213981	-0.0873865	4.25905	1.53124	1.59562	2.55655	2.08746	1.89461	1.29687	0.447162	1.702
CG2160	Suppressor of Cytokine Signaling at 44A	576	564	631	3.25403	1.77272	2.86211	1.67469	0.735108	4.07359	-0.604277	0.904328	2.37949	-0.335023	-0.0296924	0.0377779	0.0048459	-0.48765	-1.9839	-1.60221	-1.5778	-2.65051	-1.11038	-0.842356	-1.22107	-1.5332	-1.99341	-2.87829	1.26241	-0.0892784	-2.0362	5.01127	0.829175	0.410596	4.63846	-0.186037	-0.537005	4.4277	-0.535594	-0.786865	4.67568	2.65703	-0.25582	-0.692727	0.0775927	-0.240276	0.67111	1.49114	-0.156882
CG2161	Regena	733	539	866	3.00173	-0.522891	1.91763	1.68857	0.482593	4.62814	-0.132774	0.2492	1.29817	1.22355	-0.129391	-0.137814	0.531052	0.184341	1.61598	1.08399	-0.483362	1.61216	1.04122	0.428756	2.20938	1.17238	-0.408752	1.63232	2.17581	-2.61151	1.48046	1.32046	-0.385578	-0.174109	1.23511	-0.85226	-0.473078	1.43245	-0.674621	-0.576529	3.7081	0.708327	-0.748295	2.1358	-0.535886	-0.420438	0.540983	0.0738974	1.4761
CG2162	CG2162	685	528	839	1.81367	-0.210186	0.84252	1.09123	0.66949	4.15015	0.944758	1.67423	2.14204	-0.270952	-0.240982	2.21801	1.33252	0.463694	0.315483	-0.537127	-1.44102	-1.11547	-0.183331	-0.342484	-0.352609	-0.342737	-1.31489	-0.995183	-0.263479	-2.45594	-1.42758	-0.548592	-0.554399	-0.622284	1.30018	-0.438536	-0.163433	2.59435	-0.537659	-0.355426	-0.425872	0.897244	-0.0408276	0.0615551	-0.492888	-0.562008	0.189916	0.292403	0.166002
CG2163	Pabp2	754	585	854	1.99529	-0.278076	1.36405	-0.911748	0.808799	3.1076	-0.298159	1.23733	1.67539	1.2651	-0.159696	-0.490789	0.975549	-1.64218	0.571324	0.857599	1.17665	-0.805974	0.683665	3.19457	-0.626037	0.978735	0.609275	-0.714167	0.790684	0.895123	-0.263671	0.0390974	1.215	-0.398664	2.55695	1.68126	-0.333062	1.14072	-0.504558	-0.760286	1.57274	0.664317	-0.362289	-0.320656	-0.188398	-0.0777982	2.35504	0.155707	0.00579939
CG2168	Ribosomal protein S3A	576	572	703	2.31712	1.10432	2.2145	-0.449011	0.092284	3.22503	0.199063	-0.630682	0.948977	0.943888	0.930619	-0.452955	0.440525	0.274242	-0.570825	-1.20609	0.204166	-3.0362	-0.904153	0.135474	-1.97417	-1.31176	0.5053	-3.29381	0.114838	0.660383	0.308877	4.62195	0.625356	2.36089	5.1899	1.07462	1.10321	3.60452	0.219099	1.46268	0.298723	2.30098	4.49607	-0.528156	2.08449	0.69168	1.36258	0.0684888	3.21757
CG2171	Triose phosphate isomerase	530	655	380	2.88249	1.82374	-0.0574169	-1.05249	0.58139	1.13162	0.53329	1.20407	0.568422	-0.52083	-0.184429	-0.867088	0.104478	-1.76612	-1.28151	0.0828922	1.76974	-1.93249	0.702118	3.5384	-3.02023	0.218501	1.1235	-2.03553	0.821519	1.32863	-1.50132	4.02281	-0.0230276	0.161712	2.7883	0.114315	-0.954677	2.36322	-0.0658037	-0.358437	2.96094	-0.140828	2.20436	2.12029	-0.156727	0.512281	-0.2648	0.0997033	-0.545895
CG2174*	unconventional myosin class XV	726	680	798	0.475072	0.0166296	0.202094	1.43099	0.12943	0.810649	0.107208	0.375294	-0.186228	0.474985	-0.122786	-0.201548	1.28842	-0.933383	0.836727	0.182528	1.10103	-0.24425	0.232925	2.16743	-0.363295	0.435482	1.2905	-0.321749	0.348882	1.45707	-0.264413	1.20965	-0.446019	-0.651558	2.73101	-0.48172	-0.581654	0.703076	-0.688467	-0.832383	0.295073	0.621169	-0.637708	0.116314	-0.908438	0.0163412	1.25196	-0.285369	-0.788979
CG2177	CG2177	793	792	839	1.58738	1.63364	1.88433	0.811104	0.392895	2.50749	0.298315	-0.600581	1.32265	1.34157	0.538325	0.489301	1.05198	-1.25821	-0.0129942	0.977292	1.70558	-1.55103	1.2319	2.64342	-0.990398	1.13839	1.9508	-1.45937	1.13359	1.84563	-1.50823	0.0521844	0.591096	0.962754	0.78171	0.48859	0.175793	0.635817	0.134026	0.443395	0.523241	-0.26884	-0.394454	1.67095	0.646955	0.896054	1.68921	-0.459009	0.489822
CG2179	Xe7	736	596	698	2.26143	0.161155	1.74046	1.96049	0.499875	2.7241	0.0430184	0.21988	-0.200921	0.715219	1.15313	0.103089	0.18126	-0.345051	0.785228	1.23549	2.34917	1.33493	1.80685	7.05577	1.74429	1.27083	2.28982	1.37129	1.84628	2.00033	1.21228	0.11308	-0.781594	-0.273473	0.429041	1.37947	-0.246345	0.270942	0.434265	-0.38915	0.0711102	-0.226045	0.090903	1.45034	1.45699	0.0763291	0.883259	1.2686	-0.337747
CG2182	CG2182	740	741	697	2.72896	-0.703646	-0.132362	0.110642	0.502086	1.14701	-0.110233	0.778493	0.866989	-0.0872244	-0.358842	-0.584329	1.55653	1.03358	0.978071	-0.142411	5.69035	0.559208	-0.193377	5.9651	0.238076	-0.0373576	4.04701	0.711849	0.139222	2.71579	0.829027	-0.0370988	-0.475139	-0.532517	0.383516	0.366079	-0.276476	0.171648	0.00502167	-0.0338074	-0.0660018	1.73559	0.608236	0.370831	-0.454486	-0.245482	1.07241	0.443968	0.195276
CG2183	CG2183	716	799	693	3.23043	-0.00434714	-0.633075	-0.267615	-0.0699601	1.2778	-0.696234	0.208368	0.390598	-0.029513	0.111441	0.471752	1.2447	-0.0912338	0.47738	0.471228	1.63928	-0.648039	0.0334507	1.45049	-1.32231	0.41763	1.92892	-0.691444	0.851048	1.76877	-1.21519	0.306202	-0.185537	-0.357432	-0.586067	-0.350309	0.205452	0.672468	0.152137	0.154969	0.144724	0.694048	0.0555898	-0.413645	0.420829	1.53536	-0.33429	-0.597368	0.0556046
CG2184	Myosin light chain 2	778	744	739	1.3578	-0.0369931	0.848845	1.69873	0.542956	0.302165	-0.198405	-0.130673	0.80577	-0.696443	0.333769	-0.187882	1.18652	1.25501	0.0578584	0.80253	1.31061	-1.15059	0.560052	1.20258	-1.4032	0.885358	1.57073	-0.913048	1.70681	1.27736	-0.488845	-0.277306	-0.138641	-0.391192	0.469319	0.12702	0.0819358	0.383262	0.000957975	0.283936	0.729084	0.577648	-0.547229	-0.211688	1.2938	-0.19686	0.745469	0.608056	-0.253789
CG2185	CG2185	836	888	584	1.86479	-0.246432	-0.139138	1.71595	0.721947	0.240781	0.266567	0.392907	-0.650866	0.424584	-0.292328	0.00765342	0.867343	0.773361	0.661203	1.26271	2.01938	0.0126338	1.39432	1.66917	-0.514353	1.48491	2.32536	0.130058	2.46379	1.93034	-0.226694	2.55744	-0.559368	-0.295543	0.923432	1.1857	-0.443498	0.901383	-0.0774387	-0.946522	4.21832	-0.0796196	-0.540355	-0.304879	1.07105	-0.656647	3.22025	-0.157109	-0.930678
CG2187	CG2187	740	624	787	1.77577	-0.620659	0.291564	0.814071	1.53132	0.602895	-0.0668923	1.62746	-0.116234	0.325831	0.440407	-0.707788	0.881428	-0.819779	1.15482	-0.340871	0.705517	1.16766	0.045579	0.819527	1.1104	-0.129027	0.904749	1.23582	0.76343	0.610283	1.14277	-0.186855	-0.0699984	-0.263247	-0.0920948	-0.199594	0.0812385	0.257509	0.0756309	-0.392983	-0.24985	-0.457543	0.105886	-0.380127	-0.412331	0.244183	0.533266	0.0268116	0.152157
CG2189	Deformed	679	593	598	1.05003	0.415817	-0.47807	1.04355	0.3048	0.5309	0.894544	0.367096	0.0673921	0.651359	0.536839	-0.468287	0.168644	-1.4414	0.50355	2.11333	1.34045	-0.778847	3.49398	1.66341	-1.21988	1.40503	0.768783	-0.772736	2.52344	1.07929	-1.18952	2.12678	-0.529921	-0.0755754	3.61239	-0.458041	-0.0241684	3.0822	-0.79244	0.492807	4.54916	0.403052	-0.238112	-0.380369	0.987526	-0.461996	2.83102	0.130415	-0.360378
CG2191	Sodium-dependent multivitamin transporter	653	623	776	3.14655	-0.210913	1.7907	1.34519	-0.0817317	2.13692	-0.0991794	1.2116	0.658594	0.524776	0.945153	0.793792	1.2378	1.77765	0.0542547	-0.515993	-2.10964	-0.828926	-0.70014	-1.02313	-0.628571	0.0247845	1.42416	-0.703588	-0.656101	-2.8041	-1.88719	0.561506	-0.331789	0.519611	0.736065	0.568723	0.61568	0.153405	-0.181504	0.618193	-0.20867	1.54317	0.357872	0.0533689	-0.45475	0.47239	2.92484	0.293717	-0.228848
CG2194	suppressor of rudimentary	811	577	741	3.6001	-0.188566	-0.18788	0.545554	0.206707	0.338641	-0.388573	0.287524	-0.0171334	0.4345	-0.246393	-0.200879	1.81792	1.10974	-0.789928	-0.730294	-0.376805	-1.48355	-0.427603	-0.190382	-0.849199	-0.562616	-0.0311212	-1.44657	-0.334487	-1.86504	-1.74655	0.0652543	-0.795438	-0.382168	0.201932	0.167706	-0.37262	-0.006408	0.269187	-0.128979	-0.387305	0.53033	-0.388734	1.00567	0.871515	0.150529	1.73091	0.29578	0.133441
CG2196	CG2196	632	734	854	2.37559	0.202771	0.55637	3.49277	-0.419625	1.75592	2.0042	-0.777696	0.715952	0.640094	0.0445695	0.0760989	0.202461	0.161445	1.32563	0.392724	1.29107	1.33357	0.340853	1.86438	1.59045	0.547478	1.54485	1.40584	1.72149	1.48799	0.521061	2.12672	0.0847322	-0.204569	2.27312	1.41241	0.333077	2.49047	-0.177019	0.0428372	4.77814	0.0826638	-1.1808	1.56185	-0.573451	1.24786	2.77658	-0.00278276	0.876166
CG2198	Amalgam	545	683	767	1.11984	-0.507262	1.72502	1.07983	-0.294084	5.35838	-0.464544	-0.657024	3.48405	-0.491227	0.0283417	0.436695	0.370271	0.730374	0.37039	-2.20651	0.905356	-0.196798	-1.37915	0.518775	0.00428422	-2.19482	1.2094	-0.0955305	-1.51379	0.319376	-1.99667	-0.283718	0.148638	0.80575	-0.343732	-0.775727	0.791041	-0.231078	-0.11116	1.32371	0.264526	-0.371478	0.693688	-0.413426	1.2774	0.200625	1.78414	1.04135	2.2985
CG2201	CG2201	729	776	883	2.22417	-0.718601	-0.0131001	0.799336	-0.0462999	0.357756	-0.609406	0.0294144	-0.223102	0.525169	0.319297	-0.078393	0.727132	0.279393	1.4844	0.940226	1.33455	1.40551	0.871284	0.821088	1.25452	1.04066	1.86431	1.45611	1.41443	-0.0898061	0.755467	-0.172145	-0.717764	-0.407698	0.710382	-0.146645	-0.230311	0.239047	-0.187118	-0.307442	0.082697	0.647269	-0.344892	0.723546	-0.698262	-0.474854	0.332718	-0.518426	-0.675133
CG2202	CG2202	715	805	433	1.61156	-0.22305	-0.765145	0.226526	0.451632	0.639144	-0.417908	-0.446847	0.729851	1.24036	-0.0782876	0.0554572	1.56143	-0.892591	-0.352759	0.0051271	1.85448	0.329399	-0.431308	2.09617	-0.449308	-0.0942209	2.01935	-0.103879	-0.141406	2.02397	-0.962785	0.362119	-0.192054	-0.183297	-0.343069	0.210404	-0.330535	-0.0165724	0.321697	-0.280215	0.609144	1.15351	-0.109947	-0.737719	-0.217571	-0.701837	-0.555034	0.525166	0.7816
CG2204	G protein oalpha 47A	729	603	696	2.04852	-0.639084	-0.403555	1.43364	1.07597	1.18727	-0.725282	0.562503	0.00423491	0.492274	2.53469	-0.400157	0.865919	-0.560989	0.725194	1.37039	3.64588	1.11556	1.56874	3.30653	1.08553	1.24298	1.80155	1.17808	2.28702	1.77393	0.772572	-0.00765701	0.0989549	-0.182555	0.320816	1.35991	-0.0434629	0.933529	1.41346	0.10415	1.26468	0.76972	0.246617	-0.351415	-0.174345	2.08037	0.439431	-0.0983898	1.60119
CG2210	abnormal wing discs	688	949	928	0.115747	0.17372	0.534678	-0.222679	-0.584995	0.649208	-0.0116387	0.132837	0.0999577	-0.445922	0.433181	1.27754	0.58673	1.9086	3.0275	0.506587	-1.30093	-0.369022	0.495381	-1.52908	-0.717674	0.574684	-2.60458	-0.377658	0.998577	-2.0394	-0.577266	5.94023	0.342399	-0.253262	1.51373	0.509037	-0.244973	0.74279	-0.412528	0.00341037	2.0691	1.19284	-0.462766	0.15954	0.149754	-0.493982	0.58253	-0.56934	-0.928502
CG2212	swiss cheese	782	743	680	0.834955	-0.73334	-0.331983	-0.540629	-0.531813	1.59117	0.459228	-0.540142	0.301772	-0.338127	-0.649212	-0.480546	0.963543	0.738452	0.194351	-0.228021	2.14678	-0.170295	-0.540492	1.10824	-0.504148	-0.184171	1.51878	-0.0640436	0.97794	1.40332	-0.350228	-0.440932	2.76261	-0.49316	0.23906	1.00907	-0.487964	-0.10303	0.787244	-0.812324	0.533565	1.86216	-0.74107	0.0490457	-0.602078	-0.718889	0.482201	0.454451	-0.298965
CG2218	CG2218	769	759	738	0.406649	-0.36448	-0.5602	-0.81966	-0.446993	4.20212	-0.336846	0.111712	3.08053	-0.233914	0.657093	0.0551744	1.66598	1.53315	0.874021	-0.133984	1.42405	1.1789	-0.373365	1.78036	1.30111	-0.528563	1.50712	1.21416	-0.706314	0.336583	0.331502	0.740474	-0.599813	-0.302729	1.50826	0.346532	0.628014	2.03117	-0.320218	0.0998405	-0.331091	1.12377	-0.902183	-0.399756	0.47608	0.292811	-0.470031	1.55817	-0.0858763
CG2221	lethal (1) G0289	645	699	635	-0.29962	4.35288	2.81103	-0.587516	-0.435821	2.93047	0.881414	0.0956098	1.00343	-0.0100913	-0.194118	-0.0974067	-0.199461	-0.973589	-0.335186	1.02956	1.69302	-2.98936	3.40865	2.7494	-2.01006	0.879684	1.4122	-3.41792	3.2291	3.04123	-2.57714	8.54115	0.207215	0.553698	11.4526	0.95202	-0.257851	8.20704	0.274085	-0.13967	6.0392	4.1799	-0.0323281	0.661973	1.14957	0.491974	2.95804	0.941278	2.83074
CG2224	CG2224	829	721	785	1.38792	0.396944	-0.0714624	0.402138	0.235496	5.15696	0.685635	-0.901798	2.25543	0.209763	0.825819	-0.274201	0.717561	0.0987599	0.1648	1.55957	1.50425	-1.01212	2.09476	1.27454	-0.62915	1.5571	1.56066	-0.927119	2.06058	1.40248	-1.7318	1.96817	0.294497	-0.170677	0.0199201	0.96247	-0.367658	-0.518428	0.533296	-0.322794	-0.189104	-0.71222	0.676978	1.05332	-0.906041	-0.38894	0.328593	1.22576	-0.358286
CG2227	GIP-like	841	769	720	0.065592	1.05153	0.518808	0.777634	-0.0340216	1.87399	-0.326353	0.450039	0.135751	-0.632795	-0.361551	0.103765	1.18608	0.283632	1.06297	0.542352	0.776215	-1.0947	0.125905	-0.441384	-0.696585	0.731729	1.01645	-0.944281	0.867345	-1.36768	-1.89639	0.0253762	0.885754	-0.413166	1.54607	0.696154	-0.111742	0.228139	0.0145992	-0.0105011	0.179458	1.21166	-0.656917	0.791279	-0.780756	-0.181373	0.794285	0.0944311	0.0949633
CG2229	Jonah 99Fii	771	698	717	0.36681	-0.393846	0.0617795	-0.78976	-0.543421	3.69672	0.918093	0.145252	2.63966	-0.218471	-0.584812	-0.00428764	2.06391	2.31278	0.311105	0.925917	-2.03824	-0.407969	0.853316	-1.4421	-0.101481	0.992239	-1.76984	-0.330687	1.1602	0.10311	-1.38478	-0.0140965	0.966835	-0.395257	1.25578	-0.100293	0.559071	0.920078	-0.0663258	0.744157	-1.10468	0.400494	-0.393161	-0.161625	-0.267349	-0.620361	-0.83346	1.08134	0.246965
CG2238	Elongation factor 2b	545	541	708	0.17993	-0.385757	-0.230894	-1.16762	1.02285	4.55141	-0.647999	0.0369654	0.112539	-0.667101	-0.320885	-0.217192	0.618773	-0.129109	1.1686	-1.4538	-0.124966	0.590619	-1.45912	-0.322761	0.230471	-1.49116	-0.0595082	0.560886	-1.8945	-2.71207	0.255525	-0.862718	1.464	0.0716193	-0.942667	1.57136	-0.102148	-0.772019	1.19173	0.0618727	0.423073	-1.18218	-0.180617	-0.683902	-0.213907	1.76514	0.664425	-0.578835	1.88266
CG2241	CG2241	953	387	893	-0.279758	-0.199352	-0.256481	-0.263458	0.731988	0.381098	0.964957	0.759847	-0.291925	0.701008	-0.130124	0.0710839	1.31554	-0.388368	1.23358	1.54764	-1.87642	2.04542	2.27291	-0.617585	2.83769	1.78773	-1.9295	2.10162	2.27741	-2.26319	3.3997	0.0925352	2.32669	-0.278689	2.73764	0.281552	0.575639	2.51856	0.366592	0.485269	-0.0656427	-0.893289	2.76173	-0.0768574	-0.817293	2.07423	0.425688	-0.260472	1.29851
CG2244	MTA1-like	637	254	739	1.07149	-0.42986	-0.146623	0.819931	-0.559547	1.41346	0.411854	-0.478208	-0.302275	0.938522	-0.00342978	-0.481428	0.257664	-2.85727	0.747476	0.915053	-3.19376	0.753774	1.07676	-1.66579	0.465995	0.842005	-3.46661	0.863736	1.44682	-3.82964	1.04133	0.838247	0.974646	-0.48358	0.3791	-0.892433	-0.640589	0.927851	-0.421014	-1.01003	3.09388	0.723288	-0.188996	1.88454	-0.36106	0.368835	1.67236	0.295086	-0.0946661
CG2245	lethal (3) s1921	730	504	641	-0.2293	-0.473591	-0.568047	0.261457	0.828551	-0.305765	-0.670032	0.303234	-0.420756	0.442181	0.381662	-0.375478	1.43905	-1.77447	0.55546	-0.68519	0.61732	0.862146	-0.715449	0.577034	0.700304	-0.512435	-0.0897779	0.900298	-1.51307	0.210215	1.01533	-0.608672	0.0369499	-0.465929	0.732296	-0.271074	-0.35239	0.854178	-0.0736733	-0.408877	0.459395	0.0953293	1.00942	-0.668608	-0.185283	0.751742	-0.598266	-0.783645	-0.397526
CG2246	CG2246	681	484	764	-0.625997	2.73934	0.815457	-0.409581	0.581362	0.440515	2.10075	0.186259	0.452727	-0.816395	-0.655608	0.624226	-0.220954	-0.572012	1.07601	1.22149	0.468272	1.60717	3.41731	1.72881	1.97261	1.10033	-0.283245	1.64927	1.96696	0.49828	2.02845	-0.310689	-0.36167	-0.220509	-0.111393	-0.81765	-0.024807	-0.0378976	-0.83031	-0.126527	-0.590685	0.133684	0.685302	-0.137544	-0.717406	0.00160907	1.22839	-0.222887	0.0470911
CG2248	Rac1	945	732	749	0.40333	1.76202	0.901584	-0.404545	0.199634	-0.178046	-0.725186	-0.333509	-0.253491	0.136603	1.13655	0.704464	1.05572	-1.50041	0.897273	1.41349	5.06065	1.56781	1.23805	5.39161	2.15196	1.60743	3.98169	1.63296	2.40894	3.07627	1.6577	-0.24501	0.250647	-0.301719	2.47958	1.33978	-0.609652	1.04068	0.661568	-0.271335	0.747208	4.14847	0.0737401	4.06599	-0.44709	0.63668	6.02751	1.43234	1.21565
CG2252	female sterile (1) homeotic	927	841	642	1.91383	3.12923	1.61385	1.24188	0.122498	2.02136	-0.631954	-0.610328	-0.622653	0.203471	0.937562	0.453874	0.959005	0.153161	-0.333242	1.51882	1.93354	-1.04167	1.69348	2.20315	-1.40826	1.7669	2.2016	-1.13266	3.20945	2.95701	0.4368	3.58462	1.90271	0.0750724	2.84876	1.76526	0.183461	3.13299	0.493548	0.889541	4.18799	0.55106	3.03897	-0.378244	4.60723	0.862942	2.29365	2.00885	-0.00690502
CG2253	Upf2	1003	654	599	3.59939	0.214118	1.23765	0.724248	-0.151281	0.687332	-0.330882	-0.728437	-0.57837	-0.364638	0.392189	2.1212	1.19978	0.298025	0.488198	0.968341	0.802909	0.353506	1.07368	0.733776	0.104058	1.30159	1.00188	0.462421	2.51516	1.35796	-0.24245	2.40542	1.09759	-0.0243001	0.866257	1.94969	-0.0275591	0.712467	1.49291	-0.273044	4.2829	2.11633	2.08265	0.955428	2.14933	0.383623	1.3403	1.33816	0.138294
CG2254	CG2254	733	576	679	-0.131935	-0.436733	0.85303	-0.792624	0.00270732	0.145531	-0.497831	1.70972	0.327923	0.73889	-0.727433	-0.540007	1.60407	-0.83794	-0.275031	0.217706	1.57897	-1.28164	0.0132056	4.65766	-1.68326	0.250729	1.41947	-1.10983	0.00181808	1.39346	-0.482201	0.424059	-0.636416	-0.0163919	0.115129	-0.327206	-0.607213	-0.652925	-0.945182	-0.636976	-0.410102	-0.41486	-0.632814	-0.330431	0.253288	0.443111	0.00283085	0.637078	0.638738
CG2256	CG2256	747	594	494	-0.211732	-0.14166	16.2797	-0.517699	0.298548	20.7777	-0.140265	-0.687663	10.0001	2.36288	0.173998	0.0247214	1.04502	1.32505	-0.680417	1.21047	-0.849612	-3.66048	1.74373	-0.891662	-3.1157	1.28157	-0.676893	-4.0015	1.63615	-2.14193	-0.555118	-0.392486	0.390689	-0.106192	-0.0111316	1.03451	-0.235504	0.143014	-0.345844	0.316898	0.615922	1.98242	-0.764169	-0.610918	2.72479	0.949342	1.32327	1.66575	0.159741
CG2257	Ubc-E2H	858	400	705	-0.129934	2.1565	-0.336805	-0.647376	3.69698	-0.87317	-0.180965	3.26704	0.171631	-0.333383	0.432086	2.32138	1.02262	0.312411	0.990279	1.70084	5.05902	2.31938	2.16716	8.40059	3.61999	1.76775	6.38633	1.73841	2.3362	0.953835	1.86761	-0.155191	1.34583	-0.39327	-0.142528	0.248165	-0.600321	-0.0820114	-0.415931	-0.964753	0.480339	1.66745	0.757725	-0.570684	-0.647061	-0.415659	1.08574	0.0697045	0.859525
CG2258	CG2258	1027	620	690	0.676129	-0.31339	-0.510404	-0.723497	-0.635748	0.456872	0.637432	-0.819657	0.111506	-0.281836	-0.479085	0.503067	1.87736	0.0061362	0.9073	2.02903	0.757284	-0.204539	3.40162	0.405708	-0.063504	2.18902	0.657696	-0.203795	3.20109	-0.932036	-0.403213	0.0566419	1.19904	-0.300213	0.361639	-0.0343489	-0.161764	-0.222821	-0.256901	-0.375662	-0.594445	1.00592	0.215239	-0.28158	1.38413	0.817204	0.132122	2.37984	1.24241
CG2259	Glutamate-cysteine ligase catalytic subunit	692	708	787	3.37764	-0.749301	0.608282	0.491726	-0.375371	1.10927	-0.303743	-0.740529	0.399334	-0.372906	-0.649241	0.558628	0.979416	-0.222254	0.047728	0.81389	2.09776	-0.860792	1.06823	2.02507	-0.343432	1.00331	1.46836	-0.739335	1.16458	1.56172	-0.374128	0.571511	-0.605316	0.115659	0.316977	0.0751769	0.606157	0.265626	-0.428131	0.931564	-0.160979	0.218392	0.481172	-0.754817	2.69114	-0.447389	2.84377	0.297314	0.813015
CG2260	CG2260	811	620	662	-0.193128	-0.137604	0.0151363	-0.101979	-0.149457	-0.905823	-0.1274	1.26813	-0.530872	-0.521332	-0.221479	-0.136601	0.149773	-0.664988	0.6968	1.54751	2.19897	1.26171	3.0974	2.72744	1.84798	1.54915	0.973608	1.28661	2.69354	1.96697	1.53539	0.798068	0.00871223	-0.0168062	4.17343	0.105058	-0.326215	2.40364	0.452756	-0.363145	4.15703	2.75065	0.133754	0.349112	-0.39989	-0.0910835	3.10833	0.154458	-0.212684
CG2261	CstF-50	524	593	569	0.754506	1.52022	0.746359	-0.127076	-0.391582	0.473523	-0.371156	-0.544716	-0.766003	0.773304	2.56562	0.492441	-0.392936	-0.126862	0.435658	0.35041	0.808886	0.672444	1.4149	0.701832	0.759122	0.239088	0.671851	0.777968	0.942631	-0.246101	0.186515	1.53313	-0.721119	-0.548731	1.68864	-0.512289	-0.0777932	1.46561	-0.0864321	-0.0796215	2.85187	-0.810543	0.256832	-0.160227	1.09059	1.49023	1.11509	0.199052	3.18165
CG2262	Smad on X	638	448	661	1.63521	1.01356	-0.213288	-0.301806	0.397605	0.376609	0.28702	0.00245815	0.231536	0.37285	-0.447624	1.13305	-0.256898	-0.370686	0.83561	0.99865	-0.74374	-0.0740155	3.38799	0.846658	-0.625219	1.03261	-0.707651	-0.0751102	1.87958	-1.91979	-1.22098	0.243393	-0.568813	-0.265783	1.05722	-0.188455	0.259134	0.466705	-0.20899	0.306507	-0.36398	-0.212767	0.24185	0.0866105	-0.0115567	2.47488	0.649389	0.933579	1.31983
CG2263	CG2263	576	625	690	0.929068	-0.473926	0.275207	1.81752	0.550764	1.93587	-0.608173	-0.45615	-0.538865	-0.235788	-0.0968248	1.04473	0.748956	1.37082	0.787521	-0.408666	-0.449375	-1.61015	-0.129448	-0.362794	-1.80844	-0.349484	-0.892912	-1.52043	-0.29567	-1.06388	-1.75116	-0.415008	1.00479	0.240768	-0.183742	0.13139	0.862333	-0.515477	-0.143738	0.693673	-0.923367	-0.139433	-0.331206	0.157426	-0.373118	1.02244	0.937464	0.245607	2.78355
CG2264	CG2264	822	633	738	-0.352688	-0.711324	-0.0557937	0.115542	-0.809141	0.116663	-0.703404	-0.0164308	-0.27112	-0.407587	-0.466874	-0.474744	1.26726	0.260333	0.938751	0.774091	0.498194	0.890872	0.542901	0.104247	0.872039	0.927036	0.584915	0.9581	0.919797	-0.449284	0.330381	-0.415186	-0.0502635	-0.571318	1.83646	-0.214214	0.035298	1.12931	-0.521161	-0.593335	1.09941	-0.161849	-0.700143	-0.132435	1.66522	0.4562	3.21505	-0.689577	-0.0665317
CG2272	slipper	994	802	813	0.233983	0.541925	0.692931	0.428384	-0.106053	1.06337	-0.3865	-0.669887	-0.464089	-0.0528937	-0.247167	-0.0237256	1.38424	0.620167	1.3637	1.28162	1.41695	1.51847	1.11241	0.397884	2.20845	1.44435	1.5749	1.63761	1.85206	0.655266	1.76998	-0.305414	-0.224529	-0.411944	0.492936	0.612572	0.0469888	1.69936	0.653247	0.157198	-0.0547656	-0.0668974	0.226609	1.20006	-0.420796	1.10114	0.218748	-0.883575	0.0094768
CG2275	Jun-related antigen	1153	747	480	-0.169093	2.63459	0.700993	0.0745632	3.54983	0.0272322	-0.215228	3.19852	0.671776	1.38027	1.62006	-0.029639	2.9138	1.82466	-0.00492586	1.89591	3.3607	0.761308	1.66928	6.46685	0.811467	2.10452	2.2133	0.333482	3.92623	3.05791	0.699066	2.19836	-0.310928	-0.383794	5.05194	1.7111	-0.683207	4.0619	0.584238	-0.440181	5.59587	2.1211	1.31134	-0.0788589	1.21522	-0.162502	2.96792	3.78898	1.02544
CG2277	CG2277	719	595	761	0.286582	-0.953207	-0.332152	-0.265678	0.206117	1.20878	0.15403	-0.398509	1.05622	-0.168012	-0.504813	0.771904	0.841087	1.20893	0.499538	0.927479	-0.613583	-0.0778517	1.82939	-0.423875	0.0558193	1.01972	-0.579187	-0.0461582	1.29469	-2.8365	-0.683401	0.183716	0.00181015	-0.423062	1.18225	-0.568697	-0.54158	1.42351	-1.03628	-0.545647	0.807688	-0.599695	-0.297784	-0.0767943	-0.499401	1.64562	1.57305	-0.0159606	1.72207
CG30375	CG30375	725	605	677	-0.319735	-0.242341	-0.350627	-0.963425	-0.502486	1.84489	-0.655579	0.0111658	-0.112332	0.0675557	-0.726859	1.11078	0.712776	1.5765	0.696701	0.973276	-2.41407	0.958515	1.06998	-0.349676	0.9034	1.13262	-1.26023	0.953744	1.13398	-3.74279	0.0814156	-0.700097	-0.162221	-0.564366	-0.237715	-0.975677	-0.657922	-0.343472	-0.474445	-0.87488	0.347597	0.544753	-0.29696	0.0660716	-0.302359	-0.411608	-0.297109	0.183466	0.15179
CG2286	NADH:ubiquinone reductase 75kD subunit precursor	608	478	696	-0.291806	3.09786	-0.541176	-0.853662	-0.438339	0.155464	-0.162403	0.434847	-0.276656	0.333857	-0.318495	-0.288804	0.894999	-0.016516	1.5934	0.196691	-0.524367	-0.386414	-0.044045	0.687993	-0.555473	0.171152	-0.476108	-0.265447	0.0726426	0.385462	-0.236336	0.914695	1.63634	0.46312	0.389131	0.163272	0.069148	-0.116516	-0.1837	0.508025	-0.943214	1.32474	0.236261	1.00575	-0.586119	-0.797376	-1.14254	0.496189	-0.112271
CG2287	Hyperkinetic	89	218	364	1.08292	0.881569	-0.294486	0.831662	0.777256	-0.980623	1.83181	-0.159448	0.450349	-0.562091	3.23617	-0.789625	-3.35881	-2.82804	-0.614045	-3.83269	-3.02176	-0.482954	-2.22779	-1.18205	-0.676294	-4.76476	-4.21136	-0.539303	-6.22011	-1.48642	0.316165	2.45188	5.51775	4.80378	0.770185	3.48165	4.67324	0.107975	2.29561	7.41207	0.422259	4.97915	5.50272	0.0369876	-0.241209	-0.0471204	0.362161	-0.693202	1.71835
CG2292	CG2292	694	622	709	-0.309385	0.361873	0.240592	-0.558422	-0.318611	2.9962	-0.370876	0.906638	1.7631	0.699064	1.61865	-0.382541	-0.0377497	0.701066	0.846958	1.23475	-2.4808	0.0576942	3.68353	-0.60763	-0.14613	1.09839	-1.7888	0.15406	1.74087	-4.14897	-0.652827	0.836403	-0.442616	-0.141337	-0.620831	-0.3658	0.649408	-0.773019	-0.343367	1.07515	-0.74817	-0.345566	-0.0612028	16.7241	-0.0158073	-0.172295	5.36884	-0.441828	0.965441
CG2302	nicotinic Acetylcholine Receptor alpha 7E	557	481	563	0.228724	-0.209761	0.859195	0.563362	-0.145142	0.336763	2.06609	-0.99013	-0.796302	-0.479547	-0.086605	-0.2927	0.00646674	-0.44883	0.223593	1.02436	-1.48323	-0.852975	2.80423	-0.290829	-1.67075	0.591536	-1.53099	-0.834227	1.29821	-2.59359	-0.48356	1.34975	2.15523	0.068152	0.83686	-0.814204	0.479047	0.863725	-0.221508	0.169183	-0.593592	-0.227005	0.593488	0.533924	-0.35967	-0.365688	0.516486	0.378403	2.72254
CG2304	Trc8	792	579	382	2.0077	-0.678264	-0.562588	-0.32756	-0.0143173	2.32723	-0.503486	-0.95284	-0.105039	0.106862	-0.0877668	-0.50067	0.984	0.477024	-1.48754	1.10494	1.27447	-1.87137	1.02835	0.73454	-2.71421	1.23367	0.559315	-2.04681	1.47874	0.643726	-1.77988	1.00618	-0.396125	-0.545795	0.170326	0.0784366	-0.900524	-0.0457037	-0.607331	-0.65837	-0.0832109	1.21952	-0.909086	-0.0144156	0.344093	-0.614613	0.137656	-0.205115	-0.37963
CG32703	CG32703	822	531	624	-0.488867	-0.326631	1.40735	1.31031	-0.834892	1.42707	3.76434	0.639695	0.337374	1.06229	0.461654	-0.54497	1.16149	-0.305514	0.547927	3.60885	0.0142776	0.369677	7.46075	0.417372	0.267225	3.32887	0.157454	0.491801	3.28537	0.018771	-0.0144457	0.49547	0.407056	-0.281891	-0.389259	-0.474532	-0.670065	0.277719	-0.847613	-0.704802	-0.308473	-0.105122	-1.21131	-0.0830012	0.37985	0.0713128	1.23823	-0.160223	0.0659544
CG2316	CG2316	828	638	606	-0.214995	0.046891	0.82234	-0.0420281	-0.128867	0.545694	0.365034	-0.166349	-0.382892	0.0313197	-0.653343	-1.18568	1.1248	-1.22183	0.50562	1.10839	0.847111	0.796819	1.42394	1.76807	0.573073	1.41311	1.00521	0.762015	1.91981	0.88245	0.869074	-0.305279	0.0418806	-0.511884	-0.994299	1.16585	-0.401878	-0.929611	-0.990268	-0.382393	-0.953489	-0.308134	-0.43873	0.76703	0.916132	0.0794602	0.344971	1.41774	-0.568723
CG2321	CG2321	770	707	806	0.393593	-0.4529	0.654369	0.180584	-0.510811	0.601163	0.136171	-0.386158	0.556281	-0.129411	-0.511475	0.0353074	1.25826	1.41692	1.11203	0.699044	-0.636559	0.849232	0.363395	-0.6608	0.593699	0.825036	-1.01547	1.03092	1.07095	-0.0311381	1.38289	1.06293	-0.595331	-0.578273	-0.440766	-0.058695	0.00776482	-0.729495	1.26427	-0.252222	-0.892587	1.58517	0.0125255	1.11072	-0.301777	-0.174244	0.229801	2.43327	-0.775773
CG2328	even skipped	725	569	537	-0.1739	0.031288	1.27631	-0.785017	0.0179133	0.611641	-0.580413	-0.593473	-0.961809	-0.529519	1.16343	-0.118183	0.803562	0.192518	-0.298203	-2.0987	-5.21566	-1.17141	-1.722	-1.02604	-1.86793	-2.22951	-5.14551	-1.17874	-2.23346	-4.41408	-1.2349	-0.595315	-0.610055	-0.496081	-1.15135	-1.11651	-0.601475	-0.568274	-0.63203	-0.559348	-0.558092	-0.340913	-0.759871	2.4793	-0.832632	0.128288	3.85762	-0.102363	-0.899802
CG2330	Neurochondrin	696	664	654	-0.0314275	-0.0456299	0.415535	-0.235165	-0.268173	1.20239	-0.693927	0.666744	0.409973	-0.642701	-0.55436	-0.00339521	0.774959	1.55785	0.401921	0.0869499	-1.57337	-0.713233	-0.178629	-1.41416	-1.01795	0.129858	-0.385984	-0.595654	-1.28484	-4.23363	-1.27647	-0.538387	-0.410295	-0.118042	1.62147	-0.694252	0.317816	1.15364	-0.317427	0.316793	-0.399138	0.360425	-0.412291	0.833352	0.330843	-0.577588	1.80818	-0.00607347	1.50986
CG2331	TER94	565	443	658	0.0546875	0.0746026	-0.258022	-0.778241	0.818348	-0.860613	0.280457	0.189357	-0.483031	0.630281	0.91581	-0.157684	0.417258	0.544044	0.81027	0.390702	-2.07412	-0.0857001	0.656754	-0.828463	-0.424312	0.493874	-2.27754	0.0855059	0.433354	-4.93154	-0.0477692	1.70005	-0.298225	0.329197	0.979062	-0.651208	-0.0759241	-0.241482	-0.163923	-0.188796	1.62153	-0.517322	0.142332	0.75398	-0.456101	0.3561	-0.583927	-0.531297	1.73294
CG31484	CG31484	786	247	687	-0.628501	-0.131098	1.17194	-0.362461	-1.30491	-0.0896971	-0.164158	-0.183	-0.548221	0.786688	1.71557	0.66421	1.73008	-1.28586	0.951738	0.387766	-5.88172	0.484268	-0.00659322	-4.11364	0.266915	0.424449	-6.32395	0.638974	0.1036	-7.11479	0.60348	-0.149914	0.441453	-0.250674	1.82353	0.565937	-0.23099	0.383532	0.297251	-0.140726	1.00345	-0.914756	-0.380807	0.155418	0.862505	-0.548888	0.562189	1.5509	0.23433
CG2346	FMRFamide-related	672	559	593	0.269164	-0.730094	-0.333907	0.633837	0.656131	-0.608808	0.391522	-0.452194	-1.03536	0.118992	-0.96983	-0.312911	0.248279	0.398133	0.480666	0.802264	-0.523625	0.366832	0.963256	-1.10079	-0.0216523	1.0479	-0.220084	0.374543	1.06324	-2.45178	-0.326767	-0.185609	-0.153012	-0.229962	-0.030854	0.905726	0.291583	0.791312	-0.126919	0.552753	-0.506886	0.691668	-0.558685	0.287637	-1.14096	0.0843785	-0.400908	-0.388597	1.79781
CG2380	Nuclear factor I	705	610	682	0.480444	-1.03429	-0.496608	0.535889	0.135689	-0.18798	0.0919689	-0.418394	-0.314396	-0.719107	-0.700966	1.02711	0.595465	-0.129698	1.15953	0.669009	-1.17957	0.0301139	0.54706	-0.409562	-0.282945	0.826873	-1.2339	0.265915	0.314919	-0.711583	-0.332815	-0.317446	2.09574	-0.266989	0.542024	1.45861	-0.558779	0.537955	0.949031	-0.77661	-0.442962	1.00771	-0.864394	0.410171	-0.050948	-0.219008	0.821582	1.92678	-0.641993
CG2381	Syt7	801	636	739	-0.339306	-0.420211	-0.620885	0.0494065	-0.693615	0.177283	0.458078	-0.338148	0.373376	-0.0404012	-0.102414	-0.0988796	0.445317	0.299485	0.270663	1.36139	-5.66444	-0.0575345	2.48416	-2.70475	-0.248241	1.52151	-3.10145	0.0185523	2.15185	-5.28703	-0.171028	1.76462	0.481884	0.0915323	2.61004	-0.359131	0.0822235	1.81294	-0.718022	0.328534	0.351801	0.175234	-0.418332	-0.590103	0.00146241	0.876142	1.3066	-0.233964	-1.13956
CG2397	Cyp6a13	664	589	699	1.49243	-0.884934	-0.33026	-0.234	0.760232	-0.356005	-0.16758	0.770477	-0.453411	0.100215	-0.689769	0.0340299	0.512253	0.936478	0.84414	0.720527	0.161794	0.430422	0.706492	0.53686	-0.0470131	0.843004	0.183907	0.591062	0.926717	-0.449158	-0.547671	-0.0945785	2.39192	-0.242601	0.361736	0.85557	-0.438253	0.164454	0.205563	-0.820581	-0.444846	-0.0283028	-0.973433	-0.508508	-0.547914	0.0241765	0.941389	0.161251	-0.945287
CG2411	patched	536	638	600	1.58875	-0.278417	-0.451148	-0.852636	-0.532085	1.12595	1.14395	0.135951	-0.116708	-0.505095	-0.196282	0.927917	-0.391147	-0.314326	0.782728	0.142558	-5.2077	-0.773012	0.668984	-1.39497	-0.862608	0.274655	-6.19557	-0.69683	0.182456	-4.29594	-1.38395	-0.899506	0.349081	-0.332963	-0.6132	-0.489095	-0.0702132	-0.758733	-0.407924	0.475152	-0.943541	-0.478007	-0.212578	-0.102003	-0.726033	-0.675589	-0.0418876	0.544733	-0.85104
CG2412	Rad51C	686	671	884	0.481912	2.39765	0.0550532	0.698053	1.59013	-0.592425	0.294914	1.96621	-0.307584	-0.483211	0.194037	0.941079	0.570595	1.26896	1.89272	0.558219	4.38011	-0.0615414	0.448655	5.88947	-0.297494	0.68178	1.33141	-0.0273947	1.3735	2.07649	0.195222	-0.143957	-0.379002	0.696864	-0.228051	-0.0953969	0.0797986	0.120176	-0.408283	0.508548	0.575183	0.60061	-0.12988	-0.618859	1.25393	-0.546469	0.213292	0.18662	-0.209087
CG2448	alpha1,6-fucosyltransferase	682	642	682	3.33642	-0.243493	-0.301293	1.5816	1.30192	1.03144	-0.868313	0.692016	0.159559	1.26896	-0.0982656	0.70198	0.692312	-1.5689	0.93085	0.701479	0.90721	1.31807	0.898418	1.38225	1.56095	0.83492	1.0334	1.27638	0.859445	1.12186	1.31421	-0.272382	0.520435	-0.215909	-0.474184	-0.163012	-0.739382	-0.649087	-0.628681	-0.473432	0.786794	-0.00113146	-0.75998	-0.246116	1.00396	-0.614574	0.781831	0.206883	-0.761961
CG2453	CG2453	664	452	766	1.51381	-1.00577	-0.0223754	-0.558608	0.664014	1.70383	-0.227587	0.54954	-0.709701	-0.661332	-0.219031	-0.34601	0.427139	0.181152	1.32706	0.528699	-3.86671	1.72816	0.503779	-0.67871	3.52285	0.713437	-4.09546	1.77064	0.214942	-3.2958	2.04786	-0.486167	-0.58792	-0.546955	-0.677398	0.278743	-0.521167	-1.14524	0.0361247	-0.417689	0.817741	2.01731	-0.0239531	3.73673	0.166059	0.488062	2.7751	1.71283	-0.227562
CG2469	CG2469	479	492	748	-0.084719	-0.929305	-0.080057	-0.75069	-0.3891	2.97235	-1.0632	-0.0180796	1.34014	1.68983	0.539435	0.179681	-0.789401	-2.29413	0.650646	-0.528297	-4.82136	-0.376817	-0.011668	-2.66112	-0.719623	-0.544785	-5.75307	-0.237607	-0.743477	-3.78052	0.728404	0.837327	-0.563153	-0.435746	0.3209	0.592106	-0.59066	0.627126	2.25869	-0.563938	0.135245	-0.383102	-0.9795	1.64145	-0.708833	-0.147575	2.48936	-0.851238	-0.126281
CG2471	Sclp	710	480	841	-0.309451	0.382055	-0.584894	-0.501302	-0.686392	-0.546449	-0.327299	-0.192714	0.107005	-0.627952	-0.235437	1.45389	0.649693	-0.0349498	1.32886	0.658508	-1.72693	1.21981	0.544136	-1.23857	0.860732	0.738454	-1.02625	1.3914	0.796729	-2.80384	1.59806	-0.0508268	-0.320046	0.212389	0.763615	0.0221675	-0.0189364	-0.00230397	0.0909917	-0.150771	-0.363466	-0.95787	0.162895	1.38954	-0.533563	-0.211302	1.88416	-0.252529	0.0446594
CG2478	CG2478	688	468	846	0.939524	0.724559	3.40073	0.453979	-1.11305	2.16482	0.937132	-0.326027	0.00166273	0.468112	0.863911	0.524173	0.596402	0.600728	1.6917	0.632871	-0.970333	0.00517822	1.06837	-1.05099	-0.349881	0.7567	-1.04332	0.153041	0.84629	-3.98827	0.400134	-0.922759	-0.0757623	-0.358328	1.13248	-0.264939	-0.658363	0.486174	-1.09751	-0.512266	0.4047	1.38439	-0.580045	-0.112207	-0.558798	-0.278935	1.43807	0.0992929	0.35514
CG2488	(6-4)-photolyase	619	643	862	-0.142334	-0.632265	0.0535262	0.181312	-0.178674	0.465578	0.65572	-0.0244247	-0.226566	0.284549	-0.676213	-0.392415	0.63372	0.907692	1.5137	-0.53849	0.447978	1.38331	-0.67663	0.147329	1.39604	-0.389543	0.565191	1.59164	-1.59453	0.499061	1.96999	-0.295213	-0.115479	-0.52544	0.831106	-0.588634	0.10613	-0.432799	-0.965646	0.582653	-0.2278	-0.605442	1.51807	-0.544888	-0.555876	-0.371222	1.74988	-0.360321	1.2447
CG2493	CG2493	849	497	749	-0.250925	-0.44686	-0.501641	-0.173328	0.832199	-0.679774	1.38793	-0.0811303	0.322855	-0.568979	-0.193278	-0.449074	0.512733	-0.198859	1.02786	1.32948	0.553673	0.897398	2.32332	-0.0512484	0.726147	1.56641	-0.261783	1.08881	2.29319	-0.555724	0.468952	1.42457	4.21909	-0.542159	-0.488483	1.84187	0.150273	-0.316684	0.143	0.0343322	-0.194638	0.884438	0.0287748	1.99952	2.11177	0.024909	2.88465	2.6967	-0.427948
CG2503	antimeros	670	481	716	1.82966	-0.818006	0.353704	0.645233	-1.23158	2.41932	-0.874275	-0.10469	0.116319	-0.940581	-1.10403	-0.518193	-0.125644	-0.985864	0.688985	1.08526	-1.89659	0.661597	0.486816	-1.1072	0.398943	0.812007	-1.84514	0.794764	0.430468	-4.1403	1.04964	0.28968	0.898068	-0.0616167	0.493747	0.378104	0.357153	-0.239332	0.674601	0.581405	-0.118078	0.0019295	0.260346	2.82473	0.327914	-0.108942	0.84994	0.344267	0.580344
CG2505	alpha-Esterase-2	768	584	849	-0.2444	0.740313	-0.529732	-1.01574	-0.666379	0.439826	0.497746	-0.622725	0.595791	0.315825	0.413812	-0.556223	1.20972	0.460179	1.34905	0.631034	0.088855	0.811365	0.556955	-0.310897	0.632494	0.794238	0.0369279	1.08689	0.867068	-0.448431	0.85024	-0.388325	0.438446	-0.173299	-0.708947	-0.0406526	-0.319482	-0.406902	-0.508435	-0.54278	-0.689864	-0.371754	0.0843037	1.80771	0.26479	-0.249261	0.0391627	-0.523043	0.00387451
CG2508	cdc23	771	549	825	1.96265	-0.675063	2.04605	0.622566	-0.00172484	2.54387	0.157443	-0.680547	-0.467741	0.284593	-0.168565	-0.608056	0.815507	0.194961	1.68292	0.921551	0.464077	1.63043	0.834545	0.278852	1.45426	1.15088	0.242489	1.60421	1.7593	0.0213943	1.62953	0.188344	-0.256802	-0.286135	1.00192	0.791527	0.130437	1.32885	-0.510297	-0.325293	0.442362	2.64433	0.419842	1.45478	1.78736	0.293164	3.11904	0.439735	0.112403
CG31547*	CG31547	742	558	673	0.315539	1.00972	0.128787	-0.434908	0.805044	1.09555	-0.367586	0.325819	-0.178885	0.0927794	0.16608	-0.750121	1.53315	-0.201341	0.997456	-0.607712	0.383853	1.35977	-0.536416	1.01265	1.90523	-0.451833	0.426447	1.3667	-1.25517	0.291347	1.65764	0.387814	0.30178	-0.494517	1.49818	-0.54077	-0.150964	-0.19199	0.0656696	-0.402778	0.890434	1.16576	-0.396143	-0.0831691	-0.0324271	-0.0191134	1.35668	1.11714	-0.217982
CG2512	alpha-Tubulin at 84D	447	434	516	3.24523	6.01004	4.93554	3.67135	2.18491	4.93485	6.06072	1.79167	4.98647	3.23164	3.37328	0.791959	0.468192	-1.69744	0.521539	3.39202	3.7199	1.4886	7.13062	7.0076	3.66668	4.69875	5.4154	1.02553	5.38128	5.11443	1.54403	9.19681	7.71774	3.10974	12.1396	8.98082	3.27763	9.90255	7.88387	3.81046	7.98193	9.00638	2.72673	-0.306072	0.422484	0.883772	3.00678	2.17715	0.575825
CG2520	like-AP180	746	526	604	2.9506	1.14235	1.13376	0.45967	-0.86476	2.01541	0.944897	-0.43331	-0.68827	1.50063	0.145267	0.921544	0.376619	-0.115079	0.561998	-0.690282	-0.168522	0.634544	0.185087	-0.0433193	0.451682	-0.602418	-0.234596	0.618755	-1.09324	-1.88312	0.113943	-0.0336426	0.0602026	-0.309726	2.02982	-0.158278	-0.41442	1.74577	-0.146852	-0.772006	1.62359	-0.378901	-0.908767	1.6338	-0.956569	0.587108	-0.349373	-1.05696	0.57159
CG2522	GTP-binding protein	670	614	705	-0.0186292	-0.299092	-0.298759	-1.22919	-0.437343	0.717921	-0.902601	-0.456291	0.301187	-0.168932	-0.446144	0.976791	0.518644	0.727481	0.72233	-0.323036	-1.75687	1.29196	-0.293677	-0.535723	1.12086	-0.289978	-2.11536	1.19554	-0.358229	-4.21652	1.21654	1.92015	-0.423586	-0.497763	2.50113	-0.691452	-0.864427	-0.0600885	-0.383013	1.01598	1.74081	0.0770968	-1.12368	-0.385993	0.607967	-0.452093	1.45487	1.22126	-0.213587
CG2525	Hus1-like	599	473	534	-0.0302265	0.124515	-0.127663	-0.984688	-0.50652	0.50816	-0.266932	-0.284042	-0.778047	0.118725	-1.0102	0.183248	0.0651857	0.165139	0.0511271	0.295767	-1.24476	-0.247253	0.62953	-1.9663	-0.819817	0.327281	-2.20162	-0.115673	0.531462	-4.16988	-0.10705	-0.626018	-0.480413	0.549792	1.70142	-1.02388	0.000786265	-0.0982988	0.13161	0.608734	0.422262	-0.457494	1.3742	2.01654	-0.28111	-0.386164	-0.22894	1.29548	-0.0504876
CG2528	CG2528	677	433	799	-0.171796	-0.0686858	1.84268	-1.17777	-0.828446	1.19664	-0.694998	-0.539169	0.171955	-0.177075	-0.826023	-0.201156	0.437311	-0.14609	0.0859908	-0.742004	-3.06787	-0.667723	-0.816692	-2.3097	-0.151498	-0.48123	-3.40533	-0.58758	-1.6494	-3.20376	0.241429	0.45409	0.474446	-0.324864	1.29932	-0.867268	-0.576346	-0.238975	1.45336	-0.264578	0.435332	-0.488414	-0.392745	0.134232	-0.235514	-0.155114	-1.02178	-0.381461	-0.674866
CG32671	Rab GTPase 9Fa	684	516	609	0.559084	-0.637565	0.55794	0.121296	0.593218	1.70779	1.37291	-0.463572	0.932288	-0.350931	0.241372	-0.0683261	1.4685	0.346156	-0.385671	-2.6738	-1.05898	-0.976074	-2.23733	-1.06256	-0.674105	-2.86991	-0.900214	-1.05848	-1.51237	-2.93167	-1.33148	-0.826345	0.0680975	-0.670976	1.63388	-0.641168	-0.466892	0.725523	-0.249545	-0.335119	-0.268125	0.224846	-0.253098	-0.154901	0.891249	-0.302718	-0.296114	2.67048	0.0459712
CG2533	CG2533	686	622	751	-0.384324	-0.87804	0.869799	-0.68897	-0.0682063	-0.753025	-0.408684	-0.369144	-0.699888	-0.312668	-0.299434	-0.253319	0.348782	-1.58908	1.08223	-0.629236	-2.84187	0.390563	-0.757657	-1.04548	-0.115525	-0.457166	-4.45028	0.567212	-0.545907	-3.26084	-0.0930532	1.87636	0.148762	-0.423995	3.35334	-0.211495	-0.643627	1.50135	-0.459746	-0.467346	1.2822	1.22942	-1.31025	0.627858	-0.635576	-0.142531	1.31131	2.19507	0.439092
CG2534	canoe	788	441	736	-0.104796	-0.455423	-0.321897	0.153452	-0.0204161	0.162562	1.62913	-0.782283	0.131418	0.656919	-0.800806	1.39017	1.3147	-0.00786091	0.94308	0.819651	-1.66615	-0.0583003	0.534429	-1.5196	-0.578725	1.2072	-1.80838	-0.0332613	1.1041	-4.44533	-0.16591	-0.360936	0.164707	-0.329361	0.526198	-0.837548	-0.407417	0.0216982	-0.0180517	-0.523178	0.64409	-0.635172	-0.415275	-0.0033612	0.0666991	-0.180221	0.5858	0.0934459	0.711211
CG2540	CG2540	760	492	770	-0.692546	0.319095	1.83944	-0.482251	-0.453178	-0.194295	-0.324657	0.119599	0.0261685	-0.545706	0.195845	0.355025	1.461	-0.358185	1.06653	-1.1237	-7.29156	0.350181	-1.27533	-3.52466	0.131201	-1.50386	-6.69153	0.401431	-1.58193	-6.48858	0.436041	0.728139	0.657455	-0.197655	1.49791	-0.802794	-0.344022	0.775422	-0.819377	-0.149014	0.967069	-0.0531296	-0.606904	0.0810093	1.08754	-0.126845	0.165018	-0.794114	-0.697765
CG2543	CG2543	751	430	768	-0.294796	-0.32915	-0.513183	-1.20216	-0.79734	-0.56263	-0.322311	-0.764036	-0.0522056	0.494495	-0.515246	-0.153531	1.56736	-0.621438	-1.05745	-0.662023	-1.13812	-1.90911	-0.51263	-1.40603	-1.73291	-0.428938	-1.20991	-1.86392	-1.73245	-2.54295	-1.72077	-0.426733	-0.955034	-0.0722286	0.0993005	-0.233862	-0.775667	-0.744505	-1.08201	-0.441069	-0.276828	-0.532103	-0.613921	0.662773	-0.372965	0.378165	-0.369548	0.0851662	0.35472
CG32654	CG32654	756	484	703	0.477856	0.821131	0.472298	0.0422019	-0.60732	-0.465925	-0.246081	0.314726	-0.452961	-0.605251	-0.318301	0.6058	0.804619	0.213599	1.42926	1.07939	-2.99	-0.473412	1.17761	-1.82537	-1.15722	1.7275	-2.92057	-0.407412	1.35549	-2.6319	-0.564433	-0.370433	1.21942	-0.60504	-0.266885	-0.0804663	-0.485829	0.910715	-0.380965	-0.343253	-0.708124	0.246826	-1.07113	-0.0945678	-0.0425567	0.325199	-0.0600165	-0.210328	-0.90123
CG2574	CG2574	694	493	814	0.713517	-0.56343	-0.0655065	0.0419562	-0.652037	0.783871	-0.0456166	-0.523128	-0.240305	0.664859	-0.182254	0.792959	0.864119	-1.66525	1.22797	-0.167918	-7.05523	1.51684	-0.464378	-2.06673	1.70914	-0.0354581	-7.47252	1.64342	0.461354	-5.09185	1.66584	-0.429569	0.683039	-0.554743	0.0816135	0.232545	-0.880384	0.883344	-0.565197	-0.541608	-0.218443	-0.392013	0.082093	-0.665344	-0.406134	-0.292309	0.756791	1.10342	-0.343682
CG2577	CG2577	404	396	491	0.42968	1.13776	2.36241	0.273801	1.48621	5.78785	-0.477071	0.0609809	3.18945	0.775439	-0.2638	4.88669	-0.859334	-0.528879	0.118601	-0.153139	0.860977	0.187943	-0.168545	-0.529683	0.205295	-0.454563	-1.23448	0.120595	-0.386101	-0.308758	9.13916	-1.08639	-0.943455	15.3165	-0.203078	0.105747	19.8455	-0.291826	-0.685032	29.633	1.35857	1.13909	5.78527	-0.664789	0.329977	15.2461	0.667022	1.12255	27.6971
CG32659*	Tenascin accessory	657	453	846	1.54021	0.548437	-0.319378	0.470212	-0.224373	1.56037	-0.199316	-0.627585	-0.221005	-0.229321	-0.69816	0.629762	1.61484	-1.3407	1.79114	-1.54093	-0.725034	1.04947	-0.849283	-0.450225	0.703404	-1.48942	-0.680718	1.26291	-2.78005	-0.805066	1.31236	-0.876049	0.576874	-0.333117	1.56261	-0.722791	-0.68235	1.80687	-0.383917	-0.739396	0.635636	0.21654	-0.314758	-0.543066	-0.94534	-0.490264	-0.242469	-0.750111	0.0457555
CG32659*	Tenascin accessory	742	626	901	0.633459	-0.441818	0.179167	0.208127	0.22	0.910152	-0.491926	0.773463	-0.693406	-0.382653	0.32174	0.293802	1.35562	1.30268	1.31021	0.321028	-0.754938	1.93002	0.240178	-1.09144	2.17546	0.269328	-0.638632	1.99453	-0.537407	-1.8688	2.34987	-0.537929	-0.15399	-0.438299	-0.666952	-0.216766	-0.568724	-0.22551	-0.0876366	-0.482222	-0.606688	-0.0241628	-0.562163	-0.167703	0.176721	-0.518517	1.54951	0.242774	-0.240791
CG2604	CG2604	607	567	862	-0.540551	0.985474	-0.156519	-0.358717	-0.105675	-0.316845	-1.00967	-0.0119931	-0.0214485	-0.578215	0.67195	-0.144583	0.68305	0.794219	1.28611	-0.417744	-5.06655	1.88741	-0.783597	-2.79106	2.25591	-0.559467	-5.97409	1.93653	-0.535719	-4.85502	1.98857	1.69154	0.756377	-0.559405	-0.042471	0.879207	-0.298959	0.0676629	-0.0464165	0.0979791	1.90878	-0.250884	-0.895055	-0.0648212	1.00405	-0.0675292	0.46772	0.460487	-0.565586
CG2608	CG2608	524	695	627	-0.589739	2.84833	-0.0524755	0.363248	1.68458	0.908816	-0.527383	2.05565	1.02219	0.562387	1.17672	-0.011963	0.0891973	0.62587	0.816925	0.0935221	3.45081	1.86159	0.427909	5.71183	3.54189	0.225138	1.38694	1.25785	0.0610346	2.0286	1.34476	0.0534308	0.185847	-0.459381	-0.0579203	0.181421	-0.814005	1.74515	-0.233261	-0.540111	1.55608	0.219706	-0.727905	1.80184	-0.108991	-0.424673	-0.259699	0.536227	0.655175
CG2614	CG2614	766	816	572	-0.55758	-0.517465	-0.640667	-0.377795	-0.560817	-0.173833	-0.512388	-0.194368	-0.456422	-0.70469	-0.275402	-0.478849	1.48114	0.408306	0.405771	0.755156	1.33165	0.399141	0.423654	0.812356	-0.151379	0.837191	1.74171	0.343479	0.89749	0.147917	-0.0291144	-0.765154	-0.100946	-0.732389	1.07053	0.381375	-0.321546	-0.867718	-0.350677	-0.717502	-0.417784	-0.585436	-0.60347	0.992771	0.693256	-0.640933	2.85834	0.491447	-0.0358986
CG2615	IkappaB kinase-like 2	618	750	676	-0.0479786	0.484838	-0.117705	-0.3118	0.0198591	2.24654	-0.213967	-0.202814	2.2637	0.420353	0.440955	0.261241	0.785933	1.44062	0.838561	-4.03587	1.22981	1.48253	-3.12439	1.81379	3.18041	-4.12942	1.28611	1.38456	-3.28053	0.437918	1.63294	0.229245	1.70535	-0.308587	1.44277	0.770353	-0.360445	0.274057	1.53984	-0.68651	1.30434	2.31315	-0.472171	1.58976	-0.0699094	0.909533	-0.25042	-0.0918216	-0.00460867
CG2616	CG2616	384	744	547	1.69739	-0.848487	0.671542	1.09776	-0.662902	2.14589	-0.452453	-0.270139	0.56321	-0.338777	-0.422247	-0.463578	-0.360673	0.718418	0.563326	-0.809205	0.846982	0.303876	-0.930761	0.301333	-0.09503	-0.881766	1.00977	0.290375	-0.565969	-1.30859	-0.286169	0.89785	-0.708033	-0.41811	0.192138	0.0562774	-0.765613	2.55487	0.0976874	-1.10144	0.262754	1.52929	-1.29359	1.48095	-0.454879	-0.129078	-0.586972	-0.622732	-0.246114
CG2621	shaggy	486	711	672	0.696491	3.07147	1.03101	0.736377	-0.198606	2.82531	1.14302	0.0172104	0.926245	1.93113	0.249291	-0.0247688	-1.18983	-1.05167	0.842866	-1.48321	1.16033	1.28162	-0.579218	2.06093	1.57827	-1.51893	1.40054	1.32938	-1.88302	1.82959	1.26899	0.659536	1.82554	-0.462935	0.662388	0.116943	-0.0772911	0.264977	-0.17646	-0.653127	-0.928013	1.95291	-0.844914	1.70288	-0.702294	1.35791	-0.0528638	-0.285464	1.70175
CG2637	Female sterile (2) Ketel	657	632	437	-0.521387	4.39539	-0.412279	0.152425	-0.0049618	1.23729	-0.119528	0.261222	1.01457	0.635896	1.82686	0.0134083	0.0362953	-2.0713	-0.122508	0.72104	1.51014	0.882991	0.96738	6.37938	2.37647	0.914635	0.9625	0.491323	2.33882	3.76367	0.681062	9.54707	8.41122	2.24013	8.33812	7.40906	2.04963	4.96904	5.87028	2.63373	8.20361	9.63312	4.11753	0.348339	2.15607	0.945517	1.6534	1.84916	1.68481
CG2641	CG2641	431	813	654	-0.166131	0.578402	-0.447276	-0.35647	0.522805	0.632197	-0.0279352	0.672441	-0.688179	-0.243159	1.04691	-0.453709	-0.296726	-0.249617	0.737133	-0.565764	3.36889	0.951843	0.544638	6.52328	0.900418	-0.473088	3.03166	0.977358	0.363838	3.81425	1.15149	0.202192	0.107705	0.524423	0.596692	2.21923	-0.254611	0.221969	1.84812	-0.337184	2.562	4.15361	3.0141	2.8926	-0.191964	-0.0276511	4.70387	1.89689	-0.773358
CG2647	period	727	827	984	-0.168441	2.3681	0.578088	-0.315652	2.0332	-0.165212	-0.520507	2.10902	-0.698633	-0.571661	1.2379	-0.39923	1.16453	-1.82099	1.21077	0.41687	2.83099	0.690193	0.00872404	6.90028	0.321433	0.516037	2.23728	0.588413	-0.168087	3.42798	0.564732	0.198294	1.00201	-0.0912464	0.368527	1.3618	-0.43616	1.17351	2.11707	-0.573321	1.34092	2.25424	-0.782485	-0.716936	-0.57132	0.157622	0.996458	1.60181	-0.146033
CG31473	CG31473	782	814	759	0.0166667	-0.408554	0.57884	0.45434	0.845728	3.64134	-0.194544	0.755049	1.25308	0.416665	-0.211865	-0.496926	1.42925	1.41221	0.258158	-0.309543	-0.554415	-0.481795	-0.229025	-0.106818	0.362054	0.0291722	-0.784103	-0.46169	0.451981	-2.16896	-0.83122	0.767349	-0.519163	-0.569797	0.580559	0.0172492	-0.059391	0.585965	0.251181	-0.670376	-0.118988	1.3762	-0.649596	-0.068073	0.518228	0.852489	1.06928	0.119452	-0.764442
CG2655	Helix loop helix protein 3B	730	643	757	0.347235	1.72812	2.16323	0.0751564	-0.299587	2.30479	-0.315623	0.264183	-0.223672	0.0592222	0.186274	-0.651384	1.21053	0.399401	0.864833	0.0179543	0.795361	0.566946	-0.225092	2.093	0.534377	-0.108032	1.02811	0.716259	0.448186	1.02648	-0.0165695	-0.24314	-0.468485	-0.452162	0.907019	-0.0845908	-0.243807	0.281668	-0.0470354	-0.184153	0.677941	1.78278	-0.780445	-0.0314215	0.351254	-0.0953902	2.39317	1.65581	-0.162619
CG2656	CG2656	764	768	846	-0.691733	0.032296	2.4419	-0.211184	0.15697	5.43604	0.0759735	0.438345	2.90477	0.0350714	0.767107	-0.184049	2.12016	2.42777	0.19171	-1.81707	-0.286896	-0.586835	-1.61316	0.111832	0.282384	-2.30324	-0.0103239	-0.460807	-1.84838	-0.108105	-0.733532	0.205391	-0.220585	-0.574864	-0.132595	0.650687	-0.167331	-0.473512	-0.0427333	0.152147	0.956067	1.91879	0.367461	-0.126924	-0.618093	-0.435628	0.991031	-0.097312	-0.66594
CG2658	CG2658	664	769	752	0.00894316	-0.632167	1.53194	-0.775246	0.387481	4.39597	-0.899304	0.497919	2.18341	-0.550481	-0.102632	-0.184418	0.306065	1.06413	0.271496	0.503766	0.753556	-0.796353	0.3888	0.271532	-0.480063	0.631528	1.06317	-0.635752	0.700452	-1.73583	-0.875958	1.62192	-0.294742	-0.22273	2.83581	-0.972641	-0.617472	2.14981	-0.758035	-0.470441	1.56671	0.819425	-1.06849	-0.408787	-0.415904	-0.713964	4.35203	-0.0783605	-0.788066
CG31187*	CG31187	781	820	730	-0.34427	0.458557	1.64404	0.41668	2.44931	2.84315	-0.459636	2.25612	1.0296	-0.238063	0.438872	-0.47852	1.33653	0.627766	0.424792	-0.144833	1.84131	-0.720314	0.0503041	1.63721	-1.16746	0.0364312	2.07609	-0.741885	0.649793	2.00617	-0.524718	0.502262	-0.279085	-0.473836	0.616019	0.483177	-0.498117	-0.225391	0.115348	-0.673823	0.0491338	2.88231	-0.787665	0.549877	-0.131296	0.146811	1.54365	0.798014	-0.551199
CG2669	humpty dumpty	894	723	787	0.377318	-0.134195	2.03736	0.344061	0.053778	2.67237	-0.354453	-0.0553041	1.58595	0.440267	1.16892	-0.428682	1.92037	1.31908	-0.599883	0.147853	0.69437	-0.810292	0.368799	0.87476	-0.277412	0.415483	1.08583	-0.707661	0.666483	-1.97435	0.434808	-0.272936	-0.63348	0.314057	2.17442	-0.724854	0.0529426	1.42369	-0.824015	0.120218	0.748684	1.05523	1.60397	0.538013	-0.830456	0.424664	1.96676	0.978304	1.05305
CG2670	TBP-associated factor 7	618	659	623	0.0906891	1.47637	0.98946	-0.0950998	-0.27673	1.17139	0.0352895	-0.45555	-0.250259	0.335512	-0.0467656	0.545369	0.262017	0.488388	-1.31535	-4.14066	0.935923	-1.90433	-1.86091	0.711924	-1.94181	-4.30561	0.998965	-1.98662	-1.79263	1.87828	-0.46461	2.29839	1.54648	0.561944	1.68041	1.78045	0.340755	0.688938	0.0316956	0.974521	1.90397	1.48864	-0.47304	-0.419327	-0.185886	-0.0330071	3.66065	0.0273808	1.01067
CG2671	lethal (2) giant larvae	684	650	862	-0.649895	-0.198432	0.0329485	-1.16049	-0.621302	0.636306	-0.505786	-0.839264	0.486599	-0.452373	0.0183142	-0.138552	0.928893	-0.678117	1.79092	-1.19374	0.663844	0.513479	-1.29458	0.54888	0.149178	-1.14956	1.08912	0.61689	-1.98801	0.597788	0.701638	0.113157	-0.550291	-0.527829	0.727383	-0.194667	-0.297727	2.97098	-0.752671	-0.477883	1.3755	0.875684	0.314605	-0.156107	-0.626006	-0.568977	-0.331899	-0.350933	-0.321155
CG2674	Minute (2) 21AB	566	474	666	-0.703473	1.47087	0.914965	-1.03578	1.83231	0.460948	-0.581051	0.0729366	-0.27071	0.642621	1.87287	-0.463648	0.823793	-1.81493	0.280904	0.145947	-0.439995	0.0426735	0.529617	1.47361	-0.344996	0.23524	-0.383518	0.000770165	0.436819	-0.509335	-0.121688	-0.621479	-0.322986	-0.49166	0.312188	0.32663	-0.347646	-0.214968	-0.382323	-0.14016	0.871419	0.464928	0.2928	-0.388454	-0.11373	-0.571769	2.96745	0.643859	0.401365
CG2675	Csat	766	655	866	-0.764745	1.73682	0.0760491	-0.575528	0.525661	-0.482917	0.146479	2.30123	0.129334	-0.504518	-0.332789	-0.0973278	1.85645	0.263889	1.38165	-1.58795	0.721478	1.87252	-1.08803	0.804877	2.28091	-1.76084	0.917962	1.8905	-2.05223	-0.81842	2.07901	0.406765	-0.457764	-0.372818	2.4098	-0.047339	-0.44919	-0.26908	-0.564605	-0.602376	-0.068436	-0.315475	-0.481288	0.278845	0.339824	-0.253968	1.73013	-0.469858	-0.736805
CG2677	eIF2B-beta	772	434	821	-0.540704	-0.585348	0.336579	-0.56888	-0.71795	0.267491	-0.6941	-1.04694	-0.53972	0.46494	0.890022	0.289536	1.35482	0.170886	1.32231	-0.402212	-1.736	0.910008	-0.551312	-2.91887	0.538611	-0.273329	-1.13694	1.09585	-0.0170365	-4.36292	0.896551	0.178979	-0.170547	-0.0532853	1.81316	0.77518	-0.1807	2.69841	-1.11711	-0.223455	-0.449595	-0.810656	0.283139	0.0489504	-0.24659	-0.918419	-0.412037	-0.106208	0.668316
CG2678	CG2678	566	810	831	-0.50617	-0.351789	0.503025	0.108056	0.293728	1.04821	-0.454484	-0.138146	0.37518	-0.157105	-0.617696	-0.721064	0.708058	1.20599	1.06734	-0.992836	1.47315	1.63433	-1.53129	1.07867	1.49264	-1.4668	1.57557	1.61314	-2.63476	1.1825	1.22885	0.0830852	1.55604	-0.451459	-1.06888	0.21192	-0.646044	-0.632348	0.240396	-0.568401	0.0778991	-0.483311	-0.868704	-0.191393	-0.206505	0.349752	1.05882	0.699181	0.470518
CG2679	goliath	764	787	786	-0.355994	0.168464	0.430288	-0.0820793	1.08824	-0.545119	-0.308245	1.30846	-0.600862	0.157008	0.0562762	-0.481977	1.12694	1.10219	1.05804	0.639508	1.01173	1.24152	0.437779	0.440659	1.24681	0.735967	1.08896	1.31154	-0.156729	-1.08529	0.782318	0.477975	-0.0402424	-0.562608	-0.165347	0.0305488	-0.385673	-0.300031	-0.965786	-0.363499	0.350378	1.14091	-0.408363	0.184784	1.72491	-0.471126	-1.00397	-0.456131	-0.186982
CG2680	CG2680	411	565	657	0.331456	3.65383	0.647199	-0.543041	1.9905	-0.364916	-0.84954	1.20462	0.667567	-0.842284	-0.199487	0.10501	-0.344483	-0.395792	0.848079	-0.611498	0.522886	1.80072	-0.475048	1.94378	3.2961	-0.625442	0.35515	1.6718	-0.265337	0.457807	1.73185	-0.00304265	-0.591569	-0.528009	0.443804	-0.697496	-0.455106	-0.194333	-0.909456	-0.464477	1.85975	0.230808	-0.72803	0.177641	-0.468047	-0.430386	1.11183	0.119391	0.467388
CG2681	CG2681	597	721	849	-0.252861	-0.559488	-0.605472	-0.96546	-0.576409	1.10614	-0.497322	-0.30022	-0.167868	-0.357928	-0.541934	0.531383	0.179251	1.37486	1.51769	0.335355	-1.87211	1.02818	0.522192	-1.6742	0.729766	0.508162	-2.09911	1.17246	0.43132	-0.820338	0.934065	0.131366	0.0866412	0.441283	0.576573	-0.809905	0.0687771	0.260089	-0.17367	-0.338075	-0.988275	0.896767	-0.425305	-0.402674	1.09781	-0.463829	0.0251586	0.135137	0.0927491
CG2682	d4	896	610	793	0.428398	-0.410927	0.948507	1.28179	-0.386613	4.67829	-0.326929	-0.747007	-0.288855	0.81463	0.165544	-0.0627103	1.12646	0.640032	1.23411	1.49978	0.300114	0.0187462	1.42342	-0.0934366	-0.381358	1.67963	0.339468	0.0265099	2.15002	0.495892	0.212328	0.591255	-0.426565	-0.310462	0.620713	0.831877	-0.196798	0.846282	0.763785	-0.418375	0.661555	0.843501	-0.230262	-0.160447	0.0982781	0.530812	1.05052	-0.0161617	1.54044
CG2684	lodestar	997	793	865	2.18124	1.00865	-0.0924428	1.33638	0.405503	-0.0943392	2.74831	-0.537696	-0.617574	-0.319265	-0.339568	-0.379181	1.30819	1.19439	1.17609	2.18514	1.52028	0.766074	4.06962	1.0336	0.403026	2.19637	1.7724	0.931092	3.36544	1.08093	0.518821	-0.00558052	0.597146	-0.144402	0.71226	-0.0970658	-0.249298	0.678134	-0.659506	-0.221515	-0.0354067	-0.139255	-0.48359	0.99922	1.12694	-0.324633	2.43396	-0.227927	-0.203553
CG2685	CG2685	810	549	754	-0.596915	-0.0259419	-0.661996	-0.0284727	-0.678233	1.13119	0.453554	-0.893775	0.435063	0.63293	-0.972272	-0.360684	0.226402	0.446371	-0.982658	1.48803	-2.10276	-2.40518	2.83249	-1.82563	-1.68889	1.54566	-2.02087	-2.5715	2.4754	-2.68289	-1.45836	3.22452	0.634402	-0.254509	3.31523	-0.159713	0.0220446	2.11678	0.0986316	0.578274	0.12661	-0.470163	1.92101	-0.18879	0.62477	0.737975	0.524829	0.567744	0.161141
CG2691	CG2691	722	774	830	-0.717897	-0.0648314	-0.062466	0.822057	1.03413	3.26813	4.23046	1.99955	1.33127	-0.0659205	-0.480628	-0.229802	2.06474	1.14942	0.679832	0.992677	0.630986	-0.799677	1.23941	0.345521	0.127354	1.21893	0.997923	-0.693891	1.57474	-0.850647	-2.00325	0.252035	0.578158	-0.109661	1.32431	-0.823971	-0.173532	3.82857	-0.514747	0.132395	-0.375098	-0.203322	-0.0597553	-0.658515	-0.379132	-0.401132	0.223684	-0.301228	-0.269412
CG2692	gooseberry-neuro	461	648	585	-0.426033	-0.0790696	-0.697025	0.138752	-0.305605	-0.281487	0.791731	0.540414	-0.559826	-1.12575	-0.475401	-0.49742	-0.715468	-1.30078	-1.50591	0.0104742	0.910665	-2.88614	2.54448	4.47738	-2.15481	-0.0583899	1.07527	-3.06695	0.282701	1.23361	-3.4766	1.7675	-0.139169	0.0110221	3.89762	-0.419268	-0.231086	0.923643	-0.542479	0.168851	-1.25311	-0.00325115	-1.00363	-0.125644	-0.217441	-0.233726	2.40534	-0.452915	-0.203258
CG2698	CG2698	758	536	663	-0.201937	1.43076	-0.442642	-0.504384	0.278281	2.82287	0.103914	-0.172531	0.94673	0.4356	0.873654	0.498006	1.76609	-0.235088	-0.168409	0.121387	-6.09419	-1.46724	-0.0237214	-2.94848	-0.975385	0.602813	-2.81651	-1.70042	0.0266038	-7.15363	-2.5266	0.668474	-0.534132	0.197264	1.03695	0.0351588	0.414766	0.796334	0.166126	0.55874	0.0965017	1.2705	-0.166523	0.520077	-0.631631	-0.381579	0.656936	1.71326	0.864861
CG2699	Pi3K21B	818	288	547	0.707014	0.68292	-0.82555	1.23276	0.391695	1.48639	3.98532	-0.342051	1.57495	-0.197033	-0.0273025	-0.0522135	1.9239	-3.27905	-0.165978	2.85461	-0.171382	-1.18157	4.72829	3.47334	-1.60656	2.05935	-0.586567	-0.962642	2.61985	-0.470075	-3.11331	-0.522374	2.70006	-0.363083	-0.418119	2.53284	1.15276	-0.610267	2.27553	1.71183	0.474269	4.53954	0.944288	-0.3677	-0.241879	-0.578608	0.244984	2.52641	1.52148
CG2701	CG2701	667	476	653	0.743271	-0.158138	-0.766326	0.330907	0.854037	2.11782	1.21992	0.519237	-0.0182792	0.314792	-0.143436	0.564344	0.875882	-0.305052	0.95694	0.826688	-0.604133	0.00609659	1.3206	-0.685646	-0.0563691	0.848987	-0.246221	-0.00441453	1.01839	-1.21767	-1.18938	-0.609528	0.643798	-0.256703	-0.595645	-0.699656	-0.319896	-0.301382	-0.4879	-0.432231	-0.0880969	-0.83711	1.0474	0.469182	-0.518979	-0.50076	1.34815	-1.1516	0.466736
CG2702	PSEA-binding protein 95kD	798	583	477	1.2732	0.263615	2.27502	0.53569	0.465203	5.74356	1.32348	-0.385348	6.44447	0.429251	1.26556	5.22554	0.968201	0.92114	6.4567	1.19843	-2.62214	6.11778	2.82909	-1.65648	9.83241	1.42964	-2.96873	7.87302	1.72655	-0.590325	8.19558	1.08564	1.10365	11.5825	1.55078	0.355001	16.3244	0.0261899	0.442805	22.9526	0.531968	0.340274	6.25004	0.769278	-0.499317	13.1552	-0.0426477	0.00807598	25.1008
CG2711	deformed wings	614	588	601	0.820979	2.10185	-0.263523	-0.0607204	-0.0376065	-0.153742	0.471633	-0.45084	-0.0435214	-0.579059	-0.780426	-0.631659	0.439269	-0.0507187	0.820606	0.0692085	-1.53886	-0.0287067	-0.00724261	-1.4981	-0.413315	-0.0414337	-1.03148	0.0406819	-0.294987	-2.92569	-0.987382	0.973073	1.38939	-0.705786	0.332357	0.781031	0.0535584	-0.825675	1.54797	1.12143	0.686648	-0.388169	-0.539609	0.492017	0.431947	-0.122503	0.490142	0.574441	0.17999
CG2712	CG2712	797	616	659	0.880361	1.11125	2.38386	-0.0128945	-0.176531	6.39383	2.28186	-0.243785	3.09268	-0.38201	0.364073	-0.554369	2.06747	-0.0132996	-0.412812	1.40506	-1.92118	-1.67554	3.48573	-1.36058	-0.645301	1.62822	-1.95134	-1.67928	2.47238	-1.12609	-1.87945	-0.669133	0.439222	0.0736916	0.876303	1.23682	-0.101572	0.19326	0.175955	-0.456664	0.0215637	-0.343399	-0.0967565	-0.46328	-0.122478	0.665451	0.672269	-0.773153	0.976653
CG2713	tiny tim 50	1054	657	768	-0.125365	0.869377	-0.15771	0.802476	-0.176363	2.51793	2.6061	-0.144315	0.698133	-0.501747	0.324015	-0.26296	1.63707	1.48573	1.22323	2.19243	-3.83854	0.505717	2.8332	-2.30391	0.492921	2.24901	-4.61078	0.551052	3.02705	-2.97753	0.265954	-0.134425	-0.449129	-0.0290753	1.99588	-0.459708	-0.803256	0.160893	-0.601135	0.0302596	1.89786	0.643786	-0.511312	1.43794	0.579135	-0.106558	1.17661	-0.620022	-0.0967398
CG2714	deformed wings	1007	624	676	0.223888	-0.0970009	-0.277765	0.61884	-0.388518	1.40873	1.47846	-0.742264	0.220069	0.375508	0.390611	-0.39354	1.25499	-0.725782	0.670562	2.25232	0.113716	0.682256	3.00511	-0.0265397	0.869218	2.13789	0.26377	0.80678	2.97839	0.978342	-0.107076	1.09886	1.09114	0.30547	0.538621	0.202171	0.159098	0.98208	-0.10967	-0.176682	2.24268	0.660614	-0.908449	-0.255679	-0.594658	-0.350067	0.433561	0.145596	-0.424672
CG2718	Glutamine synthetase 1	1014	654	648	0.537331	0.889195	0.76036	-0.763482	-0.593088	-0.501555	-0.0418184	-0.0463593	-0.547099	-0.0225217	-0.120741	-0.210728	1.49439	-0.455342	-1.53174	1.23341	0.917757	-2.13563	1.14414	1.83204	-1.87889	1.52027	1.12082	-2.04948	1.58321	1.31708	-0.104331	0.598327	2.40707	-0.155331	2.00832	0.409904	0.384936	-0.468509	-0.0509335	0.599964	-0.168813	-0.582305	2.50444	1.64373	1.11806	-0.610214	1.49443	-0.0197619	0.957475
CG2720	Hsp70/Hsp90 organizing protein homolog	809	394	657	1.97433	-0.669435	-0.36123	-0.526497	-0.0883321	1.77359	-0.471009	0.470862	-0.127435	-0.538055	-0.485454	-0.592885	0.722004	-0.539197	-1.1549	0.0503081	-4.20743	-1.94975	-0.18484	-3.09988	-1.59803	0.501147	-4.9193	-1.99447	-0.191359	-4.33939	-0.821662	0.499581	-0.461263	-0.392111	-0.752036	-0.0407183	0.0300206	-0.122169	-0.651764	-0.20467	0.128967	-0.792138	0.701882	2.208	-0.680717	-0.510706	1.75209	-1.17839	1.27551
CG2727	epithelial membrane protein	1038	432	666	-0.236249	0.833791	-0.0503548	-0.0310956	0.638645	2.50677	0.652994	-0.918186	0.938884	0.851101	-0.765918	0.34025	1.54546	-0.967524	-1.1751	1.62093	-1.22451	-0.824671	1.5691	0.111704	-0.200691	1.84208	-1.09579	-1.07337	2.54207	-3.15618	-0.688217	0.48056	-0.202651	0.569279	2.00463	-0.173313	-0.151076	1.30405	-0.550286	-0.00267084	2.38986	-0.32575	2.16251	1.08038	-0.871493	-0.619421	3.68346	0.0334559	0.5685
CG2736	CG2736	775	577	780	0.892629	-0.237765	0.265206	-0.0865589	1.51154	0.169617	0.413	1.26147	-0.320779	-0.514621	0.444557	-0.312226	1.47363	-1.31549	0.211254	0.722105	0.504778	-0.391265	0.300526	0.231878	-0.575176	0.590868	0.427436	-0.612289	0.0687745	-1.20089	0.463044	-0.851251	-0.709931	-0.0327672	-0.418618	-0.292923	-0.268527	-0.277805	0.213753	-0.388688	0.121358	1.45706	0.517114	0.163795	-0.423847	0.0802953	0.310903	-0.663622	-0.800019
CG2746	Ribosomal protein L19	913	634	745	4.2421	2.58823	5.2965	3.1092	0.522477	7.41124	1.58316	0.567	4.10088	0.925211	-0.205143	0.188827	0.236119	1.64646	-1.60786	-0.531282	-5.10501	-1.88226	0.473993	-0.76367	-0.832136	-0.447664	-3.41825	-2.26685	1.29004	0.388327	0.0425877	3.21296	1.39036	2.91923	3.4002	3.01995	2.11375	2.39577	1.53576	2.31403	4.19611	4.15742	5.29545	0.941596	1.94512	3.11579	1.28144	0.829225	6.56611
CG2747	CG2747	838	624	797	-0.251189	-0.13978	0.614882	0.756333	-0.697324	-0.0521504	1.77741	-0.685198	0.43899	-0.457043	0.160788	-0.00700793	0.904409	-0.776785	-0.849391	1.28523	0.289318	-2.63931	1.69053	-0.124049	-1.98524	1.51443	0.425992	-2.93884	1.63177	-1.01757	-2.87083	-0.635561	-0.526042	-0.152021	0.186723	-0.648052	-0.0618752	0.581647	0.100236	-0.649275	-1.09087	-0.457111	-0.677865	0.590229	-0.401698	-0.0982202	1.0276	-0.535532	-0.454835
CG2759	white	834	540	663	-0.453074	-0.161016	3.03788	-0.0782307	0.380151	3.98223	-0.211801	0.214069	0.388949	-0.778959	0.911678	1.19918	1.56812	0.124936	-1.11139	-1.13848	-1.68707	-2.11197	-0.624039	-1.07108	-1.24551	-1.17442	-2.18391	-2.22696	-1.74759	-1.92583	-2.37974	0.0248916	-0.989217	0.573471	1.46074	-0.359295	0.899728	1.0344	-0.903381	1.34088	1.09244	0.725119	0.181942	1.66078	0.0991322	2.06186	1.00767	-0.222471	1.52327
CG31973	CG31973	925	654	676	-0.167417	0.220393	-0.38293	-0.725977	-0.255852	0.812173	-0.0411433	0.174535	0.848781	-0.198583	-0.616955	-0.604426	1.16659	-1.00372	-0.8915	1.02032	0.903401	-1.07208	0.722729	1.81346	-1.13029	1.09329	1.11665	-0.976366	1.36113	0.876801	-0.640121	0.536365	0.266215	-0.0539766	2.3737	0.217834	0.534897	1.44602	0.0287414	1.21185	-0.099415	-0.408482	0.399171	-0.274532	-0.100563	0.44551	0.235702	-0.0279245	1.27658
CG2767	CG2767	734	572	555	0.106254	-0.487392	-0.299058	-0.398176	-0.0970953	0.518239	-0.504745	-0.761301	0.784992	-0.326659	-0.674134	0.042234	1.17396	0.728497	-1.15484	-3.63876	-0.555829	-4.2758	-1.60154	-0.869531	-3.27881	-3.69238	-0.858045	-4.26008	-1.77656	-1.55987	-5.38149	0.769223	1.3451	0.386529	0.856079	-0.486713	0.260311	0.0578533	-0.930383	1.07998	1.3583	0.3279	-0.0129916	0.435723	-0.119852	1.18851	0.785678	1.20931	2.69266
CG2772	CG2772	757	645	582	0.600425	-0.680425	-0.409615	0.39793	-0.776103	-1.01798	-0.217764	-0.330904	-1.04322	-0.739689	-0.141908	-0.36305	0.532581	1.13133	-1.68516	0.853566	0.419897	-2.21823	1.23423	0.193251	-2.55236	1.04196	0.571213	-2.21349	1.28119	-1.00911	-2.4542	0.929594	-0.875766	-0.21181	1.94605	-0.0932838	-0.0921193	0.519882	-0.802968	-0.248563	0.357344	-0.525147	-1.11658	1.99613	-0.357163	-0.537074	1.40556	0.0238041	1.7221
CG2774	CG2774	845	682	801	-0.151795	1.77777	-0.342654	1.15588	1.07064	0.463846	0.444078	0.953782	0.65559	0.688621	-0.644354	-0.155594	0.493084	-0.150951	-1.49145	2.4722	2.038	-2.21035	5.26345	3.45266	-0.559476	2.1092	1.61711	-2.25391	3.2621	1.69445	-2.19859	0.389835	-0.0298566	-0.319503	0.0700832	1.70588	-0.163548	0.400577	1.23904	0.174891	-0.075675	-0.0667251	-0.203125	1.8761	0.667354	-0.538292	3.97447	1.22392	-0.0037853
CG32656	CG32656	958	643	790	0.500126	-0.943971	0.54252	-0.122091	-0.232313	0.300451	0.0845846	0.34086	-0.402261	0.789517	0.194802	-0.186743	0.91005	-0.256329	0.742989	1.7347	0.893625	0.158763	2.19753	0.932378	-0.00388423	1.95652	0.996363	0.101425	3.07046	1.06342	0.520839	-0.111076	1.312	-0.0236448	0.807775	-0.349509	-0.041889	0.456357	-0.517567	0.298545	0.768354	0.229515	1.32976	-0.0690786	1.39173	-0.0362276	2.07464	0.396018	2.13016
CG2781	CG2781	943	630	725	0.948635	-0.55908	-0.0516453	0.21599	-0.507594	0.0449474	1.29148	0.0696476	-0.52042	1.16892	-0.193641	-0.0269835	1.1262	0.908063	0.215486	1.94821	0.468267	-0.883821	2.76106	-0.334933	-0.374505	1.96425	0.284071	-0.824339	2.97991	-3.2005	-0.74522	-0.467886	-0.409558	-0.547327	0.333697	-0.729792	-0.317903	1.30392	-0.172627	-0.269882	1.3678	0.508657	-0.487444	1.11618	0.138299	-0.199086	2.43693	-0.541077	1.36503
CG2788	Dorothy	927	797	668	3.37452	0.741756	0.653722	0.51987	-0.220795	2.77605	0.0225229	0.316136	0.589293	1.35446	-0.481483	1.03505	1.28039	1.07311	0.157489	1.55575	2.6216	-1.33364	2.20469	3.17737	-1.06798	1.95073	1.97734	-1.12479	2.39599	2.14563	-0.617765	2.02886	-0.0067164	-0.382939	0.567697	0.387546	0.0695849	0.626247	-0.0139468	0.570249	0.945368	0.506371	0.200033	0.462946	-0.25389	1.99428	1.55832	0.00707016	2.5748
CG2789	CG2789	588	721	683	-0.515186	-0.654032	-0.147548	-0.496989	0.279733	0.554445	-0.501222	0.28586	-0.0297863	0.739474	0.961688	-0.361919	0.896426	-1.5541	0.742681	-0.863469	1.37347	0.0773301	-0.441297	1.35967	-0.262843	-0.755221	1.73609	0.147238	-1.9801	1.51287	-0.518663	0.59037	-0.29988	-0.0744405	1.15557	0.11098	0.0806952	0.684471	-0.428297	-0.119557	0.0414224	0.19108	-1.08306	0.00988004	-0.789964	-0.299278	1.70485	0.0762154	1.94304
CG2790	CG2790	1148	852	688	1.92155	0.415659	0.0868535	-0.253348	0.0125355	1.26072	-0.322045	-0.770738	0.919048	0.933317	-0.106265	0.963096	1.45507	-0.128582	0.747424	1.68777	1.36583	0.780306	1.59185	0.790488	0.839922	1.91751	1.79173	0.743841	2.33885	2.0245	0.0306284	0.450935	1.26038	-0.171462	0.660388	0.530582	-0.299626	0.668286	-0.151495	-0.948957	1.13684	1.28544	-0.320647	1.19565	0.324436	3.42086	1.09121	0.493572	1.05426
CG2791	CG2791	932	701	806	-0.23301	0.148395	-0.55888	-0.316889	-0.223474	0.806483	-0.0636265	-0.437586	-0.461381	1.33202	-0.452271	0.592269	1.63608	-0.65334	1.61739	1.38361	1.22782	1.43709	1.77234	1.63531	1.41321	1.67375	1.42476	1.52373	1.84645	1.67969	1.05224	0.0264854	0.364061	-0.108546	0.71614	0.000779694	-0.0251887	0.341631	-0.281506	0.314157	0.140998	2.00063	-0.290782	0.278492	0.825071	1.13938	2.83227	0.279643	1.79747
CG2794	CG2794	878	612	856	1.93562	0.325742	0.814495	0.109164	0.47319	2.9017	-0.496338	0.662639	0.423743	0.776344	-0.155817	-0.449602	1.29058	-1.67093	0.801158	0.83447	0.647134	-0.680912	1.01239	1.11002	-0.39391	0.973545	0.831188	-0.389388	0.753496	0.198862	-1.05604	-0.662733	3.41006	-0.631755	-0.442055	1.40316	-0.306016	-0.0517826	-0.130619	-0.200501	0.313193	0.954684	-0.648402	0.109716	1.04053	-0.40562	-0.665906	2.28006	-0.0909211
CG2807	CG2807	394	309	604	15.1307	23.8052	16.8261	19.7624	21.1029	40.8417	20.5361	20.6014	31.0775	8.8922	8.81219	10.473	4.9862	9.33165	9.74329	12.3751	40.8833	9.75239	11.8368	25.6886	13.0227	19.8383	61.7107	14.1196	16.0698	35.1836	9.2176	28.4899	24.0225	15.2417	30.7289	22.2771	19.0367	27.076	21.2668	27.4826	16.3748	14.1035	9.22416	3.39134	1.40633	1.82022	15.5566	9.05076	14.8746
CG2808	CG2808	912	761	830	0.162707	-0.0995299	-0.425797	0.533211	-0.782084	3.58902	0.637158	-0.139464	1.41742	0.391257	-0.180639	-0.314182	1.26122	1.70256	1.18538	1.16767	-3.8758	1.62091	0.862784	-2.21534	1.64611	1.24711	-4.57028	1.48987	1.72117	-2.8801	1.41767	1.8319	1.19179	-0.485176	1.70086	0.99358	-0.0883318	0.733539	0.813776	-0.190663	0.901339	-0.642638	0.833942	-0.615394	-0.559683	-0.440435	2.65825	-0.561784	0.507645
CG2812	CG2812	1109	768	494	0.0939945	0.3004	4.29641	0.0955527	0.680736	6.99099	1.70843	0.179532	4.34163	0.0765396	0.82522	7.6104	1.95206	-0.473427	7.51941	2.48449	1.50876	6.48223	3.30497	1.65554	10.1025	2.44868	1.77793	9.16458	3.84584	1.75941	8.64094	0.256023	0.224653	13.6745	0.493678	0.132939	16.5165	0.188484	-0.239609	24.0667	0.447444	-0.473515	6.84625	0.79873	-0.26374	12.3509	2.5463	0.145977	23.9322
CG2818	CG2818	921	799	767	1.38843	1.93357	-0.59479	1.53208	0.277753	3.64261	3.53687	-0.420523	0.442227	0.417966	-0.0088362	0.0193392	0.907346	-1.15438	0.867048	2.33835	2.47947	1.46556	5.44232	3.01581	1.67193	2.07101	1.9879	1.5553	3.02404	2.09592	1.29209	-0.256598	1.31082	-0.601116	-0.677887	0.0815612	-0.373838	-0.502044	-0.237381	-0.370262	-0.25928	-0.0604805	0.0091859	2.24739	-0.247851	0.319863	1.22636	0.946524	0.241449
CG2819	PvuII-PstI homology 13	983	851	960	0.357508	1.49794	-0.151099	0.0941139	-0.357339	0.529768	-0.242232	-0.431127	-0.0323193	-0.596105	0.90369	1.6236	1.39364	0.617829	1.49879	1.37462	1.73032	1.70308	1.28219	1.20882	1.62185	1.63383	2.0039	1.78149	2.12929	1.87128	1.63235	0.257759	0.244757	0.217331	0.984188	0.444761	-0.221781	0.45211	-0.242993	0.0766233	0.890366	0.524885	-0.178501	2.29934	1.30569	2.13451	2.71858	0.807752	1.36455
CG2822	Shaker cognate w	865	664	713	-0.423754	-0.526516	-0.159306	-0.397305	0.116068	2.37306	-0.172036	-0.908059	0.325642	0.0997635	1.33786	0.0434326	1.50463	1.02636	1.28982	-0.243625	0.2492	0.0482361	0.0480783	-0.115128	0.041319	-0.0838216	0.529213	0.0535205	-0.611192	-0.813757	-0.378136	-0.0245669	-0.148502	-0.376159	1.07687	-0.383387	-0.576872	0.293446	0.0764659	-0.353847	1.09312	0.149413	0.152961	-0.816504	-0.22936	-0.355081	-0.195952	-0.829664	-0.412483
CG2829	Tousled-like kinase	992	696	839	0.133937	0.477582	1.36073	-0.581233	-0.121139	3.57277	-0.459012	-0.657067	-0.193828	-0.00228461	0.18422	-0.277602	1.92725	0.681815	1.75957	1.3503	0.560803	0.839307	1.17471	-0.066229	0.845543	1.54826	0.523721	0.991708	2.44152	0.961107	1.32826	0.808466	-0.333453	0.318284	1.50389	-0.335678	0.774723	1.82566	-0.462874	-0.105381	1.3787	0.502923	1.01427	1.61695	2.76851	-0.18078	4.7091	1.60645	1.63543
CG2831	hoepel1	864	760	766	0.912696	-0.329037	-0.21336	-0.35977	0.482066	1.96554	-0.620313	1.21062	-0.0997907	-0.641328	-0.0531759	0.632678	1.07956	0.406676	1.2652	0.97161	1.42132	0.845053	0.733809	0.80195	0.723781	1.02524	1.44652	0.9683	0.630302	1.00024	0.598912	-0.0858058	0.038273	-0.608556	-0.197452	-0.04516	-0.39281	-0.161349	0.918438	-0.296963	0.417598	0.27319	-0.292649	-0.519737	-0.75626	-0.603413	0.0075334	0.0824904	-0.627805
CG2835	G protein salpha 60A	868	704	785	-0.544063	0.461895	1.077	-0.284196	2.64886	2.88288	-0.27236	2.73919	0.54244	-0.473233	0.0683234	0.27465	1.47394	0.734326	1.03236	0.465421	1.74746	1.33717	0.0974378	1.62761	1.67962	0.548489	1.40609	1.29419	0.316887	1.55889	0.755924	1.21542	-0.541207	-0.4413	-0.705822	-0.0142102	-0.308427	-0.487767	-0.369832	-0.0478982	-0.0574959	1.98054	-0.615986	-0.319281	1.25931	-0.555205	0.198097	1.38422	0.398037
CG2843	Cwc25	693	624	568	1.68493	1.53498	0.34314	0.628962	0.226516	0.213076	1.02492	-0.0587758	0.044823	-0.251997	-0.738606	-0.531781	0.236559	-0.490489	-2.25981	0.746876	-5.88018	-3.25424	1.50609	-2.48323	-2.88092	0.909258	-5.8116	-3.41325	2.06646	-1.26369	-1.59775	0.0839964	1.10085	0.524931	2.85026	1.64857	-0.199741	2.43963	0.732737	0.597058	2.40903	-0.907323	-0.626154	-0.739269	-0.0748917	0.0206326	0.930561	0.800501	-0.378383
CG2845	pole hole	1074	414	547	0.839133	0.420451	1.92557	-0.342182	2.65791	-1.12677	0.374358	4.51504	-0.875267	-0.247216	-0.382748	-0.346618	1.44386	-1.93667	0.760632	1.84866	-1.00555	-0.637245	1.8684	2.41567	-1.45441	2.12507	-1.041	-0.843424	2.87192	-0.773772	-0.0704257	1.4629	1.79758	0.810053	2.0669	1.94047	1.77504	0.634097	0.725597	2.67948	0.608695	-0.269219	0.354122	-0.375459	-0.396406	0.366545	0.756296	-0.941986	0.609863
CG2846	CG2846	971	700	779	-0.109749	-0.197853	2.4144	-0.802451	-0.469092	0.971537	-0.264047	1.21296	-0.586636	0.939687	-0.391748	0.0811108	1.09602	0.795565	0.234105	1.79251	0.177698	-1.04996	2.01828	-0.0753659	-1.11175	1.97199	0.260785	-1.11341	2.6478	-0.520064	-0.675746	1.5202	-0.328091	-0.344019	2.70931	-0.608834	-0.109677	2.07667	0.0711563	-0.342958	1.3839	0.0212719	-0.467466	1.83057	-0.804387	0.129967	3.62427	0.0824241	-0.719685
CG2848	Transportin-Serine/Arginine rich	1081	756	782	0.0744582	0.61818	2.84568	0.236279	0.191935	5.44161	-0.266666	-0.536149	1.63869	-0.471885	0.667919	-0.244434	1.44509	-0.662595	-0.661261	1.89444	1.52567	-1.63225	2.19585	2.47333	-0.572007	2.18434	1.75278	-1.73382	3.39405	2.72428	-0.160784	2.36294	2.29852	-0.0853559	1.78363	2.92739	-0.58616	0.616908	2.87868	-0.122741	1.23894	1.01386	1.36263	-0.379359	-0.499972	-0.590543	1.52045	0.159152	-0.50027
CG2849	Ras-related protein	964	703	654	-0.507283	0.423433	1.79933	-0.85151	-0.295394	0.470096	-0.721477	-0.467736	-0.446372	-0.0175688	0.778953	0.435887	1.2271	-1.71263	-1.01985	1.48518	1.29057	-1.06834	1.34884	2.09717	-1.45136	1.6474	1.43727	-0.932882	1.89506	2.09136	-1.00957	0.86359	8.55731e-05	-0.629573	1.13443	0.460824	-0.614722	0.777797	-0.299691	-1.04221	0.932629	0.0525882	-0.182746	-0.268348	1.12899	-0.533808	1.02682	1.80862	-0.580967
CG2851	Goosecoid	1070	844	753	-0.429679	0.203508	0.00712476	0.805777	-0.421512	1.79192	0.892267	-0.516073	0.323613	0.596541	-0.320319	0.806001	0.970255	0.60745	-0.729297	1.92616	1.83243	-1.09659	2.55437	1.55396	-0.934029	2.23505	2.1423	-0.733514	3.2415	2.17502	-1.22643	1.36422	0.0789055	-0.40408	2.50581	0.783646	-0.0598422	0.893481	0.565439	0.58743	0.600601	2.41593	-0.554289	0.176989	-0.515495	-0.502562	2.43127	0.222932	-0.754963
CG2855	anterior pharynx defective 1	1049	517	679	-0.363447	0.834742	0.761013	-0.548597	0.866664	1.59841	-0.227022	-0.669657	-0.675152	-0.24359	-1.00274	2.35658	1.89372	0.1254	0.718491	1.09319	0.822589	1.15222	0.766492	3.8136	1.1504	1.16603	0.322123	1.19205	1.48116	0.402951	0.820019	0.206664	-0.0999755	-0.237424	1.69759	0.273167	-0.189181	0.846623	-0.220883	-0.143067	1.32193	-0.200415	1.3952	-0.372199	1.79383	0.944437	1.38683	-0.627095	1.43059
CG2856	Mnt	851	653	693	-0.483602	0.88782	-0.618195	-0.762995	0.242541	0.127384	-0.266395	-0.0975873	-0.785569	-0.145785	0.142947	-0.552311	0.966704	-0.229074	-0.558113	0.973854	0.867198	-0.831613	0.661797	2.03729	-1.56346	1.14725	1.10979	-0.88812	1.1014	0.623477	0.551842	1.57766	1.74176	0.0420354	0.877965	0.647203	0.0500959	0.594026	1.10878	0.230941	-0.604039	2.80727	2.49019	-0.270017	-0.492538	-0.612703	-0.162353	0.512015	0.0740391
CG2857	CG2857	653	697	720	0.127714	-0.0402137	-0.318849	-0.0282569	0.0855396	-0.00680127	-0.228381	2.97786	-0.336312	0.285365	1.57366	-0.352098	0.513693	0.850816	0.817701	0.400035	2.1299	0.281248	0.272544	6.21717	-0.0207228	0.532031	1.39959	0.451337	0.717649	2.43434	0.222467	0.604594	0.242833	-0.503075	0.64346	1.44977	-0.363472	1.00914	0.734308	-0.64023	0.675155	1.2234	0.753144	-0.443581	0.758836	-0.2936	0.926323	0.516406	0.383553
CG30427*	CG30427	1048	537	764	-0.497277	-0.0079777	0.124518	-1.00308	0.303143	-0.670736	-0.589929	0.154654	-0.454366	0.261818	-0.180783	-0.186077	1.34834	-1.1785	1.44772	1.67123	-0.405922	1.0028	1.70641	0.255017	0.628894	1.89675	-0.0176679	1.09161	2.39028	-1.51189	-0.131495	0.0311364	-0.653702	-0.0821013	0.887302	-0.274708	0.321163	1.62988	-1.23972	-0.519073	0.440565	0.261627	-0.196181	-0.0703436	-0.42685	-0.122148	0.868627	-0.309079	-0.535915
CG2859	TBP-associated factor 10	747	725	670	0.962274	-0.567258	-0.125128	1.59281	1.02468	1.72727	0.375536	0.302865	0.237931	-0.333284	0.535908	0.0318217	0.00661233	0.223932	0.599106	-0.374523	2.42542	1.01028	0.0367619	2.13211	1.14095	-0.274812	1.56345	1.10166	0.0457465	1.13662	1.3832	-0.0455627	0.466502	0.705885	0.186088	-0.0631066	0.120854	0.23591	0.78604	0.868384	0.0763666	0.25635	3.32618	0.79102	-0.0230982	0.970828	1.02637	2.31887	0.606767
CG2862	CG2862	792	581	651	-0.251455	-0.258972	1.1284	-0.698	-0.519691	-0.171422	-0.270527	-0.187743	-0.232249	0.157664	-0.404879	2.41755	0.514134	0.658319	0.29618	1.19995	0.217581	0.353162	1.6345	-0.230832	-0.119376	1.43792	0.186743	0.456101	2.18074	-0.532885	0.229814	-0.693185	-0.255615	0.22598	0.0533748	0.754133	0.604368	-0.702117	-0.434478	0.727281	-0.552479	-0.452123	0.0369438	2.42113	-0.232619	-0.00649803	0.792846	0.0162184	-0.431217
CG2863	Notchless	831	434	708	0.249183	1.6408	-0.0189089	-0.12403	0.498789	-0.943967	0.695538	-0.276761	0.0856057	-0.325051	-0.538596	0.407847	1.1024	-1.42564	1.23116	1.20112	-1.00747	0.251909	1.69742	-0.263566	-0.343926	1.31408	-1.04742	0.376099	2.81561	0.316	0.323966	2.72509	2.04454	0.655874	4.26614	2.32026	-0.0676378	4.48733	1.51328	0.247091	0.40323	0.877181	0.491568	0.0148436	-0.0213075	-0.275833	-0.271368	0.163301	0.17663
CG2864	Poly(ADP-ribose) glycohydrolase	1113	618	720	1.05034	0.494168	1.06707	-0.101355	-0.0371499	4.45108	-0.226546	-0.402413	2.9755	0.227799	0.16861	1.03997	1.33618	0.331341	0.98575	1.91134	0.894001	1.43449	1.79917	0.905635	2.65982	2.18885	0.611	1.45398	3.27861	-0.79992	1.22137	1.4376	0.11215	-0.398621	0.682246	-0.101842	-0.249279	0.734142	-0.958359	0.145284	1.31624	-0.649584	-0.523286	0.805022	-0.739759	-0.183627	0.262441	0.360866	0.503301
CG2867	Phosphoribosylamidotransferase	836	580	768	0.991887	-0.458851	-0.411152	0.254312	0.353559	1.14041	0.168416	-0.369754	0.48531	0.341484	-0.693106	0.184382	0.769465	0.385256	1.1832	-0.643743	1.21513	1.0156	0.10303	0.387936	0.845788	-0.579217	0.475446	1.19643	-0.232238	0.0667106	0.867775	0.589774	-0.169974	-0.468228	1.31114	3.17051	-0.519454	1.06129	2.16707	-0.701701	1.92525	0.0928075	-0.291698	1.13173	-0.500984	-0.0861393	1.30712	0.184076	0.216756
CG2875	CG2875	764	746	882	1.37606	0.492506	1.94161	-0.303748	0.032454	0.651658	1.18093	-0.539402	-0.359232	-0.213889	-0.331743	-0.708138	0.475645	-1.18752	1.38471	1.70262	1.51823	1.14682	3.60555	1.62797	0.78765	1.51734	1.69553	1.15367	2.48906	2.67931	0.807758	0.187188	0.0386154	-0.326677	1.95884	-0.0934615	0.100481	1.10937	0.0682988	0.390555	2.5071	2.09746	-0.0047667	-0.328495	-0.685455	-0.173156	1.90115	0.149589	0.227097
CG32683	CG32683	808	441	720	0.263789	0.345786	2.2379	0.761956	0.878385	5.89297	-0.0343467	-0.782652	2.08114	-0.320645	-0.96372	-0.5465	0.566996	-1.93356	0.877792	1.22365	-0.696701	0.10112	1.55904	1.89183	0.108901	1.48304	-0.73259	0.211499	2.22357	-0.156063	-0.0949738	0.506828	-0.114102	-0.528478	0.771752	-1.01017	-0.632355	0.0650332	-0.643236	-0.970714	0.179562	-0.57899	-0.485901	-0.148192	0.134658	-0.721167	-0.0527676	-1.05526	-0.88821
CG2885	RabX2	457	596	672	0.103945	1.86723	-0.405444	-0.433166	1.69585	0.2303	1.08947	-0.244546	0.167933	-0.784405	1.21284	-0.307643	-0.788243	-1.12068	0.72443	-0.194991	0.721389	0.978577	1.21915	1.61613	0.883325	-0.105038	0.695047	1.04417	0.00704069	1.05755	0.802741	-0.316747	-0.852192	-0.272151	1.6815	-0.140615	-0.019524	0.676719	-0.693123	0.205269	-0.901582	-0.440851	-0.16124	-0.695918	-0.653922	-0.35312	2.82763	0.248994	-0.272738
CG2887	CG2887	777	689	813	0.484701	-0.272715	-0.550818	0.305198	-0.32854	0.868203	0.862916	-0.288582	-0.0470276	-0.338335	-0.517458	-0.171988	0.366653	1.07522	1.07097	1.21974	-0.492605	1.42783	3.00813	-0.42414	1.39126	1.47886	-0.387475	1.53175	1.75789	-0.468572	1.21464	-0.681881	2.89539	-0.00650576	-0.253603	-0.199339	-0.0702982	-0.148361	-0.758229	-0.61684	-1.579	1.46741	-0.994452	1.00497	-0.547326	0.373769	0.984392	-0.223247	-0.220534
CG2889	CG2889	768	577	754	0.154621	0.287737	1.20029	-0.000725667	-0.783505	4.49445	0.361243	0.331028	2.2302	0.200305	-0.630272	0.206561	0.68597	-0.627266	1.00832	1.0071	0.216345	0.751161	1.30936	0.589042	1.02099	1.26422	0.35904	0.921838	2.04443	0.764089	0.783796	1.70911	0.957825	0.107623	1.98238	0.205028	-0.336254	1.81677	-0.409539	-0.362301	2.2491	-0.0467632	-0.330964	0.50728	-0.90816	1.07893	1.01071	-0.0557204	1.28933
CG2890	Protein phosphatase 4 regulatory subunit 2-related protein	656	438	845	-0.736775	0.151495	0.0635767	-0.744604	-0.0753502	1.40434	-0.0811829	0.43112	-0.399664	-0.255376	-0.770638	0.208012	0.887471	-1.47494	1.30662	0.422587	-0.917177	1.51106	0.341361	-0.269601	1.82644	0.613606	-0.919229	1.54004	1.02897	0.225438	1.9778	1.43127	0.0785427	0.407814	0.585111	0.708726	1.13078	0.917534	-0.415825	1.85901	-0.0962173	1.16263	1.05638	1.09877	-0.606479	0.08043	2.34804	0.00316343	4.34834
CG32687*	CG32687	590	644	865	-0.707941	0.128331	0.824764	-0.789003	-0.0167162	4.36652	0.657715	0.795306	1.45143	-0.633358	-0.158892	-0.171093	0.89688	0.179493	1.32585	0.905142	-0.235819	1.26791	2.22034	-0.382653	1.89679	0.664308	0.3703	1.47864	1.65678	0.460028	1.99056	2.23324	0.349887	-0.496469	3.36654	0.837657	-0.23674	4.26992	0.725778	0.33243	2.09116	0.226418	2.23872	-0.999875	-0.870933	-0.321766	2.10928	1.00818	0.301932
CG2893	CG2893	692	659	679	-0.595162	-0.584851	0.509907	-0.351855	0.101123	3.88582	0.9662	0.871386	1.56453	-0.122786	-0.325809	-0.0851701	0.777796	0.362467	0.59504	1.01958	4.56975	0.609762	3.02233	7.15497	0.824356	1.08985	3.4615	0.719334	2.10928	3.48276	1.16061	2.37431	-0.0634507	-0.225548	3.10229	2.6943	0.362917	2.35616	2.58876	0.843901	3.30365	3.9256	3.34669	0.149637	0.497575	0.626624	0.848546	1.8028	1.22879
CG2899	kinase suppressor of ras	953	592	728	-0.71109	-0.393011	1.6607	0.214798	0.855574	4.80585	1.13467	0.194383	1.96756	-0.00637059	-0.708016	-0.0677124	1.60591	-0.715368	-0.0181111	1.19496	0.503109	-2.13125	1.00482	0.834687	-0.66612	1.24639	0.664086	-2.41625	1.02793	0.164343	-2.89316	-0.993956	0.0654644	-0.58436	-0.21827	0.0148143	0.0219616	-0.539827	0.663516	0.631529	0.182391	-0.0984497	-0.361925	-0.389496	0.936848	1.04287	-0.356174	-0.957443	0.391664
CG2901	CG2901	572	566	656	0.900076	-1.15778	-0.225322	0.13787	-0.544652	6.24314	0.88157	-0.542761	1.4922	-0.503086	-0.473559	0.619862	0.922796	0.795533	0.516071	0.216201	0.250382	0.400919	0.769315	0.482701	0.35188	0.317198	0.41396	0.563387	0.156532	0.542507	-0.711566	3.39193	0.655196	-0.0638869	0.831331	0.492636	-0.0424874	2.26221	0.678052	0.172494	0.247405	-0.00879921	-0.288457	-0.848154	-0.353018	-0.570451	-1.02436	0.823671	0.474849
CG2902	NMDA receptor 1	708	565	832	-0.462694	1.49003	0.236783	0.266472	-0.69998	6.85981	2.59611	0.08613	2.8728	0.811517	0.862958	0.76656	2.3627	-0.264144	0.591211	1.45728	0.116368	-0.00116563	4.40997	0.43298	0.504812	1.23168	0.248718	0.162741	1.83279	0.210097	-0.952794	-0.287536	1.20677	-0.308758	-0.0711753	0.48822	-0.229432	2.75145	0.689521	0.231196	-0.526602	-1.33951	-0.482535	0.201693	-0.984204	-0.382897	0.435586	0.496407	-0.249761
CG2903	Hepatocyte growth factor regulated tyrosine kinase substrate	502	89	710	2.70888	-0.584601	-0.0881236	0.130847	-0.726642	-0.179503	0.663785	-1.31241	-0.227924	-0.711067	1.28275	0.525755	-0.022617	-3.94061	0.39747	0.301306	-6.74626	0.231028	1.45538	-2.92178	-0.291988	0.103723	-7.80234	0.229552	0.408073	-7.50349	0.0382873	-0.168989	1.04893	0.538519	0.504398	-0.0908733	-0.101349	0.94447	-0.915326	-0.265218	0.640753	1.74465	1.54377	0.848817	1.19308	0.100741	1.02701	-1.94579	-0.0890884
CG2904	echinus	688	210	902	-0.250109	-0.068279	0.133134	0.0132128	0.0978734	4.0592	0.19212	0.284455	1.46375	0.269906	-1.055	-0.303222	1.78248	-1.40952	-1.38629	1.01851	-4.57658	-1.48726	2.5038	-3.71296	-0.0524673	1.11588	-5.02456	-1.57205	1.47891	-6.80228	-0.53808	-0.585032	-0.739896	-0.34636	-1.0281	-1.3021	-0.331807	-0.296353	-0.867728	-0.187233	-0.890371	-1.30545	0.521324	0.336043	-0.421285	-0.0747879	-0.34204	-0.992037	-0.364607
CG2905	Nipped-A	317	762	698	0.403968	0.127125	0.584498	-0.995941	0.237119	0.0860633	0.748088	-0.619722	-0.519061	0.800619	-0.433124	-0.847318	0.170454	0.950641	-0.174239	0.185964	1.1217	-1.14534	3.41231	0.487406	-1.58444	-0.789589	1.277	-1.07494	-0.719201	-0.64317	-1.20763	2.28306	-0.435745	-0.615636	-0.580356	-0.159472	-0.499119	0.173414	-0.295477	-0.090948	-1.74951	0.197249	-0.822491	-0.839791	-0.114018	-0.605043	0.68453	0.912711	-0.525491
CG2906	CG2906	178	676	794	-1.40828	-0.109489	0.262822	-0.151125	-0.353986	1.60689	2.78277	-0.393039	0.526808	-1.14015	-0.03342	-0.442556	-1.93459	0.129683	1.23734	-2.71086	1.3453	0.657673	-1.85703	0.911108	0.313709	-3.06151	1.16296	0.829704	-3.21792	1.15526	0.0306511	-0.53646	0.585079	-0.153975	-0.685439	0.349371	-0.347336	0.989822	-0.58799	0.00607044	0.281073	2.28239	-0.0992281	0.198889	0.18801	0.960353	3.7102	-0.403248	0.518745
CG31548	CG31548	543	236	526	2.85651	4.90576	-0.540999	0.809162	3.1566	0.425278	0.174118	1.83968	-0.743101	1.57376	1.49967	-0.0246862	-0.660681	-1.22258	0.0339116	-1.45625	2.22531	-0.23041	0.106784	6.94846	-0.685239	-1.40647	4.58959	-0.0870264	0.378155	2.41563	0.776021	3.03198	7.0766	2.58714	1.48053	6.56522	1.32273	2.25489	5.03011	2.73145	1.02595	4.73793	4.35563	0.879622	2.22222	1.17775	-0.237909	0.92911	0.231057
CG2908	CG2908	763	435	639	0.601038	-0.269244	-0.139881	1.30612	0.991621	-0.441376	1.2107	1.80042	-0.0399877	1.29612	-0.252178	0.919007	0.360657	-2.67158	-2.27037	1.05021	0.549973	-3.97226	3.53862	4.82888	-2.86437	1.29553	-0.71058	-4.28067	2.18149	1.04463	-2.80727	2.41998	0.88201	-0.0893947	0.743083	0.93263	0.45522	1.1012	1.48595	0.78117	1.8178	1.58714	1.42909	1.88871	1.60895	-0.0195851	0.867718	-0.0779535	1.93256
CG2910	spenito	638	412	811	-0.0904334	-1.02155	1.26906	0.0911425	-0.423999	4.92037	-0.437683	-0.304988	1.82381	0.151641	-0.474665	-0.0918356	0.741582	-2.49019	0.585053	0.545667	-0.401166	-1.95954	0.5727	0.825752	-0.202149	0.621509	-1.06474	-2.1655	1.29207	-0.0129617	-0.539466	-0.0302345	0.165355	-0.379021	1.05599	0.607811	0.112109	0.96053	1.58704	0.333116	0.918577	-0.192972	-0.132678	0.720142	-0.683941	-0.701732	2.91677	-0.283037	0.222575
CG2913	yin	607	538	865	0.78229	-0.0732687	-0.623387	0.77745	-0.12897	-0.299657	-0.110677	-0.935651	-0.243023	0.730194	-0.108829	-0.168728	1.20802	-0.598796	-1.13061	-1.62515	-0.807804	-2.15218	-0.996135	-1.1187	-1.88685	-1.62073	-0.502941	-2.20324	-1.80009	-1.69289	-1.19178	-0.18344	0.960862	-0.48153	2.4203	-0.808189	-0.105511	1.14748	-0.96049	0.278237	-0.103518	-0.424352	-0.279331	1.75254	-0.846119	-0.332452	2.6693	0.0513645	0.249927
CG2914	Ets at 21C	637	100	611	0.391076	1.36978	0.335553	0.000733505	-0.683497	2.13235	-0.215241	0.34813	1.00537	0.0592389	0.822361	0.298094	1.10846	-4.7359	-0.118187	0.0384435	-7.15969	-0.413204	-0.223311	-2.80015	-0.738884	0.115571	-7.85696	-0.326877	-0.0495296	-7.56286	-0.058144	0.678504	-0.839006	0.745982	-0.336137	-1.61619	-0.0712287	-0.307551	-1.31269	0.101617	0.158199	0.953601	2.07485	1.57066	0.0611333	1.92128	1.43255	-1.31091	1.2497
CG2915	CG2915	867	657	862	0.444303	-0.684818	0.413141	0.0572223	-0.621481	-0.454922	0.354948	0.986312	-0.682215	-0.932529	0.404531	-0.00845714	1.11291	-0.00927239	0.882119	0.598251	0.745167	-0.609609	0.154661	0.422952	-0.534793	0.596074	0.894857	-0.532048	1.02879	-0.000832072	-1.47605	-0.579082	-0.217871	-0.51441	-0.194806	-0.0508334	0.538428	-0.193834	0.325965	0.495502	-0.206375	-0.364576	0.0391895	1.74251	0.124032	0.633561	2.51972	0.675133	1.36532
CG2917	Origin recognition complex subunit 4	855	725	724	-0.164339	0.208214	1.04679	-0.596901	-0.270443	-0.517597	-0.59434	0.862035	-0.186834	-0.885288	1.77321	-0.515996	1.61974	-0.472685	-0.0404282	-0.442273	3.48248	-0.985005	-0.290158	5.93731	-1.2753	-0.359805	2.61232	-0.829529	-0.941281	2.97115	-0.37139	-0.079912	0.615552	-0.218725	2.94016	0.547938	-0.238251	1.73536	1.44748	-0.358602	-0.521821	-0.389874	0.0394273	1.63112	-0.0184545	1.60468	0.478928	1.26575	-0.664864
CG2918	CG2918	778	533	844	0.417888	1.58647	0.0116676	-0.293098	0.554916	-0.749957	-0.465305	-0.347875	-0.531905	0.051423	0.515752	0.115132	1.26989	-1.50838	1.51624	-0.915901	0.109084	0.579852	-0.375977	2.92731	0.222751	-0.793367	0.282248	0.768576	-0.430786	1.23714	0.439469	0.379217	0.888949	-0.550279	1.40967	0.726513	-0.123589	0.933363	0.480538	0.167993	0.359004	1.3543	0.149742	-0.412888	-0.185506	-0.278576	1.20886	-0.0232542	-0.292644
CG2919	asterless	566	510	899	-0.500013	-0.0766279	0.713386	1.24775	0.550926	-0.175424	0.00359932	-0.81693	-0.128594	-0.903683	0.92351	1.07731	0.368595	-1.33871	0.754001	-0.477348	-0.063378	-1.40674	-0.423515	0.311213	-1.65846	-0.460596	-0.0334968	-1.31009	-0.850206	-0.0698245	-1.71251	-0.417284	-0.144016	-0.417831	1.94498	-0.984859	-0.370844	1.25724	-1.02669	-0.351292	-0.338869	1.00007	-0.59959	-0.0878259	-0.446119	-0.267095	-1.08677	0.369377	-0.312992
CG2921	CG2921	444	643	821	-0.341192	-0.206437	-0.174262	0.332556	-0.0890822	0.631036	0.927106	-0.156775	0.0162814	-0.259195	0.379891	0.422005	-1.27939	-0.804754	1.23151	-3.63382	0.820119	0.704406	-2.39132	1.06197	0.424654	-3.98246	1.04041	0.915132	-3.20141	1.68918	0.617791	-0.516615	0.267813	-0.0723677	0.616489	0.0514807	-0.657202	-0.0140908	0.144232	-0.58728	-0.789136	0.714719	-0.58519	2.46949	-0.49266	-0.702345	-0.72475	0.0265988	-0.844957
CG2922	extra bases	667	579	637	4.65396	1.07621	-0.0137552	1.80907	1.23482	-0.659773	1.65604	2.10329	-0.648386	1.19439	-0.624054	0.259734	-0.150269	0.866665	-1.25959	-2.19078	-3.27195	-2.72136	-0.543441	-1.15189	-2.22622	-2.44143	-3.71462	-2.94055	-2.01897	-1.22297	-2.76139	0.936972	-0.0486941	0.679835	-0.575546	-0.564297	-0.106142	-0.293941	-0.0987172	0.0792473	-0.340154	0.198871	-0.731991	1.45568	-0.037546	1.32275	1.97479	-0.660573	1.8657
CG2924	CG2924	551	598	789	0.397918	0.429801	-0.178131	0.314266	0.333965	-0.12004	-0.0812984	0.909716	2.19183	0.594778	-0.721042	-0.0533282	0.530973	-1.01782	1.11202	0.0517778	0.430192	0.643905	0.616398	0.481242	0.248092	-0.0423793	0.550695	0.794904	-1.13702	-1.14359	0.264365	0.420886	0.693195	0.684177	0.223794	2.07142	0.513289	-0.56025	1.62419	1.90133	0.19172	0.73836	1.00022	-0.290902	0.727774	1.12077	-0.0340434	0.0360103	0.95138
CG2925	noisette	93	164	511	-0.651609	10.4343	3.12908	-1.54083	7.18391	3.30832	-0.745427	3.54804	2.67296	-0.0819213	4.8219	2.03823	-2.969	-0.837943	0.198765	-4.60939	6.8331	1.25358	-4.56918	7.60437	2.71813	-5.00144	13.3812	0.994663	-6.45057	3.69901	2.05852	2.04946	6.08885	3.05749	0.102252	5.65201	5.11853	0.811939	5.56049	7.86281	0.814299	6.64866	4.39966	-0.343315	2.18945	0.802363	-0.587666	4.51545	0.365138
CG2926	CG2926	245	427	593	-0.898743	-0.703054	-0.542352	0.318878	-0.421785	1.27535	0.26109	-0.739945	-0.37364	-0.0328222	0.217218	-0.556903	-1.4341	-1.61823	-1.62931	-2.22875	0.0950507	-1.92304	-1.93412	0.507958	-2.35326	-2.45414	-0.773713	-1.81883	-1.8646	-0.0741196	-2.11792	3.29317	0.409318	-0.310114	4.18901	-0.576416	-0.531669	3.91827	-0.219925	-0.480917	2.15498	0.477138	0.802166	0.435996	1.28865	-0.0499821	-0.181783	0.0212165	1.80397
CG2929	Pi4KIIalpha	695	589	817	-0.500292	-0.498779	1.42671	-0.49316	0.0867276	2.40456	0.60517	-0.108974	1.12319	-0.46782	-0.0472588	0.376521	1.32877	-0.827851	0.950578	-2.64488	0.48484	-0.994115	-1.92317	0.731542	-0.0105663	-3.03389	0.640695	-0.825515	-2.10048	0.708499	-0.799022	0.477755	-0.0633922	0.374891	0.905749	-0.499444	0.55371	0.039635	-0.372776	0.445956	-0.690172	0.259881	0.639101	-0.33406	-0.18312	-0.645681	1.00392	0.745864	0.320671
CG2930	CG2930	677	472	771	-0.547953	-0.302088	0.383625	-0.539782	-0.132831	1.51514	-0.463681	-0.583406	0.72428	-0.196836	1.10181	0.587202	1.66552	0.0451513	0.78511	0.53533	-2.08234	-0.788793	0.420407	-1.59999	-0.720057	0.689509	-2.22289	-0.568772	0.394955	-0.939523	-0.322861	-0.228765	0.714022	-0.352722	-0.283506	0.126442	0.508942	-0.655611	0.674921	0.681007	-0.633024	0.681958	0.251268	0.854317	-0.706591	-0.160571	-0.305895	-0.24185	1.71149
CG2931	CG2931	625	543	711	-0.546479	2.06221	0.0228431	-0.633563	0.209908	4.04034	-0.204486	0.795199	2.86497	-0.466699	-0.15155	-0.327671	0.928093	-1.17792	-0.106424	0.253375	0.173929	-0.888309	-0.0214545	2.9161	-0.744067	0.431395	0.262548	-0.783586	-0.2338	0.777298	-1.52606	-0.686112	0.898272	-0.54555	-0.622469	1.25081	-0.239511	-0.540088	-0.272614	-0.277117	-0.289732	-0.2405	-0.780318	0.467886	-0.483056	-0.0862388	-0.439003	-0.511269	0.570642
CG2932	Bteb2	617	192	903	0.0229155	-0.373636	1.96658	0.289808	0.391216	6.17265	0.438488	-0.000125901	2.44371	-0.262947	3.68738	0.418616	1.17839	-1.93815	0.993033	-0.436349	-4.45503	0.0522223	-0.752354	-2.34133	0.00867984	-0.572595	-4.82127	0.171167	-1.22828	-4.20516	0.389525	-0.481292	0.682726	-0.255707	-0.72798	0.155305	0.728348	-0.985461	0.613574	0.711729	-0.273867	1.0227	1.78008	-0.0355667	1.51973	2.38625	-0.0338127	2.5253	3.77466
CG2937	mitochondrial ribosomal protein S2	756	630	694	-0.432461	0.0491216	-0.793223	-0.855771	0.75656	0.845221	-0.160178	0.436196	0.318154	-0.894619	-0.207284	0.0398057	1.00407	0.22049	0.959407	0.952945	4.18349	0.9185	1.33524	6.10508	0.900526	1.12918	4.25093	1.07803	1.17501	2.70025	0.73482	0.363172	1.38181	0.0470364	0.622385	1.19902	0.459852	0.334473	1.81372	0.624688	0.501726	1.46074	0.1256	1.72041	-0.573853	0.532085	4.19744	2.45286	0.0950719
CG2938	CG2938	832	575	631	-0.500828	-0.534229	3.09248	-0.334024	0.723553	4.87904	0.0868022	1.31063	1.02062	-0.357207	-0.166683	-0.0752555	1.81915	0.210185	0.441532	1.03727	3.90313	0.0754772	0.907306	7.73504	0.645446	1.20146	3.60885	0.174701	1.42356	1.9256	-1.48095	0.741216	0.454026	-0.114447	0.334891	1.04591	-0.106379	-0.0901525	-0.15604	-0.503711	-0.240061	-0.185329	-0.21133	0.0987812	2.74413	0.428703	-0.475776	-0.15913	-0.0543283
CG2939	sloppy paired 2	1016	639	730	-0.00905651	-0.463003	0.682174	-0.109246	-0.131096	4.88478	0.20354	-0.297304	3.191	0.0450477	-0.339729	0.670303	1.68045	-1.23717	0.108698	1.18374	0.853523	-0.438412	0.826969	1.73878	-0.398736	1.26733	1.01228	-0.427457	0.819451	1.2293	-0.657258	-0.214422	-0.687123	0.466618	-0.812256	0.4612	-0.456162	-0.274145	-0.673363	0.421736	-0.149839	-0.0622892	-0.861673	3.45868	-0.292301	-0.590527	1.10316	0.496263	-0.435771
CG2943	CG2943	1060	658	720	-0.215191	0.150905	1.18586	0.206526	-0.215789	1.42305	1.33688	0.439696	0.266398	0.693399	-0.263332	-0.120562	1.47436	-1.1127	0.452707	2.25817	0.972989	0.320573	4.13932	1.93073	-0.043256	2.27038	1.14397	0.441548	3.42454	0.983027	0.75499	-0.130641	0.205932	-0.145766	1.01976	-0.508122	-0.175587	0.670849	0.0737362	-0.244551	1.16472	-0.530605	0.731467	2.70978	-0.163706	-0.124655	3.68072	0.689094	0.380559
CG2944	CG2944	887	442	693	-0.602333	0.351941	0.85761	-0.79458	1.57251	0.955969	0.66521	0.646932	0.564802	-0.27099	-0.15654	-0.282589	1.45903	-2.36158	-0.989556	1.21153	-0.423718	-2.01013	1.517	2.32134	-1.69416	1.39844	-0.721579	-1.95558	1.3628	-0.2359	-1.68564	0.983884	1.10276	-0.441976	0.59984	-0.241794	-0.646321	-0.290017	-0.707412	-0.205403	-0.639215	-0.0744729	-0.959906	2.32694	-0.28822	-0.120031	2.10584	0.330654	-0.63517
CG2945	cinnamon	820	528	815	2.83322	0.278652	0.689157	0.732352	-0.0437083	0.868209	1.93907	0.976503	-0.195812	-0.314842	-0.359156	0.292487	1.7078	-2.18233	1.03609	1.719	0.725156	0.904277	3.69735	5.7434	0.711901	1.58027	0.130733	1.05855	2.03952	0.780741	0.73657	0.439905	-0.385228	-0.287076	1.16812	-0.0447492	-0.461121	0.138676	-0.949117	-0.25736	0.486697	0.585736	0.294654	0.435977	0.0392642	-0.308378	2.07082	1.32729	-0.199302
CG2947	CG2947	944	514	823	0.088054	1.10494	0.0602294	0.705799	-0.434777	-0.197829	2.12276	-0.529368	-0.356623	-0.592439	-0.696248	-0.0603847	2.30234	-1.75881	0.715256	1.90459	-0.00407919	-0.399877	3.74337	1.16979	-0.598714	1.96708	0.0545633	-0.392948	2.78811	0.334312	-0.472991	0.895699	0.296735	-0.264861	0.756714	0.347047	-0.266138	0.189835	0.540809	-0.103733	0.533982	0.0986324	-0.0428803	-0.0294036	-0.185892	-0.222264	2.66067	-0.0379908	-0.57317
CG2948	rev7	915	623	770	0.519674	0.187231	0.00467902	0.0474405	-0.0526442	0.119145	0.0871677	0.255492	-0.468534	0.0681968	-0.468975	-0.81078	1.29208	-0.682955	1.14711	1.6999	1.64981	0.565166	3.00037	3.70667	0.219689	1.88306	0.995675	0.7935	2.33577	1.50766	0.534593	0.189579	0.112385	-0.386994	-0.49759	1.95256	-0.285227	0.447448	0.227822	-1.01373	-0.332499	2.05277	-0.36544	-0.347259	0.0452636	0.545679	2.33495	0.620939	0.618039
CG2950	CG2950	806	225	711	0.620944	0.310344	0.476115	-0.0396361	0.962413	2.48497	0.229336	0.481903	0.809521	-0.25688	0.781205	0.0863164	1.60411	-3.54083	0.327043	-1.23868	-3.07405	0.583612	-1.31522	-0.393978	0.63861	-1.25155	-3.40778	0.755704	-1.29981	-2.9957	0.402185	0.954274	1.46	-0.469241	-0.707632	0.148465	-0.348208	-0.344374	-0.557158	-0.582219	0.408849	1.4793	0.484319	2.01898	-0.0154129	2.6589	-0.0647114	-1.02927	2.23834
CG2956	twist	803	478	463	15.6117	3.90344	4.96896	19.581	5.71488	6.74175	19.5238	7.19584	9.08471	9.00059	6.80611	6.26319	7.56791	2.54304	5.0514	17.4778	20.2886	5.14517	18.7428	18.0868	8.6696	27.6549	33.1227	6.47853	25.0227	30.035	4.98835	14.4484	14.2341	7.66367	16.2913	13.314	10.0342	15.6338	11.3522	13.8884	11.8338	12.6072	8.11097	6.69172	5.20557	4.1893	15.1805	9.91754	11.029
CG2957	mitochondrial ribosomal protein S9	722	292	726	-0.565447	-0.818244	-0.504911	-0.442807	-0.777233	-0.383495	-0.166333	-1.06807	-0.65542	-0.429383	1.70999	-0.644844	0.872351	-0.973954	1.01086	0.70714	-2.62397	1.09577	0.587843	-1.52354	0.751522	0.925775	-2.76532	1.12969	1.12408	-2.10966	0.836233	0.896559	0.227219	-0.175275	3.51474	-1.08228	0.348266	2.18855	-1.26309	0.443313	0.999198	-1.07593	-0.0681581	-0.376565	-0.141837	0.985179	1.84884	-0.915488	0.680898
CG2960	Ribosomal protein L40	527	143	279	4.99623	4.46364	3.03887	2.35419	2.95523	7.97461	6.70351	2.14285	1.92264	2.90823	-0.862676	4.8511	-0.551519	-3.01156	-1.12334	0.632252	-5.70698	-0.299372	4.65338	-3.57771	0.763019	0.311545	-6.23109	-0.513601	30.6328	27.1825	4.63321	38.074	13.3058	12.0776	48.5927	14.2127	16.2584	45.1548	12.5688	21.4235	11.9265	4.22521	3.55706	20.6138	13.3765	5.62282	40.3894	20.5617	17.3236
CG2964	CG2964	839	360	841	1.24485	-0.183749	0.427894	-0.311689	-0.300963	0.377577	-0.366611	-0.62553	-0.591858	-0.58699	-0.174914	-0.664912	1.2046	-1.87747	1.43616	1.07142	-2.11969	0.457562	0.991948	-1.64709	0.341762	1.23255	-2.09487	0.476421	1.34504	-1.874	0.373059	1.95333	-0.0316319	-0.462192	-0.380154	-0.579684	-0.321993	-0.364865	-1.05262	-0.554674	-0.222307	-0.56473	-0.290398	0.405792	0.092986	-0.582501	-0.403035	1.13403	-0.444528
CG2967	CG2967	669	339	668	-0.253381	1.99175	-0.757311	-0.537959	0.703283	0.052652	-0.572666	0.711987	-0.348917	-0.124668	-1.01482	0.182734	1.20442	-1.01151	0.170302	-2.50743	-2.95147	-1.49273	-1.59234	-2.41036	-1.17204	-2.72809	-2.46503	-1.39784	-2.36271	-1.68415	-1.1506	0.589374	1.48706	-0.320585	0.121221	2.25937	-0.32379	0.388778	2.47012	-0.45401	-0.912803	-0.676466	-0.209156	1.56134	-0.860957	0.178017	1.46368	0.545348	-0.675378
CG2969	ABC transporter expressed in trachea	847	676	905	0.989518	1.48279	0.890153	0.590386	-0.46866	0.193958	2.01923	-0.283209	-0.185329	2.98255	-0.139952	0.0151819	0.201308	-0.879907	0.897473	1.81308	1.08219	-0.0913015	5.02688	1.93946	-0.682132	1.80664	1.26431	-0.16746	2.78631	0.539302	-0.134589	0.81082	0.252846	0.00612693	1.47656	-0.721014	-0.114255	1.61989	-0.443941	-0.185137	3.04381	-0.341503	-0.0979611	1.30207	-0.479569	-0.172446	2.2489	-0.0474843	-0.497339
CG2970	CG2970	802	688	688	2.70019	0.932443	1.00999	0.162797	-0.360494	1.0876	-0.484392	-0.710691	-0.378716	0.228499	0.715951	-0.791089	1.75589	-0.713443	1.29562	-0.287601	1.86894	0.658494	-0.0755213	1.84301	0.0555895	0.0457188	1.34227	0.51108	0.167106	1.51501	0.0710397	0.852316	0.151256	-0.488999	-0.116091	-0.204811	-0.064789	-1.15075	0.0610189	1.05276	-0.298231	0.459594	-0.841679	0.0672351	0.382879	-0.134296	0.357474	-0.0853523	0.249364
CG2972	CG2972	748	433	819	0.810308	1.0423	-0.431104	-0.163637	0.494751	0.603355	-0.788369	-0.578461	-0.536139	1.53631	-0.901254	0.205402	1.14474	0.631827	1.48058	0.710061	-1.03509	1.10391	0.524703	-1.08941	1.05166	0.771736	-1.23841	1.30692	0.963199	-3.05079	0.738083	0.453438	0.834394	-0.204557	-0.132408	-0.487103	0.0415936	-0.284836	-0.772792	0.208555	-0.39088	0.0719806	-0.291954	1.09395	0.222067	-0.00109091	0.00321981	-0.542965	0.0169642
CG2974	CG2974	852	561	406	-0.273935	-0.329095	-0.354537	0.353939	0.506365	-0.183144	0.989535	2.13381	0.136427	-0.0391845	-0.114987	-0.462634	1.2997	1.27854	-0.570722	1.99637	5.41763	-0.139947	3.80467	9.52289	0.0756362	1.74819	6.91162	-0.239523	3.14784	2.84111	-0.499036	0.486849	0.467203	0.0991899	2.46474	0.718914	-0.744218	1.80201	0.16199	-0.405088	0.721333	3.2099	-0.0702099	0.329243	-0.881496	0.569848	2.26301	0.804735	0.125042
CG2975	CG2975	767	638	712	-0.0237649	-0.0342694	0.596171	-0.53887	-0.112645	0.223212	-0.395397	0.186627	-0.303051	0.448276	0.419287	0.0683303	1.26501	0.685893	1.09142	0.810848	2.66076	1.20868	0.566275	4.71361	1.03749	0.811007	1.90991	1.17651	0.510028	1.88412	0.913785	0.235735	-0.161177	-0.452597	-0.457587	-0.597136	-0.0738016	-0.529451	-0.17572	-0.324798	-0.291255	-0.407005	-0.644798	-0.578212	-0.378054	0.514512	1.45738	-0.195567	-0.317982
CG2976	CG2976	803	319	615	-0.355893	-0.574737	-0.0782995	-0.117818	1.12195	1.64468	-0.497419	0.0344545	0.252016	0.0910546	-0.783884	0.137204	1.02173	-2.8958	0.578959	1.10353	-2.20738	0.207766	1.48374	-1.17809	-0.255157	1.29341	-2.33423	0.186827	2.15749	-1.96908	-0.553049	-0.629318	0.808445	0.428401	1.04782	-0.932588	0.7641	0.677408	0.47044	1.1797	0.740401	-0.137871	-0.182508	0.0588235	-0.423336	-0.052357	0.579254	-0.832093	0.839385
CG2977	innexin 7	608	383	565	0.588734	-0.452935	0.389709	0.488373	-0.610345	3.94966	-0.182131	-0.939161	0.00838977	0.614844	-0.278857	-0.877737	0.219292	-2.04761	0.388213	0.338318	-1.35149	0.277872	0.377157	0.195548	-0.109004	0.509651	-1.42387	0.309618	1.03236	-0.451571	0.544187	6.99432	1.22783	0.445041	6.70577	1.02544	0.054414	4.7111	0.280562	0.655973	5.97467	2.76667	2.96862	1.36934	1.33267	1.66598	2.88325	-0.208997	1.77214
CG2979	Yolk protein 2	675	338	647	0.0148432	-0.666851	0.0558086	-0.680302	-0.937157	0.27809	-0.520827	1.00994	-0.510653	-0.312312	0.0118962	0.403727	0.853116	-2.70451	0.80209	0.564916	-1.20266	0.549276	0.397694	0.496691	0.157299	0.641139	-2.04358	0.616182	1.15028	-1.11429	-0.0428405	-0.625473	-0.69027	-0.644591	0.722472	-0.525049	-0.473389	0.608588	-0.784345	-0.577631	0.994262	1.3108	-0.477793	2.44101	0.0443163	-0.52999	0.119363	0.396339	0.627101
CG2980	thoc5	631	433	711	-0.37499	0.498604	1.97588	-0.501651	-0.545743	1.08314	1.36953	0.282888	-0.573713	0.142059	0.992885	-0.28268	0.766516	-0.581561	0.906442	0.967322	-1.38281	1.09626	2.91565	-1.18137	0.977067	0.813359	-1.39824	1.1375	1.54936	0.0344263	0.990188	0.909601	0.324164	-0.225391	-0.10675	1.17731	-0.5571	-0.221808	-0.173566	0.697531	-0.790355	1.94306	-0.650164	0.853897	0.155988	-0.27494	0.551315	1.25636	0.503665
CG2981	Troponin C at 41C	819	489	676	-0.506482	-0.337378	-0.232527	-0.523118	0.784226	4.09201	0.929252	0.505673	0.586004	0.0960848	0.734411	0.478494	1.61119	-0.566398	-0.383361	1.0997	0.171739	-2.14102	0.989876	1.77703	-0.855996	1.43707	-0.23401	-2.19136	1.19449	0.527201	-1.9623	1.85385	1.32694	-0.578413	0.387669	-0.0871006	-0.244655	-0.452033	-0.208435	0.705594	-0.00138883	2.53743	-0.351624	-0.386486	0.137905	0.229794	-0.507963	-0.400216	0.396936
CG2982	CG2982	531	590	676	12.44	9.00296	12.0129	17.219	8.02525	19.0784	15.742	10.2402	13.3468	6.73619	7.40786	5.44801	5.15881	2.83432	4.65482	10.3238	16.6834	5.60286	12.9779	17.6932	9.77647	16.8447	25.6743	6.45414	13.6929	30.9542	4.72443	14.3983	16.5089	6.45252	13.9985	12.2645	5.86305	13.2991	12.8031	7.93773	9.82481	13.9763	7.55653	5.4294	6.06916	2.30558	10.2658	11.3491	6.19526
CG2983	CG2983	687	557	525	0.543417	-0.671803	0.479205	0.188683	-0.658556	2.80424	-0.240105	0.820639	1.43653	0.972006	-0.597556	-0.23783	1.20475	-1.06508	0.303369	0.365565	0.155473	0.0692559	0.610221	1.38388	-0.247153	0.434514	0.285739	-0.0135235	0.550631	0.949199	-0.882688	0.712332	0.214587	-0.364446	3.00904	0.184864	-0.796063	1.45752	-0.599647	-0.607461	2.83378	0.0350865	-0.54976	0.55361	-0.535756	-0.655307	2.40122	-0.105105	-0.495738
CG2984	Protein phosphatase 2C	832	549	682	3.42864	-0.537985	-0.0255403	1.01649	0.167184	2.46326	0.00693718	0.690705	-0.512323	-0.113635	-0.0540982	-0.464576	0.484078	-1.39119	1.19682	1.36641	1.64562	0.217962	1.85492	4.59455	-0.149729	1.63223	1.39681	0.273174	2.13374	1.82177	-0.0693152	1.2378	0.457072	-0.342434	2.70761	0.191613	-0.430058	2.57597	-0.0315657	-0.455269	0.705487	0.245491	-0.341677	-0.405358	0.244581	-0.700451	0.558044	0.531935	-0.483326
CG2985	Yolk protein 1	797	698	702	-0.0436222	-0.589479	0.110751	-0.7642	-0.120555	4.1371	0.00704217	0.347734	1.26882	-0.139821	-0.844582	-0.651602	1.37131	-1.82041	0.831867	-0.173064	2.13594	0.521438	-0.374212	3.22376	0.69675	-0.124098	1.72134	0.674857	-0.653208	2.38558	-0.180756	-0.486856	0.184946	-0.57149	2.08982	0.669214	-0.387436	0.854266	0.449416	-0.985235	-0.0616085	-0.474107	-0.46256	-0.751483	0.581863	-0.388044	1.66008	-0.00551421	-0.368611
CG2987	alpha-catenin related	687	592	719	0.427386	2.3603	1.79094	-0.93699	0.153563	2.59402	-0.295145	0.123519	1.76883	-0.296528	-0.320991	-0.454823	1.38637	-1.91273	1.09117	0.28149	1.92063	0.175199	0.154593	4.29293	-0.0019753	0.377728	0.664086	0.238981	-0.00424352	2.95676	0.679709	-0.614731	0.970986	-0.256556	0.436001	3.84565	-0.657289	-0.613392	2.20559	-0.0333668	0.528468	5.73703	1.10786	-0.630743	-0.16095	0.984064	1.30812	0.930254	-0.17934
CG2988	empty spiracles	748	643	750	0.573023	0.824066	1.95746	0.386998	-0.387418	2.2805	-0.52694	0.259908	1.22345	-0.293921	-0.741332	-0.461333	1.2179	-1.75939	-0.0168011	-0.478681	1.72803	-1.26145	-0.230171	5.77948	-1.06348	-0.286778	1.36319	-1.09098	0.550008	2.42327	0.0677329	0.798329	1.08582	-0.299276	-0.0329251	1.19093	-0.577993	-0.196049	0.393718	-0.533068	1.30309	3.75485	1.44852	1.21158	0.33359	-0.530402	-0.249325	0.413514	-0.727588
CG2989	Cht6	727	517	776	0.691521	-0.145735	-0.569182	1.12292	-0.413906	0.519371	0.257292	0.448683	0.00976621	0.0325574	-0.196752	-0.4636	0.803819	-1.31613	1.01081	1.09532	3.8802	1.41519	1.03604	6.7952	1.27088	1.10275	3.09611	1.41426	0.880719	1.96253	1.30988	-0.26341	0.177762	0.205109	0.854202	1.67536	-0.266629	1.81159	1.85442	-0.198566	-0.486906	2.13753	0.579929	-0.100783	-0.702362	-0.624946	-0.149895	0.814586	0.376887
CG2990	CG2990	798	627	759	-0.183807	-0.732963	0.965286	0.240398	-0.706106	0.627411	-0.629465	0.371654	-0.718038	0.280884	-0.393627	0.665472	1.07214	-1.77045	0.827946	1.05462	1.47616	1.15246	0.937924	4.84575	1.30408	1.23016	0.926515	1.25628	1.4321	1.37911	1.05607	-0.0510541	-0.128464	-0.44338	0.841331	1.32695	-0.631204	0.223832	-0.0875958	-0.156996	0.681264	1.09061	0.500606	-0.611226	-0.344071	0.795396	0.178971	0.717489	0.0404794
CG2993	CG2993	631	400	623	0.414375	1.72899	-0.230577	-0.147137	-0.393162	0.475236	-0.429418	0.668497	-0.319973	0.568371	-0.410233	0.985798	0.772739	-0.973982	0.0554743	0.286001	-1.26256	-1.9205	0.0741421	0.153681	-2.4126	0.406386	-1.29068	-1.97884	0.45624	-0.571819	-1.35854	-0.566867	2.10027	-0.506723	1.5546	0.333262	-0.676743	0.269674	0.514585	0.224221	0.174211	2.85122	-0.458723	2.65094	0.6694	-0.539944	0.74779	0.488261	0.352125
CG32701	lethal (1) G0320	580	509	955	2.70234	-0.388307	0.409632	0.335308	0.887937	1.16814	0.0850655	1.93403	0.47239	0.943231	-0.550699	0.294985	0.511173	-0.123778	0.867291	0.290714	-0.451475	0.587921	1.30371	-0.753846	0.179928	0.46678	-0.606439	0.759875	1.3303	-1.89978	-0.0828351	3.31623	1.98929	-0.330998	-0.404604	-0.0875732	0.48752	-0.113892	2.42631	0.77783	-1.03893	-0.979769	-0.188796	0.250953	-0.602423	-0.230412	2.68372	-0.169847	0.223522
CG2995	CG2995	733	423	459	-0.336167	-0.0468959	0.184891	-0.865082	-0.672341	-0.313921	0.00988112	-0.543536	-0.766196	-0.449062	1.12069	-0.31284	1.07052	0.891909	-0.173306	1.52239	-2.31274	0.0286734	2.45008	-1.66129	-0.339401	1.25894	-2.46397	-0.00235871	1.95772	-3.78839	-0.280068	0.462357	-0.643641	-0.383479	3.72766	-0.42535	-0.651399	0.875817	0.264237	-0.401081	0.0830771	-0.452518	-0.716153	0.679977	-0.428224	-0.882568	0.604579	0.0220984	-0.594073
CG32702	CG32702	652	307	600	-0.490461	-0.932763	-0.780506	0.237516	-0.968645	0.145007	-0.200386	0.439871	-0.548323	0.385581	-0.947714	-0.00239475	0.420617	-0.567626	0.812263	0.650526	-0.945912	-0.454367	0.95503	-1.45852	-0.790342	0.822791	-2.54457	-0.408681	0.912375	-2.93089	-0.147601	-0.433014	-0.334476	0.768455	1.04978	-0.422726	-0.173665	0.742788	-0.82178	-0.361381	1.42112	0.160073	2.18935	-0.181145	-0.804304	0.378743	2.21237	-0.652682	1.45431
CG2999	unc-13	604	334	609	-0.555893	0.876609	0.928611	0.316273	1.63032	-0.814572	-0.619401	-1.02022	-0.148521	-0.423388	-0.176698	-0.922463	0.271697	-1.47184	-0.3339	0.48733	-1.13361	-0.984288	0.583784	-0.960027	-1.69143	0.59035	-2.07476	-0.874999	0.746737	-1.99733	-1.24839	1.17118	-0.360209	-0.0894493	0.630554	-0.431646	-0.675855	-0.50631	-0.556038	0.0208079	-0.620164	-0.806899	-1.10147	-0.916143	-0.738127	-0.512701	-0.152194	-0.763916	0.655529
CG3002	Gga	746	426	468	-0.660195	1.60326	0.130967	-0.706813	0.363371	0.467498	-0.402961	-0.449953	0.485826	0.231624	-0.601003	-0.997443	0.716964	-0.337361	-0.86976	0.199542	-0.538253	-0.77011	0.0033717	1.03093	-1.28991	0.461679	-0.409413	-0.718654	-0.562072	-0.523686	-1.17395	-0.711688	0.996025	-0.543536	0.584056	0.198656	-0.418194	0.871933	1.1496	-0.445809	0.70813	-0.823111	0.963333	-0.649336	0.742966	-0.604501	1.41475	-0.489228	-0.515227
CG3003	CG3003	741	414	476	0.280489	-0.716297	-0.711489	-0.0894067	-0.287158	-0.24987	-0.27041	-0.492349	-0.892815	0.482039	-0.165529	0.027221	0.912337	-1.22	-1.63017	0.24483	0.137252	-2.53694	0.288781	3.44619	-3.35451	0.368783	-0.953668	-2.50962	0.695652	-0.385853	-3.32656	0.585071	2.14019	-0.611993	1.86196	0.509036	-0.597178	1.23632	-0.470777	0.410644	0.418989	0.118486	-1.33231	-0.271713	0.462361	-0.657095	0.984515	0.443142	-1.09465
CG3004	CG3004	387	477	525	-0.658448	0.335733	0.753684	-0.415771	0.712408	0.240179	-0.0602144	0.558696	-0.704586	-0.719846	-0.00634931	0.8515	-1.29415	-2.28401	-0.32044	-2.65466	0.268969	-0.45388	-2.21035	2.18417	-1.02495	-2.75294	-0.353179	-0.379223	-3.37015	0.782337	-1.22128	2.05165	-0.809163	-0.481156	-0.0809439	-0.707045	-0.103465	-0.431786	-0.37358	-0.60036	-0.138621	1.23093	-0.71713	0.94352	0.988849	0.468977	2.02708	0.0511099	0.976889
CG3006	Flavin-containing monooxygenase 1	677	443	553	0.0689644	0.863645	-0.820085	1.65788	-0.991271	1.28668	1.0475	0.673823	-0.276003	0.437687	1.3417	-0.365965	0.418185	-2.24547	0.484438	0.532587	-0.589614	-0.41282	0.330729	1.34221	-0.930336	0.504998	-0.710596	-0.232589	1.22982	0.861566	-1.19811	2.6012	0.811118	-0.373388	3.64965	1.81477	-0.391383	1.53072	1.44375	-0.474971	1.62327	5.0422	-0.93492	-0.203641	-0.169119	-0.0406141	4.56719	0.733656	-0.172182
CG3008	CG3008	720	614	673	0.942631	0.103608	-0.186781	-0.388319	-0.0762688	-0.113415	-0.249302	0.839977	0.696256	0.865849	-0.201493	-0.0697679	0.206965	-1.02638	0.648153	0.96696	3.14422	1.18577	1.14648	4.81006	1.3944	1.17566	1.8827	1.22122	2.04714	2.23706	0.827633	1.45541	-0.605884	-0.302561	1.08245	0.23138	0.146397	0.334109	-0.348447	0.140133	2.64588	1.7913	0.0233713	0.417037	0.290134	-0.472802	0.998317	0.0740391	-0.257174
CG3009	CG3009	535	625	595	3.08556	3.29527	1.55876	1.28254	-0.0565332	0.350178	0.37936	0.805942	0.203757	-0.442222	2.97782	2.31319	-0.110194	0.65129	1.35909	-2.23642	-0.83979	-1.06457	0.138912	0.843519	-0.277498	-2.60129	-0.73013	-0.331043	-1.136	-1.79931	-2.65187	0.105221	0.238095	1.57808	-0.0909248	-0.327735	0.692803	-0.335298	0.135926	-0.492473	0.601166	-0.666065	0.0403154	-0.348362	2.31248	2.33059	-0.0369873	0.773323	-0.106054
CG3011	CG3011	549	580	655	0.634201	0.309575	0.817317	0.487299	0.857284	0.183204	-0.201968	0.22703	-0.544125	0.306326	-0.269618	0.835178	0.457516	0.962135	-0.388655	0.765398	1.20525	1.71767	0.971449	1.83016	1.21733	0.87578	0.661357	1.50376	0.694397	0.337432	1.2902	-0.267258	2.21929	2.65442	-1.09353	0.959657	1.06485	-0.5265	2.02806	-0.0374906	-0.0520042	0.849395	0.138287	0.111668	-0.303261	1.86634	-0.786294	2.35043	-0.655099
CG3013 - unknown ID	CG3013 - unknown ID	607	634	702	0.559672	-0.000966521	-0.442369	-0.299234	1.14654	0.380694	0.487677	0.789765	0.844904	0.612288	0.877949	-0.120449	1.19461	1.31286	1.73351	1.10938	-0.678096	-0.266126	0.574612	0.00117186	-1.49421	0.874758	-0.674032	-0.891711	0.521237	-0.827843	-1.69834	0.0395011	-0.00164915	1.02283	-0.75286	-0.833823	-0.313771	-0.601581	-0.845488	-1.12076	-0.106139	-0.769609	-0.0505074	-0.600271	1.73097	0.267395	-0.759898	0.084147	-1.04961
CG3014	CG3014	474	529	624	1.08939	-0.210404	-0.438365	1.82525	-0.844763	-0.168622	0.0972609	-0.666811	0.368733	1.49004	-0.116786	0.527275	1.01683	0.389607	0.910887	-0.282302	-0.476021	0.833638	-0.309221	-0.927698	0.119671	-0.275007	-0.448249	0.797891	-0.842303	-0.201349	-1.40463	-0.229122	0.106684	1.46111	0.142227	-1.29392	-0.945419	0.340652	-1.50965	-0.910297	-0.451839	-1.3868	-1.33452	-0.492637	-0.0730411	0.0470676	-1.25553	-0.748937	-1.07706
CG3016	CG3016	470	724	731	0.281622	1.16387	-0.222348	0.201789	0.0362597	1.18523	-0.654987	0.939328	0.0238972	1.14926	0.0343852	0.241352	1.04374	1.30861	0.675217	-0.481444	-2.28738	3.28658	-0.995259	-0.692711	0.826253	-0.375765	-2.25097	1.97302	-0.969074	1.52501	1.19253	-0.311978	-0.579501	0.475659	-0.911108	-0.700779	0.190433	-0.785337	-0.607699	-0.466129	-1.12873	-0.883821	-0.66946	-0.551555	-0.602284	-0.409912	-1.29963	-0.143959	-1.39496
CG3017	Aminolevulinate synthase	455	473	512	1.46058	0.479038	1.74433	1.30714	-0.58622	-0.7407	2.10203	-0.128144	-0.517082	0.889331	-0.722708	-0.792934	-1.09931	-0.390967	-0.0839787	-4.56894	-2.35544	2.1059	-0.434054	-2.57478	-0.282367	-3.88511	-2.55143	0.648681	-3.5769	-4.59597	-0.331708	-0.446373	-0.660098	0.955132	-0.591561	-0.861418	0.941319	-0.67982	-0.416917	0.201599	-0.716776	-1.09968	-0.235666	1.34144	-0.490088	0.975386	0.123521	0.0541975	-0.382858
CG3018	lesswright	393	393	438	1.48609	1.39759	0.0322291	0.906649	0.704612	0.514853	0.247429	-0.995245	0.135582	-0.779298	0.143641	-0.457223	-1.57787	-0.560451	-0.603387	-3.56714	-1.27232	-2.31767	-1.34252	-1.53449	-0.859189	-4.22788	-0.897953	-1.92483	-4.52491	-3.34912	-3.47585	-0.668963	-0.750856	1.75041	-1.00379	-1.18426	0.536999	-0.867506	-1.16733	0.24244	-0.173186	-1.0636	0.0847482	-0.59995	0.562481	0.557476	-1.22121	-1.20485	-0.0945306
CG3019	suppressor of white-apricot	539	596	650	-0.265312	-0.241527	-0.0741369	-0.00834007	-0.280002	-0.400715	-0.53355	-0.430418	0.0708511	-0.229704	0.100327	-0.160791	0.508872	0.434405	0.928264	0.697408	0.883908	0.743422	0.871431	0.564506	-0.397833	0.802182	0.632825	0.787503	0.874063	-0.414093	-0.0162551	-0.365282	-0.635531	2.34734	-0.62889	-0.556374	2.15086	-0.674045	-0.872889	0.486011	-0.535858	-0.461891	0.849466	-0.264835	0.0577786	0.549847	-0.662515	-0.660098	0.907158
CG3020	CG42333	532	768	580	-0.44499	4.52654	-0.0713465	0.779924	0.905005	-0.358442	-0.744883	-0.541193	-0.397558	0.0741583	0.601914	-0.250121	2.39978	2.71729	0.673794	-0.746488	-2.54777	-0.330628	-0.582214	-0.749417	-0.54104	-1.11331	-3.20839	-0.535808	-1.6437	2.22784	-1.18979	0.427189	-0.545277	3.16523	-0.0522768	-0.882681	1.96956	-0.880542	-1.07013	0.860054	-0.664092	-1.15005	1.172	0.685013	0.341216	-0.456326	-0.82327	-0.905399	0.321247
CG3021	CG3021	550	739	606	0.802002	1.14653	0.113046	0.988125	2.00707	0.413533	-0.254758	0.555122	-0.326315	0.433977	0.850457	0.141671	1.52693	0.928693	0.569408	-0.766711	-1.01213	0.785486	0.399652	0.725949	-0.231878	-0.739551	-0.909083	0.520666	-1.11996	-0.995023	-1.6241	-0.275566	0.355034	0.964137	-0.618915	1.32583	1.00622	-1.06248	1.52464	0.996312	-0.621918	0.0164491	0.600194	0.824793	-0.526476	3.29271	-0.594392	0.546962	-1.38471
CG3022	metabotropic GABA-B receptor subtype 3	443	744	680	3.22458	0.577333	1.65831	2.01159	0.119629	0.686711	0.502217	0.635332	0.189094	-0.0895991	-0.706524	1.71144	-0.379233	1.16822	0.941891	-2.51938	0.825433	0.389074	-1.03225	2.49836	0.544792	-2.90635	0.993252	0.489749	-3.90918	-0.761424	-2.09487	0.506945	-0.377908	2.25494	0.771545	-0.698967	1.90923	1.2396	-1.10433	0.910413	-0.617797	-0.852513	-0.164562	-0.391226	-0.512282	0.303578	-1.40328	-1.0868	-0.956556
CG3024	torp4a	440	539	544	-0.414405	-0.803249	0.716425	1.48209	-0.347783	-0.577181	0.168212	-0.502295	0.630432	-0.494596	-0.145913	1.609	-0.203071	-0.174438	-1.52708	-2.13657	-1.84435	-7.58452	-1.58478	-2.51361	-0.784764	-2.36029	-1.95946	-6.54427	-2.28405	-3.24069	-3.95077	-0.146565	-0.915359	1.52278	-1.11452	-1.79634	0.82726	-0.866957	-1.52135	-0.159399	-0.760121	-1.26841	-0.00224126	-0.184791	-0.218246	0.625775	-0.884397	-1.04475	-0.456122
CG3025	males absent on the first	412	671	588	-0.531531	-0.00473019	0.890067	0.715731	1.10935	-0.489725	1.27473	1.18552	-0.428082	-0.59127	-0.449985	-0.474672	-0.707863	-0.993715	-0.723941	0.725338	1.09882	-5.01755	4.84709	4.31828	-0.851933	0.646228	1.07714	-4.36835	0.528712	1.81827	-3.08478	-0.447797	-0.927426	1.95271	-0.20437	-1.19663	2.026	-0.138727	-1.48406	1.2766	-1.25238	-0.739657	-0.839082	0.281671	0.698966	0.610036	-1.29084	0.292593	-0.887964
CG3026	mus81	438	588	651	-0.757276	1.0563	0.936651	-0.54592	2.31217	0.408155	-1.00998	2.28454	1.28014	-0.44585	0.380919	0.70595	0.325978	0.487588	0.460621	-0.414967	0.189535	1.27851	-0.544727	0.101772	0.642527	-0.276	0.235503	1.00867	-0.507917	-0.683158	0.856447	-0.628602	0.562299	-0.404192	-0.908264	0.242922	-0.761594	-0.792432	-0.495157	-0.311547	-0.456268	-0.14193	-0.664595	-0.158873	-0.483058	0.464692	-0.707862	0.267271	0.400944
CG3027	pyd3	551	546	594	-0.52066	2.9871	-0.390518	1.69022	1.10823	-0.0945578	1.26117	1.12749	0.193815	-0.854777	-0.606122	0.188153	1.16953	0.00672036	0.331447	-3.07036	0.474566	-1.57351	-1.75546	-0.430672	-0.94217	-3.18847	0.0795935	-2.31758	-2.2436	-0.53263	-4.82208	-0.733774	-0.585912	0.282504	-1.31015	-0.739423	-0.0602181	-0.686387	-0.932574	-0.175194	-1.03037	-0.586557	-1.36794	-0.450535	0.371944	3.38106	-1.09754	-0.130082	-1.00526
CG3028	Inositol polyphosphate 1-phosphatase	649	583	707	0.446035	1.36273	0.106446	-0.281508	0.244687	1.83335	-0.423248	-0.860487	1.00859	0.214032	0.396193	0.0822678	1.65544	-1.05262	1.20505	1.00764	0.533283	0.815824	1.22583	0.896646	-0.22244	1.02508	0.620908	0.70877	0.914088	1.05235	0.325939	-0.292975	-0.136283	2.78903	-0.654106	-0.323571	1.30224	-0.484733	-0.0389231	0.444032	0.194393	-0.0804816	-0.854093	2.44611	0.0731293	3.58745	-1.08149	0.15191	-0.196904
CG3032	CG3032	533	630	733	0.533561	0.127424	-0.331476	1.27912	-0.257073	-0.445099	-0.569761	-0.173757	-0.318333	-0.404535	-0.246756	0.0611116	0.463106	0.130116	1.11661	-0.564759	1.15788	0.313869	-0.849781	0.647367	-0.382671	-0.550298	0.795637	0.579574	-0.598026	0.13551	-0.925899	-0.299725	-0.444122	1.11433	-0.765282	-1.00428	0.734582	-0.673746	-1.0834	0.193604	-0.736165	-0.28854	-0.0326893	-0.454675	-0.565749	0.23836	-1.07448	-0.910994	0.173107
CG3033	CG3033	501	653	602	0.634412	0.367901	1.97874	0.861604	-0.560463	-0.365	0.114815	0.0866452	-0.508047	-0.201556	0.286935	0.197804	0.801389	0.280323	0.221994	0.601253	0.688229	2.73775	-0.020451	1.01695	0.224518	0.314731	0.782312	1.31756	0.450893	0.285594	0.545392	0.450638	-0.453257	2.21787	-0.322844	-0.712887	0.0290642	0.0837668	-0.658646	-0.553037	0.313278	-1.03941	0.0842109	0.302845	-0.715434	0.618361	-0.141639	0.0343617	0.452556
CG3034	Mediator complex subunit 22	424	568	542	-0.482513	0.930626	0.603568	1.42887	1.66799	0.379199	1.46483	0.786827	-0.759973	-0.454056	0.971592	0.0288627	-0.127204	-0.814007	0.18551	-1.34661	0.947871	-3.26934	-1.47131	1.45821	-1.76886	-1.5068	0.534432	-2.58862	2.39157	3.13465	2.32	0.8922	3.90874	3.90094	1.22954	3.40028	1.02081	1.4098	5.88708	1.31311	-0.0599599	-0.823179	-1.09711	1.26596	2.92259	1.95119	1.60402	-0.272367	0.187505
CG3035	carmine	457	423	543	1.41286	0.0574382	0.853961	0.957203	1.55276	-0.00146207	0.822008	-0.374148	-0.519033	3.30534	0.065846	1.19749	0.858428	-0.0718983	-0.348454	-1.54178	-0.98378	0.38199	-1.07216	-1.84586	1.34884	-1.63382	-1.08828	0.412611	1.81571	0.446432	2.5433	3.36409	1.4995	4.26777	2.92332	0.49672	1.40655	3.42836	1.8634	1.33904	0.222867	-1.15812	-0.785253	1.1308	5.25593	0.206418	-0.726508	-1.13836	0.300477
CG3036	CG3036	434	676	576	0.359643	-0.124019	-0.290557	-0.623315	0.315048	-1.02043	-0.178352	-0.243757	-0.755859	-0.18575	0.315964	0.857769	-0.189279	0.267235	0.43354	-0.8996	1.04722	0.990348	-1.54752	2.5059	-0.485386	-0.928254	1.10463	0.544734	-0.197573	0.590243	-0.392555	-0.321555	-0.932224	-0.621564	-0.00771805	-0.749364	-1.23524	0.0309732	-0.953252	-0.509009	-0.0588526	-0.272569	-1.40212	-0.263579	0.30429	0.050171	-0.0925796	-0.62127	-1.1884
CG30194	CG30194	496	649	655	0.622581	2.15777	-0.632007	-1.0917	-0.312372	-0.765137	-0.225327	-0.194906	-0.463724	-1.04469	0.559086	-0.542265	1.07886	0.0269455	-0.017345	-0.232046	0.877338	1.43223	-0.776084	0.846357	1.10689	-0.0498678	0.98057	1.44299	0.0345235	0.359096	0.759602	-0.300004	0.0344887	1.37291	0.13459	0.560268	-0.375589	0.103898	0.491896	-0.634042	0.652326	-0.0673792	-0.758701	-0.679505	1.79626	2.87047	0.377391	1.26833	-1.61341
CG3038	CG3038	481	546	695	0.242809	0.544233	0.914455	0.587265	-0.067946	0.978871	-0.425897	-0.322291	0.214686	0.140128	1.70516	-0.296212	-0.112843	0.491881	1.25254	-4.96067	-2.53332	-0.767917	-3.08788	0.0338372	-0.00461431	-5.06011	-2.40572	-0.490092	-3.32563	-4.9381	-0.886218	-0.128323	-0.914654	3.62288	-1.21827	-1.31199	2.12789	-0.966591	-1.78783	-0.0586643	-1.11325	-0.882202	-0.131552	-0.767369	0.266588	-0.518718	-1.38616	-0.0486299	0.475099
CG3039	optic ganglion reduced	433	544	743	-0.292693	0.0493983	-0.00872379	-0.0487201	-0.513409	1.25048	0.100607	-0.273281	0.975864	1.15153	-0.641966	0.58995	-0.0648682	-0.937391	0.740039	-1.51766	0.311476	4.68455	-0.6516	0.991219	1.62311	-1.59904	0.39001	2.00895	-0.386533	0.902128	0.512403	-0.476694	-0.471921	1.29602	-0.143907	-1.27201	0.137439	-0.304334	-1.56669	-0.606252	-0.0639538	-0.953245	-0.605079	-0.853994	0.625614	0.774486	-0.349728	-0.325133	-1.42638
CG3040	CG3040	519	497	490	-0.183177	-0.369804	0.0122019	-0.754588	-0.937051	-0.729036	0.376626	-0.496952	-0.11985	-0.25987	-0.906196	-0.795648	0.58454	0.915706	-0.11818	0.353759	-1.73982	-0.311381	0.0809309	-3.10904	0.0484789	0.107883	-2.40197	-0.243023	-0.0418897	-1.88315	-0.778726	-0.216186	0.567036	0.842204	-0.915976	1.2706	1.73569	-0.602209	2.41439	0.932668	-0.213422	0.405911	0.566388	0.209693	-0.757521	0.0197271	-1.03339	1.94479	-0.61947
CG3041	Origin recognition complex subunit 2	497	584	658	-0.672598	3.15961	-0.535265	-0.422962	0.0228891	-0.312095	0.0647083	-0.171976	0.108879	-0.572454	0.509584	-0.246995	0.620749	0.950559	0.829673	0.29136	-0.840068	1.06549	0.28405	0.911394	-0.0625173	0.291216	-0.730937	1.21898	-0.189975	-4.36087	-1.40337	0.973893	0.469083	0.291946	-1.24104	-1.58226	-0.262985	-0.868069	-0.977677	-1.07945	-0.641146	-1.07664	-0.541897	1.38355	0.426465	1.3647	0.0950663	-0.712364	-0.722937
CG32732*	CG32732	496	565	646	-0.484578	-0.430721	-0.509122	-0.273424	-0.513851	-0.633482	0.210735	-0.132681	1.31322	0.719449	1.59692	-0.372877	1.62036	0.273729	0.831881	-3.61164	0.0551386	0.806583	-1.92158	-0.248328	-0.428083	-3.86661	0.168624	0.590438	-0.0742242	2.95397	-1.75569	-0.138562	-1.08633	0.114634	0.621533	-1.26851	0.115965	0.868978	-1.34562	-0.350685	0.832414	-0.959565	0.715726	0.0185238	-0.0468737	-0.608772	0.40747	-0.818785	-0.85406
CG3044	Cht11	505	604	664	1.19406	0.893436	1.53439	1.41363	-0.397656	1.1372	1.43934	-0.184298	-0.329579	0.101288	3.21797	0.0803527	-1.44533	1.10661	0.889354	-0.920612	-1.10378	-3.0148	1.1883	-0.62001	1.52624	-0.89913	-1.14647	-2.51244	0.429571	-1.80352	-3.49885	0.769493	0.136535	2.79568	0.855562	-1.10483	1.61833	0.832924	-1.41248	-0.17031	2.31493	-0.834981	0.00627802	0.520961	2.43427	1.3893	-0.177645	-0.663714	-1.56248
CG3045	CG3045	537	555	638	-0.157186	-0.499481	-0.515503	0.512879	-0.67898	0.0543305	-0.0861843	0.473334	-0.449505	1.37428	-0.154928	0.399361	0.827417	0.314156	1.36655	0.498542	-0.455937	-6.01216	-0.0284285	-1.19853	-2.14047	0.360685	-0.347855	-5.266	0.586491	-1.98068	-1.99935	-0.00494146	-0.327069	0.581224	0.106487	-0.528318	0.498897	0.175003	-0.0750884	-0.589771	0.0113886	-0.990881	0.0643984	0.970623	0.614525	2.4682	-0.236979	-0.535274	-0.247957
CG3048	TNF-receptor-associated factor 4	523	673	749	-0.211734	-0.25051	-0.228752	-0.502582	2.08391	0.473942	-0.482701	0.122926	0.908725	-0.577713	-0.728757	-0.652795	0.700662	0.139188	0.76236	-0.431955	0.989135	2.00201	0.15985	1.92156	0.756332	-0.512625	1.04407	2.12032	-1.93718	0.291456	0.512964	-0.350226	-0.239729	0.727654	-0.845819	-1.39298	-0.213734	-0.610747	-1.41375	-0.705618	-0.603881	-1.52104	-0.527327	-0.744378	0.124495	0.443473	-0.323111	-0.404396	-0.503166
CG3050	Cyp6d5	578	616	919	-0.507905	1.82604	0.622705	0.995998	0.742191	0.351429	1.7951	0.722375	-0.194699	0.486628	2.03519	-0.158148	-0.254079	0.903923	0.648976	1.48734	0.61445	3.21916	2.02016	0.656998	2.11337	1.35469	1.00377	2.94082	1.04741	-0.63653	2.84151	1.07108	0.197127	3.38282	0.642615	-1.3873	2.36245	-0.593146	-1.61855	0.302994	-0.268106	-1.33002	0.323997	-0.155816	-0.38662	2.26462	-0.804656	0.661104	0.299421
CG3051	SNF1A/AMP-activated protein kinase	549	408	538	1.71939	0.627479	-0.310903	1.78529	-0.380673	-0.487414	0.723457	-0.677825	-0.228174	1.89649	-0.742513	-0.524241	1.23655	0.0519302	-0.787128	-1.33926	-0.927188	0.41013	1.06818	-2.10595	1.97008	-1.45509	-1.74841	0.409663	-1.99706	-4.20909	0.405905	-0.0183928	-0.749707	-0.0308417	-1.42513	-1.52743	1.05029	-0.690278	-1.23915	0.0573216	-0.58912	-1.8295	0.176235	0.400632	0.970202	0.855177	-0.887764	-0.128693	-0.677422
CG3054	lethal (2) k05819	481	648	767	-0.76511	1.01183	-0.111085	0.0222193	-0.00579219	0.948622	-0.568916	-0.263084	0.352342	0.609111	0.846129	-0.434747	0.207976	1.33455	0.589576	-3.11147	-0.177973	2.5403	-2.36869	0.856409	1.3096	-3.28808	-0.0381386	2.83079	-1.84897	-2.19713	1.30868	-0.35923	-0.62721	1.38815	0.676315	-1.145	1.10569	0.624098	-1.17765	0.208106	-0.131676	-1.26752	-0.286362	-0.191333	1.84842	0.163699	-0.400702	-0.753671	-0.481066
CG3056	CG3056	591	324	663	-0.102142	0.391304	0.393965	-0.84356	0.0884071	1.20432	-0.542926	-0.902469	0.303656	0.737447	-0.608849	0.268134	0.564325	-1.02072	0.402496	1.27308	-0.962143	1.47505	1.13652	-1.71746	0.865804	1.75948	-0.490302	1.3615	0.626682	-4.83281	0.750686	-0.052881	1.11229	1.93534	-0.427222	-1.61277	0.385337	-0.326832	-1.07078	-0.426245	-0.00382915	-1.15718	0.0765992	-0.424464	1.02226	2.37963	-0.264925	-1.02647	0.59086
CG3057	congested-like trachea	747	495	645	1.6741	2.59997	2.80107	-0.17962	-0.664895	1.43196	-0.554873	-0.595542	-0.240261	0.367483	0.631296	0.590232	0.82484	-0.930069	0.440077	1.88534	0.494972	3.10017	2.21146	2.55693	0.674839	1.9605	0.125248	1.95522	1.86611	1.27264	0.773016	-0.340419	0.92764	1.01274	-0.348959	-0.429721	-0.154199	-0.7444	-0.776485	-0.728471	0.0111348	-0.593204	-0.937317	0.734919	2.0816	3.98088	-0.791243	0.71477	0.358867
CG3058	Dim1	467	528	645	-0.743973	-0.379715	-0.652566	-0.0960931	-0.184612	-0.763217	-0.868929	0.701428	-0.014402	0.844178	-0.0427534	1.24827	1.10725	0.100782	1.41385	-0.617669	0.166272	-1.3722	-1.28734	0.0144232	0.858871	-0.618617	0.186353	-1.05833	-0.788988	-0.817765	0.252968	0.507337	-0.962909	-0.187862	-0.204451	-1.02787	-0.784393	-0.402324	-1.26955	-1.07079	-1.14583	-0.890945	-0.751232	0.638647	0.023441	-0.933464	-1.18188	-1.43629	-0.216618
CG3059	NTPase	511	464	761	-0.605506	0.79422	0.323962	-0.412737	1.42478	0.639988	-0.363728	-0.683479	0.301767	0.247607	-0.51747	-0.090028	1.42632	0.305713	0.653675	-3.12743	-2.33949	2.27691	-2.27044	-3.27906	1.33935	-3.34794	-2.59686	2.04632	-2.17618	-3.65738	1.04604	-0.441125	0.156048	0.468247	-1.0213	0.964999	0.922156	-0.914765	1.23385	0.123058	-1.04838	-0.158325	0.563889	-1.09247	0.0319343	0.734021	-1.40234	1.1773	0.818443
CG3060	morula	201	434	532	0.844009	9.00291	-0.417526	1.08576	7.95634	0.104702	-0.400554	8.42166	-0.26276	2.35513	0.212641	0.163207	-1.20501	2.47192	-0.50649	-3.69678	7.68582	0.515876	-3.09432	10.7868	0.250139	-3.90476	11.9194	0.552525	-3.71406	3.88308	0.272229	-0.244367	1.50212	-0.355377	-0.909725	-1.13974	-1.23073	-0.155089	-1.09295	-1.08187	-0.847943	-1.25818	-0.806218	-0.416899	-0.3306	0.580782	-0.809043	-0.303257	-1.42816
CG3061	CG3061	638	560	578	-0.737195	0.0540156	-0.395104	1.16718	-0.536064	-0.575999	0.675831	0.395054	0.219264	-0.368459	-0.38721	-0.528287	1.51841	0.400789	0.197252	0.792454	-0.0691113	0.770794	0.297733	-0.642678	2.33228	0.705093	-0.110142	0.770381	-0.742782	-2.20121	0.281794	-0.448881	0.350489	0.654604	-0.645894	-1.3466	-0.362741	-0.601889	-1.71525	-0.744923	-0.826192	-1.45511	-0.240867	-0.172123	-0.779364	0.900439	-0.784844	-1.36322	-0.694238
CG3065	CG3065	531	499	610	-0.587651	0.773816	0.1488	-0.921425	-0.213656	1.86813	-0.183847	1.14161	0.983651	2.55104	1.02299	0.032934	0.626772	0.125761	0.575422	-3.42176	-0.404897	0.248298	-2.42634	-0.780634	0.0643901	-3.59882	-0.304444	0.327552	-2.3503	-2.27194	-0.822924	-0.214967	-0.662649	1.15749	-1.02403	-0.903956	0.538439	-1.03565	-0.124463	-0.78184	-0.037035	-1.28375	0.222817	0.200865	-0.653286	2.51006	-1.31897	-0.876941	0.293956
CG3066	Serine protease 7	706	559	566	-0.117645	-0.488081	0.0725307	0.659329	0.170405	0.388398	-0.12939	-0.217543	0.174723	-0.162737	-0.333882	-0.0733135	1.45989	-0.632783	0.101821	0.809275	0.477931	-2.99047	0.352398	0.974414	-1.37655	1.00009	0.504176	-2.50681	-0.82421	0.121152	-1.2374	0.693268	-0.649885	-0.898205	-0.606528	-0.818043	-0.403132	-1.16869	-0.710411	-0.586732	-0.997583	-0.801191	-0.965207	-0.661092	0.190934	0.00933096	-0.990313	-1.14656	-1.03147
CG3068	aurora	576	633	734	-0.212823	1.08284	1.54805	-0.863915	-0.627802	0.952276	-0.204199	-0.583717	-0.27995	0.510008	-0.550733	0.113359	1.07919	0.48315	0.992498	0.54748	0.485432	1.80872	0.338968	0.278688	0.569425	0.686959	0.650646	2.03635	-0.582305	-0.357179	0.494236	-0.506092	0.457917	3.60474	-0.865891	-1.26937	0.640102	-0.96844	-1.66316	-0.585283	-0.206928	-1.64152	-0.324306	0.445399	0.54762	0.896316	-1.00719	0.842823	-0.704834
CG3069	TBP-associated factor 10b	786	722	698	-0.256618	2.27499	0.00253238	0.0844596	1.32722	-0.370425	0.00388039	0.646683	-0.173243	0.0257115	-0.120554	-0.202598	2.24869	1.26484	0.243727	0.240157	0.815697	1.71653	0.182618	0.484879	1.05175	0.394109	0.793262	1.61688	1.73702	0.781331	1.08636	0.239202	-0.0244166	-0.204904	-0.180845	0.0366661	-1.00733	-0.123005	0.357757	-1.30689	0.513992	0.441672	-0.996896	-0.865983	1.67171	-0.271113	-0.32103	0.140499	-0.677586
CG3073	lethal (1) G0144	624	625	544	0.617251	0.801041	0.273691	1.83944	0.324175	1.12493	2.03707	0.0371546	2.01531	1.9486	-0.288694	-0.593414	-0.347103	-0.737192	-0.423914	1.61085	0.877426	4.97553	3.51779	2.4078	5.66346	1.59399	0.848886	2.26362	1.78599	1.33708	0.910557	0.161418	-0.120424	0.829811	0.457177	-0.238055	0.240741	0.407131	-0.096165	-0.115582	0.846345	-0.105069	-0.202064	-0.222178	0.412949	-0.715363	0.131246	0.945626	0.29319
CG3074	CG3074	729	697	603	-0.21763	-0.0334468	-0.324234	0.898023	0.433391	0.450173	0.855889	0.921568	0.150368	-0.484668	-0.0178404	-0.612994	1.22169	0.504292	0.304984	0.874959	1.56571	0.934024	0.819753	2.17395	0.23348	0.862503	1.24727	0.878999	0.461716	1.36907	0.505677	-0.30019	0.521938	1.04222	-0.894117	0.139184	-0.767228	-1.01581	0.373584	-0.286794	-0.721704	-0.192298	0.754859	-0.438545	-0.703642	0.343032	0.806653	0.449039	-1.20454
CG3075	CG3075	548	768	697	-0.325553	0.0608889	1.05292	0.182296	-0.650521	0.0214076	1.79604	-0.338327	-0.540511	0.914032	-0.13809	0.276908	0.71872	0.547014	-0.501028	0.883784	1.37585	1.78426	1.1607	2.08229	1.52142	1.04126	1.49742	1.70244	1.25006	2.68333	1.53744	-0.0864593	-0.703393	0.467811	0.265129	-0.407696	0.761664	0.356493	-0.395425	0.561478	0.46769	-0.632253	0.051406	-0.472134	-0.122741	0.663065	-0.43981	-0.695496	0.122006
CG3085	CG3085	658	734	625	2.37448	0.588963	-0.250359	0.429471	0.155358	-0.723916	-0.0483234	0.286021	0.227702	-0.194654	1.444	-0.62569	0.875365	1.7106	1.00914	-0.938326	-2.06942	-3.40266	-0.240318	-0.659597	-2.27734	-0.88113	-1.87438	-3.66356	-0.541981	-0.04617	-1.94128	-0.647718	-0.544468	3.01177	-0.373738	-1.27832	2.21356	-0.329028	-1.26193	1.29266	-1.00595	-1.32347	0.130634	-0.18184	-0.281569	1.22992	-0.0175393	-0.435337	-0.632449
CG3086	MAP kinase activated protein-kinase-2	582	727	706	0.883944	-0.226502	-0.41983	-0.655946	0.10639	0.0722984	-0.160381	0.0826198	0.572336	1.66566	-0.373765	-0.345549	1.60305	0.858611	0.639269	0.303473	0.807088	1.6119	-0.0643541	0.298368	0.508336	0.36095	0.867736	1.53859	0.624033	0.872726	0.621727	-0.545737	-0.151332	2.22319	0.560053	0.118508	1.86714	1.23763	-0.0888601	0.974401	0.138201	-0.634368	0.517736	0.698845	0.0965324	2.3409	-0.204412	-0.221071	0.858709
CG3088	CG3088	535	553	627	1.2834	-0.442336	0.295074	0.427297	-0.19062	-0.250005	-0.265004	-0.252983	0.0658226	-0.311426	0.574092	2.96835	-0.153086	0.651193	0.591421	1.62752	-1.3088	-3.33197	1.24817	0.669711	0.829758	1.08299	-1.22139	-2.76844	1.30703	-0.393663	-2.25139	-0.0181993	0.223234	2.87908	-0.328884	0.304058	1.9853	-0.669995	0.870827	1.38713	-0.473496	0.377493	0.221183	0.0533214	0.290117	3.36245	0.149409	-0.338973	0.189252
CG3090	Sox box protein 14	670	456	527	1.8673	-0.462627	-0.579863	-0.145232	-0.128511	-0.728758	0.249388	-0.464175	-0.780504	-0.392148	-0.147497	0.524262	0.70429	-1.1313	-0.456595	1.43926	-0.16714	0.371095	1.77601	-0.121709	0.279922	1.56684	-0.153253	0.46811	1.55472	-1.13524	0.500413	0.577037	-0.984505	0.911631	-1.08715	-0.00326799	1.92139	-0.214778	-0.471906	0.567875	-0.62605	-0.431713	0.386591	-0.542492	1.67694	0.315874	-0.980215	0.114657	-0.753816
CG3093	deep orange	613	558	619	4.72658	9.37745	1.98404	5.53141	5.43686	1.12746	1.15186	2.9076	1.29231	0.264789	0.790115	-0.326268	0.757144	-1.01985	-0.13377	1.33859	1.54785	1.16006	3.41744	7.20804	3.04774	1.31266	1.06336	1.08324	1.01346	2.22123	0.844136	-0.199121	-0.467906	-0.794331	-0.997506	-1.42726	-1.261	-0.812864	-1.69158	-1.20742	-0.249279	-1.5719	-1.48869	-0.176483	0.389605	-0.54421	2.16197	0.66765	0.267098
CG3097	CG3097	454	506	531	-0.0332634	-0.435746	0.205484	-0.289597	-0.744966	1.03499	0.0490546	-0.103363	0.00607615	-0.659749	-0.49766	-0.00481638	-2.0937	0.347336	0.626955	-2.75309	-0.755317	-5.22146	-1.07003	-1.58545	-0.751949	-2.78685	-0.777008	-4.19584	-1.55539	-1.83256	-3.33796	-0.571517	-0.810672	1.76126	-0.785252	-0.959926	1.52912	-0.387785	-0.721635	1.02137	-0.203934	-1.03516	0.614069	1.16734	0.731147	1.69904	-0.777598	-0.81663	0.397551
CG31694	CG31694	743	602	637	0.0210707	-0.509717	-0.508695	-0.0986321	-0.52714	0.777934	1.6734	-0.101457	0.13481	0.437376	0.374681	-0.132328	0.746939	0.242721	0.765908	0.145032	0.680454	0.701876	1.7562	1.3164	0.252103	0.251172	0.775487	0.750958	0.101547	0.869026	-0.98902	0.242335	2.10214	1.79748	-0.964264	0.555949	1.87075	-0.65783	0.36203	-0.214148	-0.683971	0.194499	-0.316767	-0.574878	0.204423	1.01351	-0.725519	-0.503914	-0.818585
CG3099	CG3099	491	633	584	-0.728321	2.9489	-0.606335	-0.644594	-0.130646	-0.437778	-0.539324	-0.19625	-0.213582	0.770132	2.98034	0.0351103	-0.0619441	-0.333414	0.756048	-4.93877	0.919527	-3.45801	-2.43762	1.14096	-1.48434	-2.79484	0.890108	-2.63898	-2.32498	0.516021	-3.04389	0.947012	0.141392	1.56477	0.175685	-0.894525	2.56995	0.0835066	-1.3038	1.27047	0.463677	-0.357111	0.219434	-0.197368	0.155914	0.611742	0.137622	-0.608209	-0.80311
CG32697*	lethal (1) G0232	473	599	566	0.679351	0.209989	-0.579164	1.26764	-0.371974	-0.596143	-0.649273	-0.761231	-0.192413	0.807232	0.527558	-0.0599561	0.953716	-0.250743	0.083144	-0.0205669	0.905596	0.679572	0.964758	0.710705	0.422239	-0.129924	0.774325	0.612549	-1.33067	0.921875	1.00893	-0.0316412	-0.180441	-0.617312	-1.1548	-0.356143	0.671361	-0.77775	-0.339581	0.12924	-1.03228	-0.146012	0.360485	-0.645676	-0.646973	-0.0612749	-0.526675	-0.148646	1.48735
CG32697*	lethal (1) G0232	153	774	548	0.903985	0.473653	0.909306	1.55302	0.505095	0.840554	1.92726	-0.0516697	0.263871	3.08137	0.224461	-0.306397	-2.97541	0.174803	0.461888	-5.77717	1.50231	-0.216944	-3.63499	1.7625	-0.910214	-6.28485	1.52106	-0.128004	-3.36112	3.3061	-2.70875	1.46198	-0.539772	-0.22035	2.24225	-0.170611	-1.41673	1.25655	0.0770572	-0.959536	-0.963959	-0.12645	-0.860083	0.124472	1.58267	-0.396817	-0.136557	0.646738	-1.83539
CG3104	CG3104	577	739	642	-0.522968	-0.518362	1.60997	-0.707147	-0.0580683	0.34494	0.0487707	-0.173754	-0.315629	0.849879	0.0142895	0.874281	1.01928	-0.184307	1.47295	-1.10283	1.26246	-0.201358	-1.11757	2.29421	-0.698751	-1.13846	1.37952	0.0625258	-1.73259	0.662286	-3.60773	-0.593452	0.200018	2.02993	-0.786128	-0.769915	0.225387	-1.22353	-0.0857579	-0.858961	-0.435237	-1.2377	-0.850849	1.74599	0.908226	0.618867	-0.480898	-0.56784	-1.33626
CG3105	CG3105	733	622	818	-0.575868	0.145356	0.512104	-0.569846	0.872505	0.398299	0.0239038	1.43908	-0.0450947	0.43791	1.35603	-0.688321	2.10849	-0.31602	1.41099	0.983271	2.92385	1.40552	0.605945	7.39275	0.394089	1.06987	2.93875	1.57163	0.140629	2.77489	0.443402	-0.500268	0.220178	0.838537	-1.10965	-1.48793	0.118816	-0.456118	-0.938125	-0.0988215	0.176652	-1.49687	-0.171708	-0.304486	0.4292	2.53825	0.849635	1.48403	-1.39493
CG3106	CG3106	534	755	687	0.489388	-0.294022	1.3141	-0.201705	0.443802	1.35662	-0.319094	0.249272	-0.382701	0.352544	0.939312	0.710914	1.00965	0.0359672	0.169109	-0.834481	1.43862	2.12401	-0.925294	3.39592	0.985324	-0.797871	1.56395	2.26874	-1.21762	0.931559	1.04107	-0.288104	-0.747658	-0.0871936	-0.442837	-0.347179	-1.50864	-1.37162	-0.467202	-1.07645	1.39821	-0.738835	-0.833409	-0.678837	1.58529	-0.590922	-0.648036	0.588623	-1.60735
CG3107	CG3107	559	699	735	-0.495235	-0.487471	-0.284597	-0.622948	-0.807638	0.828928	0.91882	0.211972	-0.508183	0.263648	0.924755	2.66088	0.427419	0.573574	1.25914	1.01111	0.305565	1.03348	2.26029	0.0699236	-0.376987	1.0584	0.422058	0.85731	0.711207	-0.732106	0.613038	-0.243689	-0.14738	1.24545	-1.39478	-0.781356	-1.03553	-1.28638	-0.69085	-1.05266	-1.20644	-0.170261	-0.212749	0.106237	0.480422	-0.423454	-0.874803	-0.0565447	-1.08884
CG3108	CG3108	598	619	770	0.0791376	-0.0527181	-0.48188	0.35318	-0.388761	0.417501	0.725539	-0.469391	-0.218944	0.203397	0.22474	-0.335603	1.12712	-0.467786	1.32449	0.819898	0.940027	1.83081	0.823798	1.55452	0.131794	1.0021	0.966832	1.66725	0.290744	0.401331	-1.4298	0.13518	0.810614	0.648069	-0.594533	0.0939355	-0.113029	-0.799947	0.300912	-0.111068	-0.660328	-0.335671	-0.554397	0.45854	0.27961	-0.232396	-1.09484	0.203568	-1.22068
CG3109	mitochondrial ribosomal protein L16	172	543	816	-0.894455	8.45616	1.39272	1.29141	2.06008	1.78982	5.18906	0.242321	1.45976	-1.17362	2.77991	0.4803	-1.98134	-1.09364	1.03852	-2.05059	0.305534	5.74169	-1.1115	5.2637	7.23022	-3.11895	0.383823	3.76416	-3.06715	0.642252	3.0639	-0.917559	0.73116	-0.193077	1.85354	-0.784275	-1.20811	-1.66445	-1.40405	-0.890752	-2.10895	-1.39147	-1.00891	-0.447692	-0.468206	0.266717	-1.38587	-0.537901	1.37196
CG3114	erect wing	664	719	806	0.242759	1.12584	1.24516	-0.140516	0.181693	0.485529	-0.31559	-0.717275	-0.463472	0.0361185	-0.019704	0.245894	1.06772	-0.19565	0.861762	1.25903	1.18073	2.57369	1.34287	3.80711	1.56466	1.47453	1.29453	2.38332	-0.0205633	2.29469	2.29762	0.480003	-0.687712	0.225683	-1.20584	-0.554978	-1.07252	-0.623266	-0.503076	-0.959934	-0.455041	-0.665074	-0.386863	-0.233569	-0.293156	-0.173148	-0.919445	-0.188656	0.241124
CG3117	CG3117	601	671	729	0.107288	2.40974	-0.115731	0.144696	-0.152686	-0.496444	0.782364	-0.0893603	-0.49297	1.51148	0.01327	0.110853	1.62913	-0.23873	0.310703	-3.45402	1.09882	1.93211	-2.89735	1.27827	1.0899	-4.19915	1.07714	2.03531	-0.87598	0.578847	1.70689	-0.269981	-0.562604	1.09632	-0.585836	-0.426313	0.12543	-0.74591	-0.881171	-0.343301	-0.81719	-0.749771	0.390985	3.016	0.84423	-0.200552	1.05099	-0.583034	0.581026
CG3119	CG3119	482	711	686	-0.782835	-0.329126	-0.373722	0.351351	-0.259572	-0.272149	0.903731	0.358433	-0.402391	-1.05321	-0.643553	1.4702	0.67856	-0.843473	0.691316	-2.79936	1.14719	1.51802	-1.35804	2.46667	0.438334	-3.32524	1.25965	1.61938	-2.06412	2.04844	0.364422	-0.384462	0.0766012	-0.36657	-0.915767	-0.440719	-0.195271	-0.515742	-1.1238	-0.97389	-0.59651	-0.518399	-0.626967	-0.450314	-0.419907	-0.729053	-1.4737	-0.878351	-1.58021
CG3121	CG3121	473	625	677	-0.463286	-0.411841	0.135873	0.244545	-0.513828	1.25849	0.86807	0.0151421	0.332801	0.783693	-0.652462	-0.446157	-1.80523	-0.0681235	0.818536	-3.81174	0.721332	1.24214	-0.415552	0.573877	0.081585	-4.13505	0.763671	1.23774	-0.982964	-0.229152	1.37831	-0.459308	0.0898956	-0.156586	0.485085	-1.1631	0.295128	0.76372	-1.28343	-0.313545	0.0383886	-0.818991	0.525703	0.757433	-0.381531	1.15214	0.911252	0.161884	1.29016
CG3123	CG3123	547	519	600	0.173958	-0.426125	0.853374	0.0725535	-0.654233	4.49597	-0.21593	-0.765075	6.73684	-0.99587	0.952017	2.00041	-0.725533	0.212191	-0.24684	-2.87464	-0.8293	0.996501	-0.775282	-0.982038	2.90184	-2.96182	-0.958768	0.965545	-2.30039	-1.83022	1.22498	-0.347637	-0.0251501	-0.658519	-0.831415	-0.919341	-0.113137	-1.00191	-0.908301	-0.426862	-1.14091	-1.18659	-0.225318	-0.60645	-0.0602533	3.77613	-0.734145	-0.350434	2.89024
CG3125	lethal (1) G0060	447	626	773	0.507972	1.64855	0.228292	1.05409	-0.189709	0.52732	0.753742	0.191397	0.12286	-0.641878	-0.0529587	1.36391	-2.13135	0.324386	0.844202	-5.53563	-4.79497	0.677226	-0.0906315	-0.194936	0.123939	-5.37757	-3.80685	1.65894	-4.8237	-7.01904	1.3947	0.165913	-0.318467	2.13976	0.000745388	-0.9267	1.07701	0.373309	-1.03957	0.448193	-1.30406	-1.13053	0.609359	-1.04439	0.723528	4.67178	1.18878	0.0698696	2.6422
CG3126	C3G	326	325	606	-0.504721	-0.523634	0.535116	0.00901661	-0.470443	6.91692	-0.617473	-0.789129	12.3216	3.43403	3.26895	1.70501	1.51062	-0.899899	0.114254	-1.38895	-1.27593	4.52518	-1.3645	-1.23421	6.40115	-1.21133	-1.3434	18.3617	-0.222714	-1.17308	4.50431	3.79248	0.250928	1.02691	2.86121	1.6039	2.94446	2.42396	1.81837	1.80403	2.72393	0.525276	1.16806	0.392944	0.26192	5.06713	0.758855	0.52976	3.19278
CG3127	Phosphoglycerate kinase	340	566	602	0.588095	0.00462915	-0.446666	0.291113	-0.242499	4.80455	-0.683955	-0.332404	9.37865	0.194672	0.0415701	2.96885	-2.09331	0.0880314	-0.729486	-4.65034	-3.18693	3.36249	-2.0426	-2.09789	5.07458	-4.8271	-2.97662	0.98226	-3.25014	0.086331	1.62158	0.177984	-0.123073	0.320224	0.274256	-0.595826	0.220469	0.124353	-0.485569	-0.32689	-0.546191	-1.05624	-0.128886	1.86949	-0.17192	-0.969335	-0.0557202	-1.12921	1.15324
CG3129	Rab-related protein 4	609	618	678	1.05502	-0.619689	0.0686886	-0.0109068	-0.296536	1.42726	0.430888	-0.294177	0.255757	-0.336164	0.171088	0.832013	0.393199	0.940294	0.756725	-2.61035	0.599913	2.93521	-1.04663	0.0353564	0.786215	-2.77555	0.627077	1.51168	-2.69535	-0.976294	0.621838	-0.101889	1.00421	0.359215	-1.25597	-0.464066	-0.113159	-0.755415	-0.438855	-0.295251	-0.874448	0.083356	-0.491072	-0.75072	-0.582109	-0.6906	0.114086	-0.895766	-1.02301
CG32758*	CG32758	576	650	556	-0.614013	-0.38682	0.234901	-0.235317	0.520691	0.503677	0.532652	0.330589	-0.699611	0.164815	-0.808825	0.295451	1.38211	0.766478	0.411063	0.430739	0.530654	0.290689	-0.0108877	0.20323	-0.0529119	0.541589	0.603654	0.237599	0.499115	-3.09195	-0.425465	-0.225929	1.31646	0.609968	-1.38395	0.453879	-0.732372	-0.364327	0.643822	-0.234181	0.0287692	-0.953762	-0.380332	-0.624112	-0.451931	2.39564	-0.848399	-0.980479	0.122432
CG3131	Dual oxidase	339	442	526	-0.692321	-0.579077	0.227888	-1.06339	-0.275567	0.404389	-0.522167	-0.0608725	-0.515747	-0.519308	0.0139881	0.21	-0.788422	-0.426637	-1.41065	-2.61793	-1.27442	0.384544	-2.01747	-1.87137	3.07184	-2.63535	-1.31091	0.292859	-2.72012	-3.12435	0.341769	-0.0739374	0.707637	-0.506262	-1.65473	0.174953	-0.217277	-1.56337	0.532091	-0.578065	-1.13567	0.386316	-1.37195	0.0541141	-0.328156	-0.133464	-0.879851	0.358751	-0.692959
CG3132	Ect3	518	546	615	-0.750615	0.457186	-0.079036	-0.556544	-0.766105	0.674281	0.425254	-0.0556626	-0.646121	0.580639	0.0939938	-0.0770888	0.881511	0.460431	-0.314458	-0.452757	0.256917	1.45234	-0.75536	-0.226103	1.30324	-0.445108	0.387637	1.09626	-1.99326	-0.229085	1.03984	-0.585105	0.00672252	2.40124	-1.07357	-1.25197	1.74115	-0.0716895	-1.5672	1.35172	-0.989368	-0.537128	-0.0140236	-0.629943	0.865631	1.13282	-0.955731	0.571959	0.908919
CG3135	shifted	483	623	618	-0.183059	0.342699	-0.350747	0.298814	-0.325792	0.738913	1.12362	-0.255032	0.846154	1.28251	-0.121512	0.308507	1.07821	1.0819	0.852133	-0.639085	-0.566415	0.457523	-0.781	-1.09182	-0.497801	-0.605412	-0.541372	0.474344	-1.29441	0.795132	-1.19176	0.0716439	-0.633989	0.344518	-1.15254	-1.44516	1.55809	-0.799596	-1.45177	1.18567	-0.796123	-1.34209	-0.23687	-0.650972	-0.560661	0.443874	-0.839558	-0.399442	-0.130947
CG3136	Atf6	624	395	722	1.52391	3.70839	0.316675	0.538258	1.06585	1.1455	1.15373	-0.501433	0.563397	0.117915	0.401619	0.489255	1.82169	-1.53479	1.57317	-0.751957	-0.618381	0.507615	-1.25684	1.14538	-0.965676	-0.586998	-0.578028	0.147483	-0.72371	-1.602	-0.260953	0.0382833	-0.620489	-0.570027	-0.482845	-0.864832	0.300102	-0.758376	-0.522186	-0.225967	-0.220724	-0.39406	-0.544786	-0.561249	-1.01575	-0.348196	-0.354378	-0.643399	-0.508229
CG32758*	CG32758	463	808	651	0.364412	0.0831969	-0.245055	1.60599	1.00715	-0.334642	2.77001	1.84287	-0.48643	-0.154147	0.0744116	-0.630351	0.13278	1.05188	-0.169597	0.980241	1.65522	1.40355	2.06129	4.67429	0.994956	0.555865	1.6617	1.29605	0.778933	3.2436	1.05085	-0.478978	0.556427	-0.903448	-0.880226	-1.10429	-0.0766772	-0.816208	-1.14359	-0.649058	-0.575254	-0.763185	-1.13065	-0.857938	-0.270273	0.0599324	-1.00509	-0.0618952	0.596916
CG3140	Adenylate kinase-2	410	713	752	2.57673	2.54918	4.25626	1.40115	0.508023	5.21325	0.320734	0.520239	2.89845	0.462616	0.369965	-0.0490395	-0.316645	1.2295	1.40292	-0.0491414	0.982748	1.85057	0.184864	0.999138	1.76554	-0.0382084	0.84878	1.9797	0.617498	-2.15947	1.45501	2.3612	-0.321776	0.496025	2.03399	-0.998328	2.21669	1.71164	-1.25211	1.56538	3.85981	-0.781438	2.39291	2.52007	0.914512	1.38657	2.73902	0.0776529	2.85098
CG3143	forkhead box, sub-group O	492	751	567	0.555734	5.47972	2.43722	-0.431529	2.70312	3.72685	-0.630335	0.449639	2.5112	0.438131	-0.042653	-0.217592	0.231309	1.13958	0.207206	0.404052	1.12246	1.95784	0.402137	2.00782	-0.137281	0.355137	0.978812	0.970766	0.301658	-1.75413	-2.28986	0.0926136	0.403134	2.3125	-0.135756	-0.661017	2.30564	0.116268	-0.558622	1.39566	1.13618	-0.569037	0.180794	3.66081	0.132294	2.2744	1.17028	-0.648288	-0.94949
CG3149	CG3149	529	595	710	-0.161217	1.96892	0.0664694	1.05746	1.59219	1.23125	1.27024	0.663971	1.32477	-0.0775993	1.7768	-0.347073	-1.57698	0.931756	-0.00255506	-4.11863	0.560778	2.04082	0.719496	0.337285	1.51847	-4.59827	1.00822	1.8281	-2.64945	-0.69599	1.64686	0.821097	1.04223	1.68091	-0.126821	0.625749	1.48836	-0.0439065	0.990486	1.07788	-0.811094	0.448099	1.03728	-0.212501	1.02049	1.63497	-1.22587	-0.202472	1.307
CG3151	RNA-binding protein 9	471	500	620	-0.604235	0.258476	0.611453	-0.617368	0.904596	1.57871	-0.567198	1.68805	0.468143	1.1514	0.825765	0.157445	1.03644	0.272865	-0.195916	-0.517627	-0.525976	1.86501	-1.05026	-0.681303	1.03792	-0.660304	-0.401952	1.12337	-0.466885	-2.12494	0.795915	-0.382107	0.139511	-0.853594	-1.12716	-1.23889	-0.857165	-1.07337	-0.825901	-0.800938	-0.592573	-1.10812	-0.53424	-0.787765	-1.15292	-0.224074	-1.36959	-0.432556	-1.02001
CG3152	Trap1	543	566	610	1.09702	-0.813735	-0.0943108	2.32577	-0.0677133	0.579458	1.56392	-0.465318	0.14761	1.30535	0.829371	-0.716886	-1.32323	1.11501	0.387852	-2.19426	-0.806703	1.82611	1.4558	-1.38404	0.596132	-2.51326	-0.915827	1.5124	-3.34846	-1.24521	0.796952	-0.627217	-0.656068	-0.759307	-0.736606	-0.504485	0.535148	-0.840366	0.0187565	0.422822	-0.744452	-1.14964	0.430559	0.331129	0.261913	0.670332	-0.385034	-1.14758	0.435752
CG3156	CG3156	689	709	713	0.438132	-0.299182	-0.0874939	-0.293908	0.54692	2.41489	-0.390926	0.892364	0.511478	-0.524405	0.235393	-0.417059	1.24982	1.51375	0.0605206	-2.97723	0.0733108	2.32134	-0.112591	0.447353	1.43258	-3.11173	0.152754	1.8552	-2.41846	2.74843	1.10587	-0.466007	0.484117	0.844307	0.562746	-1.00209	-0.427089	0.0422773	-0.820438	-0.801791	-0.914452	-1.14345	-0.397428	0.0218828	0.272539	-0.308765	-0.866904	-0.486626	-1.3629
CG3157	gamma-Tubulin at 23C	428	493	716	-0.427175	2.12417	1.87808	-0.873722	0.20306	1.22438	-0.381564	-0.359385	-0.224296	0.596933	0.199255	0.0530132	0.66017	-1.17883	0.827828	-0.243329	0.470465	1.68542	-0.335245	3.04555	0.257827	-0.113758	0.0555619	1.60754	-1.5765	0.429727	1.05815	-0.545391	0.0401445	0.464949	-0.825051	-0.900949	-0.235842	-0.851549	-1.1514	-0.744943	-1.15936	-0.335037	-0.752377	0.246767	0.614494	1.38725	-0.533027	1.13767	0.16122
CG3158	spindle E	546	669	624	0.594508	2.24539	0.555632	2.18939	2.83493	1.10197	1.27014	2.72774	0.179602	0.0782075	0.665035	0.131827	-0.279727	0.971631	-0.825674	0.399557	0.325055	1.282	0.80982	0.926252	1.33521	0.550479	0.487801	1.24188	-0.761859	-0.868495	1.05962	1.04995	0.815906	0.636946	1.01358	-0.613047	0.490317	1.49124	-0.0522621	0.0343964	0.0407565	0.591955	-0.347199	1.46744	0.309245	-0.145588	0.330098	-0.471376	0.221147
CG3159	Excitatory amino acid transporter 2	459	561	486	0.283006	-0.56262	1.22597	1.05937	-0.946425	-0.109909	-0.494876	-0.0724924	-0.50784	0.640172	0.836641	0.411592	-0.618546	0.69853	0.616701	-4.07344	-0.0539046	-1.7916	-0.602832	-0.348261	-1.13346	-4.38205	0.0212086	-1.3614	-3.00155	-2.02157	-0.437322	0.226929	-0.676014	0.289558	-0.253983	-1.14894	0.173894	-0.811994	-1.08948	0.181881	-0.699358	-1.06515	-0.307847	-0.771164	-0.585195	0.163039	-0.193876	-1.31046	-1.01753
CG3160	CG3160	398	524	733	-0.229432	-0.211095	1.59085	0.118326	1.11038	-0.198491	-0.481015	1.28927	-0.347847	-1.08095	-0.4558	-0.57081	0.443878	0.476799	0.580246	-1.35487	0.0532515	2.28252	-1.51978	0.0889052	0.861428	-1.54379	0.135612	2.21692	-1.65769	-3.60539	1.04808	-0.0728392	-1.04026	0.683055	0.0693621	-1.4262	0.890027	-0.0239256	-0.959543	0.101984	0.214245	-1.69159	0.979126	-0.671848	0.992387	0.192422	-0.630375	-0.444582	-0.0503205
CG3161	deadpan	517	479	749	-0.575115	-0.3658	1.18768	-0.00727871	-0.325804	0.657304	0.140838	0.0619555	-0.256586	0.390955	0.0988793	-0.307477	-0.871314	-0.0259235	1.35364	1.40125	-0.170549	1.28864	0.923178	0.559636	0.44205	1.23494	0.368012	1.21356	0.976118	-4.18603	-0.740239	-0.178642	-0.4122	-0.13297	0.0994097	-0.772517	0.276881	0.834201	-0.947263	0.0929347	-0.027888	-0.961916	-0.288349	-0.796843	-0.114856	-0.629079	0.384721	-0.876701	-1.29211
CG3162	CG3162	538	351	721	1.70061	0.872733	-0.491347	-0.234677	0.249527	1.73413	0.459023	-0.918617	0.379335	1.06108	2.60057	-0.186545	-2.18763	-0.854618	0.535065	-2.07312	-1.09817	3.65289	1.819	-1.02231	0.716118	-2.63445	-1.10059	2.05496	-3.68401	-2.5926	1.01377	0.531016	-0.00944758	-0.0385418	-0.205174	-1.44472	-0.0132601	0.0454896	-1.4195	-0.392218	-1.20112	-1.16942	-0.57042	-0.559718	2.34609	-0.106278	0.350837	-0.78465	-0.887524
CG3165	CG3165	395	395	467	-0.308497	-0.238529	1.99608	-0.220862	2.10286	3.11735	-0.39285	0.160146	0.209305	-0.150076	-0.163983	1.25419	0.75643	-2.04098	-0.682051	-0.786104	-3.80926	0.891461	-1.17004	-1.51817	0.514962	-0.728771	-3.68534	0.125503	-1.58662	-6.03293	-1.29211	0.276159	1.40444	-0.482668	-1.20569	0.509845	-0.3341	0.148228	1.31647	0.181769	-0.644656	-0.483011	-1.26905	-0.0633079	0.36163	-0.451791	-0.156835	-1.03942	-1.57276
CG3166	anterior open	348	494	589	-0.27693	0.53056	2.04422	-0.751325	-0.494091	4.1629	-0.714824	-0.97588	1.27659	-0.450577	-0.275195	3.97259	1.00902	0.309891	0.261535	-0.743745	-0.257055	-0.156295	-0.609281	-0.0317466	0.982161	-0.443785	-0.237784	-0.184588	-1.23023	-0.906898	0.603277	-0.440054	-0.794995	-0.402763	0.203734	-1.08531	-1.17682	-0.105374	-1.43278	-0.892214	-0.0773548	-0.5496	-0.878614	-0.5138	0.134427	0.095281	0.496681	-0.327927	-1.67929
CG3167	MAN1	672	390	531	-0.00812281	-0.0937054	-0.00378535	0.299342	1.0112	0.816935	-0.262602	0.0131025	0.132917	-0.259211	1.05588	-0.114038	2.16812	-0.348425	-0.608089	0.0129967	-1.20604	0.119248	-0.538001	-1.65639	-0.347102	-0.801262	-1.13987	0.708701	-0.699895	-3.09089	0.197925	0.25083	-0.968385	-0.438149	-0.415398	-1.04487	-0.164107	-0.0757625	-0.637201	-0.594936	-0.00981476	-1.28433	-0.474548	0.157027	0.0906956	-0.179875	-0.561862	-1.15847	0.285718
CG3168	CG3168	629	590	554	-0.490317	0.0142676	1.51375	-0.740792	-0.260152	1.66695	0.441015	0.611353	2.30639	-0.718717	0.705061	-0.488628	1.35444	0.753747	-1.48972	0.883984	0.562474	-4.92178	0.354697	0.323704	-0.109882	0.914976	0.605558	-4.60009	0.324968	-1.10858	-0.23828	-0.197396	-0.384632	0.303674	-0.554111	-0.960793	0.414268	-0.510805	-0.254202	-0.402342	-0.598329	-0.761452	0.115678	0.751095	-0.572205	-0.377659	-0.532048	-0.124238	0.654975
CG3169	Spt3	555	507	542	-0.443304	2.01424	3.61655	-0.113557	0.825032	3.57345	0.485824	0.772195	2.75274	0.114087	0.324923	0.322168	-1.29327	0.502408	-1.56312	-2.6977	-0.29375	-2.77214	-0.28986	-0.589363	0.0661288	-2.71516	-0.262158	-2.35053	-2.5009	-2.00714	-0.360753	0.266606	-0.51721	-0.581933	-0.0650361	-1.29285	-0.955054	0.0709416	-1.42015	-0.846235	-0.484695	-0.859445	-0.719564	-0.879947	-0.929331	-0.299843	-0.714383	-1.07118	-1.61038
CG3172	twinfilin	621	361	732	-0.562624	-0.871435	-0.140657	-0.573191	1.0069	6.39963	-0.499445	0.98149	10.0552	0.434999	0.79125	3.74821	-1.54968	-0.471397	-1.28615	-1.84798	-1.46563	11.5588	-0.103723	-2.00126	2.18742	-1.77172	-1.46311	16.8964	-2.61444	-3.14894	1.3269	0.848287	1.01509	-0.765424	-0.686259	-0.555291	-1.44606	-0.811963	-1.13079	-1.15093	-0.865213	-0.936577	-0.526603	0.198176	1.24711	2.66343	-1.02499	-0.484479	1.12611
CG3173	CG3173	489	507	818	-0.308728	3.34325	1.96555	-0.0730429	-0.257415	1.19391	-0.279924	0.250002	3.39223	-0.60062	-0.375639	2.08544	-2.49871	0.192249	-0.142166	-5.2647	-5.40956	4.96125	-3.3517	-2.25787	0.508237	-5.26143	-4.89282	7.28293	-2.52841	-6.09059	-5.6634	-0.242961	-0.517414	-0.00244143	-0.199132	-0.947145	-0.00444867	0.345608	-0.897197	-0.286925	-0.903068	-1.46703	-1.1054	1.14104	-0.633961	5.08228	1.37068	-1.06316	3.40571
CG3174	Flavin-containing monooxygenase 2	547	643	666	-0.593175	1.93503	1.23219	-0.372788	0.179464	0.385131	0.421565	-0.0674431	2.42992	-0.57334	1.89403	0.977624	0.524327	0.497555	-1.43687	1.79274	0.817662	4.4124	1.85991	1.50284	5.39249	1.12621	0.876465	2.79998	0.928804	-1.31078	-4.02712	-0.413481	-0.777011	0.935925	-0.238194	-1.03696	0.162463	0.0936655	-1.3798	-0.488925	0.105041	-0.610075	0.0690584	-0.272806	-0.612349	0.00423492	0.0663309	-1.01337	-0.207554
CG3178	Recombination repair protein 1	414	522	683	0.412728	-0.256398	0.60102	1.04892	1.41442	3.88555	1.67427	1.66564	8.11307	0.228431	0.0695593	2.138	-1.29782	0.777721	-0.764235	0.23036	-0.925297	-4.76592	1.31295	-2.01802	6.87298	0.230919	-1.1878	0.885678	0.51441	-0.892666	2.36758	-0.00820769	0.314624	-0.163174	-0.00174113	-1.09654	-0.695692	0.509245	-1.00752	-0.928405	0.681553	-0.636855	-0.506008	-0.615766	1.30872	0.695424	0.0724086	-0.462331	-0.0369689
CG32048	CG32048	611	559	703	0.901736	-0.356969	-0.279751	0.266208	-0.273846	1.31178	0.239908	0.352009	4.58405	0.0193384	-0.0322124	0.493886	1.00784	-0.547417	-0.313674	0.854424	0.450037	3.60829	0.753728	0.361494	3.80969	0.988263	0.493401	1.74357	0.277745	0.239662	1.93419	-0.115673	1.07398	-0.231269	-0.634472	1.07764	-0.450966	-0.466377	2.8182	-0.804095	-0.144507	0.526123	-0.286129	0.0381192	-0.0677549	0.24714	-1.10725	2.08663	0.431107
CG3180	RNA polymerase II 140kD subunit	342	350	452	-0.320231	2.29387	1.39496	-0.468794	6.24113	1.34685	1.36404	5.12111	3.0528	-0.594194	0.640872	1.90679	-1.82853	-1.68601	1.53586	-0.431994	-0.294808	4.12205	1.28999	2.82476	7.2173	-0.518066	-1.14997	2.61795	6.43787	11.5823	12.503	4.60327	15.2501	19.871	5.6184	12.7511	16.4332	6.1384	16.3399	17.0079	-0.308023	2.84416	1.25404	2.71082	3.30694	1.42076	-0.571937	-0.392388	6.96832
CG3181	Ts	568	509	713	-0.729087	0.73092	-0.0362993	-0.396968	0.543076	0.192135	-0.331176	0.739746	-0.082224	-0.568338	0.730585	0.165854	0.080544	1.07249	0.065439	-2.38057	-1.36515	1.86525	-0.291721	-1.57539	1.29176	-2.13178	-1.28525	1.81108	-1.84302	0.351698	1.26382	-0.575073	-0.549715	1.63273	-0.750587	-0.435502	0.501876	-0.28785	-0.145157	-0.65761	-0.337576	-0.308686	-0.393296	0.0309644	-0.236918	1.8286	-0.508802	-1.03579	-0.884414
CG3182	seizure	584	657	804	0.463712	-0.100777	0.895651	1.85683	1.47738	0.743173	0.718501	0.404524	0.00562466	-0.415625	-0.438004	0.432984	0.741152	0.330111	1.23057	-0.602698	0.871466	2.16356	-0.19143	0.769918	0.918206	-0.564589	0.918117	2.08321	-0.317702	1.16569	0.225316	0.165986	0.334653	2.34977	0.541901	-0.210253	0.352011	-0.300852	-0.189271	0.0521922	-0.242048	-0.48714	0.90979	-0.531606	-0.511821	-0.195899	-1.08585	-0.705597	0.0771996
CG3187	Sirt4	581	620	742	2.13336	3.66752	1.36014	1.79453	0.185385	0.674412	-0.774649	-0.0246975	0.0597469	-0.294774	1.07483	-0.167175	0.680053	0.42866	0.89181	0.944668	0.808913	2.65051	1.02631	0.75043	0.921167	1.20109	0.909001	1.77772	1.14423	1.23171	-0.325175	-0.138229	0.172711	-0.598961	0.131619	-0.586752	1.21326	0.250076	-0.540636	-0.454752	0.331834	-0.270294	-0.426673	-0.552638	0.132423	0.299064	0.552106	-0.219112	-0.550851
CG3189	DNA polymerase interacting tpr containing protein of 47kD	571	481	683	1.51124	1.61376	1.18565	1.29536	-0.102646	1.1688	-0.117605	0.567888	0.344892	0.337365	0.421429	-0.0732505	-1.11272	-1.33622	0.490165	-0.941897	-0.824719	4.04972	0.290051	-0.459373	1.14973	-0.742177	-0.896219	1.58393	-2.05104	-1.83886	1.14226	0.249589	0.85058	0.916156	0.197516	-0.291467	-0.107455	-0.867186	1.03351	0.180808	-0.14592	-0.299611	0.0839752	-0.440543	1.4424	0.0169618	-0.242627	-0.105151	0.35481
CG3192	CG3192	538	546	695	0.638214	-0.72194	0.176577	1.06882	0.949706	1.20934	0.85972	0.243775	0.564035	-0.187826	0.464829	0.293267	0.0416243	1.41689	1.15555	1.04691	-0.527132	-0.0989413	2.6156	-1.36698	0.021529	0.999077	-0.404327	0.268083	0.803774	-2.162	-2.67408	-0.345981	-0.74335	1.4908	-0.566834	-0.839317	-0.0197787	-0.489494	-0.928368	-1.06881	-0.0305173	-0.525498	-0.534238	0.356573	-0.525884	-0.187522	-0.230975	-1.08683	-0.70881
CG3193	crooked neck	416	371	553	2.43956	4.75531	1.19932	4.59678	7.52841	5.29511	7.13033	3.80282	5.86042	-0.443403	0.0820334	0.704072	2.5562	0.375276	0.692363	5.67086	3.08886	9.78241	11.1427	9.71058	9.66868	6.22784	2.51129	7.43304	5.71174	4.38594	4.47432	6.23901	3.57497	5.92116	6.7983	4.65234	9.83211	6.37209	8.34369	8.00932	2.89785	2.40276	1.7554	1.00858	2.71658	-0.825085	0.259201	-0.0395056	0.432617
CG3194	CG3194	380	656	788	-0.507262	0.863458	1.7233	0.174456	1.655	2.34542	-0.386822	1.78064	0.72122	0.69483	-0.319929	0.020942	-0.61381	0.854607	0.202036	-0.581213	0.216772	2.44645	-0.684198	0.167313	1.86534	-0.549709	0.191569	2.23516	-0.773102	-2.34499	2.03367	0.0253945	-0.0290836	4.39442	-0.680795	-0.964049	1.90911	-0.374018	-1.02138	0.459051	0.308741	-1.08358	0.240526	0.931644	-0.0557426	0.505221	-0.47244	-1.151	0.829714
CG3198	CG3198	385	678	610	0.0698809	0.809391	2.03948	-0.280377	0.801298	1.44534	-0.912237	0.184022	1.21078	0.00437606	-0.0613486	-0.322977	-0.3944	0.709403	0.38387	-2.30026	0.63029	-3.20788	-1.70456	0.343102	-1.39674	-2.43635	0.694082	-2.67008	-2.44508	4.48395	-2.37182	0.364776	-0.341428	2.97707	-0.203372	-1.31514	2.24123	-0.151452	-0.77802	1.06091	-0.946981	-1.08231	-0.109386	-0.548829	1.37963	0.740746	-0.849825	-0.0316951	0.958453
CG3200	Rhythmically expressed gene 2	562	665	446	-0.164398	-0.277001	0.115216	-0.807002	-0.00364845	1.65632	-0.0857643	-0.0116479	0.977175	-0.238094	-0.0993999	-0.121829	-0.90444	0.0842351	-0.641482	-2.64679	-2.65831	0.587555	-1.17864	-0.669556	-0.836367	-3.16958	-2.27204	-0.699193	-2.16283	1.79663	-2.01638	-0.177914	0.0804904	0.258639	-0.395247	-0.364648	-0.948416	-0.123552	-0.702148	-1.14775	-0.299996	-1.12441	-0.91952	-0.715149	-0.608574	-0.659036	-1.17699	-0.857824	-2.0549
CG3201	Myosin light chain cytoplasmic	351	549	576	-0.331093	0.144647	0.725905	-0.340308	1.06529	1.90728	-0.130953	0.616707	0.867917	-0.459279	-0.262626	1.05507	-1.17794	0.000870132	0.32426	-1.96181	0.34099	0.465978	-1.28906	0.651088	-0.0685842	-2.00897	0.294776	0.496234	-3.46271	-0.838355	0.129441	-0.512354	-0.287087	-0.462257	-1.63719	-0.952804	-0.649851	-1.6496	-1.03793	-1.02485	-1.42617	-1.11754	-0.96481	-0.508876	2.62979	0.252338	-0.876172	-1.1156	-1.45893
CG3204	Ras-associated protein 2-like	595	514	604	0.0682971	7.0933	0.77361	0.0338757	4.60394	1.18661	-0.670605	2.0812	1.19145	0.0152937	-0.2163	-0.227641	-0.767549	-1.09046	0.82249	-2.2852	1.10014	-0.668081	-1.34657	5.55371	-0.22963	-2.42101	0.198114	0.201764	-1.37201	1.3592	-0.66213	-0.0624262	-0.573707	-0.465531	-0.244887	0.422413	-1.02758	-0.345186	-0.181776	-0.752588	-0.268275	-0.173632	-0.801514	-0.697294	-0.877444	-0.292354	-0.305048	-0.178204	-1.20359
CG3208	RhoGAP5A	211	329	192	-0.686782	0.00845454	-0.721182	1.88565	-0.0421767	-0.636785	0.963795	-1.1316	-0.692581	0.0585063	-0.401114	0.683815	-1.76805	-2.05724	-1.88066	-2.35714	-1.27413	-5.38488	-2.28966	1.13655	-1.87729	-2.57944	-1.37207	-5.24545	4.56943	12.4503	3.76266	5.3903	10.6653	14.0047	4.99151	8.13866	10.5008	5.38398	13.603	9.34216	-1.59085	0.00772304	1.335	3.97393	7.17912	-1.00169	-1.46332	0.19624	1.70356
CG3209	CG3209	663	986	519	-0.151945	1.29818	1.41579	0.156864	2.43195	1.40371	0.0398032	2.20925	-0.550063	1.0357	1.32844	-0.0158547	1.27772	1.62029	0.389383	-2.0893	2.02401	-0.237262	-0.544307	2.12863	0.0719639	-2.20062	2.10875	-0.124547	-2.51134	1.50112	-0.27435	0.248734	-0.210471	-1.17949	-0.926151	-1.05894	0.476383	-0.802698	-1.435	-0.240995	-0.462745	-1.13503	-0.459367	-0.255358	0.774997	-0.828895	-0.620236	-0.837917	-0.726011
CG3210	Dynamin related protein 1	534	769	570	0.219154	2.76156	0.0370483	2.31708	2.03138	0.344995	1.29911	1.60119	0.510075	-0.451391	0.868176	-0.530574	1.82034	0.611132	-0.203889	-0.458157	1.91251	0.642053	-0.859074	3.28024	0.530556	-0.76688	1.50138	0.706029	-0.67759	3.13407	0.67954	-0.175689	0.498858	0.241815	-0.426537	-0.829383	-0.217759	-0.668986	-0.752538	-0.668654	-0.162668	-0.4659	-0.872216	-0.667919	0.0782968	2.06617	-0.602827	-0.769516	0.657719
CG3212	CG3212	695	633	587	-0.461682	-0.420764	1.32826	-0.381368	0.374914	1.73407	-0.248854	-0.431126	1.04014	-0.0549284	-0.396737	-0.0448704	0.790844	0.656415	0.923081	0.897323	0.884372	-1.67189	0.285696	0.838341	-1.31341	0.904454	1.03014	-1.19329	-0.509922	-1.53377	-3.37811	0.0295435	-0.0543089	1.71097	-0.013883	-1.25959	0.60035	-0.0118334	-1.68942	-0.417006	-0.469438	-1.30265	-0.119611	-0.209717	0.530211	3.22052	-0.338124	-1.21199	-0.234442
CG3213	CG3213	462	484	466	1.06032	0.265774	1.52996	1.73633	1.17346	3.01603	0.509116	1.4795	0.360694	1.89139	0.288196	-0.803217	-1.92436	-0.969887	-0.298866	-4.62227	-1.77142	-7.04937	-1.21371	-1.9827	-1.60556	-4.84762	-1.84375	-6.27323	-3.27594	-1.91103	-4.95607	-0.27586	-0.456955	-0.622616	-0.976112	0.15111	-0.102084	-0.735896	0.785668	-0.783151	-1.53642	-0.461109	-1.12177	0.118176	-0.177087	-0.205916	-0.26048	-0.949594	-0.642072
CG3216	CG3216	631	516	517	0.814467	3.34076	0.314054	2.66853	0.75218	1.9856	0.224036	2.0163	0.300038	0.632822	0.640093	-0.451033	-1.90748	0.437424	0.0579037	-3.82074	-0.335238	0.0174753	-0.0515285	-0.696908	-0.719766	-4.45701	-0.478977	-0.128341	-2.95012	-5.48473	0.982918	-0.0364284	-1.13383	2.35353	-0.695146	-1.17682	0.239505	-0.494309	-1.11769	0.257782	-0.53908	-1.5369	-0.659839	-0.476222	-0.465619	-0.150534	-0.827624	-1.59715	-1.29918
CG3219	Klp59C	457	532	480	-0.508824	1.2874	0.0625372	-0.787032	0.184811	0.185631	-0.52384	-0.466385	-0.188739	0.785584	0.351349	0.116221	0.0104207	-0.121247	-0.0984444	0.991688	0.370294	-0.533282	0.364671	1.39969	-0.411516	0.904389	0.4042	-0.479154	-0.878257	-0.894302	0.413264	0.0938476	-0.905857	-0.652671	-0.511155	-0.472058	0.634479	-0.727767	-1.11451	-0.126889	-0.730893	-1.39914	-1.20934	-0.0796035	-0.890742	-0.846195	-0.856789	-0.651315	-1.1396
CG3220	Muscle LIM protein at 60A	816	539	528	-0.114572	-0.539421	0.488974	-0.451221	-0.458111	1.07476	0.491874	-0.0843895	-0.366761	-0.214694	0.188923	-0.407163	2.2246	0.16086	0.21946	-1.64957	-0.719421	-1.69308	-1.24036	-1.5378	-1.62243	-2.13035	-0.673579	-1.61765	0.297187	-3.30908	0.268081	0.145343	-0.530961	1.12048	-0.0740895	0.118001	-0.513267	-0.254499	0.169174	-0.584426	-0.301271	-0.710921	1.44445	-0.313433	0.0608743	0.115926	-0.885224	-0.332179	1.12944
CG3222	CG3222	695	293	394	-0.480094	-0.245788	-0.406464	-0.396955	-1.2131	0.452764	-0.683371	-0.0573897	0.384035	-0.0369498	-0.138527	0.441379	1.13513	-1.86561	-0.565933	-0.388384	-2.11039	-1.40965	-0.158446	-2.42451	-0.0331702	-0.420457	-2.2004	-1.24837	0.342996	-5.07126	0.0777746	0.156804	-0.751735	1.44984	0.413022	-1.39331	2.32357	0.528565	-1.35782	1.92436	0.155802	-2.23048	-0.247859	-0.0311933	0.081871	-0.174377	-0.609475	0.513758	-1.19884
CG3224	CG3224	592	216	529	0.864865	0.368716	1.24709	1.27678	-0.404946	3.916	-0.0881443	-0.862454	9.99319	-0.200568	-0.185536	1.63318	1.14129	-1.57944	-1.10696	-1.01099	-3.00528	8.24362	-0.081037	-2.32981	1.40722	-1.10613	-3.39459	6.99903	-1.9225	-5.9834	-4.63126	-0.00852245	-0.650184	-0.18664	-0.14691	-1.75034	-1.3734	-0.417982	0.222988	-1.42774	-0.65849	-1.79086	-1.1288	1.22571	-0.109151	0.603251	0.978813	0.0297476	-1.78383
CG3225	CG3225	609	574	629	-0.383446	-0.497868	1.65628	0.138696	-0.0563675	5.6378	0.56079	-0.232991	7.38884	0.258318	-0.701217	2.80849	-1.0278	0.549745	-0.986541	-1.10811	0.0223121	6.4164	0.293451	-0.599866	-1.04961	-1.11025	0.00829753	4.53767	-1.87106	-1.30718	-3.24588	-0.166869	-0.336549	-0.5854	-0.789446	-0.949918	-0.931273	-0.989563	-0.989695	-0.770028	-0.635211	-0.623399	-0.815798	0.344913	-0.258474	4.69369	0.845062	-0.544002	-0.185421
[truncated: 6,314 more rows]
[truncated: 36 more columns]

## Sheet: Hits-Parameter-wise
Fint1	Fint2	Fint3	Fint4	Fnum	Fmph1	Fmph2	Fmph3	Fclc	Tint1	Tint2	Tint3	Tint4	Rto1	Rto2	Rto3	Okt	Tnum	Tmph1	Tmph2	Tmph3	Tclc	CellSize	NuSize	NuCirc	NuFluct	NuCellD
[truncated: 339 more rows]

## Sheet: Parameter Description
Parameter name	Parameter description	Biological relevance
Fluid Intensity Parameters
[truncated: 32 more rows]
