# Supplementary material for: Population Distribution Analyses Reveal a Hierarchy of Molecular Players Underlying Parallel Endocytic Pathways
Source: PLoS One. 2014 Jun 27;9(6):e100554. doi: 10.1371/journal.pone.0100554 (PMC4074053; doi:10.1371/journal.pone.0100554)
Supplement: Table S2 — Distribution of hits within the nodes and leaves of the parsimony-generated tree structure. Distribution of hits within the nodes and leaves of the parsimony-generated tree structure described in Experimental Procedures and Figure 2. In addition, hits annotated to be membrane-associated, involved in signal transduction, or specifically annotated to be kinases (by Gene Ontology) are detailed separately in additional tabs to highlight functional categories of potential interest. (XLS) [file pone.0100554.s010.xls]

## Sheet: Genes at tree nodes
NUCLEAR PARAMETERS	TRANSFERRIN PARAMETERS	FLUID PARAMETERS	ENDO-COMMON	CELLSIZE
1	16	10	3	bruchpilot
Lysozyme B	scratch	CG1142	CG12498	Protein kinase related to protein kinase N
CG1236	snRNP2	lethal (1) G0155	4	Cyclin A
CG2967	U2A	Monocarboxylate transporter 1	CG2807	CG5959
lethal (3) 01239	RNA polymerase II 215kD subunit	CG5348	twist	CG6225
CG9455	Set2	fringe	Ribosomal protein L40	Ribonuclear protein at 97D
Multiple C2 domain and transmembrane region protein	Ribosomal protein L40	Phosphotidylinositol 3 kinase 68D	Ribosomal protein S27A	fused
2	RNA polymerase II 140kD subunit	CG14804	5	CG32138
Rac1	RhoGAP5A	11	CG2982	CG6831
humpty dumpty	Spliceosomal protein on the X	CG1021	wings apart-like	DISCO Interacting Protein 2
25	CG5625	Antennapedia	CG10910	CG7097
pavarotti	Neprilysin 1	CG1041	6	CG7460
CG1965	CG31064	Protein phosphatase 1 at 87B	hoi-polloi	melted
RNA polymerase II 140kD subunit	Aldolase	CG6140	shrub	lingerer
CG5361	CG6182	CG6650	7	CG8944
cdc2	SF2	CG6654	Casein kinase Ialpha	obstructor-G
frayed	Cleavage stimulation factor 64 kilodalton subunit	frayed	Proteasome 26kD subunit	CG9799
CG7791	CG7698	NK7.1	Rpn1	CG10221
CG8194	Gos28	CG10575	lethal (1) G0222	CG10268
SCAP	CG8312	CG11448	Proteasome alpha subunit	fascetto
CG8360	Rpb8	CG11456	8	Relish
eukaryotic translation initiation factor 4G	mitochondrial ribosomal protein L51	CG11505	Heat shock protein 83	CG13822
CG10814	purity of essence	CG33160	sec23	CG14073
CG10877	17	CG11848	Rpt1	CG31368
Proteasome alpha subunit	Mediator complex subunit 31	yemanuclein alpha	ran	CG18347
CG10992	CG1109	CG31660	Pros45
Transport and Golgi organization 1	Klp10A	CG33095	Proteasome alpha7 subunit
CG11188	CG1681	12	gamma-coatomer protein
MICAL-like	penguin	CG1075	alpha-Tubulin at 84D
enoki mushroom	lozenge	CG1129	Mov34
CG11323	rhomboid-4	CG1208	Rpt4
Ulp1	CG1698	mrityu	Prosbeta3
Glutamine:fructose-6-phosphate aminotransferase 1	CG1703	alpha-Esterase-3	9
CG13424	CG33714	Tyramine beta hydroxylase	CG1017
	Methoprene-tolerant	Zinc finger protein 30C	Vacuolar H[+]-ATPase 26kD E subunit
26	costa	CG5278	Rpn5
Proteasome 26kD subunit	Host cell factor	squeeze	CG1105
Myb-interacting protein 120	CG1724	CG5625	Gelsolin
CG6196	Tim8	CG8461	CG1499
germ cell-expressed bHLH-PAS	chaoptic	Fimbrin	crooked neck
CG6712	Sphingosine kinase 1	CG10431	CG3605
CG7609	CG1749	ruby	Rpn7
non-claret disjunctional	CG1750	Asator	Heat shock protein cognate 2
Ect4	caudal	Actin-related protein 13E	ADP ribosylation factor 79F
PAPS synthetase	CG32666	CG11859	eco
Rho1	diaphanous	CG11864	Cdc27
CG8461	CG1773	CG11874	trithorax
U2 small nuclear riboprotein auxiliary factor 50	CG1957	CG11912	CG9311
CG10641	CG2097	CG13748	enoki mushroom
lethal (2) k09022	CG31548	Spindly	Rpn2
Na[+]/H[+] hydrogen antiporter 1	noisette	13	Prosbeta4
CG10824	Mediator complex subunit 22	alpha-Esterase-1
CG33128	carmine	pollux
CG31668	wings apart-like	CG1107
CG10882	Marcal1	CG1140
La autoantigen-like	Proteasome 26S subunit subunit 4 ATPase	CG32297
Rtf1	Small ribonucleoprotein particle protein B	snRNP2
TNF-receptor-associated factor 6	CG5361	CG1703
CG10971	Protein phosphatase 1 at 87B	Set2
jagunal	CG5819	Prosalpha3T
Chloride intracellular channel	CG6769	partner of drosha
CG32113	CG6905	CG2774
isopeptidase-T-3	Helicase at 25E	CG2812
CG11030	RNA polymerase II 33kD subunit	CG2974
CG32626	haywire	phtf
CG11069	Bx42	Epac
CG11093	CG8346	CG4789
optomotor-blind-related-gene-1	Small ribonucleoprotein Sm D3	Aldolase
CG33292	Mediator complex subunit 4	Topoisomerase 1
CG11262	Cyp6g2	CG6659
CG11291	Heat shock protein cognate 1	Leucyl-tRNA synthetase
CG11360	Ribosomal protein L37a	Tyramine receptor
intersex	Kinesin-like protein at 61F	Connectin
CG13506	beta-Tubulin at 56D	CadN2
CG30274	Proteasome 29kD subunit	non-claret disjunctional
CG13579	Adenosine deaminase-related growth factor C	Actin-related protein 8
CG14085	alien	Ance-4
CG14305	Ran GTPase activating protein	CG8232
NuCellD	Proteasome p44.5 subunit	CG8235
CG2926	Nup98	peanuts
CG3817	abdominal A	eIF4E-5
Serine pyruvate aminotransferase	Tat-binding protein-1	Snx6
CG31235	Diphenol oxidase A2	unc-13-4A
ADP ribosylation factor 84F	Spindly	Proteasome 29kD subunit
RhoGEF2	CG15432	Proteasome p44.5 subunit
CG12373	Developmental embryonic B	abdominal A
NuCirc	CG16941	Tat-binding protein-1
Gelsolin	CG17331	Diphenol oxidase A2
hopscotch	18	CG10672
Hdac3	Slu7	Homeodomain protein 2.0
Rab GTPase 9Fa	Adenine nucleotide translocase 2	CG31612
Mitochondrial assembly regulatory factor	CG1688	CG11710
tRNA-guanine transglycosylase	IGF-II mRNA-binding protein	CG11858
snRNP-U1	CG1718	forkhead domain 96Cb
pebble	resilin	CG11967
CG10357	Prosalpha3T	purity of essence
maternal gene required for meiosis	Microsomal glutathione S-transferase-like	CG15408
CG11152	Glutamine synthetase 2	CG15432
CG11208	Spase 25-subunit	Developmental embryonic B
CG12025	CG1756	CG16952
karmoisin	multiple edematous wings	CG17331
Mothers against dpp	raspberry	14
CG30020	CG1845	penguin
CG13340	Hyperkinetic	CG33714
D12	Female sterile (2) Ketel	CG1746
CG13531	CG5537	lethal (1) G0020
Rab27	Gp150	Ribosomal protein L19
NuFluct	Hormone-receptor-like in 78	noisette
CG2201	Ribosomal protein L10Ab	deep orange
abnormal wing discs	CG33253	CG3403
Tenascin accessory	CG8195	Epac
CG2604	CG8435	Rab-protein 5
CG2712	CG9799	Chromodomain-helicase-DNA-binding protein 1
CG2791	19	CG7158
Ets at 21C	ripped pocket	Adenosine deaminase-related growth factor C
CG5428	p130CAS	Rab35
Autophagy-specific gene 7	CG1234	Int6 homologue
CG5592	lethal (1) G0269	endophilin B
rab3-GEF	Ecdysone receptor	CG10366
rapsynoid	TBP-associated factor 8	Tat-binding protein-1
CG6576	CG7280	Diphenol oxidase A2
Aac11	CG8228	KCNQ potassium channel
CG8051	Ribosomal protein L34b	CG12320
Sex comb on midleg	karyopherin alpha3	CG12539
Sc2	CG10107	CG14542
CG11149	CG10376	Cytochrome c oxidase subunit Va
CG13375	CG10778	CG16868
mitochondrial ribosomal protein L35	Hairy/E(spl)-related with YRPW motif	CG16941
milton	Rpb5	skpA
Dromyosuppressin receptor 2	20	CG17331
mitochondrial ribosomal protein L17	Rpn5	15
CG13893	CG1746	CG1107
tomosyn	CG1753	CG1208
BRWD3	Medea	mrityu
NuSize	CG1973	rhomboid-4
rhomboid	Ribosomal protein L19	CG1703
CG1017	CG5999	Methoprene-tolerant
forkhead domain 64A	CG32344	Set2
bent	Calmodulin-binding transcription activator	Prosalpha3T
CG1486	absent, small, or homeotic discs 1	Glutamine synthetase 2
Cyp311a1	SMC2	chaoptic
CG1492	CG10477	Sphingosine kinase 1
furrowed	CG10754	CG6678
Casein kinase Ialpha	intermediate neuroblasts defective	CG7460
white	21	Minichromosome maintenance 2
CG2967	Germ line transcription factor 1	CG8509
CG3121	CG1140	Proteasome 29kD subunit
CG3212	Proteasome alpha7 subunit	CG9553
CG3337	RhoGAP102A	CG9769
CG3808	ferrochelatase	Eukaryotic initiation factor 3 p66 subunit
COP9 complex homolog subunit 1 b	CG2641	CG10778
CG5254	CG2893	DMAP1
GDI interacting protein 3	Ribosomal protein L27	cut
ariadne 2	CG5860	Tetraspanin 2A
CG5934	CG5861	Lysyl-tRNA synthetase
CG6153	Rab-protein 7	CG12498
CG15141	CG6227	CG13748
lethal (3) 01239	CG6937	Spindly
ballchen	TBP-associated factor 5	prolyl-4-hydroxylase-alpha SG1
SelR	non-claret disjunctional	CG15739
Cytochrome P450-18a1	Kinesin-like protein at 67A	zipper
abnormal spindle	CG9523	Fint1
CG6971	DEAD box protein 45A	CG1942
CG7069	CG13325	Sphingosine kinase 2
CG7598	CG15534	Ribosomal protein L40
Spt5	CR18748	CG3009
CG7627	22	Ribosomal protein L7A
target of Poxn	CG1021	CG4064
CG7670	CG32297	maternal expression at 31B
CG7675	Calcineurin A1	Myb-interacting protein 120
CG7691	Host cell factor	Smt3 activating enzyme 2
CG31224	Mediator complex subunit 22	snake
Cleavage stimulation factor 64 kilodalton subunit	carmine	CG8078
CG7698	Epac	CG8093
Gos28	small conductance calcium-activated potassium channel	quemao
TBP-associated factor 5	CG5955	CG9864
Heat shock protein cognate 2	beta-coatomer protein	CG10221
DDB1	Ribosomal protein L26	CG12030
CG7872	CG6876	warts
CG7881	Mitochondrial Transcription Factor B1	CG12340
CG7882	CG7367	stubarista
Acid phosphatase 1	ADP ribosylation factor 79F	COP9 complex homolog subunit 5
CG7912	beta-Tubulin at 85D	reduced ocelli
CG7920	CG10177	Elp3
CG7988	CG10377	doublesex-Mab related 99B
CG8005	Ribosomal protein S4	Smad anchor for receptor activation
CG8064	Ubiquitin-63E	CG15835
Ance-4	CG11980	alphaPS4
CG8271	delta-coatomer protein	Arginine methyltransferase 8
CG8319	Developmental embryonic B	Fint2
CG8492	CG17030	CG1332
COP9 complex homolog subunit 4	23	Tyramine beta hydroxylase
CG9455	CG3638	CG1599
spire	Putative Achaete Scute Target 1	lethal (1) G0269
Sprouty-related protein with EVH-1 domain	CG6650	Ribosomal protein S7
PH domain leucine-rich repeat protein phosphatase	CG9801	CG1972
Kinesin-like protein at 64D	CG10366	dispatched
synaptogyrin	Nidogen/entactin	Proteasome 28kD subunit 1
SIFamide receptor	embargoed	meiotic 9
Cyp4p3	24	CG3925
Ryanodine receptor 44F	Heat shock protein cognate 2	Proteasome 26S subunit subunit 4 ATPase
encore	absent, small, or homeotic discs 1	slingshot
CG32264	enoki mushroom	CG7139
CG10864	mitochondrial ribosomal protein L51	Helicase at 25E
CG10899	embargoed	Leucyl-tRNA synthetase
CG10907	Kruppel homolog 1	mitochondrial ribosomal protein L1
CG10909	Tclc	Dynein heavy chain 64C
Kinesin-like protein at 67A	Sex combs reduced	RhoGAP18B
nimA-like kinase	Succinyl coenzyme A synthetase alpha subunit	CG9449
ether a go-go	Glucose transporter 1	CG9527
CG10956	CG1091	Proteasome p44.5 subunit
CG10960	HIF prolyl hydroxylase	Netrin-B
CG10962	CG1116	capping protein alpha
CG10981	odd paired	CG10602
CG32112	neuropeptide F receptor	Leucokinin receptor
CG10993	Lysozyme B	CG10725
CG11009	APP-like protein interacting protein 1	dunce
Equilibrative nucleoside transporter 3	CG1213	Ubiquitin-63E
no mechanoreceptor potential C	pavarotti	multi sex combs
CG11029	U2A	pebbled
CG11037	RNA polymerase II 215kD subunit	lethal (1) G0156
CG10478	CG1575	CG15814
CG11044	CG1826	CG33937
CG11053	CG1845	centaurin gamma 1A
scarface	lethal (1) G0289	Roc1a
pawn	female sterile (1) homeotic	CG17068
Rtc1	Jun-related antigen	betaTrypsin
CG11137	Transportin-Serine/Arginine rich	Fint3
CG11165	CG2875	zerknullt
CG11190	Ribosomal protein L40	E2F transcription factor 2
fascetto	RNA polymerase II 140kD subunit	scratch
Oseg6	wings apart-like	Mediator complex subunit 27
CG11241	Marcal1	CG1681
CG11242	CG3756	lozenge
senseless-2	Spliceosomal protein on the X	IGF-II mRNA-binding protein
CG11247	frizzled 4	CG1695
CG11255	CG4663	CG1698
CG11261	Dihydropteridine reductase	CG1718
CG11265	Wnt oncogene analog 4	Tim8
Tenascin accessory	Ribosomal protein L27	Nuclear transport factor-2
sneaky	CG4780	Microsomal glutathione S-transferase-like
CG11289	Rab-protein 7	CG32666
Gonadotropin-releasing hormone receptor	CG34130	CG1773
Tetraspanin 2A	CG6094	partner of drosha
CG33160	CKII-alpha subunit interactor-1	RNA polymerase II 140kD subunit
Asator	beta-coatomer protein	CG3542
CG11552	CG6227	zetaCOP
CG11584	CG15141	CG5278
CG11600	ballchen	CG5625
CG11630	Jonah 65Aiii	Serrate
CG31612	CG6842	Cyclin T
CG11874	SF2	CG6659
Ef1gamma	sar1	Lipase 1
CG11912	Apoptosis inducing factor	CG7414
CG11926	eagle	N-myristoyl transferase
CG11999	hibris	Death related ced-3/Nedd2-like protein
CG12734	sec71	Connectin
DEAD box protein 45A	CG7589	mitochondrial ribosomal protein L2
CG12773	target of Poxn	CG8152
CG12788	Cleavage stimulation factor 64 kilodalton subunit	groucho
CG12795	CG7698	mitochondrial ribosomal protein S30
HPS	Gos28	CG33173
Caf1-105	CG7728	hyperplastic discs
CG12896	Cyclic-nucleotide-gated ion channel protein	Pez
CG12990	CG7791	Daxx-like protein
CG13167	PNGase	tumor suppressor protein 101
CG13189	Mgat2	CG9801
roundabout	Mediator complex subunit 24	CG10376
endophilin A	lightoid	Leukocyte-antigen-related-like
CG14614	CG8312	G protein beta-subunit 13F
CG14688	CG8389	lethal (2) 37Cd
CG14861	Small ribonucleoprotein Sm D3	CG10737
CG14882	Lissencephaly-1	NPC1b
COP9 complex homolog subunit 5	beta-Tubulin at 56D	CG13605
CG14906	lethal (2) k09022	CG14220
Multiple C2 domain and transmembrane region protein	imaginal discs arrested	purity of essence
CG16758	Kinesin-like protein at 67A	touch insensitive larva B
CG16857	Rpb8	CG15923
meiotic recombination 11	Tiggrin	stress-sensitive B
CG16936	Rpb5	CG17028
	CG11980	CG17054
	angel	Fint4
	CG12896	C3G
	PDF receptor	CG9525
	Tetraspanin 42Ea	endophilin B
	Mediator complex subunit 20	CG10778
	Tint1	Lysyl-tRNA synthetase
	CG1078	Mothers against dpp
	maroon-like	CG15835
	Elongation factor 1alpha100E	Fmph1
	unconventional myosin class XV	ripped pocket
	CG5860	CG1135
	DNA-polymerase-delta	Tetraspanin 2A
	CG6142	Caliban
	beta-coatomer protein	Fmph2
	tumor suppressor protein 101	zerknullt
	CG9801	Mediator complex subunit 31
	yemanuclein alpha	Inositol 1,4,5,-tris-phosphate receptor
	CG13325	Shaker cognate b
	mitochondrial ribosomal protein L27	CG1681
	doublesex-Mab related 99B	penguin
	CG31204	IGF-II mRNA-binding protein
	Smad anchor for receptor activation	rhomboid-4
	skpA	CG33714
	CG17030	CG1718
	CG42321	Tim8
	CG17036	Microsomal glutathione S-transferase-like
	CG17109	diaphanous
	cap-n-collar	CG42271
	G protein-coupled receptor kinase 2	lethal (1) G0020
	arginase	Ubc-E2H
	Tint2	CG2608
	CG1078	Pi3K21B
	CG1104	CG2818
	Neuroglian	CG2893
	maroon-like	CG2908
	CG4853	cinnamon
	CG6142	rev7
	Cyp6a16Psi	males absent on the first
	CG9330	lethal (1) G0144
	brother of odd with entrails limited	deep orange
	CG10116	mitochondrial ribosomal protein L16
	CG15601	Proteasome 28kD subunit 1
	CG10425	Rab-protein 5
	CG11419	Chromodomain-helicase-DNA-binding protein 1
	Rpn2	Nup153
	CG11920	still life
	CG17168	Cytoplasmic dynein light chain 2
	Tint3	cln3
	Arrowhead	CG6116
	CG32297	Serrate
	Glutamine:fructose-6-phosphate aminotransferase 2	unc-4
	Myocyte enhancing factor 2	Cyclin T
	Calcineurin A1	CG32055
	Tyramine beta hydroxylase	abnormal spindle
	Epac	CG7460
	Rab-protein 5	CG7504
	tolloid	CG7737
	wings up A	CG7794
	CG7288	claret
	Mitochondrial Transcription Factor B1	Serendipity beta
	CG7367	alpha-coatomer protein
	outsiders	nudE
	groucho	Calpain-B
	prp8	CG32052
	beta-Tubulin at 85D	CG8195
	hippo	Vacuolar H[+] ATPase 14kD subunit
	Ubiquitin-63E	CG8233
	Tint4	CG32396
	CTP:phosphocholine cytidylyltransferase 1	CG8460
	CG1939	CG30463
	Cytochrome P450-4e2	HtrA2
	lethal (1) G0289	mitochondrial ribosomal protein S30
	female sterile (1) homeotic	CG33173
	pixie	CG8492
	CG5669	Helix loop helix protein 106
	CG5978	CG8531
	Multidrug-Resistance like Protein 1	CG8562
	CG6664	CG8564
	allatostatin C receptor 1	CG8586
	Rab-protein 3	CTCF
	CG7609	quemao
	frayed	CG33171
	Cyclic-nucleotide-gated ion channel protein	Zpr1
	GalNAc-T1	bent
	CG10600	CG10289
	imaginal discs arrested	PAK-kinase
	Strictosidine synthase-like 2	within bgcn
	gemini	benign gonial cell neoplasm
	beta subunit of type II geranylgeranyl transferase	CG10339
	Tmph1	CG10353
	CTP:phosphocholine cytidylyltransferase 1	CG33116
	ripped pocket	CG10357
	Snf5-related 1	CG10366
	Succinyl coenzyme A synthetase alpha subunit	HMG Coenzyme A reductase
	CG1142	CG10376
	p130CAS	meiosis I arrest
	CG6422	Catecholamines up
	CG6680	crammer
	alien	CG10472
	CG9657	hook-like
	Cyp6a17	CG10474
	CG10721	CG10477
	Tmph2	PH domain leucine-rich repeat protein phosphatase
	Antennapedia	Resistant to dieldrin
	Sex combs reduced	capping protein alpha
	Serotonin receptor 2	DnaJ-like-1
	Shaker cognate b	mitochondrial ribosomal protein L13
	Lysozyme B	CG10654
	sec23	vihar
	alpha-Esterase-3	CG10737
	pavarotti	CG10778
	CG1309	CG10804
	Zn finger homeodomain 1	CG11377
	CG30497	thioredoxin reductase 2
	Myocyte enhancing factor 2	CG11407
	Es2	CG11426
	CG1499	CG11436
	lethal (1) G0155	CG11459
	gamma-coatomer protein	Cyp9f2
	CG1599	Glutathione S transferase D4
	maroon-like	intermediate neuroblasts defective
	CG1695	Rabphilin
	Nuclear transport factor-2	armadillo
	CG1764	CG11584
	Hormone receptor-like in 38	CG11591
	Ribosomal protein S3A	CG11608
	Rac1	maleless
	CG2577	CG11796
	Transportin-Serine/Arginine rich	CG11819
	Notchless	CG11825
	CG2908	CG11839
	CG2974	CG11898
	C3G	Equilibrative nucleoside transporter 1
	6-phosphofructo-2-kinase	CG11910
	beta-Tubulin at 60D	Limpet
	CG3403	CG18003
	Rpt4	CG11920
	Cyclin B	forkhead domain 96Ca
	CG3515	Chorion factor 2
	CG3689	zormin
	zetaCOP	CG11964
	Zinc finger protein 30C	CG11970
	Nup153	hyrax
	Smg1	Patj
	CG4622	CG12065
	beta-Tubulin at 97EF	warts
	CG5278	CG12084
	CG5556	NPC1b
	Pop2	Lysyl-tRNA synthetase
	CG5745	CG31146
	CG5819	licorne
	DNA-polymerase-delta	CG12340
	lethal (3) malignant brain tumor	CG12344
	CG6036	CG33967
	CG6094	CG12773
	CG6142	CG13189
	Transferrin 1	RpI12
	knickkopf	CG15133
	CG6283	CG15629
	rad50	CG15739
	quail	zipper
	Jonah 65Aiii	centaurin gamma 1A
	CG6567	CG16868
	CG6678	CG16890
	TBP-associated factor 2	CG16941
	CG6841	CG16957
	lethal (1) G0334	CG16976
	nicastrin	skpA
	sar1	dawdle
	CG7147	CG17028
	CG7246	CG17301
	Ank2	Rpn11
	Rpd3	Proteasome alpha6 subunit
	CG7670	Fmph3
	CG7879	Small ribonucleoprotein Sm D3
	snake	CG10804
	Mediator complex subunit 24	imaginal discs arrested
	Phosphomannomutase 45A	CG11796
	CG8152	CG11910
	Kinesin-73	Fnum
	peanuts	CG12288
	alpha-Tubulin at 67C	CG12498
	Transport and Golgi organization 7	CG14804
	lethal (2) NC136	Fclc
	NK7.1	alpha-Esterase-6
	CG8636	odd paired
	Cirl	CG1236
	Cyp6g2	CG32297
	CG8878	alpha-Esterase-3
	myotubularin	lethal (1) G0289
	Replication protein A2	Jun-related antigen
	CG9311	CG2812
	Proteasome 29kD subunit	Rab-protein 7
	CG10116	CG5970
	CG15601	Arc-p20
	Rm62	CG34130
	CG10418	genderblind
	CG10804	E(spl) region transcript m5
	lethal (2) k09022	CG6116
	CG32113	Tip60
	hippo	CG6140
	Organic anion transporting polypeptide 26F	Putative Achaete Scute Target 1
	CG33160	Roe1
	Rpn2	germ cell-expressed bHLH-PAS
	CG11967	CKII-alpha subunit interactor-1
	CG11970	CG6220
	klumpfuss	beta-coatomer protein
	CG12822	FK506-binding protein 1
	CG14801	CG6227
	CG14804	sar1
	CG15255	Neurotransmitter transporter-like
	nejire	CadN2
	CG15336	CG7589
	inebriated	frayed
	virus-induced RNA 1	TBP-associated factor 5
	doublesex-Mab related 99B	Cyclic-nucleotide-gated ion channel protein
	CG15528	non-claret disjunctional
	CG15533	Actin-related protein 8
	CG15547	PNGase
	CG31004	Mediator complex subunit 24
	CG31204	Ance-4
	CG31933	CG8232
	hoepel2	groucho
	CG15630	NK7.1
	CG15666	lethal (2) k09022
	Dynein heavy chain at 62B	imaginal discs arrested
	Serotonin receptor 1A	CG32112
	CG16789	Tiggrin
	adat	CG33160
	Hr4	Asator
	Rpt3	CG11874
	CG16936	forkhead domain 96Cb
	CG16976	angel
	skpA	Tetraspanin 42Ea
	CG17028	Mediator complex subunit 20
	CG42321
	CG17054
	CG17134
	CG17239
	CG17291
	CG17333
	Casein kinase II alpha subunit
	TBP-associated factor 1
	fu12
	CG17639
	CG17841
	proboscipedia
	CG17883
	PAR-domain protein 1
	Cytochrome c proximal
	Serendipity delta
	Tmph3
	CG6995
	CG7094
	epsilonCOP
	tumor suppressor protein 101
	CG33506
	CG30152
	CG10425
	dunce
	CG12869
	Tnum
	CG1703
	CG2097
	RNA polymerase II 140kD subunit
	Spliceosomal protein on the X
	CG7217
	Adenosine deaminase-related growth factor C
	Tat-binding protein-1
	Diphenol oxidase A2
	enoki mushroom
	CG31902
	mitochondrial ribosomal protein L51
	purity of essence
	Rto1
	CG1193
	RhoGAP5A
	CG3403
	Cyclin-dependent kinase subunit 30A
	COP9 complex homolog subunit 1 b
	CG4061
	CG7698
	Phosphomannomutase 45A
	Van Gogh
	Calpain-B
	CG8219
	cueball
	diego
	Ulp1
	Peroxiredoxin 2540
	Glutamine:fructose-6-phosphate aminotransferase 1
	CG14526
	CG31004
	Vacuolar H[+]-ATPase 55kD B subunit
	Rto2
	Snf5-related 1
	Succinyl coenzyme A synthetase alpha subunit
	penguin
	CG3605
	Spliceosomal protein on the X
	Semaphorin-5c
	crumbs
	CG8494
	CG10669
	CG10804
	CG11913
	Vacuolar H[+]-ATPase 55kD B subunit
	CG17370
	Casein kinase II alpha subunit
	doughnut on 2
	Cyp4ac2
	Rto3
	Rad23
	CG2698
	Pi3K21B
	Ribosomal protein L19
	Dorothy
	Tousled-like kinase
	Protein phosphatase 4 regulatory subunit 2-related protein
	Ets at 21C
	Bteb2
	RhoGAP5A
	CG5625
	CG6283
	CG6472
	Cleavage stimulation factor 64 kilodalton subunit
	CG8353
	trithorax
	CG9311
	tumor suppressor protein 101
	CG10778
	homer
	Prosbeta4
	Vacuolar protein sorting 25
	CG16708
	Lnk
	Okt
	mrityu
	Mediator complex subunit 27
	Transcription factor IIEbeta
	Calcineurin A1
	cactin
	Mediator complex subunit 26
	mRNA-capping-enzyme
	Hpr1
	Upf2
	CG32654
	CG2616
	CG2698
	white
	Notchless
	CG3278
	Nup153
	Transcription factor IIB
	twin
	X11L
	Pop2
	RhoBTB
	CG6876
	Mediator complex subunit 11
	CG7288
	CG7367
	CG7448
	Vha16-2
	target of Poxn
	CG7670
	Tfb2
	Eukaryotic initiation factor 1A
	PDGF- and VEGF-receptor related
	prp8
	xmas-2
	Smg5
	CG9300
	beta-Tubulin at 85D
	Xeroderma pigmentosum D
	Int6 homologue
	Actin-related protein 14D
	skittles
	second mitotic wave missing
	Tetraspanin 42Ee
	CG10116
	Na[+]-dependent inorganic phosphate cotransporter
	CG33506
	retinophilin
	GATAe
	Rm62
	CG10804
	CG11206
	Heparan sulfate 6-O-sulfotransferase
	CG14163
	CG14408
	CG14490
	CG14542
	CG14573
	CG14590
	CG14804
	CG15336

## Sheet: Membrane associated proteins 
Fluid/CG pathway	Tfr/CD pathway	Fluid/CG+Tfr/CG pathway
CG10221	Tetraspanin 42Ee	Shaker cognate b
HMG Coenzyme A reductase	Na[+]-dependent inorganic phosphate cotransporter	CG10804
Leukocyte-antigen-related-like	Cyp6a17	CG1599
Catecholamines up	Serotonin receptor 2	lozenge
Resistant to dieldrin	neuropeptide F receptor	rhomboid-4
capping protein alpha	APP-like protein interacting protein 1	CG1698
Leucokinin receptor	cueball	chaoptic
Inositol 1,4,5,-tris-phosphate receptor	CG1213	Rab-protein 5
Tetraspanin 2A	Ulp1	Tyramine receptor
Cyp9f2	Nidogen/entactin	Connectin
Rabphilin	PDF receptor	CadN2
armadillo	CG14526
CG11898	inebriated
Equilibrative nucleoside transporter 1	hoepel2
Patj	CG15630
NPC1b	Neuroglian
KCNQ potassium channel	Serotonin receptor 1A
CG12344	Adenine nucleotide translocase 2
CG12773	CG1688
CG13189	CG42321
Cytochrome c oxidase subunit Va	CG17036
stress-sensitive B	costa
dispatched	CG1724
Monocarboxylate transporter 1	Spase 25-subunit
cln3	doughnut on 2
genderblind	CG1756
Serrate	fu12
Neurotransmitter transporter-like	Cytochrome c proximal
CG9864	Cyp4ac2
	G protein-coupled receptor kinase 2
	Cytochrome P450-4e2
	ferrochelatase
	CG2616
	white
	Organic anion transporting polypeptide 26F
	small conductance calcium-activated potassium channel
	frizzled 4
	CG4663
	CG4780
	Semaphorin-5c
	X11L
	Gp150
	DNA-polymerase-delta
	Multidrug-Resistance like Protein 1
	crumbs
	nicastrin
	Cyp6a16Psi
	Apoptosis inducing factor
	CG7280
	allatostatin C receptor 1
	hibris
	Ank2
	CG33253
	Mgat2
	outsiders
	Van Gogh
	PDGF- and VEGF-receptor related
	CG8389
	Cirl
	Cyp6g2
	CG9657

## Sheet: Kinases
Fluid/CG pathway	Tfr/CD pathway	Fluid/CG+Tfr/CD pathway
PAK-kinase	CG10177	CG1107
PH domain leucine-rich repeat protein phosphatase	hippo	Asator
warts	APP-like protein interacting protein 1	Phosphotidylinositol 3 kinase 68D
licorne	CG14163	CG11859
reduced ocelli	CG15528	mrityu
Elp3	CG15547	Smad anchor for receptor activation
bent	CG16708	Sphingosine kinase 1
Sphingosine kinase 2	costa	Casein kinase Ialpha
slingshot	Casein kinase II alpha subunit	Pi3K21B
Cyclin T	doughnut on 2	CG32666
abnormal spindle	TBP-associated factor 1	Epac
	G protein-coupled receptor kinase 2	frayed
	CG1973
	female sterile (1) homeotic
	CG2577
	Tousled-like kinase
	Smg1
	6-phosphofructo-2-kinase
	Cyclin B
	Cyclin-dependent kinase subunit 30A
	CG5537
	Multidrug-Resistance like Protein 1
	ballchen
	CG7094
	lightoid
	PDGF- and VEGF-receptor related
	CG8878
	skittles

## Sheet: Signal transduction
Fluid/CG pathway	Tfr/CD pathway	Fluid/CG+Tfr/CG pathway
PH domain leucine-rich repeat protein phosphatase	CG10177	CG10366
G protein beta-subunit 13F	Serotonin receptor 2	fringe
Leucokinin receptor	Hairy/E(spl)-related with YRPW motif	Asator
Inositol 1,4,5,-tris-phosphate receptor	hippo	Phosphotidylinositol 3 kinase 68D
CG10737	homer	Heat shock protein 83
cut	neuropeptide F receptor	sec23
armadillo	APP-like protein interacting protein 1	Smad anchor for receptor activation
hyrax	pavarotti	CG17028
warts	PDF receptor	Set2
pebbled	nejire	chaoptic
Mothers against dpp	CG15528	Casein kinase Ialpha
reduced ocelli	Neuroglian	Pi3K21B
Roc1a	Serotonin receptor 1A	CG2774
dawdle	Hr4	C3G
dispatched	costa	CG31660
centaurin gamma 1A	Lnk	RhoGAP5A
CG32055	RhoGAP102A	dunce
still life	Casein kinase II alpha subunit	Tyramine receptor
Serrate	doughnut on 2	Cyclic-nucleotide-gated ion channel protein
RhoGAP18B	Ecdysone receptor	snake
hyperplastic discs	Medea	Snx6
Daxx-like protein	G protein-coupled receptor kinase 2	groucho
	Hormone receptor-like in 38
	Rac1
	CG2577
	Tousled-like kinase
	Notchless
	Smg1
	Heparan sulfate 6-O-sulfotransferase
	frizzled 4
	Wnt oncogene analog 4
	RhoBTB
	Gp150
	knickkopf
	tolloid
	nicastrin
	CG7094
	CG7147
	allatostatin C receptor 1
	Eukaryotic initiation factor 1A
	PDGF- and VEGF-receptor related
	CG8346
	Cirl
	Calmodulin-binding transcription activator
	skittles
