# Supplementary material for: Population Distribution Analyses Reveal a Hierarchy of Molecular Players Underlying Parallel Endocytic Pathways
Source: PLoS One. 2014 Jun 27;9(6):e100554. doi: 10.1371/journal.pone.0100554 (PMC4074053; doi:10.1371/journal.pone.0100554)
Supplement: Table S3 — Tree classification of GO terms associated with the set of hits. Distribution of Gene Ontology Cellular Component (GO_CC) annotations within the nodes and leaves of the parsimony-generated tree structure, utilizing GO_CC guided pull-up methods (see Experimental Procedures and Figure 2 ). (XLS) [file pone.0100554.s011.xls]

## Sheet: GO categories at tree nodes
NUCLEAR PARAMETERS	TRANSFERRIN PARAMETERS	FLUID PARAMETERS	ENDO-COMMON	CELLSIZE
1	16	10	3	Hedgehog signaling complex ;
apical plasma membrane ;	DNA-directed RNA polymerase II, core complex ;	phosphoinositide 3-kinase complex ;	cytoplasm ;	cytoskeleton ;
contractile ring ;	Golgi trans cisterna ;	11	extracellular region ;	focal adhesion ;
lateral plasma membrane ;	cytoskeleton ;	peroxisome ;	intracellular ;	fusome ;
mitochondrial matrix ;	kinesin complex ;	protein phosphatase type 1 complex ;	membrane ;	microtubule ;
peroxisome ;	mRNA cleavage and polyadenylation specificity factor complex ;	tricarboxylic acid cycle enzyme complex ;	mitochondrial large ribosomal subunit ;	mitochondrial envelope ;
prefoldin complex ;	mRNA cleavage stimulating factor complex ;	12	nucleus ;	mitochondrial inner membrane ;
2	mediator complex ;	coated vesicle ;	plasma membrane ;	nuclear cyclin-dependent protein kinase holoenzyme complex ;
apical cortex ;	mitochondrial large ribosomal subunit ;	kinetochore ;	4	presynaptic active zone ;
apical part of cell ;	nuclear envelope ;	nucleolus ;	cytosolic large ribosomal subunit (sensu Eukaryota) ;	spectrosome ;
cellular_component ;	spindle ;	synaptic vesicle ;	cytosolic small ribosomal subunit (sensu Eukaryota) ;	spindle microtubule ;
rhabdomere ;	17	13	ribosome ;	spindle midzone ;
25	ATP-binding cassette (ABC) transporter complex ;	ATP-binding cassette (ABC) transporter complex ;	snRNP U2 ;
DNA-directed RNA polymerase II, core complex ;	H4/H2A histone acetyltransferase complex ;	DNA-directed RNA polymerase I complex ;	spliceosome ;
Golgi apparatus ;	Hedgehog signaling complex ;	INO80 complex ;	5
cell cortex ;	clathrin adaptor complex ;	aminoacyl-tRNA synthetase multienzyme complex ;	nuclear pore ;
centrosome ;	clathrin vesicle coat ;	cAMP-dependent protein kinase complex ;	6
cytosol ;	coated vesicle ;	chromosome ;	proteasome core complex (sensu Eukaryota) ;
eukaryotic translation initiation factor 4F complex ;	contractile ring ;	dynein complex ;	protein complex ;
extracellular matrix ;	fusome ;	eukaryotic translation initiation factor 4F complex ;	ribonucleoprotein complex ;
histone acetyltransferase complex ;	holo TFIIH complex ;	heterotrimeric G-protein complex ;	small nuclear ribonucleoprotein complex ;
integral to membrane ;	kinetochore ;	kinesin complex ;	7
kinesin complex ;	kinetochore microtubule ;	mediator complex ;	proteasome complex (sensu Eukaryota) ;
lipid particle ;	mRNA 3-UTR binding ;	microtubule associated complex ;	proteasome regulatory particle (sensu Eukaryota) ;
midbody ;	microsome ;	minus-end kinesin complex ;	proteasome regulatory particle, base subcomplex (sensu Eukaryota) ;
mitochondrion ;	microtubule associated complex ;	mitochondrial matrix ;	8
nuclear inner membrane ;	mitochondrial envelope ;	nuclear envelope ;	COPI vesicle coat ;
nuclear pore ;	mitochondrial inner membrane presequence translocase complex ;	nuclear pore ;	COPII vesicle coat ;
proteasome complex (sensu Eukaryota) ;	mitochondrial intermembrane space protein transporter complex ;	postsynaptic membrane ;	ER to Golgi transport vesicle ;
proteasome core complex (sensu Eukaryota) ;	nuclear pore ;	spindle ;	Golgi stack ;
proteinaceous extracellular matrix ;	plus-end kinesin complex ;	14	centrosome ;
spindle ;	protein phosphatase type 1 complex ;	Myb complex ;	dendrite ;
26	signalosome ;	SCF ubiquitin ligase complex ;	endoplasmic reticulum ;
ATP-binding cassette (ABC) transporter complex ;	synaptic vesicle ;	cAMP-dependent protein kinase complex ;	exosome (RNase complex) ;
COPII vesicle coat ;	tight junction ;	early endosome ;	intracellular ;
Myb complex ;	vesicle membrane ;	eukaryotic translation initiation factor 3 complex ;	lipid particle ;
chromatin ;	18	lysosome ;	microtubule ;
cytoskeleton ;	early endosome ;	mitochondrial inner membrane ;	proteasome regulatory particle, lid subcomplex (sensu Eukaryota) ;
mediator complex ;	integrin complex ;	mitochondrial proton-transporting ATP synthase complex, coupling factor F(o) ;	transport vesicle ;
minus-end kinesin complex ;	mitochondrial inner membrane ;	mitochondrial respiratory chain complex IV ;	tubulin complex ;
mitochondrial envelope ;	mitochondrial outer membrane ;	polytene chromosome interband ;	9
nucleolus ;	outer membrane ;	polytene chromosome puff ;	Golgi apparatus ;
protein complex ;	signal peptidase complex ;	synapse ;	actin filament ;
ribonucleoprotein complex ;	19	ubiquitin ligase complex ;	cellular_component ;
snRNP U2 ;	chromosome ;	15	chromatin ;
spliceosome ;	ecdysone receptor holocomplex ;	ATP-binding cassette (ABC) transporter complex ;	cytosol ;
NuCellD	focal adhesion ;	NuA4 histone acetyltransferase complex ;	endosome ;
actin cap ;	mitochondrial intermembrane space ;	Z disc ;	extracellular region ;
basal part of cell ;	mitochondrial matrix ;	actin cytoskeleton ;	histone acetyltransferase complex ;
NuCirc	polytene chromosome ;	apical cortex ;	histone methyltransferase complex ;
actin filament ;	transcription factor TFIID complex ;	cell cortex ;	integral to membrane ;
mitochondrial outer membrane ;	20	cytoskeleton ;	integral to plasma membrane ;
outer membrane ;	anaphase-promoting complex ;	kinetochore ;	microfibril ;
signal recognition particle, endoplasmic reticulum targeting ;	cohesin complex ;	mitochondrial large ribosomal subunit ;	mitochondrion ;
snRNP U1 ;	condensin complex ;	myosin complex ;	nuclear chromatin ;
snRNP U11 ;	mitochondrial proton-transporting ATP synthase complex, coupling factor F(o) ;	pre-replicative complex ;	nuclear speck ;
NuFluct	21	procollagen-proline, 2-oxoglutarate-4-dioxygenase complex ;	proton-transporting two-sector ATPase complex ;
PRC1 complex ;	DNA replication factor C complex ;	unconventional myosin complex ;	vacuolar proton-transporting V-type ATPase, V1 domain ;
microtubule ;	SAGA complex ;	Fint1	voltage-gated potassium channel complex ;
synaptic vesicle ;	late endosome ;	SUMO activating enzyme complex ;
NuSize	minus-end kinesin complex ;	integrin complex ;
Golgi trans cisterna ;	22	signalosome ;
SAGA complex ;	Golgi apparatus ;	transcription elongation factor complex ;
chromatin assembly complex ;	H4/H2A histone acetyltransferase complex ;	Fint2
dynein complex ;	cAMP-dependent protein kinase complex ;	F-actin capping protein complex ;
endoplasmic reticulum ;	calcineurin complex ;	apical plasma membrane ;
endoplasmic reticulum membrane ;	clathrin adaptor complex ;	basolateral plasma membrane ;
endosome ;	clathrin vesicle coat ;	cytoplasmic dynein complex ;
eukaryotic translation elongation factor 1 complex ;	coated vesicle ;	dynactin complex ;
exosome (RNase complex) ;	nucleolus ;	dynein complex ;
integral to plasma membrane ;	nucleoplasm ;	extracellular matrix ;
mRNA cleavage and polyadenylation specificity factor complex ;	23	fusome ;
mRNA cleavage stimulating factor complex ;	basement membrane ;	germline ring canal ;
microfibril ;	24	lateral plasma membrane ;
microsome ;	cellular_component ;	microtubule associated complex ;
microtubule associated complex ;	chromatin ;	mitochondrial matrix ;
microtubule organizing center ;	histone acetyltransferase complex ;	peroxisome ;
mitochondrial inner membrane ;	mitochondrion ;	proteinaceous extracellular matrix ;
mitochondrial respiratory chain complex I ;	Tclc	Fint3
nuclear exosome (RNase complex) ;	INO80 complex ;	DNA-directed RNA polymerase II, core complex ;
nuclear ubiquitin ligase complex ;	Nebenkern ;	chromosome ;
prefoldin complex ;	SAGA complex ;	clathrin vesicle coat ;
procollagen-proline, 2-oxoglutarate-4-dioxygenase complex ;	Srb-mediator complex ;	eukaryotic translation initiation factor 2 complex ;
proteasome regulatory particle (sensu Eukaryota) ;	anaphase-promoting complex ;	heterotrimeric G-protein complex ;
proton-transporting two-sector ATPase complex ;	extracellular matrix ;	mediator complex ;
signalosome ;	heterotrimeric G-protein complex ;	microsome ;
small nuclear ribonucleoprotein complex ;	intracellular cyclic nucleotide activated cation channel complex ;	mitochondrial envelope ;
spindle midzone ;	late endosome ;	mitochondrial inner membrane presequence translocase complex ;
transcription factor TFIID complex ;	minus-end kinesin complex ;	mitochondrial intermembrane space protein transporter complex ;
ubiquitin ligase complex ;	mitochondrial derivative ;	mitochondrial outer membrane ;
vacuolar proton-transporting V-type ATPase, V1 domain ;	mitochondrial matrix ;	mitochondrial small ribosomal subunit ;
voltage-gated potassium channel complex ;	neuromuscular junction ;	outer membrane ;
	postsynaptic membrane ;	polytene chromosome ;
	proteinaceous extracellular matrix ;	snRNP U1 ;
	transcription factor TFIID complex ;	transcription elongation factor complex b ;
	tricarboxylic acid cycle enzyme complex ;	transcription factor complex ;
	Tint1	Fint4
	SCF ubiquitin ligase complex ;	Fmph1
	delta DNA polymerase complex ;	Fmph2
	eukaryotic translation elongation factor 1 complex ;	F-actin capping protein complex ;
	myosin complex ;	Rab-protein geranylgeranyltransferase complex ;
	ubiquitin ligase complex ;	SCF ubiquitin ligase complex ;
	unconventional myosin complex ;	X chromosome ;
	Tint2	X chromosome located dosage compensation complex, transcription activating ;
	lateral plasma membrane ;	Z disc ;
	pleated septate junction ;	adherens junction ;
	septate junction ;	apical cortex ;
	Tint3	apical plasma membrane ;
	cAMP-dependent protein kinase complex ;	apicolateral plasma membrane ;
	calcineurin complex ;	catenin complex ;
	snRNP U5 ;	cell cortex ;
	troponin complex ;	collagen ;
	Tint4	contractile ring ;
	intracellular cyclic nucleotide activated cation channel complex ;	cytoplasmic dynein complex ;
	Tmph1	cytoskeleton ;
	brahma complex ;	dynactin complex ;
	focal adhesion ;	early endosome ;
	nuclear chromosome ;	endoplasmic reticulum membrane ;
	signalosome ;	focal adhesion ;
	succinate-CoA ligase complex (GDP-forming) ;	glycine-gated chloride channel complex ;
	Tmph2	insulin-like growth factor binding protein complex ;
	COPII vesicle coat ;	lateral plasma membrane ;
	DNA replication factor A complex ;	lysosome ;
	ER to Golgi transport vesicle ;	microsome ;
	ESC/E(Z) complex ;	microtubule organizing center ;
	Mre11 complex ;	mitochondrial inner membrane presequence translocase complex ;
	Myb complex ;	mitochondrial intermembrane space protein transporter complex ;
	NuRD complex ;	mitochondrial large ribosomal subunit ;
	SCF ubiquitin ligase complex ;	mitochondrial outer membrane ;
	Sin3 complex ;	mitochondrial small ribosomal subunit ;
	U2-dependent spliceosome ;	myosin complex ;
	astral microtubule ;	outer membrane ;
	axonemal dynein complex ;	phosphoinositide 3-kinase complex, class IA ;
	centrosome ;	polytene chromosome ;
	chromosome, pericentric region ;	polytene chromosome interband ;
	cytosol ;	polytene chromosome puff ;
	cytosolic ribosome (sensu Eukaryota) ;	septate junction ;
	delta DNA polymerase complex ;	spindle pole centrosome ;
	dynein complex ;	spot adherens junction ;
	endoplasmic reticulum ;	subapical complex ;
	eukaryotic translation initiation factor 3 complex ;	synapse ;
	mRNA cleavage factor complex ;	transcription elongation factor complex b ;
	midbody ;	transcription factor TFIID complex ;
	nuclear cyclin-dependent protein kinase holoenzyme complex ;	ubiquitin ligase complex ;
	pole plasm ;	unconventional myosin complex ;
	polytene chromosome puff ;	zonula adherens ;
	protein kinase CK2 complex ;	Fmph3
	protein phosphatase type 2A complex ;	anaphase-promoting complex ;
	protein serine/threonine phosphatase complex ;	insulin-like growth factor binding protein complex ;
	pyruvate dehydrogenase complex ;	Fnum
	rhabdomere ;	Fclc
	snRNP U5 ;	DNA-directed RNA polymerase II, core complex ;
	snRNP U6 ;	DNA-directed RNA polymerase III complex ;
	transport vesicle ;	Golgi trans cisterna ;
	ubiquitin ligase complex ;	Srb-mediator complex ;
	Tmph3	anaphase-promoting complex ;
	Tnum	cytosolic large ribosomal subunit (sensu Eukaryota) ;
	ATP-binding cassette (ABC) transporter complex ;	extracellular matrix ;
	DNA-directed RNA polymerase II, core complex ;	intracellular cyclic nucleotide activated cation channel complex ;
	histone acetyltransferase complex ;	late endosome ;
	mRNA cleavage stimulating factor complex ;	mRNA cleavage and polyadenylation specificity factor complex ;
	peroxisome ;	mRNA cleavage stimulating factor complex ;
	proteasome complex (sensu Eukaryota) ;	midbody ;
	proteasome regulatory particle (sensu Eukaryota) ;	mitochondrial intermembrane space ;
	proteasome regulatory particle, base subcomplex (sensu Eukaryota) ;	peroxisomal membrane ;
	proteasome regulatory particle, lid subcomplex (sensu Eukaryota) ;	proteinaceous extracellular matrix ;
	tight junction ;	succinate-CoA ligase complex (GDP-forming) ;
	Rto1
	endoplasmic reticulum ;
	integral to membrane ;
	katanin complex ;
	mRNA cleavage and polyadenylation specificity factor complex ;
	microtubule associated complex ;
	nuclear inner membrane ;
	proton-transporting two-sector ATPase complex ;
	signalosome ;
	vacuolar proton-transporting V-type ATPase, V1 domain ;
	Rto2
	adherens junction ;
	apical plasma membrane ;
	apicolateral plasma membrane ;
	brahma complex ;
	cell wall ;
	cell-cell adherens junction ;
	chromosome ;
	cytosol ;
	integral to membrane ;
	integral to plasma membrane ;
	lateral plasma membrane ;
	microsome ;
	mitochondrial respiratory chain complex I ;
	nuclear chromosome ;
	protein kinase CK2 complex ;
	proton-transporting two-sector ATPase complex ;
	septate junction ;
	subapical complex ;
	succinate-CoA ligase complex (GDP-forming) ;
	vacuolar proton-transporting V-type ATPase, V1 domain ;
	Rto3
	histone methyltransferase complex ;
	mRNA cleavage stimulating factor complex ;
	phosphoinositide 3-kinase complex ;
	phosphoinositide 3-kinase complex, class IA ;
	protein phosphatase 4 complex ;
	Okt
	Arp2/3 protein complex ;
	CCR4-NOT complex ;
	DNA-directed RNA polymerase I complex ;
	actin cytoskeleton ;
	calcineurin complex ;
	eukaryotic 43S preinitiation complex ;
	eukaryotic translation initiation factor 3 complex ;
	nucleoplasm ;
	polytene chromosome interband ;
	polytene chromosome puff ;
	snRNP U5 ;
	transcription factor TFIIE complex ;
	transcription factor complex ;
	vacuolar proton-transporting V-type ATPase, V0 domain ;
