# Supplementary material for: Population Distribution Analyses Reveal a Hierarchy of Molecular Players Underlying Parallel Endocytic Pathways
Source: PLoS One. 2014 Jun 27;9(6):e100554. doi: 10.1371/journal.pone.0100554 (PMC4074053; doi:10.1371/journal.pone.0100554)
Supplement: Table S4 — Detailed results from the high-resolution classification assay. p values and normalized means (relative to the local control wells, as described in Experimental Procedures) for genes tested in the classification assay for CG or CD pathway activity as indicated. Additional tabs represent quadrant-wise (Figure 4 ) distribution of genes at a p value<0.10. (XLS) [file pone.0100554.s012.xls]

## Sheet: Fluid Slide Ttest Results
Gene Information		Pvalue	Normalized Mean			Pvalue	Normalized Mean			Pvalue	Normalized Mean			Pvalue	Normalized Mean			Pvalue	Normalized Mean			Pvalue	Normalized Mean			Pvalue	Normalized Mean			Pvalue	Normalized Mean			Pvalue	Normalized Mean			Pvalue	Normalized Mean			Pvalue	Normalized Mean			Pvalue	Normalized Mean
CG number	Gene Name	Chase_Fint1(Pvalue)	Chase_Fint1(Mean1)	Chase_Fint1(Mean2)	Chase_Fint1(Mean3)	Chase_Fint2(Pvalue)	Chase_Fint2(Mean1)	Chase_Fint2(Mean2)	Chase_Fint2(Mean3)	Chase_Fint3(Pvalue)	Chase_Fint3(Mean1)	Chase_Fint3(Mean2)	Chase_Fint3(Mean3)	Chase_Fint4(Pvalue)	Chase_Fint4(Mean1)	Chase_Fint4(Mean2)	Chase_Fint4(Mean3)	Chase_Fnum(Pvalue)	Chase_Fnum(Mean1)	Chase_Fnum(Mean2)	Chase_Fnum(Mean3)	Chase_Fmph1(Pvalue)	Chase_Fmph1(Mean1)	Chase_Fmph1(Mean2)	Chase_Fmph1(Mean3)	Chase_Fmph2(Pvalue)	Chase_Fmph2(Mean1)	Chase_Fmph2(Mean2)	Chase_Fmph2(Mean3)	Chase_Fmph3(Pvalue)	Chase_Fmph3(Mean1)	Chase_Fmph3(Mean2)	Chase_Fmph3(Mean3)	Chase_Fclc(Pvalue)	Chase_Fclc(Mean1)	Chase_Fclc(Mean2)	Chase_Fclc(Mean3)	Pulse_Fint1(Pvalue)	Pulse_Fint1(Mean1)	Pulse_Fint1(Mean2)	Pulse_Fint1(Mean3)	Pulse_Fint2(Pvalue)	Pulse_Fint2(Mean1)	Pulse_Fint2(Mean2)	Pulse_Fint2(Mean3)	Pulse_Fint3(Pvalue)	Pulse_Fint3(Mean1)	Pulse_Fint3(Mean2)	Pulse_Fint3(Mean3)
CG2956	twist	0.94739	0.806464	1.26824	0.887379	0.822134	0.741783	1.27905	0.827863	0.331294	0.606663	1.05204	0.768656	0.00277837	1.09086	1.07438	1.10377	0.158036	0.477361	0.977646	0.543965	0.680266	0.786563	1.20288	0.810137	0.362219	0.641184	1.13336	0.652929	0.335125	0.727681	1.09629	0.675781	0.0705032	0.106831	0.774536	0.172768	0.465734	0.840367	1.39858	1.19947	0.935501	0.542985	1.47722	1.05522	0.570229	0.456441	1.22105	0.866025
CG2960	Ribosomal protein L40	0.441128	1.81811	0.271002	4.04392	0.50931	1.35308	0.389907	3.33305	0.680678	0.989	0.295073	2.78395	0.359292	1.21315	0.984278	1.04481	0.382038	4.43808	0	2.90071	0.520969	2.25694	0	2.6611	0.346705	3.405	0	4.91827	0.534232	2.12569	0	2.71896	0.211149	15.871	0	16.6161	0.0106913	0.576513	0.446452	0.69271	6.5661e-05	0.202538	0.155338	0.22006	0.000140443	0.128381	0.11019	0.149237
CG2982	CG2982	0.708224	0.96022	0.84623	1.06206	0.313508	0.800565	0.720425	1.0238	0.076789	0.696107	0.635182	0.893903	0.0970126	1.05996	1.01054	1.04875	0.298299	1.70395	1.4993	0.865483	0.028655	1.4676	1.52447	1.20977	0.146124	1.64829	1.61454	1.03786	0.0825804	1.44013	1.45117	1.10068	0.553543	0.798492	1.27118	0.313078	2.31818e-05	1.18764	1.20422	1.16858	0.00162856	1.24916	1.16699	1.24946	0.291236	1.08688	0.982045	1.20554
CG3009	CG3009	0.0259488	0.793046	0.604463	0.751254	0.0103337	0.699744	0.607482	0.736284	0.0243283	0.741549	0.622188	0.783638	0.137355	1.00525	1.02582	1.01938	0.178618	1.50365	1.19742	1.06321	0.414515	1.20605	21.42	1.08295	0.381817	1.42389	8.87963	1.14692	0.333533	1.20992	3.35259	1.16951	0.0216416	0.524201	0.573242	0.251846	0.659581	1.01207	0.983841	1.05834	0.348473	0.89942	0.962781	0.972299	0.717069	0.910977	0.999274	1.02722
CG3126	C3G	0.341595	1.09744	1.16568	0.9734	0.724395	0.928101	1.13719	0.80783	0.253903	0.796656	1.03232	0.667909	0.0857947	1.03852	1.05072	1.10733	0.348053	0.997533	1.08266	1.57152	0.259824	1.00804	1.1219	1.38646	0.486108	0.820601	1.1844	1.506	0.300086	0.992337	1.07195	1.22765	0.0108784	0.573322	0.296504	0.526655	0.252844	1.01041	1.11624	1.35582	0.29071	1.07555	1.09608	1.70416	0.34574	0.991167	1.07353	1.43506
CG3140	Adenylate kinase-2	0.0154605	0.87213	0.814696	0.818867	0.0267725	0.804383	0.764048	0.830196	0.0622821	0.819166	0.651176	0.85454	0.393651	0.99911	1.00945	1.03667	0.215684	1.02069	1.27794	1.5922	0.154611	1.04034	1.24731	1.37889	0.0673293	1.19441	1.44005	1.67319	0.195856	0.999624	1.29792	1.38674	0.994994	1.23892	0.715786	1.04097	0.334522	1.00533	0.85904	0.964414	0.483014	1.03007	0.796076	0.975584	0.733001	1.11319	0.739452	1.00346
CG3143	forkhead box, sub-group O	0.440559	1.08631	0.954119	1.11078	0.825436	1.15702	1.00648	0.896381	0.695009	1.15065	0.937491	0.740526	0.421787	1.01286	1.03131	0.991421	0.184957	0.993295	0.668491	0.661064	0.362452	1.11796	0.736119	0.574824	0.252722	1.04476	0.689861	0.52392	0.280237	1.05277	0.765713	0.614862	0.00323027	0.271428	0.207381	0.268717	0.511065	0.949294	0.920675	1.04134	0.247515	0.993765	0.843933	0.945967	0.179238	1.0007	0.818748	0.804974
CG3180	RNA polymerase II 140kD subunit	0.403702	1.00169	1.00577	1.1019	0.0906764	0.926802	0.967248	0.919288	0.00244057	0.734209	0.798375	0.789192	0.0102039	1.04156	1.05244	1.02682	0.749765	0.844929	1.12188	1.14882	0.9074	0.880561	1.01821	1.13952	0.509797	0.862505	1.19371	1.25934	0.583323	0.930468	1.07986	1.14146	0.0140399	0.655951	0.47752	0.681307	0.688428	0.943495	1.01817	1.11004	0.360496	0.918	0.866105	1.03202	0.043766	0.776539	0.747109	0.918266
CG3193	crooked neck	0.000242661	1.3471	1.34129	1.33119	0.00222266	1.26375	1.37776	1.42286	0.00809123	1.22154	1.34727	1.42375	0.024157	1.01164	1.02539	1.02103	0.360426	1.48561	1.04623	1.0155	0.0705788	1.40106	1.12757	1.20629	0.201037	1.69221	1.17047	1.12781	0.129994	1.39494	1.11472	1.12441	0.00344809	0.518636	0.487638	0.433031	0.00704104	1.1288	1.12034	1.13576	0.00631346	1.2492	1.23684	1.26267	0.00761632	1.29881	1.23373	1.25055
CG3245	Protein phosphatase N at 58A	0.238011	1.38765	1.27351	0.963778	0.34446	1.3048	1.22665	0.911629	0.428494	1.30761	1.21926	0.872839	0.654691	1.00675	0.983602	0.997746	0.553092	1.15454	0.850102	1.27003	0.815532	1.05752	0.858028	1.16116	0.908981	1.14825	0.785751	1.01756	0.706806	0.987566	0.848143	1.0693	0.434723	0.653597	0.519442	1.17163	0.109766	1.14587	1.14198	1.02032	0.0334193	1.23432	1.18454	1.09577	0.142399	1.32921	1.22688	1.02924
CG3269	Rab-protein 2	0.0838379	1.1513	1.33866	1.1074	0.0121046	1.54222	1.74211	1.47059	0.00334711	1.69727	1.78651	1.5606	0.0741794	1.04453	1.01159	1.05037	0.202229	0.880179	0.99152	0.884132	0.0230436	1.23439	1.30189	1.13136	0.0778231	1.15987	1.17494	1.06792	0.0470005	1.10963	1.19809	1.07434	0.0862934	0.323308	0.853941	0.262394	0.547709	0.971441	1.14983	1.00188	0.176704	1.05863	1.2268	1.05185	0.295089	1.06355	1.14745	0.987422
CG3314	Ribosomal protein L7A	0.476886	0.857808	0.975135	1.03165	0.806148	0.917063	0.993839	1.15291	0.980188	0.947895	1.00441	1.05362	0.0843886	1.02893	1.09352	1.10782	0.833631	0.924195	0.603246	1.31876	0.752215	1.08757	0.732775	1.38878	0.916915	0.933668	0.548441	1.42614	0.819934	1.0915	0.728067	1.31671	0.24721	0.491047	0.00879004	1.05611	0.645066	0.981369	0.950014	1.02381	0.435867	1.01043	0.820596	0.977422	0.327591	0.979828	0.822086	0.94853
CG3407	CG3407	0.694401	1.13042	0.933576	0.802377	0.0439136	0.930633	0.828286	0.808017	0.00356616	0.798624	0.744925	0.67839	0.0451882	1.01001	1.02718	1.03052	0.215837	0.818409	0.942411	0.427433	0.0126192	0.779295	0.85325	0.707387	0.158732	0.781687	0.906386	0.436862	0.11902	0.806533	0.924458	0.613194	0.00162877	0.153341	0.146785	0.193674	0.934221	0.994066	0.922906	1.09751	0.981916	1.01793	0.825317	1.14933	0.388388	0.957778	0.80812	1.02139
CG3416	Mov34	0.444011	0.646922	0.574226	1.20805	0.000956055	0.588343	0.487108	0.630402	0.00164277	0.592107	0.464321	0.634696	0.031501	1.02615	1.0686	1.04948	0.924467	0.6212	0.429864	2.12247	0.80948	0.741152	0.463657	1.52859	0.522924	0.717086	0.357389	6.54907	0.892719	0.723298	0.482258	1.63199	0.772096	0.219234	0.0615029	4.00598	0.659823	0.766531	0.725769	1.24855	0.00161544	0.631731	0.476237	0.631206	0.00474555	0.621478	0.431825	0.629052
CG3427	Epac	0.00457308	0.754319	0.661996	0.586184	0.043866	0.81053	0.670212	0.528773	0.0884359	0.838139	0.711622	0.453438	0.0815758	1.05443	1.03282	1.09956	0.57851	0.729291	1.00563	1.03815	0.762266	0.808043	0.878543	1.18158	0.496611	0.814562	0.887891	1.04262	0.983724	0.838377	0.975035	1.19487	0.820496	0.404776	0.817561	2.20153	1.31856e-06	0.675146	0.678911	0.707327	4.81904e-06	0.483829	0.449197	0.441143	0.00013113	0.47639	0.424053	0.332212
CG3455	Rpt4	0.0135594	0.826292	0.688837	0.75008	0.016013	0.859213	0.710631	0.739795	0.0145457	0.850877	0.712017	0.7288	0.00866468	1.02795	1.02872	1.01786	0.148007	0.78265	0.94579	0.572393	0.0429158	0.851813	0.857981	0.708413	0.103329	0.857987	0.871272	0.620386	0.0726491	0.852616	0.896739	0.699064	0.000968615	0.219624	0.247372	0.184863	0.0022417	0.779493	0.787825	0.793371	9.37957e-05	0.606683	0.638211	0.637084	0.000118825	0.561006	0.606744	0.605604
CG3456	Monocarboxylate transporter 1	0.61535	0.943562	0.93291	1.05176	0.054116	0.895919	0.913607	0.943165	0.0470232	0.834509	0.911436	0.90408	0.286362	1.00469	1.00136	1.01066	0.296297	1.09945	0.606267	0.575008	0.305285	1.08386	0.652301	0.696663	0.338295	1.13793	0.56578	0.562634	0.343913	1.10504	0.676077	0.697177	0.0467586	0.303401	0.108658	0.715566	0.0115321	0.803172	0.860184	0.898861	0.00401331	0.675307	0.746489	0.788003	0.00279502	0.651695	0.723136	0.728606
CG3476	CG3476	0.000297705	1.26051	1.20649	1.26803	0.00352723	1.26266	1.16838	1.28044	0.00661008	1.18762	1.13868	1.1933	0.284418	0.996581	1.01564	1.0243	0.616652	1.22759	1.20423	0.8134	0.462362	1.24406	1.42578	0.819095	0.313483	1.28077	1.39476	0.913433	0.512371	1.25592	1.31869	0.808855	0.0677072	0.761537	0.487604	0.309592	0.0297176	1.14048	1.23122	1.1112	0.0725582	1.17883	1.43889	1.18907	0.116243	1.115	1.42647	1.17965
CG3477	Peroxidase	0.149731	0.960428	0.920768	0.792522	0.328121	0.991788	0.976049	0.839722	0.127951	0.961704	0.92313	0.821141	0.29055	0.999203	1.01064	1.03475	0.299871	0.915712	0.947184	0.468322	0.574262	1.04281	1.03712	0.622018	0.974988	1.17174	1.2363	0.615152	0.594719	1.06733	1.0218	0.62343	0.0672142	0.785688	0.262539	0.161546	0.808669	1.05419	0.990681	0.97864	0.582268	1.20651	1.0634	0.905758	0.685484	1.2141	1.08247	0.854259
CG1773	CG1773	0.013735	0.740272	0.571799	0.715421	0.000978252	0.532633	0.40305	0.529815	0.000637846	0.460743	0.349617	0.460863	0.0259546	1.10775	1.15273	1.08725	0.803016	0.608993	1.30868	0.903516	0.817528	0.566786	1.36495	0.88126	0.78674	0.531597	1.71002	1.0781	0.846952	0.620464	1.32698	0.913908	0.0629356	0.751785	0.0967428	0.2754	0.581348	0.915016	0.850065	1.092	0.193009	0.887201	0.70565	0.970343	0.113144	0.852258	0.636834	0.906259
CG1836	Rad23	0.000272141	1.27695	1.26983	1.27219	0.00792729	1.22358	1.12136	1.20818	0.0714294	1.20805	1.07607	1.09465	0.805374	1.03283	0.991234	0.98858	0.177169	1.08379	1.24452	1.04072	0.537379	1.03901	1.0932	0.972178	0.888392	0.9014	1.12923	0.929072	0.397897	1.02092	1.074	1.00016	0.0110783	0.383527	0.402816	0.553371	0.509181	1.0917	1.08313	0.942735	0.468069	1.18616	1.08426	0.931933	0.68483	1.19276	1.04504	0.889972
CG1883	Ribosomal protein S7	0.0836001	1.11202	1.20526	1.0575	0.00161688	1.15102	1.23547	1.19329	0.197814	1.03635	1.06721	1.23348	0.000411561	1.03216	1.04274	1.03639	0.0575894	1.23656	1.21745	1.28889	0.0273071	1.39864	1.17117	1.42226	0.0665484	1.21358	1.30937	1.25746	0.0194914	1.35042	1.18437	1.32667	0.243781	0.561458	0.151091	1.03137	0.687524	1.05243	0.986494	0.895754	0.57404	1.1684	0.969216	0.997727	0.630835	1.17457	0.914235	1.04535
CG1921	sprouty	0.0305735	1.08324	1.06691	1.0698	0.0470073	0.875425	0.798704	0.929224	0.00140232	0.713327	0.612402	0.730129	0.173401	1.04044	1.01645	1.10435	0.708759	0.912844	1.26377	1.01257	0.32659	0.982148	1.15348	1.40406	0.952855	0.879107	1.09615	1.05231	0.349141	0.967412	1.18536	1.28872	0.198628	0.547256	1.01576	0.507798	0.110272	1.04184	1.07206	1.01624	0.538723	1.01774	1.00548	1.042	0.025609	0.899863	0.84794	0.927698
CG1942	CG1942	0.185419	0.993207	0.901114	0.920229	0.245514	0.955555	0.937357	0.682269	0.15609	0.901872	0.885769	0.608798	0.0435569	1.02337	1.00805	1.01561	0.504317	0.982847	0.931963	1.6752	0.422999	1.09865	1.01562	1.05891	0.243261	1.23966	0.995384	1.55981	0.406514	1.10804	1.01357	1.06894	0.122242	0.693591	0.860721	0.778175	0.498509	1.0631	0.925215	1.22758	0.205528	1.17588	1.02257	1.41187	0.229412	1.18502	1.00974	1.45528
CG1972	CG1972	0.127761	0.986736	0.928605	0.900425	0.0780175	0.920647	0.93129	0.893993	0.147279	0.882938	0.912468	0.921686	0.0600241	1.01392	1.0228	1.01153	0.210561	1.02574	0.680216	0.599178	0.236595	1.03035	0.755562	0.620782	0.293412	1.07134	0.718507	0.500294	0.262003	1.04675	0.758657	0.628812	0.002229	0.178108	0.231666	0.20458	0.0126259	0.920673	0.894815	0.892794	0.00245172	0.798988	0.811162	0.791409	0.00174141	0.762372	0.74273	0.77928
CG1987	Rbp1-like	0.140378	1.0347	1.29504	1.17275	0.0541166	1.10066	1.30722	1.1998	0.0386568	1.12257	1.27566	1.13911	0.382999	1.01353	0.995158	1.01233	0.446793	0.801139	1.29942	1.50129	0.226705	0.936558	1.54607	1.5456	0.224468	0.920825	1.68721	1.72775	0.285161	0.888248	1.47156	1.49023	0.102758	0.381699	0.484169	0.874598	0.0900467	1.06179	1.23465	1.12447	0.0369575	1.22875	1.3366	1.16585	0.0250164	1.21635	1.31041	1.15457
CG1994	lethal (1) G0020	0.00600397	0.727654	0.693915	0.818337	0.00541922	0.599426	0.533313	0.71354	0.00132569	0.564271	0.529532	0.674333	0.00103749	1.03663	1.03372	1.0277	0.356113	1.01131	1.22074	1.1194	0.576271	0.960708	1.27458	0.992384	0.0507316	1.18281	1.47114	1.2567	0.298199	1.03965	1.27348	1.05361	0.000410679	0.0187157	0.114999	0	0.00588332	0.698139	0.824674	0.7331	0.011462	0.457684	0.702523	0.478761	0.00385325	0.403329	0.61717	0.421196
CG1998	CG1998	0.0444579	1.14856	1.23083	1.14283	0.148907	1.11142	1.19278	1.06591	0.627239	0.981332	1.02253	0.853605	0.245918	1.00966	0.999678	1.02296	0.513479	0.763748	0.764952	1.13613	0.606013	0.807809	0.890935	1.08196	0.357124	0.781004	0.824289	0.988124	0.661404	0.87487	0.872787	1.08912	0.00169521	0.345303	0.280724	0.503752	0.647679	0.962524	1.00195	1.1102	0.895974	0.871311	0.936025	1.15353	0.339095	0.779095	0.866011	1.05191
CG3542	CG3542	0.0840572	1.07504	1.25647	1.12614	0.0400316	1.09829	1.20657	1.14298	0.157919	1.12342	1.10034	1.09686	0.144138	0.979252	0.988056	0.996389	0.243806	0.954401	1.40717	1.75091	0.293291	0.991644	1.22178	1.8035	0.187425	1.06052	1.42076	1.89752	0.311936	0.940603	1.22833	1.62198	0.248394	0.534563	0.832118	0.964989	0.0956245	1.06275	1.10981	1.23438	0.110682	1.12605	1.12101	1.36496	0.0983099	1.18328	1.06852	1.3115
CG4097	Proteasome 26kD subunit	0.530452	0.985286	0.906407	1.02732	0.0188123	0.889043	0.79374	0.858282	0.000877104	0.826199	0.761856	0.780721	0.0710488	1.02354	1.04248	1.07103	0.312912	0.650635	0.681069	1.09374	0.33784	0.562341	0.759367	1.09571	0.310466	0.608517	0.753855	1.07676	0.215067	0.581437	0.738181	1.01537	6.71163e-05	0.0210839	0.0370525	0.182107	0.769797	0.949069	0.844306	1.12252	0.600872	0.864927	0.768666	1.14984	0.405392	0.737322	0.769729	1.11229
CG4098	CG4098	0.00785031	1.23521	1.27669	1.40424	0.03475	1.19416	1.15954	1.27771	0.384839	1.15291	1.05094	1.04132	0.0717004	1.02636	1.05427	1.01785	0.878285	1.14718	1.04146	0.728988	0.855232	1.23137	1.02894	0.830749	0.792763	1.25623	1.14725	0.766687	0.916211	1.1882	1.05843	0.803051	0.0688446	0.45439	0.745325	0.0967359	0.346366	1.02569	1.00076	1.14758	0.623	0.959156	0.985892	1.21034	0.822181	0.929903	0.939608	1.07793
CG4173	Septin-2	0.246275	1.27305	1.05589	1.03511	0.665885	1.19576	1.03516	0.904987	0.770939	1.18616	1.04686	0.872503	0.790638	0.98238	1.02007	1.01024	0.834203	1.0151	1.55292	0.636883	0.704419	1.02527	1.56436	0.744847	0.684022	1.1213	1.82034	0.585899	0.637745	1.04939	1.57896	0.7824	0.392003	0.460688	1.29421	0.0471964	0.965328	0.992167	1.08595	0.929007	0.981094	1.097	1.08353	0.826851	0.902652	1.10994	1.13315	0.802787
CG5178	Actin 88F	0.718912	1.14702	1.15187	0.835981	0.558808	1.21949	1.13977	0.866283	0.636321	1.24128	1.13501	0.830102	0.467357	1.00298	1.0247	0.99799	0.446196	1.33564	1.1356	0.896329	0.711212	1.20112	1.10068	0.841999	0.646508	1.33877	1.11984	0.799179	0.527709	1.17006	1.0894	0.920919	0.782896	1.08315	1.27489	0.784892	0.994583	1.12142	1.03724	0.839268	0.633739	1.28799	1.09418	0.839753	0.746463	1.31797	1.07089	0.785484
CG5198	CG5198	0.558366	1.08696	0.913943	0.828377	0.890625	1.20481	0.946009	0.791715	0.968556	1.23076	0.95581	0.796109	0.153575	1.01162	1.01545	1.02662	0.0745534	0.832682	0.612758	0.393	0.188513	0.989866	0.702207	0.538481	0.131782	0.926026	0.573759	0.37469	0.149595	0.947171	0.688503	0.511053	0.0341044	0.70422	0.664608	0.352075	0.0257634	0.822174	0.731571	0.706724	0.035569	0.757129	0.64762	0.585075	0.0221356	0.735622	0.606534	0.568728
CG5203	CHIP	0.427484	1.02905	0.972509	0.516388	0.648233	1.15093	1.05425	0.427498	0.747531	1.19374	1.10844	0.418439	0.964827	0.997805	0.976587	1.02808	0.226165	0.942308	0.824489	0.401067	0.297992	1.00148	0.868853	0.520889	0.291051	0.982145	0.841901	0.334521	0.329519	1.01895	0.881011	0.508159	0.0447238	0.691682	0.309236	0.0832987	0.243643	1.0072	0.846008	0.657196	0.355963	1.1003	0.777607	0.407356	0.387495	1.12811	0.779897	0.375901
CG5237	CG5237	0.283631	0.888194	1.01999	0.836389	0.547274	0.891958	1.0892	0.846907	0.993274	0.941195	1.1644	0.897037	0.0300795	1.02145	1.039	1.05187	0.166725	0.948293	0.888603	0.954767	0.670599	0.997225	1.04441	0.999991	0.218332	0.90233	0.993423	0.912628	0.897553	0.953521	0.999683	1.03386	0.111475	0.538185	0.920046	0.428289	0.148283	0.837972	0.992322	0.844718	0.13228	0.789111	0.972798	0.734547	0.0822858	0.794841	0.947872	0.749817
CG5271	Ribosomal protein S27A	0.424825	0.979961	1.05991	1.17621	0.00234545	0.523009	0.594552	0.682943	0.000538681	0.428099	0.451837	0.540882	0.0463597	1.09474	1.2032	1.21693	0.55251	0.940803	1.03629	1.27348	0.0732527	0.796413	0.887549	0.807118	0.266761	0.911588	1.50249	1.42554	0.562727	0.919139	0.992501	0.95978	0.0298454	2.13072	2.09191	3.00117	0.000136649	0.683882	0.639523	0.592063	5.25147e-05	0.399414	0.295838	0.247983	1.54051e-05	0.332943	0.234041	0.191378
CG5275	CG33107	0.33661	1.03699	0.876818	0.878152	0.356377	1.03308	0.857332	0.885696	0.453454	1.03409	0.891677	0.9003	0.01513	1.02201	1.03513	1.0302	0.213857	0.905867	0.938802	0.616604	0.272033	0.919733	0.992348	0.709234	0.11812	0.902943	0.866762	0.64354	0.27203	0.90804	0.995874	0.691515	0.55423	1.33637	0.578283	0.522473	0.211848	1.00565	0.893389	0.831241	0.337201	1.06085	0.841739	0.737693	0.377869	1.06115	0.882633	0.720572
CG5278	CG5278	0.162237	0.563474	0.977084	0.696928	0.0776762	0.611266	0.879146	0.490699	0.0646511	0.641365	0.830805	0.422383	0.00655666	1.0453	1.03689	1.06472	0.0180562	0.439669	0.449041	0.144749	0.023246	0.447633	0.571976	0.218578	0.00284963	0.205824	0.370178	0.16084	0.0186308	0.403411	0.561952	0.227098	0.00873305	0.479099	0.149018	0.072641	0.398982	0.891918	1.06891	0.668846	0.381066	0.84917	1.08268	0.489507	0.225891	0.790491	0.969906	0.423452
CG5289	Proteasome 26S subunit subunit 4 ATPase	4.30571e-05	0.480512	0.551431	0.473291	3.49621e-06	0.376762	0.430013	0.345258	1.05034e-05	0.369465	0.444138	0.361114	0.00629875	1.02879	1.04957	1.03788	0.160192	0.98222	0.515468	0.63421	0.0690565	0.841688	0.442297	0.58557	0.0394337	0.757735	0.358439	0.525332	0.124988	0.939118	0.53114	0.652079	0.926353	0.503111	0.35745	1.97566	0.00240791	0.516956	0.59527	0.475476	2.17012e-05	0.303456	0.34389	0.22309	2.71382e-06	0.272629	0.322041	0.214157
CG5348	CG5348	0.57454	1.01478	1.13068	0.978946	0.613149	1.07288	1.14289	0.936165	0.899848	1.04587	1.08894	0.903178	0.304241	1.01749	1.02265	0.998107	0.00227103	0.543781	0.511898	0.693893	0.00853007	0.731361	0.630005	0.759243	0.00277125	0.582731	0.49148	0.653785	0.00423327	0.666387	0.592717	0.761204	0.00583595	0.506991	0.646421	0.661053	0.864011	0.930726	1.05218	0.989293	0.260784	0.991993	1.1902	1.09886	0.742112	0.942803	1.08131	1.04233
CG5352	Small ribonucleoprotein particle protein B	0.000295217	0.725449	0.639824	0.647642	6.22812e-05	0.575532	0.560272	0.510216	0.0003351	0.583576	0.587811	0.494034	0.0533336	1.0266	1.0101	1.01687	0.0247666	0.749432	0.524273	0.39823	0.0293825	0.742259	0.53669	0.436842	0.0116847	0.602775	0.364748	0.297468	0.0337176	0.7819	0.565808	0.494582	0.00295438	0.392991	0.246032	0.113758	0.0301731	0.904638	0.75562	0.787001	0.0391039	0.868294	0.651661	0.623429	0.0199875	0.821538	0.623651	0.590056
CG5378	Rpn7	1.9845e-05	0.484466	0.465619	0.449456	3.73166e-05	0.43983	0.385929	0.386906	1.97961e-05	0.475378	0.37515	0.403912	0.0943435	1.01832	1.01035	1.03366	0.00588796	0.488363	0.48633	0.704747	0.00808138	0.502583	0.525678	0.712459	0.00425792	0.390244	0.434639	0.63099	0.0396354	0.544618	0.584032	0.824853	3.34849e-05	0.113094	0.125656	0.146828	1.26893e-06	0.545733	0.552349	0.556981	2.21926e-07	0.349462	0.347584	0.340483	5.54996e-07	0.327377	0.312388	0.318711
CG5433	Kinesin light chain	0.010722	0.861398	0.906659	0.818412	0.829507	1.04455	1.03179	0.882291	0.940131	1.08836	0.994635	0.901138	3.08178e-05	1.04714	1.04812	1.04021	0.0070395	0.685011	0.677027	0.815476	0.0350979	0.886013	0.855988	0.886152	0.00820179	0.733941	0.659609	0.788513	0.0272731	0.852618	0.850376	0.918635	0.00635098	0.371483	0.36678	0.618717	2.20426e-05	0.802089	0.76004	0.784412	0.000121617	0.722932	0.681443	0.639027	0.000461256	0.727176	0.670506	0.617044
CG5495	Thioredoxin-like	0.586603	1.01446	0.872737	1.01225	0.825288	0.942349	0.962922	1.05459	0.883131	0.918902	1.04644	1.06822	0.914882	0.993225	1.02706	0.984629	0.810903	0.97057	0.870118	1.10156	0.152202	0.818395	0.919588	0.943404	0.518092	0.947885	0.775239	1.0647	0.178223	0.844901	0.915459	0.977892	0.00172345	0.601372	0.490127	0.637935	0.0147071	0.884559	0.783135	0.869985	0.000701352	0.744817	0.732234	0.789101	0.00184138	0.72935	0.756439	0.760193
CG5522	CG5522	0.496565	0.921308	1.14932	1.10367	0.393726	0.973252	1.07745	1.09797	0.565134	1.03172	1.00446	1.0466	0.217757	1.03245	1.00553	1.00726	0.153448	0.718125	0.978934	0.821911	0.0730385	0.702263	0.904379	0.848175	0.104655	0.645505	0.932204	0.787579	0.0618002	0.730454	0.910373	0.855805	0.105435	0.547282	0.92869	0.648414	0.507221	0.867121	1.02566	0.983738	0.271026	0.84138	0.967141	0.969797	0.0656542	0.854968	0.918481	0.909058
CG31137	twin	0.000302129	0.656801	0.65937	0.730141	0.000190406	0.705954	0.703103	0.758049	0.0016609	0.768054	0.753823	0.782174	0.00400717	1.03768	1.03932	1.04419	0.00489815	0.595158	0.649753	0.7628	0.0177687	0.690071	0.728175	0.856513	0.0368402	0.57311	0.700108	0.83676	0.012689	0.739177	0.715213	0.856656	0.0174377	0.465901	0.569294	0.755687	0.000155131	0.736406	0.736444	0.742181	0.000104773	0.711916	0.707834	0.673465	0.000384749	0.73341	0.700488	0.634722
CG33071	CG33714	0.334247	1.00856	0.944986	0.747866	0.0134057	0.771487	0.725738	0.575143	0.00320049	0.666365	0.706619	0.533587	0.0930202	1.02702	1.07448	1.03374	0.855543	0.606511	1.11764	1.42703	0.359009	0.450343	0.840154	1.06918	0.330731	0.362936	0.72302	1.10076	0.446837	0.477966	0.851946	1.13318	0.0633637	0.351667	0.819874	0.571374	0.145851	0.979715	0.86279	0.780886	0.0591335	0.864772	0.674041	0.544204	0.0450082	0.837584	0.673434	0.53392
CG5585	CG5585	0.350776	0.944739	1.00905	0.674179	0.449037	0.955554	1.04345	0.677194	0.628537	1.0021	1.08306	0.704186	0.512025	0.989558	1.00602	1.04075	0.284708	0.60592	1.0999	0.473059	0.196277	0.591187	1.02094	0.502697	0.157006	0.514611	0.970993	0.351816	0.1957	0.611513	1.01875	0.528459	0.0990056	0.307482	0.86191	0.22294	0.053667	0.83277	0.876307	0.677551	0.137435	0.802113	0.924804	0.564858	0.151798	0.812206	0.922044	0.538474
CG5625	CG5625	0.0836073	0.892032	0.650052	0.824316	0.0731353	0.900602	0.675719	0.805985	0.14195	0.971915	0.735895	0.835804	0.95158	1.00176	0.992845	1.00634	0.0183047	0.75846	0.533431	0.706759	0.0279026	0.809114	0.541489	0.67143	0.0183067	0.710605	0.412484	0.606354	0.0289153	0.834475	0.606391	0.727786	0.0079553	0.280752	0.230208	0.518888	0.0996906	0.899369	0.593767	0.760348	0.0566035	0.838256	0.521265	0.641536	0.0668129	0.857726	0.522252	0.637665
CG5645	CG5645	0.0987142	0.864103	0.911682	0.945382	0.0834423	0.885255	0.938952	0.93545	0.0790888	0.893545	0.953835	0.908552	0.015412	1.01664	1.03066	1.02865	0.000226458	0.622477	0.686529	0.628497	0.00178599	0.690082	0.736559	0.615907	0.000845772	0.468874	0.631329	0.589023	0.00233446	0.687197	0.764618	0.636154	0.00028759	0.306965	0.489573	0.336383	0.00332103	0.712054	0.744628	0.828268	0.000968312	0.625426	0.64587	0.740585	0.000177678	0.63411	0.660339	0.722401
CG5650	Protein phosphatase 1 at 87B	3.03626e-05	0.504446	0.595485	0.548512	0.00010654	0.486603	0.607465	0.532181	0.00100967	0.505265	0.659022	0.565492	0.00108461	1.05853	1.05813	1.04217	0.0208854	0.670951	0.688991	0.760411	0.113547	0.696141	0.849761	0.883373	0.0392377	0.65786	0.667905	0.714825	0.0775517	0.665883	0.832741	0.865447	0.0619346	0.0549931	0.542004	0.649049	0.000616142	0.592597	0.693757	0.688278	1.01797e-05	0.39483	0.479831	0.45859	4.71739e-06	0.382403	0.461674	0.40931
CG5819	CG5819	0.239704	1.07791	1.14109	1.00117	0.586132	1.07851	1.12756	0.926922	0.771435	1.01945	1.04518	0.863251	0.70288	0.993826	0.9987	1.00144	0.702958	0.924873	1.29755	0.942537	0.970775	1.01896	1.09094	0.899622	0.388738	0.942924	0.996213	0.834301	0.947969	0.969346	1.09554	0.920826	0.00115899	0.597285	0.508114	0.671612	0.254309	0.957274	0.994801	0.904668	0.215376	0.924906	0.982775	0.817207	0.0811791	0.880973	0.904328	0.766953
CG5825	Histone H3.3A	0.230565	1.1924	0.998736	1.08898	0.586222	1.15411	0.947154	1.0377	0.994255	1.06919	0.932992	0.999508	0.0654879	1.00867	1.01663	1.0111	0.0371618	0.622329	0.733589	0.862562	0.0196107	0.679024	0.767886	0.849741	0.010155	0.576791	0.742454	0.754935	0.0100506	0.692329	0.788127	0.835244	0.0166766	0.537688	0.729973	0.758712	0.887851	1.04717	0.946362	1.02436	0.218817	0.956746	0.826645	0.956027	0.0423647	0.866814	0.8004	0.893136
CG5871	CG5871	0.493518	1.13473	1.09557	0.934926	0.816554	1.14346	1.01545	0.903174	0.501688	1.06271	0.916635	0.827733	0.647889	0.999697	0.976919	1.06671	0.32673	0.854231	1.02545	0.708954	0.355194	0.859682	1.03492	0.769509	0.254461	0.77047	1.01583	0.546734	0.385595	0.837134	1.0663	0.741163	0.203475	0.754668	0.984379	0.498664	0.878127	1.02531	1.15569	0.863784	0.993438	1.05791	1.18646	0.751989	0.793269	1.03849	1.12104	0.732865
CG5941	CG5941	0.455596	1.11676	1.04374	0.968533	0.915212	1.05574	0.980237	0.949741	0.551278	1.02277	0.971494	0.93149	0.066869	0.987181	0.984149	0.995239	0.715285	1.05412	0.84139	1.01096	0.831345	1.09899	0.900866	0.949241	0.208395	0.98663	0.836304	0.845458	0.561307	1.04268	0.863341	0.973403	0.56643	1.05741	0.688621	0.989802	0.280314	0.94539	0.993125	0.945791	0.0390317	0.870213	0.886749	0.912302	0.00638583	0.829928	0.853392	0.868294
CG5999	CG5999	0.317561	0.971218	0.98134	0.766456	0.377036	0.986763	0.986817	0.716773	0.327486	0.976649	0.968879	0.685911	0.309088	1.01986	0.997825	1.00921	0.585901	1.12303	1.15082	0.90929	0.974037	1.00153	1.01624	0.974383	0.53352	1.01641	0.972824	0.773646	0.8189	1.02001	1.05969	0.968217	0.0231304	0.74489	0.751813	0.679034	0.0582584	0.905275	0.884077	0.76988	0.070688	0.892282	0.796251	0.650934	0.0640915	0.84758	0.754369	0.567
CG6041	CG6041	0.622812	0.870993	1.25667	1.06902	0.783094	0.885744	1.14256	1.05186	0.964246	0.890988	1.0213	1.07643	0.163573	1.04905	1.0124	1.01317	0.936853	0.660936	1.35698	1.03646	0.879886	0.792489	1.14545	1.00449	0.759377	0.552756	1.23842	0.992351	0.848976	0.789918	1.15967	0.978354	0.114159	0.527612	0.49637	0.935514	0.555274	0.834623	1.02992	0.999283	0.354178	0.734165	0.970411	0.983207	0.133141	0.702788	0.869539	0.937153
CG6061	Myb-interacting protein 120	0.060031	1.21118	1.24958	1.06678	0.258245	1.21905	1.17597	0.968965	0.424586	1.1604	1.09743	0.947247	0.0279971	1.03001	1.01497	1.02878	0.481993	0.997851	0.939434	0.943061	0.940149	1.08085	0.985499	0.920131	0.481843	1.16394	1.02986	0.977277	0.745347	1.06076	0.979253	0.905778	0.597105	1.01695	0.922581	0.924171	0.0908929	1.1299	1.13402	1.02478	0.132091	1.11658	1.07804	1.01695	0.434875	1.06943	0.999256	1.0124
CG12230	carnation	2.22738e-05	0.670835	0.620293	0.596411	0.00428837	0.717004	0.611429	0.565259	0.0116006	0.776556	0.66801	0.578737	0.52532	1.01149	1.00096	1.00314	0.00567355	0.597639	0.651542	0.715169	0.00910693	0.706112	0.660261	0.758397	0.0044761	0.525856	0.595103	0.594624	0.0191616	0.707479	0.707546	0.824463	0.00133215	0.576839	0.36917	0.379703	1.12474e-05	0.724259	0.671948	0.689445	0.000521001	0.614783	0.507079	0.528249	0.000760808	0.615971	0.50091	0.496617
CG6383	crumbs	0.193984	0.918776	0.88333	0.989126	0.904391	0.938061	0.966875	1.07129	0.883604	0.998875	0.990382	1.03326	0.188934	0.998629	1.03569	1.04046	0.382392	0.882077	0.743455	1.05921	0.496747	0.923044	0.810113	1.06997	0.300436	0.839317	0.727576	1.02706	0.457002	0.92936	0.817821	1.05576	0.109487	0.776055	0.586959	0.895229	0.033624	0.843675	0.719131	0.877517	0.0311292	0.758673	0.658551	0.868231	0.0492081	0.785728	0.63677	0.873544
CG32055	CG32055	0.00266708	0.697126	0.769101	0.811253	0.00125052	0.587494	0.666683	0.720704	0.0016615	0.566136	0.654312	0.691378	0.157735	1.00606	1.01404	1.02782	0.000535425	0.575041	0.451524	0.530733	0.0039316	0.554256	0.46424	0.688358	0.000958309	0.542525	0.41427	0.599592	0.00251947	0.605936	0.502426	0.692108	0.000434942	0.303194	0.125919	0.165265	0.00150861	0.758854	0.823222	0.817165	0.000451509	0.678345	0.668319	0.695604	0.000467358	0.670469	0.644115	0.688749
CG6659	CG6659	0.000769993	0.807406	0.857902	0.833708	4.9027e-05	0.791371	0.810417	0.782388	0.000666464	0.781897	0.791514	0.764428	0.196482	1.01643	1.02242	1.013	0.0755231	0.58059	0.840811	0.423079	0.154798	0.664946	0.954874	0.485566	0.133447	0.567402	0.919647	0.347681	0.139672	0.674706	0.947965	0.529769	0.0619575	0.428695	0.795553	0.234473	0.00162485	0.798884	0.845084	0.782686	0.00544203	0.676431	0.741205	0.577381	0.00721599	0.676512	0.703687	0.547828
CG6238	slingshot	0.000141325	0.7783	0.828915	0.780479	0.000606898	0.656109	0.713577	0.602312	0.00475252	0.656371	0.675279	0.519914	0.186016	1.02723	1.00316	1.01161	0.269443	0.548122	1.0136	0.830506	0.182402	0.630672	0.992308	0.752946	0.305656	0.499989	1.08794	0.709392	0.154717	0.628698	0.959265	0.791384	0.024885	0.321737	0.725273	0.466482	0.0150562	0.717548	0.861976	0.793763	0.000844962	0.481274	0.627409	0.56428	1.77571e-05	0.477243	0.561918	0.485132
CG7831	non-claret disjunctional	0.0815342	0.771154	0.935445	0.695701	0.00452588	0.672959	0.807228	0.678427	0.000416488	0.650388	0.749779	0.670987	0.120496	0.980333	0.992051	0.989368	0.000645429	0.57507	0.694566	0.674669	0.00169601	0.626077	0.732448	0.744619	0.00240606	0.557457	0.723829	0.64783	0.00441259	0.65785	0.783688	0.774106	0.00636347	0.471788	0.473318	0.392819	0.113045	0.836907	0.976724	0.828744	0.0256998	0.696137	0.875708	0.743996	0.0191811	0.629078	0.82146	0.705822
CG7838	Bub1-related kinase	0.338875	0.738682	0.621125	0.802485	0.121799	0.795048	0.645002	0.770297	0.0386584	0.771669	0.612416	0.727443	0.372654	1.02516	1.03911	0.988027	0.138855	0.977027	0.663271	0.688833	0.188032	1.01111	0.688642	0.67672	0.189366	0.978893	0.607382	0.595926	0.218481	1.02713	0.721707	0.72656	0.0415312	0.417775	0.337977	0.366613	0.294386	0.69216	0.589545	0.727925	0.194934	0.629987	0.528361	0.645459	0.111233	0.620623	0.534872	0.639064
CG7885	RNA polymerase II 33kD subunit	0.682306	0.953281	1.16775	1.00315	0.656295	0.883788	1.03389	0.924572	0.339385	0.810704	0.945748	0.876496	0.287577	1.02167	0.999237	1.03	0.149715	0.861025	0.92972	0.715393	0.150367	0.826169	0.88983	0.797715	0.302212	0.877703	0.935443	0.752847	0.178992	0.87252	0.942725	0.81321	0.0762939	0.721328	0.753792	0.655772	0.714116	0.991918	1.08931	0.983776	0.217019	0.898954	0.947554	0.852781	0.0523351	0.801641	0.864668	0.801942
CG7961	alpha-coatomer protein	0.0482178	0.834615	0.654766	0.851996	0.0400931	0.768044	0.634925	0.852307	0.0167944	0.727655	0.57794	0.784823	0.38135	1.00342	1.00301	1.01185	0.177646	0.705636	0.791616	0.992044	0.205416	0.744107	0.918201	0.96782	0.126127	0.708195	0.82029	0.94857	0.177364	0.786321	0.933574	0.958595	0.286928	0.326118	1.15427	0.36016	0.00719358	0.806782	0.700374	0.816096	0.0021588	0.657297	0.574447	0.6923	0.00323424	0.610612	0.506636	0.632759
CG7578	sec71	0.273402	0.62922	0.615911	0.664245	0.186255	0.685585	0.716934	0.776642	0.179661	0.737764	0.781826	0.826913	0.711171	0.976756	1.02149	1.02302	0.676731	0.842828	0.788456	1.17918	0.354023	0.835507	0.806253	1.04009	0.27049	0.739881	0.589843	0.983669	0.430442	0.870752	0.850888	1.0548	0.628965	1.10819	0.982135	1.27153	0.283945	0.647624	0.63361	0.674062	0.235499	0.640259	0.622015	0.637821	0.207374	0.712591	0.690196	0.692099
CG7633	CG33253	0.0157091	0.771582	0.628655	0.6729	0.00947161	0.702519	0.48099	0.450047	0.00267728	0.609954	0.474367	0.403394	0.111683	1.05051	1.01435	1.02128	0.0290513	0.705963	0.300083	0.400672	0.0910179	0.856933	0.308188	0.361248	0.0474616	0.752234	0.228767	0.325348	0.0725734	0.828026	0.368426	0.407302	0.00521057	0.523062	0.365224	0.271911	0.0982815	0.929812	0.907246	0.839368	0.0577079	0.929027	0.776015	0.754679	0.0288844	0.890484	0.792698	0.720066
CG7660	pxt	0.150678	0.98342	0.88506	0.882531	0.58389	1.07044	0.854028	0.928951	0.828233	1.08645	0.886206	0.966289	0.441956	1.00505	0.999575	1.03399	0.0102851	0.749503	0.770831	0.776833	0.212648	0.891964	0.815493	0.966698	0.0228234	0.719225	0.781075	0.820602	0.0998642	0.849528	0.802742	0.948409	0.379861	0.826231	0.691436	1.03645	0.157268	0.947167	0.951886	0.936064	0.761499	0.911647	0.987486	1.01779	0.975462	0.905699	1.03483	1.07025
CG7724	CG7724	0.0516207	0.69735	0.617462	0.875273	0.0896277	0.683743	0.608266	0.921868	0.0957642	0.695234	0.605094	0.928293	0.11085	1.02594	1.02056	1.02254	0.0145137	0.769165	0.830546	0.71876	0.0198321	0.80345	0.888561	0.896504	0.371766	0.774784	1.05719	0.873914	0.0383097	0.834623	0.938896	0.89362	0.252768	0.823278	0.969071	0.934326	0.203562	0.877657	0.781913	0.996909	0.342424	0.853829	0.813683	1.05547	0.442172	0.844894	0.84651	1.07937
CG7758	pumpless	0.635974	1.01275	0.986285	0.927924	0.128176	0.937185	0.910791	0.779017	0.0553037	0.869852	0.858042	0.683862	0.16246	0.998142	0.971739	0.978501	0.52933	1.01702	0.852142	0.994294	0.205001	0.982734	0.875933	0.924185	0.20194	1.00773	0.739824	0.817805	0.589364	1.02131	0.923211	0.97689	0.00630928	0.372561	0.49435	0.477345	0.933858	1.05673	0.965205	0.986765	0.147905	0.984224	0.825531	0.761871	0.10152	0.935899	0.793813	0.671139
CG7764	Tfb2	0.188617	0.417015	0.563815	0.491627	0.0739479	0.425808	0.596891	0.567847	0.0447144	0.446222	0.607903	0.62825	0.217858	1.01225	1.00294	1.03179	0.00264179	0.521588	0.689243	0.662554	0.0256879	0.575826	0.73765	0.813297	0.061679	0.469915	0.702199	0.673652	0.0262033	0.642514	0.766674	0.848726	0.259382	0.415668	0.448254	0.933274	0.217663	0.539392	0.582554	0.570763	0.148951	0.455024	0.504672	0.538874	0.0909423	0.48499	0.501152	0.588152
CG7798	CG7798	0.13142	0.875232	0.853888	0.882954	0.139727	0.846411	0.769837	0.868112	0.0871169	0.804321	0.70238	0.840668	0.828833	0.990073	1.01806	0.983587	0.00104198	0.685737	0.598768	0.538486	0.00552997	0.742945	0.555978	0.604304	0.0106318	0.718547	0.463078	0.527773	0.00508511	0.775058	0.602816	0.639349	0.0251629	0.671182	0.399401	0.256063	0.0337529	0.884482	0.871113	0.856055	0.00964645	0.762616	0.759202	0.779945	0.00271136	0.696196	0.718356	0.664772
CG7840	CG7840	0.0214711	0.805657	0.775543	0.843041	0.000606857	0.656342	0.646031	0.662393	0.000343197	0.598711	0.608983	0.607837	0.945886	1.00211	0.997575	1.00227	0.0181854	0.7432	0.74172	0.736936	0.000139484	0.700071	0.673115	0.650749	0.00330774	0.743642	0.672029	0.695827	0.000700005	0.797828	0.739211	0.704759	0.0363174	0.783413	0.551839	0.39937	0.202385	1.00812	0.865299	0.864703	0.239255	1.02916	0.75325	0.736827	0.173088	0.991899	0.696332	0.690226
CG7926	Axin	0.90717	1.09411	1.006	0.920642	0.485318	1.09908	1.04582	0.962135	0.350741	1.14713	1.08227	0.965104	0.251502	0.973762	0.970656	1.00384	0.468429	0.988574	0.94481	0.966502	0.667638	0.966841	0.958502	1.01657	0.137859	1.05154	1.03424	1.06922	0.641341	0.963568	0.940457	1.0342	0.00556051	0.681027	0.437957	0.584577	0.466688	1.06316	1.01933	0.987465	0.194127	0.945238	0.955862	0.956704	0.0543415	0.894874	0.908691	0.914921
CG7927	CG7927	0.019549	0.83186	0.73299	0.622809	0.0331206	0.811914	0.667627	0.518704	0.0174438	0.739873	0.598985	0.468435	0.30563	1.00126	1.01334	1.01334	0.342817	1.0536	0.6902	0.865706	0.998036	1.2409	0.779096	0.978859	0.51942	1.16504	0.692433	0.809189	0.900357	1.17581	0.798105	0.978357	0.120852	0.307089	0.175086	0.901468	0.00148229	0.786128	0.736859	0.670974	1.57253e-06	0.561189	0.534435	0.497926	1.04348e-06	0.49384	0.467812	0.469629
CG7964	Menl-1	0.00344515	0.543775	0.629979	0.730265	0.00111504	0.465628	0.55694	0.637929	0.000921053	0.452409	0.524932	0.630473	0.339705	1.0293	0.991789	1.02261	0.00118112	0.770966	0.668924	0.739636	0.000522116	0.72402	0.648115	0.697471	0.00249819	0.722796	0.549355	0.60165	0.000212977	0.755768	0.675861	0.712125	0.00315461	0.383033	0.400252	0.468346	0.00365844	0.755034	0.717156	0.830633	0.000307505	0.680529	0.67731	0.731	0.000381721	0.63729	0.685776	0.708856
CG8465	lethal (1) G0222	0.00465131	0.61252	0.515451	0.609706	0.00473292	0.534261	0.430662	0.564351	0.00646274	0.505332	0.435415	0.574613	0.374023	0.957675	0.992632	0.998139	0.0243132	0.808437	0.648231	0.665201	0.0290517	0.836484	0.59519	0.656641	0.0454356	0.787266	0.610558	0.591965	0.0516174	0.89637	0.652385	0.68223	0.1074	0.498503	0.157115	0.83031	0.00093282	0.656412	0.626408	0.665458	0.000466459	0.467327	0.524244	0.492517	3.94628e-05	0.4468	0.534094	0.492268
CG8470	mitochondrial ribosomal protein S30	0.0493595	0.754925	0.571438	0.831588	0.0528058	0.725374	0.482717	0.788311	0.0638458	0.746587	0.459061	0.784335	0.124646	1.04142	1.01605	1.01009	0.0419209	0.850993	0.751649	0.732937	0.0790064	0.899951	0.768789	0.767215	0.0664335	0.829024	0.60861	0.692884	0.122686	0.890817	0.848779	0.858615	0.857517	1.52213	0.848785	0.775311	0.0394205	0.761564	0.678757	0.88933	0.0244235	0.698472	0.587033	0.817111	0.0120355	0.665943	0.577385	0.78248
CG8593	quemao	0.119967	0.741378	0.964103	0.826428	0.183907	0.607627	0.976874	0.789	0.215226	0.581702	0.998312	0.771666	0.0325115	1.02883	1.03389	1.0303	0.0964477	0.809502	0.928615	0.852498	0.693278	0.939823	1.08519	0.862445	0.122563	0.850248	0.93502	0.847675	0.649461	0.950446	1.05515	0.890171	0.911991	0.912243	1.5834	0.617181	0.106331	0.830816	0.965507	0.893316	0.101408	0.659903	0.928111	0.794221	0.0991916	0.638416	0.918621	0.784369
CG8666	Tetraspanin 39D	0.00927223	0.682032	0.682455	0.830196	0.0159639	0.647692	0.643901	0.829728	0.0279808	0.620207	0.647588	0.850398	0.143888	1.01754	1.01008	1.00404	0.0722903	0.584755	0.527131	0.888712	0.0227361	0.696487	0.565445	0.813525	0.13256	0.626434	0.415195	0.927998	0.0258211	0.716454	0.594904	0.831948	0.0632154	0.224102	0.545305	0.764736	0.0539131	0.752836	0.784012	0.926422	0.0436214	0.652193	0.726066	0.882233	0.0548814	0.637719	0.733626	0.891849
CG8509	CG8509	0.867937	0.894167	1.02173	1.04807	0.230638	0.949274	0.943683	0.810942	0.260831	0.976087	0.927932	0.738927	0.886412	0.998657	1.00939	0.98757	0.458671	1.28279	1.17051	0.896905	0.629292	1.14924	1.14989	0.88254	0.538767	1.08082	1.34766	0.904643	0.407589	1.1122	1.18907	0.948391	0.848987	1.23743	0.979198	0.660686	0.838182	0.955172	0.997005	1.01939	0.704217	1.03136	0.984239	0.907663	0.463309	1.03898	0.928296	0.857449
CG8610	Cdc27	0.0662328	0.785466	0.65058	0.901251	0.00149755	0.635811	0.471698	0.603805	0.000533911	0.56843	0.435545	0.519518	0.0854478	1.06575	1.0147	1.04641	0.00601602	0.509861	0.731005	0.568573	0.0110679	0.619513	0.782766	0.561089	0.0301515	0.437248	0.770723	0.532302	0.00236554	0.581488	0.719333	0.552103	0.00194877	0.105669	0.0826119	0.406731	0.0476238	0.901938	0.746423	0.86592	0.00384192	0.687956	0.465936	0.569664	0.0032165	0.656622	0.423184	0.511782
CG8651	trithorax	2.51005e-05	0.396768	0.489427	0.458884	0.000132291	0.237125	0.344096	0.312778	0.000317311	0.228639	0.330075	0.311111	0.229176	1.03838	1.00854	1.00701	0.00949461	0.618411	0.437492	0.294822	0.00120282	0.541613	0.405801	0.307138	0.00122371	0.471312	0.384298	0.217361	0.0161373	0.672002	0.484613	0.345001	0.125381	0.747461	0.584579	0	4.60248e-05	0.569677	0.612611	0.595834	7.79707e-05	0.423324	0.422227	0.357819	9.39284e-05	0.446547	0.383352	0.3179
CG8654	CG8654	0.0175578	0.654665	0.81554	0.800918	0.024679	0.638172	0.773306	0.812607	0.0153457	0.687254	0.776415	0.802813	0.0035671	1.03096	1.03995	1.0377	0.335366	1.05099	0.803549	0.726905	0.524889	1.09858	0.84579	0.776372	0.648365	1.12971	0.860856	0.775177	0.520157	1.08974	0.856698	0.813641	0.119602	0.83499	0.723675	0.320206	0.0369716	0.7605	0.908555	0.850366	0.0165277	0.715024	0.871264	0.771451	0.00862611	0.734223	0.852648	0.721822
CG9472	CG9472	0.0317623	1.31812	1.27515	1.1875	0.185136	1.27547	1.12955	1.07274	0.237999	1.22738	1.08145	1.07092	0.252934	0.99473	0.979298	0.98337	0.954562	0.947227	0.901631	1.17367	0.772325	1.02303	0.846299	1.04005	0.842151	1.06313	0.873657	1.15667	0.962748	1.02259	0.909001	1.05656	0.183014	0.826404	0.738144	0.996131	0.115878	1.18971	1.1518	1.10083	0.286197	1.20989	1.10864	1.03311	0.40392	1.17781	1.07454	1.00377
CG9493	Pez	0.944017	0.934186	0.987273	1.06094	0.975536	0.929491	0.976938	1.08292	0.948584	0.927836	1.00759	1.08761	0.840219	1.00983	1.01334	0.98388	0.990234	0.883084	1.0133	1.09984	0.789977	0.930733	1.00516	1.14847	0.798471	0.862026	1.07843	1.17408	0.878477	0.951438	0.984617	1.10372	0.445752	0.968068	1.05976	1.23909	0.461863	0.896231	0.95208	1.01939	0.624746	0.854487	0.977356	1.02812	0.805782	0.863805	1.02244	1.04024
CG9527	CG9527	0.991346	1.07617	0.907681	1.01878	0.713129	1.01054	0.935143	0.952408	0.53721	0.937236	0.967522	0.912532	0.410468	0.985982	1.0322	1.02784	0.0389135	0.819086	0.762611	0.895665	0.258307	0.933802	0.822859	0.934312	0.15096	0.881558	0.634836	0.908525	0.259544	0.967156	0.864048	0.924796	0.510971	0.744683	1.24952	0.3841	0.940188	0.993169	0.936274	1.08562	0.95768	0.892365	0.984446	1.14056	0.995786	0.834146	1.02633	1.14151
CG9537	Daxx-like protein	0.650018	0.91596	0.989154	1.26465	0.555689	0.83662	0.88278	1.0999	0.234786	0.806394	0.863055	1.0085	0.0933416	0.98775	0.976558	0.955037	0.338753	0.709641	0.791308	1.06485	0.178125	0.761929	0.843557	0.939602	0.549552	0.745784	0.853968	1.10916	0.222186	0.794215	0.863595	0.980871	0.0626483	0.412401	0.845782	0.539032	0.497539	0.915951	1.07633	1.24163	0.889317	0.788572	1.00061	1.15858	0.625833	0.731839	0.964222	1.11029
CG12230	carnation	0.23592	0.786677	0.696034	1.02747	0.447498	0.834993	0.698485	1.10983	0.502088	0.886468	0.724258	1.09974	0.150235	1.01321	1.04353	1.01078	0.478004	0.803354	0.84934	1.07713	0.623197	0.882844	0.81256	1.11429	0.855268	0.952915	0.904837	1.2196	0.962333	0.939621	0.904727	1.14058	0.0111596	0.745587	0.700273	0.545024	0.255876	0.843379	0.761267	1.02488	0.216558	0.80982	0.720973	1.0134	0.177929	0.785357	0.698987	0.995591
CG9575	Rab35	0.409689	1.10615	0.957989	1.16555	0.999462	1.03179	0.868304	1.09965	0.731127	0.979627	0.839808	1.04702	0.0294422	1.02425	1.02575	1.01935	0.0698032	1.09238	1.28632	1.35524	0.128336	1.05763	1.18999	1.23957	0.113838	1.09059	1.32773	1.53858	0.0855708	1.06602	1.22095	1.26241	0.474705	0.947724	0.799845	0.997096	0.156106	1.0225	1.07706	1.16584	0.544107	0.959883	1.07874	1.12055	0.872957	0.934792	1.04017	1.06976
CG9578	CG9578	0.761601	0.827114	0.974385	1.37091	0.786251	0.763136	0.948863	1.4968	0.696862	0.756317	0.99975	1.57989	0.246301	0.969127	0.984167	0.996694	0.730181	0.887552	0.998034	1.25189	0.727897	0.874651	0.938834	1.38899	0.757909	0.818788	0.873526	1.56907	0.774024	0.893014	0.94343	1.29305	0.422347	0.455714	0.656406	1.20265	0.610908	0.901399	1.01291	1.30532	0.619691	0.795449	1.05006	1.53923	0.580727	0.772899	1.07918	1.66225
CG9634	CG9634	0.0222599	0.857512	0.876911	0.786792	0.0397938	0.825594	0.793818	0.649157	0.0190077	0.757848	0.730992	0.610397	0.561345	0.993955	1.0054	1.01785	0.869131	0.974041	0.941437	1.13455	0.644512	0.974106	0.868767	1.00739	0.487574	1.16549	0.950853	1.18725	0.634697	1.04264	0.967147	1.11549	0.215592	0.560856	0.655575	1.02143	0.0640292	0.889473	0.915806	0.893706	0.0413222	0.819876	0.883366	0.727811	0.025672	0.747829	0.859953	0.718025
CG9677	Int6 homologue	0.763403	1.32676	1.18699	0.723003	0.498528	1.61011	1.45325	0.708281	0.593535	1.57461	1.42317	0.635286	0.619641	0.999672	0.992128	1.04968	0.904124	1.33103	1.23981	0.556003	0.502113	1.6052	1.3877	0.726645	0.629803	1.87448	1.38315	0.485332	0.574519	1.48188	1.30974	0.737164	0.250296	1.1664	1.34796	1.20833	0.896953	1.14653	1.06279	0.718191	0.999412	1.20749	1.17984	0.613264	0.929979	1.18969	1.17895	0.555241
CG10161	Eukaryotic initiation factor 3 p66 subunit	0.0525052	1.02983	1.09052	1.09802	0.895904	1.01423	0.979242	1.0265	0.362865	0.893002	0.847363	0.925398	0.513252	1.00039	0.991005	0.994549	0.594412	1.11428	1.11427	1.00752	0.267227	1.25896	1.15363	1.2303	0.374462	1.22363	1.18018	1.15217	0.24984	1.20045	1.18307	1.19416	0.122793	1.20618	1.14022	1.19505	0.00258885	1.14464	1.2318	1.17956	0.0713517	1.11985	1.11422	1.11164	0.860492	1.03657	0.981434	1.04859
CG10231	Phosphodiesterase 11	0.586243	0.777016	0.895612	1.11891	0.517125	0.725134	0.928147	1.03883	0.386907	0.621872	0.853048	0.977849	0.35417	1.01945	1.0122	1.01118	0.318017	0.386083	0.404227	0.356486	0.27265	0.498322	0.572518	0.502215	0.349856	0.177709	0.195255	0.176683	0.305519	0.458699	0.480069	0.437673	0.140979	0.259662	0.0470833	0.194143	0.342008	0.852615	0.93649	1.0202	0.687011	0.866627	0.976514	1.03901	0.530625	0.754939	0.904901	1.02299
CG10234	heparan sulfate 2-O-sulfotransferase	0.949837	1.07722	0.979781	0.931122	0.00196292	0.862814	0.844822	0.833193	0.000875522	0.771821	0.753374	0.749164	0.440731	1.00017	1.01315	1.00651	0.0497979	0.728654	0.4997	0.317137	0.0561548	0.786924	0.554763	0.408561	0.0895	0.829907	0.54151	0.334151	0.084862	0.833387	0.576367	0.393129	0.00107101	0.406556	0.127658	0.272085	0.147683	1.17639	1.12169	1.01459	0.57499	1.01923	1.07468	0.981974	0.252655	0.879476	0.961768	0.916979
CG10366	CG10366	0.471831	1.08109	0.892079	0.772527	0.00390457	0.798042	0.67665	0.699088	0.000603336	0.684083	0.561817	0.651925	0.00141234	1.04807	1.04686	1.04189	0.0778187	0.670748	0.921377	0.655822	0.0148976	0.695515	0.81032	0.62861	0.213705	0.784055	0.985107	0.519112	0.0441163	0.700629	0.864832	0.640179	0.000653556	0.402512	0.543316	0.349556	0.670577	1.16144	0.980515	0.956333	0.0151285	0.877292	0.808666	0.87967	0.00389185	0.745456	0.686645	0.77499
CG10405	CG10405	0.0104287	0.723624	0.824085	0.811187	0.810546	0.743044	1.06195	1.05535	0.694427	0.66001	1.02588	1.00936	0.0123267	1.07165	1.06453	1.03505	0.512823	1.15978	0.219121	0.441218	0.340577	0.69319	0.327055	0.607476	0.241072	0.446507	0.0634574	0.149068	0.313957	0.716998	0.262249	0.499598	0.134022	0.33019	0.0627897	0.394363	0.00316622	0.800027	0.858757	0.827828	0.757878	0.80578	1.06093	1.01474	0.407659	0.643419	0.951093	0.921507
CG10443	Leukocyte-antigen-related-like	0.123668	0.850907	0.936133	0.93457	0.000144131	0.836246	0.847598	0.831474	0.00187694	0.800239	0.78927	0.7037	0.00231978	1.04764	1.05157	1.07267	0.0367067	0.738282	0.401564	0.659268	0.119536	0.889391	0.498327	0.763203	0.0942292	0.772725	0.34654	0.73685	0.113016	0.858687	0.49128	0.787467	0.00014685	0.205552	0.167574	0.36317	0.805448	1.00878	1.00274	1.01562	0.889047	1.02588	1.01955	0.970745	0.301337	0.964178	0.977859	0.844878
CG10466	CG10466	0.296078	0.95835	0.866809	0.859351	0.106111	0.807509	0.82396	0.741634	0.0711785	0.736543	0.787884	0.622099	0.0755098	1.0277	1.08568	1.047	0.479994	0.702267	1.1643	0.701312	0.119176	0.694076	0.961894	0.662435	0.307613	0.676879	1.08906	0.535101	0.0958938	0.73274	0.945993	0.684031	0.00324734	0.426432	0.495618	0.544942	0.35009	1.00452	0.907292	0.918418	0.139967	0.923575	0.881645	0.747757	0.0874673	0.872988	0.747383	0.607183
CG10505	CG10505	0.119131	0.846112	0.767713	0.957088	0.0114099	0.72707	0.709149	0.826795	0.00578304	0.672862	0.692865	0.740187	0.102175	1.03075	1.06091	1.01402	0.00156317	0.475781	0.374291	0.598698	0.0105589	0.497979	0.420579	0.679194	0.00331018	0.456962	0.32751	0.597103	0.0100387	0.508257	0.470432	0.69807	0.00321039	0.404392	0.487094	0.174694	0.402813	0.918235	0.830126	1.04611	0.162628	0.797383	0.750595	0.993856	0.038915	0.710313	0.697007	0.893333
CG10575	CG10575	0.207845	1.09069	1.02494	1.07415	0.113725	1.15335	1.15926	1.24861	0.18935	1.15224	1.1674	1.34227	0.676686	0.992842	0.996703	0.998579	0.17036	0.390758	0.243751	0.328808	0.229064	0.611032	0.41062	0.526835	0.226502	0.246773	0.140613	0.195336	0.204254	0.501002	0.347996	0.435926	0.0518186	0.171857	0.12629	0.178097	0.0517623	1.13732	1.11915	1.12069	0.0107553	1.17561	1.25002	1.3003	0.0474458	1.16737	1.26103	1.41911
CG10580	fringe	0.378735	1.01127	1.03681	1.05439	0.0385817	0.754112	0.818525	0.913339	0.00668074	0.66293	0.706158	0.816253	0.713648	1.00586	0.98101	0.999929	0.088914	0.689641	0.736235	0.940951	0.0384783	0.709998	0.761906	0.900314	0.159519	0.661937	0.761306	0.977072	0.0591838	0.715622	0.787948	0.921535	0.00158885	0.257656	0.465924	0.29345	0.000659588	1.19426	1.14088	1.16385	0.139315	1.06405	1.02888	1.09733	0.691197	1.02554	0.980259	1.04841
CG10648	RNA-binding motif protein 13	0.870155	1.18026	1.00455	0.883032	0.467097	1.11066	0.803629	0.705293	0.364041	1.09742	0.700299	0.652088	0.320652	1.01863	1.00381	1.00123	0.208496	0.987979	0.587795	0.757286	0.516951	1.19653	0.581336	0.792853	0.932578	1.48789	0.577473	0.853686	0.647368	1.24575	0.620645	0.833713	0.116543	0.783057	0.281167	0.755252	0.990168	1.03308	1.05062	0.919171	0.445551	1.01743	0.924605	0.810885	0.331166	0.995579	0.817626	0.777507
CG10804	CG10804	0.00314153	0.899009	0.927441	0.887587	0.000309725	0.710063	0.727245	0.634561	0.000142695	0.626752	0.607274	0.542936	0.0632119	1.01296	1.02963	1.01997	0.0498826	0.794677	0.807235	0.566152	0.0118281	0.791195	0.748395	0.628518	0.00277648	0.760474	0.771649	0.651483	0.0205094	0.806248	0.812341	0.657453	0.0127046	0.527551	0.240785	0.192051	0.77364	1.02236	1.00584	0.996178	0.001348	0.809578	0.84922	0.786585	0.000378634	0.687977	0.710811	0.698273
CG11132	DMAP1	0.372848	1.15979	0.994357	1.0276	0.233095	1.09566	1.10285	1.1693	0.440769	1.0319	1.07752	1.1891	0.390604	1.00483	1.04296	0.999744	0.392587	0.806353	0.866059	0.853554	0.905149	0.992409	1.02925	1.03209	0.454344	0.775411	0.959162	0.849285	0.593025	0.906597	0.906187	0.944451	0.00433115	0.229874	0.150404	0.0947232	0.152734	1.24061	1.07239	1.05868	0.0129647	1.4197	1.20391	1.31778	0.0210241	1.42146	1.18646	1.36947
CG11257	CG11257	0.294455	0.867317	0.89759	1.0161	0.0825491	0.858507	0.847537	0.877388	0.0758164	0.851647	0.819428	0.7574	0.696987	1.01947	1.01524	0.982076	0.0900577	0.862339	0.730837	0.481027	0.0313342	0.766991	0.748904	0.524192	0.0471368	0.776026	0.678117	0.432529	0.0271987	0.791857	0.725336	0.559736	0.0697617	0.770794	0.786977	0.463479	0.800468	0.955699	0.93021	1.06977	0.300975	0.923062	0.8736	0.97029	0.089358	0.874464	0.792884	0.832812
CG11387	cut	0.0496334	0.809802	0.704755	0.837547	0.0412089	0.686041	0.557681	0.745572	0.0386141	0.626576	0.47081	0.667164	0.0207999	1.04147	1.03845	1.07341	0.946509	0.864805	1.3394	0.75068	0.605562	0.816382	1.19201	0.718153	0.853825	0.811063	1.33464	0.723034	0.778985	0.847707	1.25286	0.744306	0.0107815	0.457066	0.479226	0.522164	0.118843	0.927642	0.880489	0.927989	0.0996956	0.767053	0.675907	0.894318	0.079928	0.672412	0.476623	0.807032
CG11415	Tetraspanin 2A	0.00723249	0.852315	0.770745	0.863852	0.000326188	0.726248	0.718694	0.686757	0.00102881	0.637074	0.657065	0.622488	0.0825093	1.04362	1.06481	1.01441	0.00411722	0.684454	0.453189	0.52575	0.00845542	0.730101	0.497162	0.533848	0.0137722	0.725815	0.467846	0.48134	0.00887059	0.747913	0.528683	0.562477	0.000186205	0.272518	0.0610326	0.253525	0.2501	0.933023	0.818807	0.998657	0.0132269	0.812928	0.77798	0.882125	0.00227064	0.708606	0.676795	0.766711
CG11621	Phosphotidylinositol 3 kinase 68D	0.174171	0.998707	0.775999	0.737449	0.0281307	0.844826	0.902589	0.857725	0.0783551	0.695518	0.87893	0.852582	0.760989	0.964933	1.04455	1.01595	0.686943	1.91722	0.875126	0.792979	0.736725	1.30165	0.775651	0.664476	0.885715	2.15733	0.574249	0.556108	0.995145	1.56609	0.756068	0.671435	0.959378	0	0.909949	1.98098	0.148049	0.988938	0.778499	0.798736	0.0288452	0.911734	0.840276	0.834063	0.0097615	0.726011	0.73201	0.736781
CG12161	CG12161	0.000238556	0.758254	0.802169	0.81967	0.0201472	0.751187	0.776283	0.775074	0.0119674	0.665236	0.664662	0.675142	0.030819	1.02311	1.049	1.06075	0.410222	0.846728	1.06256	0.825019	0.0387376	0.779016	0.909794	0.862554	0.0564034	0.5292	0.866846	0.625458	0.09476	0.759332	0.957982	0.808791	0.633563	1.06234	1.65242	0.739635	0.0418158	0.781574	0.893983	0.891311	0.0526873	0.819396	0.872495	0.907134	0.0102945	0.690327	0.740547	0.773199
CG1250	sec23	0.182862	1.10571	1.34554	1.0596	0.0358991	0.767048	0.850266	0.765577	0.0107093	0.600792	0.646939	0.63054	0.0611465	1.04442	1.01401	1.05235	0.0153956	0.745694	0.451856	0.507499	0.00577859	0.665054	0.539488	0.62693	0.0176155	0.717207	0.630052	0.578557	0.0140172	0.778996	0.565387	0.656241	5.65627e-05	0.094152	0.214306	0	0.916458	0.968412	1.13321	0.86956	0.0840045	0.802387	0.89254	0.842493	0.0514953	0.691202	0.717122	0.743316
CG12717	CG12717	0.416212	1.04483	0.905425	0.889904	0.0228249	0.806428	0.732442	0.804679	0.0322576	0.698279	0.690566	0.781641	0.690538	1.00825	0.994128	1.00746	0.0565026	0.735876	0.919788	0.721666	0.0206695	0.753425	0.879592	0.748651	0.0655373	0.699908	0.917542	0.68156	0.0255413	0.801878	0.898847	0.780576	0.0457386	0.426427	0.729975	0.468498	0.967391	1.09415	0.954296	0.944332	0.145372	0.913292	0.78433	0.922852	0.0570443	0.769964	0.701288	0.850576
CG12765	CG12765	0.835108	1.11853	0.946031	0.974773	0.00811957	0.937024	0.897077	0.889669	0.000351547	0.818122	0.785094	0.783208	0.0276647	1.02711	1.04285	1.02056	0.424445	1.23401	1.13909	0.917343	0.218795	0.997723	0.913915	0.837339	0.514157	0.89727	1.11507	0.688915	0.269264	1.0117	0.914388	0.814239	0.697977	2.41012	0.178255	1.29526	0.250407	1.07488	0.99672	1.03758	0.693492	0.946298	1.02767	0.983098	0.0359893	0.772488	0.909973	0.860875
CG12773	CG12773	0.100906	0.898874	0.908995	0.960048	0.0369751	0.786534	0.856384	0.836444	0.0478645	0.667258	0.845416	0.7686	0.0625368	1.05965	1.03951	1.01718	0.333017	0.884059	0.600522	1.01928	0.103373	0.688689	0.622461	0.936462	0.0864937	0.682354	0.376726	0.825958	0.0632635	0.722284	0.620034	0.89353	0.566521	1.35159	0.223935	0.758303	0.629702	0.955545	0.95971	1.02002	0.369193	0.864751	1.0325	0.862069	0.118347	0.727945	0.939581	0.726742
CG12775	Ribosomal protein L21	0.0122536	0.81141	0.834138	0.713667	0.0258542	0.716317	0.681634	0.623083	0.0273405	0.642241	0.611943	0.524619	0.508825	1.04328	0.965781	1.06166	0.046851	0.710644	0.887929	0.810527	0.0235272	0.662798	0.843567	0.799283	0.0485635	0.509116	0.757867	0.801597	0.0173665	0.674396	0.825351	0.818117	0.100301	0.523502	0.798441	0.749515	0.0671678	0.89067	0.941062	0.804676	0.0783692	0.758493	0.857892	0.730973	0.0597793	0.640283	0.772575	0.599222
CG12933	bruchpilot	0.732649	0.835127	0.974923	1.08737	0.0388202	0.717943	0.844659	0.793425	0.0118747	0.62786	0.77766	0.702931	0.00166993	1.05148	1.06545	1.05767	0.275991	0.762533	1.01849	0.718101	0.259545	0.798615	1.03356	0.709937	0.287396	0.740432	1.0665	0.567091	0.208045	0.821484	1.00407	0.719569	0.00963905	0.515925	0.537002	0.204682	0.990225	0.882949	1.00507	1.11531	0.477417	0.883869	0.938471	0.98952	0.117937	0.789781	0.853219	0.851253
CG13418	RpI12	0.351214	0.962976	0.975148	0.855669	0.567943	0.987682	1.01054	0.911101	0.0545287	0.888478	0.860336	0.757691	0.065516	1.02469	1.02228	1.04026	0.742858	1.2998	1.26665	0.711733	0.476925	0.994577	1.02257	0.596628	0.730342	1.49765	1.25522	0.594498	0.662503	1.05914	1.08263	0.600811	0.770531	1.66612	1.66753	0.181005	0.438894	0.932663	1.02197	0.898022	0.427418	1.00414	1.06349	0.998405	0.105768	0.955711	0.90944	0.810425
CG13605	CG13605	0.0416934	0.90822	0.948595	0.902115	0.089333	0.907302	0.88556	0.806841	0.0170276	0.824947	0.780585	0.678788	0.446846	1.00547	1.0027	1.02394	0.0403633	0.889739	0.705974	0.673085	0.0134441	0.820427	0.713817	0.636889	0.0150673	0.791879	0.651719	0.555169	0.0184677	0.839138	0.704998	0.648744	0.884249	0.869939	0.577653	1.72601	0.407177	0.933858	0.976866	1.00992	0.0398179	0.929855	0.9458	0.908825	0.00346533	0.847657	0.824867	0.753899
CG13748	CG13748	0.0116538	0.814819	0.812631	0.898142	0.11442	0.633702	0.760591	0.839898	0.106997	0.511996	0.716627	0.769539	0.296173	0.995455	1.02133	1.04634	0.379555	1.03297	0.897028	0.463518	0.525583	1.13804	0.908683	0.508813	0.342944	1.01742	0.863669	0.372457	0.495814	1.11298	0.92079	0.509119	0.0660946	0.300536	0.825548	0.419139	0.257017	1.02216	0.879034	0.870042	0.0982754	0.796357	0.79984	0.783849	0.0850666	0.592945	0.725474	0.662291
CG13762	CG13762	0.0603793	0.850951	0.770714	0.891905	0.0452806	0.745037	0.727089	0.818383	0.038605	0.67358	0.693889	0.769863	0.0569448	1.0088	1.02404	1.03057	0.0358681	0.534078	0.689532	0.812841	0.00622704	0.639084	0.656052	0.795906	0.0240516	0.561013	0.550034	0.807355	0.00354329	0.630831	0.671382	0.779988	0.0508458	0.621789	0.338939	0.739069	0.0284105	0.892547	0.792177	0.898335	0.0351784	0.730134	0.731039	0.832233	0.0237942	0.605488	0.668717	0.722904
CG14105	CG14105	0.166905	0.974686	0.866935	0.750623	0.179433	0.923812	0.940446	0.931995	0.0289583	0.842062	0.850723	0.905928	0.162756	1.00356	1.07082	1.04889	0.991591	0.492015	0.662394	1.86116	0.327222	0.471203	0.760448	1.08561	0.353421	0.30004	0.51171	1.20231	0.324592	0.474826	0.741433	1.09157	0.789271	1.27128	0.742886	1.25439	0.180208	0.999999	0.847907	0.795529	0.280235	0.986516	0.909123	0.969262	0.0165008	0.803424	0.712387	0.863684
CG1422	p115	0.220626	1.08247	1.1499	0.997089	0.237549	1.03645	1.12409	1.13391	0.386309	1.02456	1.12543	1.1294	0.203553	1.00501	1.01851	1.0222	0.76854	1.06382	0.677606	1.11606	0.504313	0.969547	0.679004	1.06173	0.345505	0.941164	0.624435	0.996817	0.620822	1.0337	0.697224	1.06128	0.358469	1.63567	1.03732	1.17317	0.0717096	1.14967	1.21083	1.05163	0.0168881	1.10761	1.21553	1.2343	0.0230148	1.16137	1.24881	1.30492
CG14299	CG14299	0.00686762	0.864591	0.842091	0.800683	0.00578008	0.727449	0.773336	0.774987	0.00372503	0.640755	0.741884	0.736315	0.116217	1.01482	1.02692	1.05907	0.000581909	0.748845	0.757913	0.725768	0.00182568	0.824764	0.800801	0.735057	0.00477293	0.77071	0.623559	0.624318	0.00070389	0.816702	0.760634	0.742237	0.000148251	0.144382	0.321962	0.314171	0.00315993	0.878666	0.873971	0.851723	0.0287389	0.667514	0.800216	0.827285	0.0182301	0.541154	0.744532	0.729187
CG1430	by S6	0.0237043	1.15029	1.19713	1.16006	0.620769	1.14047	1.08564	0.928053	0.874643	1.12534	1.05665	0.875063	0.299378	0.993152	0.982711	0.989456	0.0426209	0.798871	0.726619	0.800085	0.244712	0.999427	0.730151	0.878936	0.199061	0.916016	0.776212	0.909664	0.0960595	0.922083	0.720751	0.87472	0.448595	0.99939	0.494459	1.021	0.00264415	1.18411	1.24423	1.20145	0.0269527	1.1936	1.20511	1.13322	0.111051	1.1794	1.16069	1.08033
CG14542	CG14542	0.687546	0.813909	1.13679	0.893385	0.0415173	0.688562	0.840595	0.685476	0.0155515	0.644485	0.733312	0.556729	0.465288	1.02385	0.998932	1.00298	0.263919	0.796915	0.984707	0.888112	0.319765	0.903892	0.866274	0.908245	0.255344	0.670498	0.966774	0.811919	0.292379	0.846337	0.897823	0.948668	0.0701654	0.365431	0.588719	0.00363263	0.855524	0.901108	1.06843	0.986999	0.122479	0.733166	0.869404	0.684547	0.0817651	0.705085	0.765961	0.569574
CG14724	Cytochrome c oxidase subunit Va	0.00908305	0.65485	0.752374	0.80169	0.0268034	0.528826	0.649636	0.787091	0.01138	0.499039	0.550307	0.728316	0.00817714	1.04647	1.04901	1.02626	0.330619	0.840732	0.418469	1.04055	0.380759	0.770192	0.445121	1.12631	0.158726	0.671795	0.304072	0.904154	0.335479	0.797703	0.472193	1.07458	0.0163189	0.19065	0.0944172	0.491291	0.00834367	0.731147	0.835761	0.838839	0.0103852	0.597081	0.785193	0.727539	0.00170475	0.532678	0.689592	0.65612
CG14792	stubarista	0.635896	0.914841	1.01307	0.943439	0.679831	0.887052	1.06812	0.905056	0.4503	0.84299	1.0381	0.838871	0.0207767	1.03048	1.03444	1.01519	0.031972	0.514789	0.721742	0.779276	0.123499	0.594038	0.842763	0.900049	0.0812701	0.423254	0.713038	0.824722	0.0777545	0.582405	0.791938	0.871174	0.00199706	0.501521	0.547306	0.588687	0.613079	1.01027	1.0574	1.02794	0.198054	1.05045	1.37488	1.18657	0.321341	1.01689	1.40073	1.14361
CG15096	CG15096	0.0479071	0.823996	0.80156	0.850357	0.0187926	0.740087	0.724996	0.713882	0.0266104	0.732066	0.697614	0.679539	0.00396886	1.03518	1.04475	1.03235	0.0792108	0.920976	0.737166	0.814382	0.0270197	0.871703	0.794983	0.791713	0.0572805	0.868264	0.709773	0.741633	0.0489146	0.915911	0.784227	0.824713	0.0235444	0.636143	0.605749	0.337092	0.108853	0.879091	0.851172	0.882112	0.127516	0.809104	0.823117	0.837719	0.120543	0.779272	0.811352	0.807047
CG15141	CG15141	0.235155	0.785687	0.892126	0.915864	0.0368705	0.647208	0.667891	0.685033	0.056781	0.610443	0.617646	0.667287	0.0473135	1.02451	1.02357	1.00912	0.0197317	0.618506	0.570367	0.771225	0.0400456	0.622389	0.592637	0.790993	0.0553567	0.444336	0.587435	0.737555	0.0425438	0.663226	0.631522	0.823194	0.167385	0.460521	0.407997	0.730811	0.194666	0.8203	0.883674	0.896258	0.0462831	0.588024	0.632412	0.662308	0.0508561	0.519693	0.537553	0.587813
CG15151	reduced ocelli	0.400417	1.06678	0.877861	0.744408	0.241033	0.97444	0.865091	0.563415	0.228351	0.952153	0.849435	0.484565	0.000315262	1.03974	1.03456	1.03093	0.0961186	0.949729	0.714272	0.707201	0.031266	0.877817	0.746763	0.704543	0.0232352	0.832705	0.642976	0.601495	0.0407708	0.90599	0.745625	0.723621	0.0642251	0.779813	0.284422	0.220684	0.425703	1.06416	0.870103	0.819488	0.195918	0.990344	0.778702	0.594967	0.188692	0.96388	0.753608	0.477144
CG1543	Tyramine beta hydroxylase	0.219863	0.671234	0.992501	0.855574	0.0871814	0.620439	0.907425	0.783121	0.113707	0.62151	0.921349	0.808569	0.102324	1.04437	1.00721	1.03276	0.0981675	0.641899	0.867667	0.874958	0.144122	0.628234	0.876556	0.910901	0.186871	0.496545	0.861811	0.904348	0.1861	0.612715	0.882258	0.935336	0.038436	0.168	0.678922	0.326912	0.243631	0.727857	0.946858	0.945027	0.0744575	0.661359	0.876493	0.809086	0.0796483	0.65332	0.877488	0.796417
CG15697	Ribosomal protein S30	0.792415	1.10684	0.950399	1.00989	0.474913	0.940702	0.868727	0.960564	0.248791	0.845547	0.752209	0.909631	0.000103301	1.0336	1.03407	1.03958	0.381778	0.665202	1.12448	0.725244	0.468839	0.816408	1.11067	0.791241	0.422298	0.686366	1.17433	0.588764	0.288793	0.764758	1.05845	0.741642	0.0194569	0.577367	0.520158	0.231751	0.135592	1.14225	1.09953	1.11222	0.127853	1.2218	1.29945	1.25344	0.22959	1.16648	1.322	1.23086
CG15835	CG15835	0.0235507	0.760771	0.825991	0.841931	0.00419676	0.611527	0.620775	0.7194	0.00621789	0.597436	0.540719	0.691453	0.383732	1.02228	0.990593	1.02764	0.505331	0.533021	0.830797	1.17355	0.536096	0.493912	0.943703	1.13194	0.382537	0.426606	0.847364	1.07772	0.413908	0.521592	0.92937	1.05002	0.0534767	0.307989	0.663089	0.498306	0.198774	0.847447	0.921552	0.92321	0.0565098	0.695608	0.719794	0.768526	0.0450334	0.656375	0.591171	0.715928
CG17246	Succinyl coenzyme A synthetase flavoprotein subunit	0.000737249	0.742889	0.757315	0.6678	0.00137015	0.633817	0.655467	0.501489	0.00414966	0.581976	0.668566	0.438512	0.0059355	1.03379	1.04089	1.05804	0.17715	0.971031	0.65105	0.424558	0.0818622	0.892016	0.651425	0.542616	0.0598676	0.786908	0.536737	0.345062	0.0949671	0.895126	0.692282	0.530061	0.00646679	0.400547	0.468179	0.110857	0.0121933	0.809252	0.870536	0.738348	0.034814	0.641282	0.809597	0.53091	0.0277742	0.582147	0.771413	0.444801
CG17301	CG17301	0.0425539	0.634482	0.8682	0.702701	0.0599734	0.393023	0.832937	0.519131	0.0699807	0.331273	0.836184	0.46551	0.115875	1.04341	1.06192	1.00887	0.409123	0.949742	1.02151	0.773714	0.233055	0.850001	1.00826	0.775398	0.102987	0.842793	0.935772	0.768103	0.156903	0.881167	0.96729	0.755053	0.028028	0.463385	0.639222	0.150786	0.19694	0.729718	0.99223	0.783254	0.164684	0.443735	0.989672	0.486411	0.126244	0.330117	0.931257	0.405993
CG17420	Ribosomal protein L15	0.0703493	0.90825	0.723018	0.808385	0.0273066	0.819721	0.624798	0.754554	0.0353169	0.822379	0.59216	0.750085	0.191989	1.07082	1.03834	1.00207	0.227564	0.838654	0.675509	1.005	0.117238	0.869692	0.684013	0.921913	0.0306957	0.774108	0.605646	0.827881	0.163126	0.893686	0.674347	0.933554	0.0233131	0.786601	0.606193	0.557936	0.513073	1.05165	0.880127	0.888025	0.886478	1.19878	0.933018	0.79845	0.651284	1.16178	0.837377	0.768588
CG17436	Rad21	0.0152329	0.751243	0.794713	0.78927	0.00475014	0.595645	0.611674	0.658809	0.0097103	0.545489	0.537456	0.628439	0.00353427	1.03364	1.04464	1.03222	0.313691	0.85584	0.9428	0.906048	0.0989696	0.714989	0.947522	0.708136	0.169311	0.649146	0.963045	0.765095	0.0635122	0.721757	0.923387	0.742789	0.0536391	0.592596	0.416453	0.477496	0.0599936	0.809448	0.846866	0.861345	0.0336569	0.718503	0.654002	0.743829	0.0317304	0.622402	0.549013	0.661476
CG17843	CG17843	0.0260522	0.884488	0.793231	0.865874	0.00503122	0.684354	0.653063	0.772616	0.00770342	0.684089	0.634141	0.744113	0.343521	1.00937	1.04978	0.999604	0.0453143	0.919277	0.753302	0.803557	0.0136297	0.782333	0.72846	0.869903	0.00820821	0.788746	0.688324	0.82457	0.0386777	0.810967	0.746514	0.907912	0.141825	0.521265	0.721946	0.843994	0.0975731	0.833226	0.872098	0.962851	0.132781	0.625243	0.800054	0.930254	0.0454061	0.605032	0.712854	0.795408
CG17896	CG17896	0.0169594	0.722678	0.847438	0.670664	0.0247997	0.550017	0.793497	0.573761	0.00547219	0.462983	0.696584	0.527646	0.000486174	1.03984	1.05203	1.05393	0.0192363	0.753001	0.85208	0.665414	0.0284482	0.698341	0.877092	0.710408	0.0621057	0.671364	0.871312	0.570855	0.0337683	0.725701	0.884216	0.707312	0.00568499	0.253876	0.515319	0.14632	0.00158113	0.791764	0.80474	0.718524	0.0104621	0.646016	0.791146	0.588084	0.00990602	0.553951	0.744057	0.514282
CG18292	CG18292	0.136111	0.972669	0.768525	0.764581	0.0056282	0.70973	0.544228	0.535639	0.00763621	0.677345	0.488087	0.462847	0.108931	1.04189	1.04083	1.00633	0.00464354	0.689125	0.737267	0.638737	0.00146572	0.693777	0.712985	0.58372	0.0169512	0.690006	0.722579	0.617412	0.00334787	0.726051	0.777537	0.63571	0.0493054	0.678581	0.306937	0.537902	0.391527	1.05182	0.824444	0.836079	0.0770484	0.82344	0.606995	0.612453	0.0545082	0.712073	0.510703	0.532236
CG2191	Sodium-dependent multivitamin transporter	0.595328	1.09331	0.868968	0.901208	0.722624	1.18343	0.820186	0.846405	0.864371	1.2383	0.845617	0.835825	0.648646	0.987603	1.01399	1.01428	0.373047	1.18029	1.02815	1.0063	0.837473	1.08106	0.951216	1.00378	0.747885	1.10889	0.845922	0.955068	0.928984	1.05918	0.960355	0.967077	0.484747	1.16282	0.870094	1.29848	0.841631	1.10351	0.942671	0.990519	0.760062	1.30498	0.91579	0.921699	0.80947	1.38814	0.886854	0.87205
CG2221	lethal (1) G0289	0.125977	1.35085	1.25462	1.04431	0.086311	1.41514	1.36056	1.08297	0.17685	1.33711	1.30785	0.996872	0.112017	1.01878	1.00924	1.02486	0.113132	1.11129	1.20507	1.12125	0.00064917	1.31301	1.40844	1.34888	0.00994285	1.3506	1.4356	1.27968	0.00981412	1.17666	1.25699	1.1803	0.24713	1.73781	1.49741	0.921069	0.120395	1.44422	1.3891	1.05626	0.104474	1.79185	1.78386	1.14166	0.114858	1.68783	1.77809	1.10592
CG2252	female sterile (1) homeotic	0.636234	0.926413	1.06324	0.88067	0.389768	0.8457	1.03749	0.782556	0.170704	0.742745	0.934562	0.678851	0.257199	0.998131	1.02888	1.01616	0.683035	0.999162	1.43344	0.831835	0.389008	1.15068	1.25363	0.924344	0.790246	1.02286	1.34187	0.789074	0.63118	1.05359	1.20657	0.89811	0.568688	0.771229	1.25861	0.382606	0.831334	0.971013	1.16387	0.930682	0.88038	0.893767	1.25311	0.758109	0.625424	0.799445	1.20349	0.627137
CG2656	CG2656	0.93199	1.00686	1.17996	0.777365	0.873377	1.08955	1.11679	0.719382	0.759548	1.11615	1.05144	0.6778	0.082322	1.04003	1.04224	1.00933	0.590145	1.1952	1.11345	0.880937	0.45108	1.15881	1.15148	0.918858	0.562593	1.15819	1.23743	0.860914	0.561646	1.11132	1.12744	0.912736	0.320032	1.24765	1.3946	0.943258	0.672527	1.14046	1.22636	0.820612	0.68691	1.35725	1.26788	0.680385	0.770677	1.37509	1.25425	0.614455
CG2812	CG2812	0.0543462	0.77911	0.774827	0.882671	0.0511629	0.685017	0.787173	0.853744	0.0369364	0.64378	0.757968	0.808381	0.798406	0.972198	1.06248	0.99083	0.845593	0.77877	0.995244	1.14365	0.529615	0.725397	0.955956	1.07069	0.515794	0.654216	0.880417	1.10271	0.462351	0.7611	0.950585	1.04155	0.0592416	0.463967	0.71007	0.697967	0.0547456	0.793094	0.79059	0.874075	0.0614689	0.620973	0.81387	0.751723	0.0551446	0.541068	0.779664	0.687899
CG3020	CG42333	0.642765	0.877902	1.12784	0.840082	0.443733	0.769541	1.13159	0.712236	0.540753	0.743765	1.19315	0.694712	0.0475374	1.04235	1.01346	1.04116	0.490052	0.90264	1.33541	1.08496	0.791175	0.906297	1.21852	0.965473	0.896674	0.781895	1.3917	0.910205	0.797841	0.906495	1.18815	0.98113	0.3886	0.86237	1.93139	1.32301	0.857013	0.934161	1.22365	0.906372	0.9884	0.812221	1.4248	0.773882	0.893689	0.733459	1.42041	0.734939
CG3025	males absent on the first	0.609228	1.06794	0.941507	0.784631	0.621322	1.10756	0.890705	0.661068	0.556212	1.11302	0.854647	0.55258	0.59608	0.994184	1.00111	1.02538	0.00741987	0.718857	0.773571	0.752693	0.0327291	0.815149	0.858967	0.816079	0.0532178	0.728335	0.791078	0.768984	0.00646245	0.798375	0.817687	0.798332	0.0187986	0.515448	0.526629	0.1667	0.322954	0.99259	0.89419	0.830162	0.356519	0.999853	0.81944	0.61961	0.313677	0.99815	0.758472	0.48588
CG30337	bruchpilot	0.911367	1.01286	1.11165	0.909158	0.0906481	0.83296	0.853367	0.701947	0.0554525	0.782656	0.790645	0.659796	0.425861	1.00238	0.999507	1.02214	0.355141	0.7906	1.05694	0.836261	0.0551111	0.794965	0.905322	0.701992	0.273102	0.848187	1.0102	0.754027	0.0618909	0.821654	0.933681	0.757149	0.405018	0.825654	0.912811	0.868374	0.963286	1.03074	1.08791	0.894607	0.13906	0.844197	0.872692	0.647373	0.0864387	0.753678	0.833666	0.570168
CG30390	CG30390	0.0196973	0.832431	0.747034	0.742421	0.0298842	0.753552	0.575251	0.62538	0.0303233	0.734024	0.502945	0.567681	0.511309	1.0262	1.00831	0.997462	0.0511086	0.839968	0.687691	0.507596	0.0285702	0.811287	0.715703	0.564261	0.0262119	0.74695	0.629455	0.414904	0.036362	0.836171	0.703213	0.557037	0.0116558	0.307582	0.298513	0.273174	0.0121719	0.868892	0.813411	0.852446	0.0974687	0.889186	0.5641	0.731625	0.11901	0.897743	0.466942	0.632346
CG3073	lethal (1) G0144	0.866801	1.07915	1.06627	0.802872	0.81869	1.15413	1.0444	0.682473	0.677258	1.15254	0.987809	0.611208	0.505949	0.993134	1.0024	1.0381	0.539837	1.07301	0.995751	0.577209	0.525844	1.04357	1.01301	0.646032	0.303497	0.983368	0.894342	0.49316	0.356784	1.00572	0.949137	0.653213	0.392141	1.04024	0.887205	0.150465	0.896444	1.06371	1.07149	0.827233	0.474656	1.06518	0.951801	0.625591	0.368587	1.03628	0.90464	0.528656
CG3075	CG3075	0.800539	0.969916	1.04663	0.899723	0.20031	0.707426	0.745882	0.62466	0.161102	0.574347	0.654089	0.502805	0.0874097	1.01929	1.00826	1.01709	0.0624749	0.537857	0.837887	0.771401	0.185402	0.58446	0.935696	0.866062	0.129012	0.473124	0.905555	0.740414	0.226688	0.636457	0.975482	0.87835	0.340335	0.421075	1.05897	0.663866	0.49632	1.06398	1.09075	1.00242	0.385629	0.811282	0.976533	0.691754	0.262014	0.655261	0.910816	0.552131
CG3114	erect wing	0.824797	1.1696	1.18649	0.755743	0.65716	1.09353	1.06502	0.568884	0.590825	1.08569	1.04761	0.487573	0.277843	1.02209	0.994825	1.02898	0.971892	1.03691	1.04096	0.91285	0.576672	1.08889	1.13964	0.918294	0.743245	1.04398	1.25343	0.850383	0.598133	1.04347	1.09551	0.960495	0.495962	1.29382	1.60448	0.755343	0.548495	1.22207	1.24117	0.830295	0.976229	1.21982	1.22782	0.527996	0.80388	1.17321	1.18065	0.423738
CG31368	CG31368	0.152699	0.680544	0.807647	0.968148	0.00748606	0.608764	0.693639	0.750463	0.00641829	0.587942	0.630412	0.680252	0.241599	1.01602	1.02816	1.01252	0.0910673	0.712104	0.833649	0.392984	0.0959459	0.743312	0.861355	0.476991	0.0630591	0.428815	0.811305	0.280261	0.0553888	0.674341	0.829968	0.466716	0.289615	1.09192	0.31074	0.480318	0.215764	0.741601	0.89075	0.985816	0.0264535	0.551188	0.8068	0.709504	0.0112728	0.45936	0.731818	0.576895
CG31475	CG31475	0.116728	0.835988	0.863014	0.891498	0.1229	0.546842	0.658842	0.544014	0.128241	0.45322	0.577707	0.388206	0.0802302	1.02316	1.04375	1.07828	0.879865	0.964521	0.537646	1.37084	0.205643	0.693718	0.572968	1.01802	0.585913	0.663858	0.503734	1.33178	0.402408	0.744948	0.5826	1.14353	0.125281	0.792053	0.250828	0.636575	0.210245	0.921458	0.916949	0.975988	0.151856	0.670545	0.810882	0.74447	0.133478	0.579244	0.724917	0.569361
CG32186	CG32186	0.221879	0.913778	0.753343	0.82168	0.176337	0.656563	0.504649	0.605366	0.151928	0.518733	0.354166	0.513624	0.0793171	1.02033	1.06135	1.0283	0.716955	0.760118	1.16409	0.896743	0.266906	0.671059	1.03421	0.750342	0.603848	0.655547	1.19974	0.781351	0.524542	0.735794	1.13953	0.821898	0.122121	0.486471	0.585897	0.692331	0.271485	0.978101	0.834304	0.899751	0.163854	0.691596	0.54562	0.66661	0.154778	0.586611	0.401599	0.579971
CG32484	Sphingosine kinase 2	0.176244	1.09614	1.03887	1.064	0.512076	1.11722	1.04178	1.01877	0.847432	1.0854	1.02835	0.955812	0.178489	1.01906	1.00172	1.03342	0.829515	0.883339	1.17039	1.0227	0.165248	1.0501	1.27169	1.09323	0.115579	1.03709	1.30377	1.26935	0.218655	1.02673	1.18537	1.04882	0.21789	1.11132	1.18188	1.45643	0.0911388	1.15505	1.03491	1.12133	0.224131	1.34507	1.08544	1.13645	0.34478	1.31574	1.11414	1.0773
CG3268	phtf	0.237665	1.00059	0.813552	0.561726	0.189314	0.917404	0.863429	0.525392	0.179088	0.892113	0.863405	0.492837	0.0177021	1.01637	1.02883	1.02542	0.679794	1.04955	1.0735	0.676687	0.993495	1.07418	1.18948	0.740262	0.614704	1.05311	1.07687	0.535777	0.822313	1.05787	1.09326	0.764066	0.0140125	0.610574	0.224942	0.22061	0.625536	1.09344	0.95639	0.767486	0.786232	1.09043	1.05996	0.728081	0.546984	1.00168	1.0428	0.68213
CG3376	CG3376	0.0456692	0.561031	0.615041	0.794209	0.0399888	0.491026	0.49059	0.702439	0.0372597	0.465022	0.430185	0.644313	0.914555	1.02103	0.989534	0.993669	0.0528868	0.627874	0.617756	0.828265	0.0517047	0.737454	0.621729	0.803486	0.0376317	0.608987	0.426755	0.667304	0.073056	0.749626	0.668125	0.844452	0.0979119	0.173487	0.374802	0.238249	0.575885	0.763926	0.855304	1.12912	0.624646	0.610584	0.75595	1.22788	0.48227	0.568858	0.701917	1.13424
CG3697	meiotic 9	0.00510016	1.44216	1.56548	1.33689	0.108623	1.39767	1.55196	1.14539	0.230786	1.38768	1.44858	1.0235	0.0717359	0.951753	0.973949	0.978706	0.87068	1.02176	1.29603	0.770549	0.609847	1.16258	1.26526	0.818428	0.986658	1.04768	1.18753	0.77209	0.686423	1.08009	1.24052	0.842959	0.3971	0.428351	0.972109	0.228597	0.0407651	1.41126	1.59408	1.2195	0.145153	1.64011	1.63123	1.05113	0.280379	1.6129	1.49734	0.913227
CG3769	CG3769	0.754016	1.03944	0.895146	0.989564	0.144872	0.871349	0.764341	0.919354	0.0543069	0.721896	0.664483	0.866173	0.128106	1.07467	1.0575	1.00755	0.0906645	0.682467	0.556894	0.903725	0.102839	0.714296	0.752685	0.952442	0.209505	0.883174	0.677561	0.908501	0.089246	0.784309	0.760048	0.95201	0.0208463	0.139236	0.311081	0.31484	0.765875	0.871023	0.927642	1.1149	0.832854	0.795148	0.900208	1.19352	0.571022	0.715748	0.803704	1.14416
CG3889	COP9 complex homolog subunit 1 b	0.176252	0.755085	0.974002	0.879731	0.000478835	0.574692	0.635645	0.60356	0.00054832	0.529038	0.584115	0.557601	0.106203	1.00784	1.01248	1.02897	0.121647	1.18445	1.37911	1.07645	0.117402	0.941044	0.959363	0.863224	0.82071	0.936565	1.2269	0.921758	0.451299	0.952072	1.02816	0.918357	0.0114936	0.496329	0.58708	0.256214	0.22819	0.987033	1.18688	1.13578	0.165674	0.817551	0.948018	0.918171	0.0139868	0.719415	0.794258	0.792502
CG4104	Trehalose-6-phosphate synthase 1	0.85189	0.624245	1.19384	1.32447	0.801469	0.517716	1.14905	1.13998	0.760522	0.487381	1.13477	1.13114	0.162015	1.02781	1.00938	1.00537	0.693288	0.748768	1.15625	1.357	0.68985	0.838078	1.12453	1.2175	0.502947	0.789297	1.24295	1.51191	0.499739	0.879268	1.17548	1.25298	0.671686	0.222044	1.45468	2.23555	0.629582	0.706329	1.30922	1.34575	0.675343	0.508434	1.559	1.43843	0.745825	0.451524	1.57674	1.38078
CG4584	Deoxyuridine triphosphatase	0.0401265	0.91713	0.94682	0.930297	0.00124801	0.788342	0.733015	0.708458	0.00160473	0.715595	0.642393	0.5809	0.15372	1.00503	1.03145	1.03973	0.000875126	0.694588	0.711075	0.591227	0.00159051	0.727776	0.786019	0.727859	0.00443897	0.671847	0.790476	0.722971	0.00405046	0.792025	0.843448	0.794162	0.275478	0.767126	0.996923	0.390282	0.104368	1.033	1.09336	1.03948	0.0590506	0.851425	0.947098	0.875045	0.00357546	0.747238	0.827771	0.71132
CG4656	Ras association family member	0.0513304	1.17218	1.07846	1.22656	0.899921	0.928863	1.04023	1.06754	0.628485	0.797117	1.00661	1.00734	0.255573	0.966682	0.980061	1.00035	0.56741	1.05586	0.975305	0.783573	0.215618	0.927073	0.971105	0.910745	0.968159	1.02588	1.06423	0.900503	0.427699	0.961321	0.998505	0.924623	0.636908	0.532528	0.882259	1.21432	0.00143625	1.34486	1.2321	1.30508	0.0156496	1.35293	1.34386	1.3477	0.0726159	1.22278	1.26872	1.25345
CG4761	knirps-like	0.302321	0.936718	0.558048	0.965096	0.2992	0.884082	0.264368	0.948155	0.256303	0.837346	0.271172	0.931308	0.573805	1.0254	0.993492	1.00252	0.42367	0.942509	2.73037	1.0568	0.327206	0.967983	1.32992	1.11423	0.364897	0.956265	2.01473	1.16037	0.368134	0.963147	1.44002	1.09071	0.441422	0.620386	3.08448	1.37839	0.547878	0.971977	0.60888	1.10053	0.678163	1.03562	0.379167	1.21509	0.589519	1.00667	0.352643	1.16243
CG4800	Translationally controlled tumor protein	0.520412	1.02198	1.04681	0.553024	0.555763	1.0069	1.11315	0.437367	0.564452	0.975835	1.15458	0.403607	0.153188	1.0076	1.04522	1.01904	0.911283	1.04809	1.1349	0.775457	0.996869	1.01698	1.17263	0.811791	0.806093	1.13092	1.29603	0.71828	0.796133	1.04711	1.15398	0.871969	0.697204	1.13722	1.9046	0.509258	0.846268	1.10614	1.05925	0.760511	0.735611	1.12539	1.12047	0.51552	0.758791	1.13238	1.18124	0.426191
CG4830	CG4830	0.44853	0.950541	1.04512	0.750088	0.490132	1.02309	0.998912	0.772691	0.64517	1.02902	1.03168	0.813596	0.29701	1.03131	0.996228	1.02774	0.563724	0.846136	1.12915	1.32906	0.486387	0.944856	1.15643	1.06869	0.325087	0.944853	1.28926	1.1755	0.395243	0.978504	1.11237	1.05178	0.715565	0.801181	1.64639	0.896912	0.3239	1.15692	1.29633	0.944542	0.128318	1.46685	1.4878	1.06109	0.0598776	1.53722	1.54918	1.18952
CG4841	CG4841	0.239831	0.877736	0.980819	0.976948	0.36067	0.873275	0.985577	0.983367	0.595407	0.880977	1.02636	0.975888	0.0317174	1.0172	1.02001	1.03499	0.653593	0.923711	1.11445	1.06054	0.174344	1.06178	1.08305	1.03727	0.0595666	1.09884	1.11293	1.12202	0.0417271	1.07417	1.09297	1.06915	0.412497	1.12691	0.99743	1.32304	0.10251	0.856075	0.92488	0.965407	0.0162187	0.728623	0.867245	0.813439	0.0638096	0.730267	0.918568	0.800352
CG5028	CG5028	0.203955	1.02272	0.568533	0.473067	0.100418	0.866839	0.418339	0.343753	0.0539993	0.763858	0.387136	0.31822	0.31573	0.99958	1.01274	1.01301	0.172427	0.991025	0.513489	0.379917	0.202437	1.01347	0.619052	0.449691	0.219462	1.04487	0.489919	0.280917	0.267917	1.07541	0.63955	0.489457	0.194028	1.03199	0.160724	0.034156	0.221184	1.02136	0.759279	0.651242	0.194338	1.00234	0.669387	0.525713	0.0907282	0.880533	0.609811	0.491822
CG5037	CG5037	0.000193717	0.725573	0.651956	0.703925	8.28576e-05	0.656775	0.563433	0.596649	0.000139948	0.627472	0.52951	0.549457	0.367047	1.03802	0.988982	1.02368	0.00910672	0.494377	0.665111	0.705553	0.00093573	0.638846	0.744267	0.729002	0.00491159	0.539412	0.692622	0.661115	0.00678985	0.688104	0.818236	0.793733	0.237006	0.692344	0.687338	1.03261	0.0957295	0.941548	0.801813	0.836109	0.0467262	0.894129	0.810277	0.759943	0.0214477	0.858422	0.753738	0.684098
CG5219	mitochondrial ribosomal protein L15	0.0741558	0.776044	0.694739	0.909475	0.0332038	0.685652	0.636108	0.865132	0.035666	0.705553	0.660501	0.873428	0.975591	1.02044	1.03969	0.936467	0.853817	1.14883	0.775609	1.0021	0.724395	1.15326	0.874622	1.08075	0.482	1.04839	0.777526	0.955442	0.845047	1.12378	0.864282	1.0673	0.00358019	0.404419	0.500516	0.313563	0.18742	1.19375	0.995953	1.22081	0.242184	0.797679	0.866098	1.01641	0.27978	0.698594	0.871373	1.01972
CG5902	CG5902	0.396053	1.00572	1.01534	1.08487	0.0240126	0.906811	0.856291	0.894689	0.0226448	0.868891	0.816383	0.866159	0.529092	0.993388	1.00634	1.01841	0.0092092	0.924748	0.880591	0.85289	0.280956	0.983837	0.934851	0.952457	0.734575	0.879803	1.03758	1.00986	0.190053	0.96668	0.9384	0.957765	0.0214106	1.42284	1.51585	1.25466	0.00444117	1.16929	1.14368	1.15882	0.512753	1.05334	1.03702	1.02548	0.37689	0.924775	0.958756	0.924467
CG5933	CG5933	0.350635	1.03034	0.89777	0.533758	0.317306	1.02639	0.833269	0.366743	0.356998	1.06499	0.830684	0.307954	0.947507	1.00826	0.983955	1.00549	0.737729	1.26261	0.9461	0.550106	0.67448	1.25342	0.899121	0.545187	0.799785	1.38779	0.918113	0.457862	0.665528	1.20381	0.938616	0.583213	0.936474	1.6383	1.16117	0.0739234	0.756443	1.13597	1.03888	0.671441	0.851127	1.23106	1.13731	0.479876	0.755256	1.26172	1.06525	0.388692
CG5934	CG5934	0.411385	1.13293	1.04049	0.980288	0.555639	1.13543	0.810662	0.828142	0.372346	1.09526	0.74729	0.769389	0.894229	0.9921	0.996261	1.00705	0.849523	1.068	0.961405	0.928741	0.799223	1.11009	0.94736	0.988674	0.436582	1.17968	1.00445	1.01438	0.617275	1.1191	0.971435	0.999576	0.133119	1.51143	1.55504	1.05077	0.00829901	1.25409	1.15133	1.156	0.301224	1.39044	0.989012	1.11043	0.768528	1.36319	0.811413	0.990986
CG5986	CG5986	0.746155	0.666281	1.13816	1.03213	0.00696417	0.481979	0.576217	0.695053	0.0022859	0.433671	0.459449	0.630654	0.320435	0.995219	0.970263	0.997794	0.109995	0.637381	0.550835	0.92295	0.0114605	0.622014	0.592677	0.776216	0.0460863	0.520203	0.500314	0.811848	0.0152946	0.674987	0.666399	0.832374	0.0291485	0.457726	0.403511	0.755135	0.0178793	1.13548	1.25869	1.17242	0.843952	1.13565	0.832029	1.09936	0.346731	1.00361	0.614973	0.940552
CG5994	Negative elongation factor E	0.00328219	1.13714	1.11376	1.10942	0.22655	0.942208	0.917171	0.976622	0.0692694	0.799752	0.775641	0.944175	0.577184	0.987081	1.01382	0.976521	0.579635	1.26426	1.11668	0.866746	0.998884	1.06981	0.989869	0.940046	0.397135	1.36332	1.14789	0.916071	0.476888	1.10757	1.07743	0.958787	0.41558	1.24432	1.11959	1.03872	0.566704	1.09515	1.15144	0.908556	0.810447	1.04683	1.2074	0.838104	0.296104	0.874599	1.02358	0.751077
CG6059	CG6059	0.583714	1.07946	0.981698	1.02371	0.877358	1.14572	0.877684	0.932303	0.61141	1.11147	0.850763	0.887023	0.271331	0.997509	0.988418	0.9846	0.0344881	1.20007	1.0929	1.23104	0.0868499	1.11338	1.07121	1.10593	0.134058	1.23737	1.03208	1.26439	0.0536418	1.12815	1.05858	1.13862	0.0883377	1.14996	1.48607	1.70981	0.394728	1.08554	1.02726	1.00861	0.427566	1.25938	0.969133	1.03274	0.553841	1.30439	0.92452	1.01409
CG6070	genderblind	0.100871	0.867732	0.849735	0.592384	0.0646945	0.782406	0.672294	0.379343	0.0530762	0.756292	0.630644	0.343296	0.241859	1.00995	1.00297	1.01844	0.209314	0.814168	0.927917	0.401281	0.25741	0.957207	0.865024	0.449688	0.270549	0.918969	0.897452	0.349747	0.274968	0.957191	0.902691	0.498582	0.76738	1.75949	1.69614	0.101269	0.316756	0.998611	0.941105	0.741976	0.124759	0.898862	0.769911	0.498235	0.0849708	0.837438	0.710756	0.430545
CG6072	sarah	0.00696644	0.971627	0.956978	0.947632	0.120309	0.980746	0.896156	0.946053	0.447395	1.00301	0.960248	0.969547	0.845711	1.01383	1.02221	0.974534	0.148231	1.0697	1.18492	1.42785	0.0276771	1.15198	1.17551	1.30907	0.0278012	1.21855	1.2397	1.44382	0.00371139	1.12019	1.13475	1.19126	0.0717362	2.74026	1.74529	1.76251	0.0337537	1.12888	1.2278	1.28947	0.0347421	1.18919	1.21146	1.09363	0.000762734	1.1847	1.21402	1.15738
CG6090	Ribosomal protein L34a	0.951679	1.17827	0.809308	1.03519	0.662972	0.956392	0.776514	1.11364	0.716926	0.889648	0.78031	1.17585	0.420376	0.993828	1.01864	1.01727	0.861682	0.932863	1.05401	0.977273	0.830375	0.915584	0.987172	1.05572	0.569153	0.971958	1.08834	1.08121	0.667632	0.947118	0.96046	1.03141	0.119081	1.2897	1.50383	1.10164	0.386288	1.16286	0.931313	1.16015	0.361481	1.06727	0.975886	1.3123	0.519991	0.969858	0.980025	1.35565
CG6096	E(spl) region transcript m5	0.286088	0.922014	0.955688	0.519903	0.386277	0.968935	0.992232	0.40977	0.35322	0.934246	0.986849	0.373882	0.451725	0.992689	1.01872	1.01697	0.32409	0.872302	1.02858	0.540235	0.359946	0.927878	1.02266	0.630708	0.301832	0.851023	1.00956	0.436703	0.390116	0.941422	1.03092	0.641806	0.806465	1.0242	1.53615	0.0717009	0.496264	0.996607	1.03201	0.689778	0.826583	1.10458	1.21407	0.516378	0.792349	1.11597	1.20752	0.462491
CG6116	CG6116	0.163848	0.860222	0.871751	0.486718	0.0612118	0.688064	0.679547	0.281059	0.0431189	0.630519	0.618071	0.238106	0.758993	0.98391	1.00283	1.00361	0.200677	0.922022	0.87621	0.544756	0.0877133	0.837974	0.826754	0.57102	0.316415	0.973563	0.930094	0.50572	0.138723	0.886504	0.879779	0.622728	0.835981	1.29434	1.42534	0.48853	0.822406	1.13478	1.11414	0.62085	0.453361	1.03797	0.994362	0.322661	0.323288	0.949322	0.915273	0.2481
CG6119	Vesicular monoamine transporter	0.805455	0.704342	1.1291	1.01066	0.49373	0.524249	1.02755	0.898061	0.348641	0.453098	0.942287	0.84288	0.153814	1.02537	1.0175	1.02004	0.785768	0.831003	0.920778	1.08097	0.653577	0.80737	0.956629	0.997518	0.889689	0.892767	1.07947	1.12288	0.769071	0.831599	0.996625	1.02693	0.384987	0.64916	1.95531	1.97885	0.558598	0.905129	1.2816	1.1169	0.988709	0.689187	1.26037	1.03916	0.759975	0.594629	1.17453	0.974424
CG6121	Tip60	0.0701056	0.83242	0.922325	0.719234	0.0104543	0.713283	0.836748	0.691015	0.00116159	0.665175	0.773381	0.691344	0.143981	1.04954	1.00805	1.02262	0.00039267	0.662926	0.695561	0.612528	0.00433701	0.750259	0.84593	0.748281	0.0105889	0.744953	0.79058	0.612084	0.00116398	0.815069	0.855084	0.780341	0.154045	0.234091	0.876059	0.685534	0.369871	0.912482	1.03064	0.899598	0.0988582	0.826564	0.959368	0.855534	0.023358	0.773268	0.872875	0.85342
CG6127	Serrate	0.0624743	0.824299	0.821456	0.869765	0.0128475	0.64593	0.774757	0.813204	0.0101282	0.619229	0.768168	0.782258	0.16306	0.992008	0.978859	0.987885	0.142002	0.865308	0.977837	0.806413	0.0511202	0.799676	0.918133	0.851064	0.0316319	0.793666	0.897044	0.798746	0.025285	0.837662	0.906535	0.892073	0.174208	0.644813	0.737862	0.987367	0.421073	0.932697	0.974662	0.915577	0.488768	0.820489	1.06447	0.915827	0.472621	0.807338	1.07385	0.898562
CG6133	CG6133	0.689082	1.27229	0.978656	0.984717	0.661728	1.34758	1.06825	0.942834	0.793906	1.33552	1.00915	0.875412	0.0912214	1.05303	1.04473	1.01148	0.660881	0.928911	0.734065	1.07328	0.872514	0.977374	0.901377	1.04202	0.608442	1.1811	0.954782	1.24663	0.936628	1.03064	0.93824	1.06694	0.300197	1.7261	1.05486	1.51241	0.485986	1.19623	1.05539	1.06331	0.551837	1.28769	1.16568	1.02031	0.808479	1.18798	1.10544	0.907142
CG6140	CG6140	0.234434	0.814062	0.928279	0.986946	0.0547982	0.767385	0.881034	0.914898	0.0338624	0.738894	0.838158	0.889513	0.304808	1.03645	1.01075	1.00135	0.386576	0.743288	0.885857	1.05654	0.704182	0.949087	1.04858	1.06962	0.492315	0.958075	1.05826	1.21346	0.291853	0.987788	1.07652	1.09736	0.005994	1.48594	1.86935	1.78832	0.648925	0.912524	1.05325	1.15049	0.823709	0.878997	0.998091	1.19674	0.880606	0.844563	0.947538	1.15959
CG6146	Topoisomerase 1	0.0415296	0.937749	0.84888	0.811897	0.0093795	0.849887	0.799259	0.839623	0.0103529	0.813496	0.765595	0.853651	0.41922	0.992991	1.01299	1.0398	0.0297783	0.862729	0.825464	0.701078	0.0312847	0.920884	0.907518	0.903861	0.0534151	0.917669	0.829247	0.897975	0.0253455	0.914179	0.944093	0.926964	0.411834	1.09617	0.966519	1.74034	0.748534	1.00676	1.03461	0.909112	0.616761	0.965474	1.1723	1.01433	0.68744	0.940148	1.17496	1.02175
CG6155	Roe1	0.94262	1.28986	1.1035	0.552505	0.461376	1.16418	0.828342	0.427253	0.372257	1.13293	0.742649	0.386166	0.799681	0.995404	0.994947	1.01811	0.27057	1.07762	0.615837	0.619579	0.344052	1.1198	0.653365	0.632012	0.36977	1.17549	0.577503	0.525303	0.294495	1.08212	0.689074	0.635082	0.281047	1.08923	0.485166	0.02144	0.966649	1.23693	0.991061	0.790809	0.684075	1.29583	0.846699	0.538139	0.520933	1.24378	0.742579	0.483762
CG6215	CKII-alpha subunit interactor-1	0.745128	1.16066	0.940881	0.985205	0.858869	1.19362	0.983366	0.886261	0.835159	1.21558	1.0161	0.852954	0.932974	0.997106	0.997289	1.0033	0.642602	1.18648	1.03123	0.920647	0.566644	1.22706	1.10681	0.880835	0.510002	1.41203	1.18807	0.81978	0.443724	1.2221	1.10622	0.924302	0.645582	1.30778	1.53551	0.62717	0.0280631	1.18895	1.09864	1.22805	0.0144717	1.40646	1.34409	1.18954	0.0726283	1.53159	1.38435	1.12754
CG6226	FK506-binding protein 1	0.169851	0.684222	0.971915	0.53465	0.11189	0.511987	0.913996	0.418092	0.130513	0.472493	0.939285	0.402868	0.177891	0.998363	0.972062	0.984817	0.553882	0.756323	1.15311	0.760973	0.459513	0.727844	1.09726	0.824076	0.692742	0.696222	1.24602	0.78249	0.537592	0.774557	1.12551	0.814936	0.343129	0.279167	1.14561	0.416475	0.375064	0.79466	1.07716	0.721096	0.414134	0.63961	1.17958	0.496033	0.45834	0.589859	1.24453	0.449906
CG6233	Ubiquitin fusion-degradation 1-like	0.589951	0.522701	1.01233	1.09772	0.498806	0.378897	0.968224	1.08759	0.53172	0.364286	0.987033	1.106	0.0111797	1.0228	1.02823	1.04078	0.215228	0.488482	0.788505	0.977189	0.577754	0.52169	0.984785	1.12095	0.703764	0.438169	0.98206	1.24607	0.512488	0.538117	0.951838	1.10087	0.845505	0.109816	0.826339	1.73707	0.862236	0.618048	1.10186	1.16713	0.596791	0.366648	1.05488	1.10119	0.633542	0.31662	1.09517	1.11715
CG6283	CG6283	0.0255873	1.11371	1.27156	1.19879	0.458803	0.959733	1.22635	1.05668	0.72235	0.830214	1.12119	0.923659	0.223673	0.98464	0.999996	0.976858	0.841494	0.953293	1.25408	0.872214	0.833743	0.946535	1.23851	0.892418	0.64658	0.917218	1.4894	0.905138	0.663785	0.980406	1.22498	0.93254	0.145794	0.552676	0.920409	0.646565	0.0447034	1.1361	1.11381	1.18605	0.0396474	1.20383	1.08123	1.15258	0.111373	1.08395	1.06789	1.15775
CG6508	CG6508	0.326732	1.12177	0.631261	0.586763	0.118559	0.926865	0.476091	0.418328	0.0655404	0.826694	0.414264	0.371162	0.883364	0.986488	0.994816	1.02545	0.515841	1.1882	0.65844	0.771739	0.339942	1.09294	0.649139	0.762411	0.551461	1.31908	0.521335	0.621887	0.425916	1.13035	0.714399	0.764983	0.260614	1.01847	0.119994	0.651688	0.415921	1.11894	0.754266	0.756217	0.200804	1.02653	0.454722	0.496585	0.147555	0.951433	0.367617	0.419395
CG6551	fused	0.696734	0.215789	1.21961	1.12145	0.439688	0.167472	1.01569	0.990907	0.31802	0.159695	0.8938	0.931924	0.290097	0.875163	0.988209	0.981118	0.651912	0.73171	1.07414	0.973873	0.427219	2.04276	1.01616	0.980055	0.42	25.7763	1.15507	0.959319	0.407408	2.83478	1.06764	0.983054	0.426214	11.8484	0.882496	1.05221	0.805537	0.209338	1.26729	1.22739	0.741565	0.176015	1.23199	1.18581	0.654504	0.172793	1.16921	1.12645
CG6650	CG6650	0.678755	0.890972	1.22872	0.609411	0.538535	0.821707	1.19798	0.514188	0.420582	0.743079	1.15429	0.473999	0.503593	1.00339	0.995002	0.989055	0.703102	0.92416	1.22558	0.609193	0.60335	0.972664	1.09731	0.727784	0.349384	0.847453	1.0576	0.470798	0.465278	0.936	1.07099	0.700915	0.226629	0.22526	1.09385	0.0935556	0.795867	0.945264	1.22947	0.678295	0.622005	0.782547	1.28772	0.524726	0.622844	0.74664	1.31609	0.502181
CG6842	CG6842	0.072395	0.674794	0.841824	0.87058	0.0072738	0.476962	0.694036	0.601662	0.00226774	0.441485	0.6425	0.508918	0.421406	0.977323	1.04248	1.05013	0.00554478	0.602632	0.560039	0.400887	0.0197012	0.519041	0.699477	0.42086	0.00185655	0.38287	0.527357	0.283923	0.0183661	0.524746	0.691095	0.444739	0.0061007	0.0499699	0.461589	0.081483	0.406562	0.883809	1.40988	1.18317	0.435768	0.732639	1.86356	1.35204	0.490658	0.715178	1.9166	1.24147
CG6871	Catalase	0.526317	1.18773	1.18161	0.874782	0.564544	1.02723	1.0087	0.777873	0.204568	0.92625	0.920488	0.664459	0.887213	0.984098	1.02285	0.986206	0.436463	1.21521	0.945886	1.07506	0.374144	1.16282	1.02201	1.0041	0.763305	1.2846	1.02018	0.837277	0.52158	1.15122	1.01352	0.971818	0.417895	0.496152	1.24763	0.266415	0.613296	1.08148	1.36744	0.830684	0.658541	0.997568	1.6395	0.767005	0.857734	0.960902	1.51252	0.677505
CG6875	abnormal spindle	0.12138	0.802929	0.963721	0.891826	0.0177192	0.713666	0.831417	0.824937	0.0201157	0.681327	0.752752	0.847981	0.836874	1.01967	0.98762	1.00023	0.0608044	0.801518	0.926899	0.902522	0.0221026	0.901754	0.830339	0.916836	0.00410522	0.729027	0.797319	0.839551	0.000410555	0.855184	0.852967	0.885212	0.118426	0.26269	0.613003	0.861309	0.291778	0.828502	1.03174	0.879729	0.0910289	0.726393	0.947027	0.793509	0.0452227	0.699038	0.891705	0.816703
CG6939	SET domain binding factor	0.975946	0.993231	1.08758	0.910004	0.65992	0.947374	1.00322	0.859604	0.318502	0.874335	0.885861	0.757637	0.199413	1.02615	0.998595	1.03378	0.194002	1.10684	1.15074	1.34302	0.1959	1.00405	1.37666	1.30338	0.725298	0.810787	1.25515	1.14539	0.262692	0.987987	1.27252	1.21591	0.808201	0.961125	1.16147	1.05086	0.0756687	1.13469	1.14647	1.14507	0.122342	1.4786	1.19415	1.16526	0.258921	1.50451	1.10701	1.102
CG7075	Neurotransmitter transporter-like	0.00530552	1.06241	1.10151	1.10908	0.95579	0.912226	1.03267	1.04514	0.475099	0.810793	0.994262	1.00809	0.287279	1.00488	1.00622	1.02807	0.0360807	1.14782	1.08878	1.16591	0.0714519	1.09105	1.10976	1.23344	0.00300207	1.24895	1.21952	1.21827	0.0777289	1.061	1.0856	1.17596	0.95183	1.24082	1.24871	0.568236	0.00746384	1.12894	1.13586	1.21411	0.0203823	1.14351	1.2015	1.3074	0.0537235	1.08253	1.20624	1.27702
CG7108	DNA polymerase alpha 50kD	0.721073	1.3939	1.28764	0.61918	0.98603	1.30845	1.1958	0.480264	0.833043	1.20847	1.17117	0.439058	0.0484672	1.01439	1.01122	1.01058	0.92231	1.18085	1.17256	0.580075	0.979973	1.20427	1.18891	0.58949	0.965198	1.22757	1.22511	0.511767	0.828459	1.13658	1.13264	0.59765	0.689951	1.07975	1.26811	0.157342	0.474234	1.48347	1.3835	0.742965	0.733289	1.57763	1.32966	0.485619	0.860068	1.5061	1.27699	0.418093
CG7158	CG7158	0.0194977	0.855487	0.921755	0.837811	0.00073302	0.651245	0.68205	0.591935	0.000858922	0.608082	0.626703	0.526259	0.0596418	0.967985	0.958301	0.987803	0.75834	1.12221	1.0864	0.892236	0.047634	0.827331	0.762924	0.688852	0.184783	0.949331	0.789058	0.75557	0.0993721	0.882422	0.830458	0.779124	0.0746737	0.736648	0.535779	0.65392	0.0411578	1.08133	1.08935	1.08388	0.205681	1.06793	1.12439	1.04035	0.741395	1.06125	1.06262	0.945496
CG7460	CG7460	0.28769	0.771683	1.00699	0.872951	0.141096	0.617141	0.918287	0.792561	0.119898	0.543288	0.890058	0.761964	0.900194	0.984589	1.031	0.977017	0.257047	0.774589	1.04128	0.722698	0.533603	0.7327	1.1739	0.778538	0.338805	0.626564	1.12847	0.610032	0.405221	0.749696	1.11581	0.751818	0.578159	0.0924782	1.37606	0.78285	0.782437	0.850243	1.11599	0.948018	0.768866	0.70182	1.15265	0.99016	0.684053	0.64317	1.13742	0.980841
CG7479	Leucyl-tRNA synthetase	0.683061	1.14849	1.28319	0.781433	0.659354	1.03244	1.12229	0.591692	0.467257	1.00599	1.02935	0.514207	0.757095	0.970598	0.987136	1.02486	0.0163273	1.30721	1.44654	1.21715	0.223914	1.26617	1.38345	0.974123	0.197403	1.25679	1.49401	1.01389	0.153979	1.23502	1.34796	1.02894	0.913221	1.43253	1.16963	0.263847	0.42724	1.30682	1.38301	0.826684	0.600684	1.48385	1.42495	0.611936	0.692462	1.51312	1.36473	0.538477
CG7485	Tyramine receptor	0.951118	1.01783	1.05754	0.91547	0.18641	0.839771	0.990578	0.722367	0.178416	0.791978	0.991124	0.675515	0.379499	1.00228	1.0086	1.00624	0.0196781	0.711136	0.839177	0.841375	0.0423872	0.702455	0.823744	0.888685	0.212894	0.743559	0.874171	0.99564	0.0929177	0.727183	0.842213	0.939107	0.0790573	0.624379	0.788665	0.535239	0.368635	1.10991	1.0465	0.976851	0.805823	1.15344	1.06329	0.858165	0.971173	1.11927	1.07715	0.790608
CG7503	Connectin	0.793832	1.05194	1.08914	0.737694	0.291944	0.905741	0.957265	0.53599	0.176034	0.83793	0.886958	0.462751	0.0171304	0.983361	0.967589	0.967319	0.208969	0.830905	1.00749	0.777082	0.089538	0.843677	0.95467	0.843979	0.160211	0.772974	0.978404	0.741757	0.12089	0.872876	0.972911	0.866887	0.944456	1.22552	1.19069	0.521953	0.653698	1.18532	1.08056	0.892126	0.717186	1.12245	1.00987	0.673438	0.483623	1.05394	0.956144	0.59209
CG7615	fos intronic gene	0.407281	0.622637	0.984576	1.00414	0.271252	0.507743	0.858587	0.99045	0.256614	0.477602	0.798509	1.00733	0.0737013	0.993833	0.976122	0.981883	0.677071	0.851775	1.07924	1.25429	0.907955	0.847143	1.0009	1.19985	0.796201	0.76963	1.02779	1.36686	0.785853	0.869995	1.03129	1.20454	0.7868	0.33195	0.870593	2.37128	0.190235	0.730082	0.949483	0.926504	0.206562	0.570714	0.912687	0.908789	0.187916	0.519669	0.88247	0.897321
CG7728	CG7728	0.235946	1.32647	1.45771	0.956446	0.3387	1.3109	1.46187	0.879298	0.45105	1.21818	1.3662	0.849098	0.357837	0.999438	1.00726	1.01296	0.398689	1.24332	1.49127	0.85667	0.196353	1.26627	1.51598	1.02181	0.327445	1.37083	1.74707	0.865451	0.283918	1.21484	1.44468	0.953723	0.651188	1.02033	1.28626	0.106246	0.381991	1.01063	1.29192	1.01334	0.631785	0.954397	1.40816	0.910037	0.860901	0.931603	1.33984	0.824717
CG7848	CG7848	0.534884	1.28523	1.26172	0.81285	0.618405	1.39359	1.24813	0.725647	0.672938	1.40024	1.213	0.702868	0.903888	1.00128	0.991735	1.00414	0.301513	1.09095	1.16018	1.01442	0.361672	1.14607	1.19518	0.948878	0.300972	1.20342	1.28204	0.954298	0.515464	1.11177	1.1537	0.921369	0.834704	1.30166	1.65548	0.331637	0.180899	1.40794	1.45927	0.995696	0.25919	1.57585	1.71549	0.890136	0.288229	1.61783	1.72596	0.843217
CG7967	CG7967	0.0197587	1.10603	1.23589	1.23359	0.0277432	1.12108	1.29074	1.27581	0.107182	1.04306	1.27661	1.2248	0.955812	0.994011	1.00669	1.00056	0.00301447	1.16559	1.26441	1.26636	0.0221287	1.15581	1.31614	1.26426	0.031461	1.21677	1.50131	1.42613	0.0185806	1.13434	1.23778	1.25903	0.0389994	1.72525	1.99343	2.59382	1.61531e-05	1.29413	1.31817	1.35218	2.49522e-07	1.58052	1.54959	1.53926	1.64976e-06	1.63254	1.61514	1.55547
CG8232	CG8232	0.483438	0.86599	0.949769	0.948513	0.749864	0.912403	1.03772	0.903948	0.677733	0.904404	1.03705	0.844353	0.769875	0.992619	1.02022	0.996623	0.0530236	1.15946	1.39166	1.4771	0.0525985	1.16026	1.40752	1.38224	0.0538327	1.19682	1.60583	1.48145	0.0700449	1.11849	1.36491	1.29179	0.440838	1.02706	2.23793	0.961141	0.4425	1.04515	1.19236	1.00145	0.392129	1.11341	1.48291	0.987837	0.390681	1.14138	1.51507	0.981198
CG8235	CG8235	0.179208	0.711147	0.662875	1.0033	0.27012	0.602479	0.511455	1.08538	0.261843	0.564792	0.47656	1.08408	0.894962	0.981858	0.999459	1.01423	0.925827	0.846908	0.856545	1.25347	0.777309	0.791361	0.832415	1.23584	0.768952	0.654533	0.747626	1.36991	0.827297	0.834244	0.872049	1.2042	0.0371647	0.0834045	0.120923	0.67072	0.0682505	0.716327	0.771214	0.930478	0.158673	0.573854	0.590853	0.983504	0.184177	0.533595	0.535919	1.00798
CG8461	CG8461	0.33542	0.983296	0.946936	0.880852	0.398718	1.04176	0.881917	0.782435	0.412029	1.0707	0.86026	0.736214	0.212846	1.02006	1.01951	0.998287	0.44103	1.07284	0.785782	0.868369	0.399845	1.07272	0.817798	0.816311	0.0643279	0.90549	0.774533	0.781479	0.0919716	0.959932	0.815251	0.828463	0.227809	1.04282	0.619065	0.472794	0.716656	0.918951	1.10492	0.88699	0.871025	0.918832	1.18548	0.833982	0.804345	0.945404	1.1613	0.798508
CG8524	NK7.1	0.163629	0.815585	0.720293	0.951191	0.162586	0.812398	0.630347	0.898037	0.164564	0.80808	0.574775	0.897076	0.473959	0.994515	1.00858	1.02285	0.15605	0.941915	0.891197	0.839242	0.609899	1.04615	0.852455	0.981862	0.327629	0.995564	0.774385	0.923345	0.344266	0.998701	0.896157	0.948997	0.557985	1.29944	0.714889	1.52604	0.891188	0.985793	0.860337	1.11566	0.828734	1.12176	0.789487	1.18763	0.891538	1.15489	0.71188	1.21165
CG8580	akirin	0.523917	1.03444	0.952432	0.873952	0.121035	0.919752	0.809324	0.755839	0.125826	0.896468	0.816182	0.700724	0.993872	0.995372	0.988266	1.01664	0.0477735	1.46038	1.29521	1.15937	0.311759	1.12544	1.16471	1.02807	0.212115	1.26438	1.32043	1.00176	0.207841	1.14751	1.175	1.0355	0.628923	1.07228	0.890235	0.626683	0.536448	1.16169	1.00982	0.970004	0.998196	1.17296	0.943832	0.884077	0.918168	1.17692	0.933824	0.843719
CG8649	Fimbrin	0.595796	1.0822	1.05888	0.501032	0.441485	1.01115	1.00937	0.345373	0.37174	0.948283	0.990224	0.326771	0.567772	0.993384	0.98883	1.00586	0.630634	1.15694	0.990501	0.539108	0.336304	0.989318	0.922482	0.447962	0.360952	1.04086	0.87967	0.39006	0.330638	1.01704	0.888181	0.491259	0.171038	0.776833	0.715907	0	0.335118	0.960435	0.965812	0.53123	0.252761	0.878749	0.90621	0.337692	0.236179	0.841038	0.90909	0.313376
CG8668	CG8668	0.986514	0.958524	0.97413	1.06425	0.78079	0.929411	1.00064	0.992284	0.574251	0.874114	0.999499	0.945567	0.151972	1.01241	1.0525	1.01674	0.613664	0.89479	0.806399	1.10084	0.494975	0.919691	0.813914	1.04651	0.610461	0.84512	0.72767	1.16352	0.484544	0.919465	0.817658	1.05379	0.175463	0.301769	0.963342	0.599656	0.860677	0.994628	0.872966	1.09366	0.728812	0.990647	0.789932	1.10329	0.808841	0.996265	0.786027	1.1286
CG9010	CG9010	0.768335	0.991045	1.10126	0.782324	0.36862	0.875041	1.01706	0.59139	0.290644	0.861748	0.96669	0.539853	0.220815	0.988743	0.966881	0.991677	0.974531	1.22894	0.985082	0.80069	0.743229	1.10847	0.95135	0.842598	0.986962	1.21853	1.0091	0.780448	0.698443	1.08756	0.951015	0.863611	0.761545	1.50366	0.888509	0.182773	0.323891	1.19118	1.28506	0.941967	0.641187	1.24891	1.41227	0.710716	0.767132	1.27144	1.34768	0.631237
CG9086	CG9086	0.375556	0.920909	1.1671	1.35745	0.426951	0.89242	1.20322	1.32949	0.527671	0.869515	1.16543	1.317	0.558909	1.00139	0.979847	1.00108	0.140411	1.08306	1.35053	1.20763	0.114955	1.08046	1.26196	1.3088	0.168711	1.06442	1.29231	1.48625	0.118947	1.06652	1.25636	1.23854	0.468955	0.660072	1.40664	2.01924	0.200244	1.00129	1.1815	1.30717	0.458518	0.866497	1.27831	1.28654	0.561499	0.820136	1.2659	1.28166
CG1028	Antennapedia	0.000682857	1.33924	1.397	1.41557	0.00359428	1.37508	1.37029	1.32262	0.0472881	1.27406	1.25088	1.17973	0.379863	0.999993	0.996475	0.96992	0.00490437	1.1758	1.12868	1.16482	0.00790217	1.18824	1.19605	1.26349	0.00179559	1.36176	1.35593	1.46602	0.00499146	1.16105	1.21209	1.24034	0.216805	1.24064	1.03765	1.36487	0.000241987	1.29805	1.31428	1.36736	0.00064383	1.46818	1.44629	1.45414	0.00757	1.37239	1.32144	1.28224
CG10321	CG10321	0.0463748	1.1127	1.05557	1.09196	0.887251	1.01389	0.990321	0.979658	0.139954	0.918987	0.900421	0.905927	0.688031	0.996493	0.997492	1.01499	0.0722644	0.925588	0.731074	0.792554	0.0360823	0.928063	0.867864	0.888459	0.103001	0.957794	0.770083	0.774781	0.0451074	0.949382	0.870011	0.888534	0.221001	0.780944	0.513044	0.992711	0.106385	1.18484	1.1149	1.03487	0.0245055	1.15153	1.25862	1.12392	0.322252	1.03154	1.12189	1.05222
CG10357	CG10357	0.895306	1.04576	0.880582	1.00966	0.723876	1.01634	0.877569	1.24219	0.964631	0.974149	0.850581	1.15938	0.399182	1.00967	1.01023	1.00299	0.97472	0.945461	0.933675	1.11292	0.821088	0.937238	0.887427	1.11195	0.832767	0.912459	0.856605	1.1533	0.639446	0.939253	0.880473	1.06824	0.044129	0.67348	0.579426	0.852369	0.0010338	1.16231	1.18382	1.23193	0.00103082	1.33767	1.34907	1.35747	0.00746734	1.25728	1.22134	1.30408
CG1046	zerknullt	0.125603	1.22173	1.09704	1.04942	0.544825	1.01231	1.00067	1.07203	0.52132	0.851696	0.912134	1.07231	0.82072	0.990487	1.00111	1.01447	0.313029	0.758925	0.96795	0.982423	0.596339	0.788875	0.999802	1.04995	0.691904	0.749993	1.02837	1.07453	0.700791	0.855352	1.01578	1.04257	0.919043	0.865101	0.823531	1.37991	0.0246807	1.23825	1.13767	1.11156	0.00299671	1.16845	1.1583	1.21474	0.46743	0.960849	1.03718	1.17672
CG10463	CG10463	0.0427632	1.28869	1.12225	1.16601	0.106057	1.45137	1.16025	1.15783	0.182735	1.41548	1.09865	1.09697	0.555032	1.00995	0.99003	1.01857	0.709172	1.12198	0.964536	0.99164	0.173573	1.29555	1.07074	1.07728	0.253403	1.38871	1.0676	1.06019	0.176418	1.22087	1.06472	1.04983	0.665114	1.28464	0.73385	0.69181	0.0115428	1.29756	1.20433	1.17851	0.0609719	1.68251	1.33686	1.2901	0.122287	1.69607	1.25875	1.19546
CG10483	CG10483	0.77651	0.820967	1.04894	1.3019	0.22308	0.976837	1.2543	1.35463	0.316354	0.931764	1.21092	1.27123	0.330991	1.02764	0.996937	1.01034	0.8891	0.734148	1.14233	1.06021	0.624888	0.824004	1.1768	1.22006	0.775974	0.686158	1.29994	1.20411	0.647448	0.844207	1.14736	1.18545	0.10869	0.639013	0.859028	0.81363	0.0184328	1.07231	1.16474	1.13412	0.0222895	1.16384	1.36957	1.29722	0.0889158	1.07672	1.33426	1.20182
CG10493	PH domain leucine-rich repeat protein phosphatase	0.00652428	1.17543	1.22472	1.16652	0.0173042	1.20126	1.22299	1.28977	0.080181	1.13557	1.19163	1.22533	0.0622319	1.01065	1.00734	1.01775	0.118404	1.10015	1.22338	1.05936	0.0215553	1.16665	1.25467	1.16001	0.167138	1.11336	1.29922	1.07039	0.0762732	1.10623	1.20055	1.07978	0.910655	0.910478	1.43099	0.561747	0.346999	1.01854	1.22389	1.01682	0.210714	1.07916	1.35122	1.07435	0.325239	1.05843	1.28162	1.02836
CG10512	CG10512	0.331889	0.976673	1.11383	1.27956	0.793436	0.818555	1.10092	1.20711	0.862522	0.752091	1.02889	1.13336	0.083047	1.03105	1.01203	1.01344	0.724409	0.909667	1.10235	0.890156	0.657359	0.929924	1.15695	1.0287	0.884629	0.801821	1.15271	0.989943	0.564188	0.952791	1.1214	1.03983	0.166746	0.763559	0.775777	0.74069	0.0149179	1.12716	1.1889	1.14769	0.0874097	1.09746	1.38663	1.21733	0.266432	1.00238	1.28777	1.13541
CG10521	Netrin-B	0.0750218	1.13017	1.12143	1.12502	0.0242607	1.13816	1.172	1.18389	0.0493794	1.08319	1.13722	1.1889	0.00585016	1.01167	1.01824	1.01429	0.0152641	1.15454	1.23335	1.12924	0.0489578	1.17436	1.31853	1.11728	0.0631663	1.14163	1.28078	1.14442	0.0395625	1.12944	1.24919	1.10788	0.750016	1.30001	0.58977	0.876406	0.027826	1.10155	1.20002	1.1258	0.0160662	1.18266	1.39287	1.32803	0.0219486	1.16604	1.38402	1.3404
CG1063	Inositol 1,4,5,-tris-phosphate receptor	0.954405	1.02568	0.876621	1.08125	0.605475	1.15856	0.984287	0.983426	0.624483	1.06146	0.948387	0.880371	0.435587	0.999893	1.00054	0.974537	0.0556824	0.932675	0.857765	0.873743	0.556496	1.02103	0.967265	0.913546	0.142152	0.959404	0.861263	0.829131	0.168607	0.95807	0.928527	0.924049	0.995874	1.3561	0.860561	0.786633	0.361017	1.13185	0.98943	1.03455	0.313917	1.20755	1.06741	0.99262	0.899423	1.13648	1.04657	0.856681
CG10737	CG10737	0.881275	1.3115	0.982283	0.80998	0.530727	1.01522	0.804347	1.01416	0.333467	0.901089	0.770965	1.03709	0.173334	1.04264	1.03136	1.0006	0.320858	0.805005	0.846569	1.04747	0.420776	0.891481	0.829822	1.05809	0.289406	0.776409	0.829121	1.03092	0.572834	0.892421	0.890806	1.07979	0.170138	0.649628	0.692317	0.99275	0.819027	0.966287	0.930868	1.06818	0.929518	0.944533	0.892068	1.14025	0.606176	0.896047	0.836482	1.11204
CG1090	CG1090	0.00478243	1.15791	1.24002	1.21241	0.26805	1.06628	1.11456	1.06653	0.794512	1.00966	0.99027	0.937051	0.116332	1.02163	1.00261	1.0191	0.224389	1.07668	1.03425	1.08252	0.30113	1.12365	0.997441	1.0951	0.420689	1.1281	1.05288	1.01217	0.160133	1.08935	1.05818	1.08164	0.0149024	1.4298	1.41742	1.21573	0.00241591	1.14805	1.19862	1.15663	0.0885995	1.13185	1.20685	1.09195	0.892443	1.03347	1.06818	0.934305
CG1098	MLF1-adaptor molecule	0.234167	1.13631	1.01574	1.11873	0.405671	1.18922	0.982691	1.06458	0.303393	1.20837	1.01121	1.05929	0.595005	1.00244	0.995323	1.01387	0.655426	0.961826	0.82334	1.07542	0.653707	0.959871	0.819719	1.07999	0.981489	0.949262	0.863132	1.17821	0.569347	0.947139	0.814066	1.06697	0.0126165	0.744138	0.654887	0.708893	0.0786323	1.16943	1.04879	1.09574	0.0950479	1.33677	1.09912	1.14307	0.0883325	1.41139	1.12916	1.18233
CG1107	CG1107	0.667452	0.923482	0.9497	1.03053	0.00637764	0.807074	0.717218	0.827664	0.00231181	0.724958	0.689056	0.790622	0.163553	1.02951	1.00183	1.01843	0.0641053	0.462456	0.617974	0.814313	0.0164835	0.590006	0.700064	0.780645	0.0910939	0.373525	0.683296	0.808523	0.0626428	0.54319	0.713335	0.836058	0.299637	0.272862	0.445033	1.15898	0.663984	1.14237	1.00148	0.94586	0.603228	1.09018	0.89362	0.886735	0.0605379	0.9385	0.808541	0.874664
CG1116	CG1116	0.372833	1.27017	0.940835	1.13637	0.412151	1.26583	0.924242	1.16592	0.593956	1.18669	0.878219	1.16145	0.842505	1.01721	0.991827	0.997156	0.568217	1.03311	0.915397	0.941122	0.367111	1.17809	0.96893	1.09905	0.587901	1.2081	0.856716	1.18121	0.641479	1.1109	0.931643	1.06137	0.609771	1.17703	1.0362	0.968374	0.0384836	1.30624	1.12051	1.18571	0.0202402	1.50536	1.23222	1.33728	0.0220559	1.47111	1.22414	1.327
CG11242	CG11242	0.0958083	1.22706	1.06363	1.1014	0.141263	1.30182	1.08545	1.08765	0.260769	1.31244	1.06695	1.03039	0.138308	1.00698	1.00585	1.0142	0.187836	1.18054	1.09506	1.02334	0.0613404	1.23294	1.14046	1.07636	0.205455	1.28401	1.10111	1.03513	0.132515	1.16607	1.09425	1.03058	0.27518	0.90556	0.841844	0.766399	0.00126978	1.15042	1.13272	1.11583	0.00485687	1.35682	1.2698	1.20593	0.0491347	1.35382	1.23341	1.11484
CG1135	CG1135	0.0112126	1.20012	1.12019	1.12721	0.232736	1.18302	1.05184	1.0248	0.972539	1.12352	0.965346	0.919275	0.580052	1.01506	1.00777	0.991482	0.0254879	1.11163	1.20021	1.23604	0.0526655	1.11434	1.14824	1.13497	0.0202409	1.17209	1.29751	1.34056	0.08332	1.07202	1.13925	1.1214	0.0109641	1.3829	1.60223	1.62405	7.91531e-05	1.52373	1.44694	1.56205	0.000594607	1.98899	1.79868	2.00606	0.00556816	1.92748	1.64634	1.87115
CG11419	CG11419	0.58052	1.05306	0.925696	0.92152	0.823795	1.15127	0.961354	0.945194	0.986339	1.15757	0.918677	0.918492	0.054545	1.03373	1.00995	1.02469	0.0297255	0.775638	0.825289	0.892421	0.165368	0.857843	0.907953	0.966563	0.010349	0.698317	0.74516	0.777399	0.0473918	0.814793	0.859441	0.928676	0.00406376	0.444758	0.412907	0.51163	0.811691	1.13107	0.981329	0.938926	0.37368	1.30576	1.06327	0.978712	0.348492	1.34718	1.05958	0.997883
CG11448	CG11448	0.0514878	1.20653	1.26895	1.21758	0.00550711	1.30292	1.39218	1.44055	0.0249893	1.20812	1.29448	1.33066	0.473659	1.00715	1.01564	0.999214	0.824843	0.880349	0.91376	1.1402	0.473881	0.957319	1.0395	1.22216	0.671804	0.909646	0.987758	1.28489	0.576846	0.949491	1.01433	1.17894	0.233021	1.09363	1.37159	1.1273	0.0177508	1.15956	1.16519	1.12377	0.00933157	1.27845	1.31169	1.21383	0.0435825	1.20849	1.2105	1.14605
CG1147	neuropeptide F receptor	0.0897873	1.19053	1.14016	1.0377	0.0819154	1.23128	1.11644	1.06571	0.234229	1.23007	1.07039	1.0243	0.275424	1.02448	1.00128	1.00573	0.583563	1.1095	1.06935	0.937986	0.40796	1.12862	1.08526	0.963862	0.417607	1.26432	1.06773	0.959833	0.73977	1.10087	1.03884	0.925182	0.243421	1.08163	1.34747	1.04154	0.0144127	1.20618	1.12017	1.11239	0.041667	1.37299	1.13086	1.34635	0.0903893	1.37957	1.07017	1.3157
CG11527	Tiggrin	0.0110307	1.37135	1.19491	1.2482	0.0191325	1.42346	1.20295	1.28271	0.0420181	1.31766	1.11777	1.20363	0.473225	0.970583	0.99371	1.00667	0.0436643	1.31715	1.29395	1.10435	0.00145835	1.29691	1.35397	1.23107	0.0327546	1.4294	1.55989	1.20918	0.0138418	1.22244	1.31728	1.15506	0.0901537	1.42454	1.48362	1.09677	0.0209867	1.2032	1.17625	1.08634	0.0163042	1.33429	1.34858	1.17017	0.0259812	1.27052	1.24031	1.11155
CG11533	Asator	0.247305	0.973662	1.20734	1.17574	0.0727207	1.05635	1.2439	1.20581	0.0961743	1.03572	1.17205	1.11537	0.655158	1.02909	0.98781	1.0026	0.759402	0.841934	1.08868	0.980981	0.925458	0.94309	1.0497	1.02544	0.6626	0.874104	1.06971	0.933087	0.814258	0.900778	1.03686	1.01377	0.860526	0.60325	1.103	1.17676	0.0591886	1.06975	1.15482	1.06597	0.00979188	1.1886	1.26083	1.16163	0.0249193	1.18835	1.1721	1.11632
CG11584	CG11584	0.0145769	1.26808	1.25575	1.19198	0.083612	1.43122	1.26269	1.11042	0.234997	1.43676	1.18013	1.01588	0.56824	0.996411	1.00125	0.988409	0.0698841	1.08704	1.24741	1.1738	0.0299563	1.13072	1.16152	1.17844	0.124786	1.05402	1.1995	1.2781	0.114483	1.03423	1.12829	1.12497	0.0853876	0.8057	0.678081	0.784771	0.00305336	1.24043	1.23319	1.16231	0.0437806	1.64578	1.4178	1.23445	0.116779	1.70379	1.37069	1.13572
CG11600	CG11600	0.153099	1.33227	1.05366	1.1499	0.261913	1.17165	1.01018	1.04928	0.668337	1.05161	0.948479	0.926747	0.275505	1.01453	1.0328	0.997587	0.282842	1.23317	0.970619	1.12897	0.094592	1.21619	1.07455	1.09162	0.473563	1.28992	0.965389	1.01617	0.389311	1.14875	0.980185	1.0438	0.232362	1.17475	1.0316	1.08977	0.177515	1.25166	1.0201	1.12414	0.237806	1.22638	0.973505	1.18311	0.723475	1.09053	0.939154	1.03716
CG11607	Homeodomain protein 2.0	0.733491	1.04555	0.92718	1.08645	0.672763	1.0667	0.908793	1.12159	0.56836	1.05917	0.930004	1.13537	0.067549	1.00998	1.03321	1.01861	0.172566	1.05325	1.0743	1.25263	0.185706	1.06895	1.0825	1.32398	0.288457	1.034	1.04169	1.29712	0.267946	1.01764	1.04995	1.22791	0.40809	0.878	0.73548	1.02154	0.176612	1.0895	1.00123	1.06726	0.184633	1.12007	1.00105	1.08853	0.0439545	1.12256	1.04042	1.09673
CG11619	CG11619	0.480523	1.08882	1.12582	0.940323	0.426024	1.10711	1.16001	0.939681	0.698555	1.05826	1.09182	0.927366	0.292943	1.01176	1.00909	0.998792	0.0530285	1.08533	1.26622	1.22417	0.12454	1.04507	1.23416	1.12016	0.475316	0.982128	1.20226	1.03841	0.233819	1.01575	1.19501	1.07941	0.10953	1.12828	1.29173	1.21864	0.793445	1.10091	1.03297	0.918916	0.29919	1.22042	1.10263	0.978926	0.2562	1.19601	1.08765	0.997537
CG11710	CG11710	0.874569	1.21202	1.05743	0.79695	0.26802	0.997467	0.913092	0.733721	0.113367	0.876637	0.89743	0.65758	0.321481	1.00774	0.998916	1.021	0.185356	0.952221	0.876341	0.647334	0.157196	0.909666	0.931122	0.715181	0.0263582	0.745035	0.765034	0.525508	0.0742514	0.894316	0.885357	0.7194	0.0918532	0.728772	0.603907	0.0905876	0.646704	1.07438	0.97083	0.847259	0.246767	1.01129	0.859624	0.701241	0.182449	0.951766	0.869013	0.639057
CG11847	Caliban	0.000510857	1.2712	1.20064	1.22867	8.35308e-05	1.34171	1.35544	1.42647	0.000591084	1.28917	1.351	1.41606	0.0676034	1.00628	1.01402	1.00548	0.347716	1.00181	1.0278	1.08784	0.0110558	1.2029	1.16406	1.16965	0.168233	1.14263	1.02993	1.07223	0.0571307	1.12826	1.06712	1.08891	0.00357364	0.640445	0.738696	0.730412	0.0099668	1.12194	1.09202	1.07146	0.000966612	1.29911	1.31541	1.21943	0.00277702	1.24107	1.35848	1.23942
CG11848	CG11848	0.0436678	1.05896	1.08533	1.1472	0.717837	0.941477	1.0075	1.11929	0.139807	0.859509	0.918322	0.980981	0.456016	1.00048	0.998984	1.02295	0.538022	1.06927	0.899571	0.897304	0.959184	1.0548	0.955585	0.983156	0.0447249	0.928099	0.861385	0.804024	0.438049	1.0318	0.924569	0.93441	0.210804	0.43264	0.507994	1.04144	0.0516432	1.04508	1.04791	1.10449	0.597839	0.966877	0.993903	1.14819	0.417069	0.871022	0.915495	1.04771
CG11859	CG11859	0.206207	1.00327	1.0636	1.10481	0.0282126	1.12136	1.15546	1.26731	0.0849975	1.11818	1.1	1.29142	0.885416	1.0092	0.994707	0.993476	0.649975	0.977245	0.951904	0.985776	0.437932	1.00674	1.06238	1.10648	0.316815	0.94119	0.803943	0.944902	0.987439	0.988622	0.986235	1.02212	0.476277	1.14865	0.478491	0.681551	0.400941	0.985333	1.06535	1.06608	0.0651542	1.08358	1.30848	1.24089	0.017745	1.13489	1.28611	1.27881
CG11870	CG11870	0.0855727	1.23465	1.05359	1.15283	0.0890877	1.24502	1.06917	1.11613	0.277295	1.11529	1.01916	1.04207	0.132458	0.988457	0.996256	0.988593	0.0199337	1.20244	1.17936	1.11483	0.243955	1.20136	1.15831	0.987764	0.228044	1.26583	1.17851	0.992049	0.197002	1.16749	1.12177	1.00964	0.160054	0.937289	0.889945	0.685152	0.27911	1.2684	0.98437	1.10702	0.30094	1.3512	0.989939	1.0999	0.443147	1.23372	0.971247	1.02964
CG11967	CG11967	0.00999666	1.18858	1.27651	1.16573	0.105739	1.18181	1.44565	1.13792	0.378965	0.991793	1.38222	1.03981	0.130011	1.00432	1.03142	1.01907	0.678942	0.955877	1.00137	0.978499	0.116271	1.03067	1.14594	1.10233	0.963265	0.920589	1.02214	1.0656	0.0437039	1.07077	1.10923	1.07273	0.260204	0.887485	0.773167	0.993813	0.00246869	1.14716	1.10229	1.13368	0.000244458	1.2248	1.22959	1.28923	0.0206916	1.08222	1.18545	1.17991
CG11987	tango	0.0669069	1.20005	1.26618	1.0676	0.0674616	1.15372	1.29231	1.11494	0.162331	1.10428	1.25034	1.09092	0.0450411	1.01842	1.01326	1.0311	0.347766	1.4449	1.28017	0.88297	0.12099	1.30796	1.36453	1.04203	0.423397	1.2228	1.34416	0.866356	0.253146	1.22722	1.24482	0.960482	0.104579	0.772548	0.77375	0.803268	0.0814086	1.13838	1.09239	1.11974	0.00229664	1.28938	1.35377	1.43458	0.00503878	1.33038	1.34929	1.41327
CG1213	CG1213	0.00917501	1.5107	1.29307	1.42965	0.0242507	1.56007	1.24263	1.41319	0.0440596	1.47702	1.15932	1.33156	0.0250949	1.01562	1.01023	1.01562	0.0589	1.19323	1.24201	1.08271	0.0106487	1.34394	1.25975	1.187	0.000163652	1.47539	1.44314	1.38162	0.0225792	1.28692	1.2153	1.12824	0.00216977	2.55264	1.99237	2.18892	0.000941222	1.33674	1.25024	1.23713	0.000111824	1.53991	1.46387	1.42901	0.000901954	1.43225	1.42506	1.37617
CG1236	CG1236	0.0839173	1.58323	1.76916	1.1902	0.0537857	1.58349	1.80662	1.26507	0.0504097	1.50817	1.65189	1.20215	0.0408759	1.01561	1.03837	1.02388	0.105061	1.39348	1.36831	1.06843	0.0658077	1.44637	1.57694	1.17589	0.0559086	1.57731	1.65924	1.22889	0.060728	1.37312	1.41739	1.12571	0.277927	1.7001	1.52404	0.906497	0.0584638	1.44436	1.5334	1.15911	0.0551226	1.86848	2.04671	1.34226	0.0590196	1.78166	1.85853	1.25325
CG1242	Heat shock protein 83	0.0925434	0.812431	0.572732	0.86612	0.0133887	0.598327	0.394169	0.591586	0.00795955	0.427918	0.333432	0.430802	0.162059	1.11295	1.00574	1.0943	0.051699	0.388528	0.475761	0.604218	0.000246367	0.560428	0.541549	0.652843	0.0261774	0.36314	0.349487	0.519395	0.0137259	0.551858	0.557072	0.653809	0.885363	1.37078	1.1364	0.31702	0.0135399	0.723665	0.676787	0.787566	0.00400652	0.48277	0.425644	0.507039	0.00405028	0.379408	0.356995	0.406395
CG1418	CG1418	0.000526566	1.36049	1.47393	1.50724	0.00503662	1.35371	1.38075	1.57571	0.0208273	1.31596	1.20994	1.46521	0.708093	1.00196	1.01727	0.991398	0.0256942	1.21929	1.21688	1.42553	0.00681093	1.25673	1.303	1.4371	0.0496148	1.29466	1.21744	1.56889	0.0300585	1.16873	1.19516	1.35463	0.608436	1.34242	0.74256	1.27587	0.00254995	1.18362	1.26465	1.29026	0.00333703	1.37182	1.37824	1.55243	0.0209535	1.31276	1.21402	1.4616
CG1472	sec24	0.257902	1.05543	1.02909	1.02244	0.157505	1.18034	1.14169	1.01854	0.266805	1.19029	1.17553	0.979552	0.00280168	0.977145	0.97059	0.981077	0.455842	1.14459	0.942144	1.09062	0.121824	1.20325	1.02372	1.21714	0.176781	1.27607	0.996955	1.27405	0.275494	1.15654	0.973755	1.13497	0.163698	1.68971	1.18194	1.17649	0.701444	0.99587	0.983795	0.995798	0.828695	1.06771	1.00779	0.959414	0.987982	1.0831	1.02453	0.896152
CG15255	CG15255	0.0780852	1.14529	1.38452	1.54231	0.122917	1.15361	1.35031	1.71398	0.184103	1.1041	1.26974	1.74021	0.582111	1.01043	1.00738	1.00024	0.125011	1.0372	1.30548	1.21774	0.0843781	1.08967	1.26499	1.37947	0.119754	1.04728	1.40432	1.39712	0.0942796	1.05344	1.18528	1.27339	0.992105	0.974859	0.868919	1.16062	0.0346667	1.0653	1.15578	1.18237	0.0659535	1.17694	1.27183	1.52275	0.0813259	1.16387	1.27993	1.55856
CG15455	CG42267	0.0467488	1.21242	1.20961	1.0714	0.490734	1.22329	1.09295	0.913856	0.771747	1.11174	0.949616	0.862237	0.545354	0.9644	0.986167	1.0161	0.0239925	1.19673	1.09612	1.1553	0.232878	1.12833	0.987465	1.09677	0.911465	1.03283	0.91716	1.03267	0.436261	1.07272	0.973668	1.04667	0.150985	0.83178	0.587474	0.859305	0.0140561	1.1186	1.12941	1.06393	0.0248467	1.2753	1.20081	1.11786	0.0940156	1.20211	1.0655	1.08006
CG15739	CG15739	0.661995	0.83936	1.24662	1.10764	0.682516	0.852995	1.04933	0.983208	0.214878	0.809696	0.950542	0.9295	0.886643	1.01402	0.999828	0.980734	0.157286	1.03564	1.39395	1.21893	0.00816539	1.15703	1.24357	1.20113	0.484141	0.892616	1.18857	1.21542	0.102298	1.0526	1.23424	1.13332	0.791431	0.177239	1.14446	1.34236	0.43902	0.910148	1.26921	1.12426	0.300083	0.922148	1.39238	1.26931	0.521045	0.872785	1.22611	1.17599
CG15814	CG15814	9.10389e-05	1.50858	1.48758	1.49427	0.00439599	1.60198	1.58383	1.38357	0.0350054	1.61116	1.5438	1.2617	0.142116	1.03149	1.04145	1.00337	0.00903524	1.44158	1.27912	1.25151	0.00829916	1.57212	1.49696	1.3046	0.0580921	1.85136	1.66777	1.26021	0.0102715	1.48319	1.39086	1.24404	0.266654	2.75717	2.16782	0.768042	6.36368e-06	1.429	1.41374	1.39363	0.00475029	1.99079	1.99739	1.67121	0.0165738	1.9774	1.83796	1.49606
CG16817	CG16817	0.256826	1.03867	1.02336	1.1851	0.874578	0.853957	0.908406	1.18008	0.552218	0.744061	0.807221	1.16395	0.739317	0.980998	1.00548	1.00263	0.482414	0.985044	1.00543	0.897037	0.194746	0.935638	0.931775	0.93036	0.00716772	0.852124	0.73897	0.762467	0.0757183	0.905459	0.924762	0.877183	0.00350764	0.39928	0.560959	0.525789	0.860226	0.929867	0.935926	1.09949	0.658731	0.825033	0.874993	1.14111	0.508904	0.739896	0.783106	1.15406
CG16983	skpA	0.332104	0.975028	1.08821	1.30759	0.91936	0.878086	0.99616	1.15605	0.566244	0.826658	0.951297	1.06229	0.766674	1.01293	0.971902	1.03415	0.860641	0.949658	1.13251	0.96081	0.682717	0.879907	0.964511	1.06896	0.00871743	0.774092	0.825726	0.74658	0.304698	0.84567	0.978773	0.973644	0.231349	0.57424	0.9032	0.783892	0.272924	1.00801	1.06526	1.24706	0.349272	0.961171	1.11214	1.43267	0.380687	0.94748	1.10183	1.39633
CG31660	CG31660	0.0878243	1.29575	1.07294	1.16382	0.0277386	1.28206	1.15368	1.13578	0.0651131	1.28499	1.17983	1.08864	0.0556757	1.07157	1.02317	1.05711	0.135982	1.03662	1.25829	1.37329	0.00431275	1.24562	1.3077	1.39312	0.213836	1.0125	1.18133	1.27061	0.033407	1.11206	1.27141	1.30181	0.998354	1.20232	0.73867	1.05798	0.0707545	1.277	1.11094	1.11004	0.0592362	1.58491	1.31502	1.22134	0.0886887	1.64384	1.36489	1.18192
CG31872	CG31872	0.0672566	1.27442	1.08544	1.15993	0.078425	1.33958	1.0762	1.25152	0.0695906	1.34309	1.08336	1.26493	0.656111	1.00026	1.0036	1.00519	0.342345	1.5364	1.01434	1.06435	0.273495	1.53052	1.10531	1.0446	0.597153	1.45967	0.990216	0.885347	0.477889	1.40841	0.975718	0.98736	0.282816	2.03949	0.792727	1.85419	0.0953999	1.20992	1.05287	1.10427	0.130944	1.40113	1.04	1.29782	0.11407	1.4496	1.05872	1.35263
CG33173	CG33173	0.0205805	1.41147	1.21781	1.42275	0.0230854	1.32109	1.28261	1.54599	0.0541529	1.17447	1.26061	1.47967	0.975415	0.990639	1.01002	0.998397	0.103262	1.27381	1.11146	1.09141	0.00277159	1.37248	1.25485	1.26239	0.00903998	1.49375	1.3412	1.28067	0.0109216	1.26054	1.16784	1.22862	0.0960854	1.17293	1.54737	1.81718	0.0831099	1.26444	1.09004	1.11913	0.0604682	1.37157	1.12227	1.2223	0.024426	1.19665	1.08338	1.14777
CG3422	Proteasome 28kD subunit 1	0.196704	0.985665	0.894645	0.776634	0.191018	0.983895	0.827291	0.658317	0.177762	0.987751	0.757496	0.609964	0.562129	1.01363	0.987896	1.02073	0.454106	1.1294	0.745162	0.783411	0.572821	1.19527	0.771381	0.732526	0.561825	1.27296	0.674968	0.611818	0.635454	1.19016	0.812703	0.773743	0.684565	1.70602	0.454738	0.157801	0.0038631	0.893602	0.891408	0.836694	0.123927	0.93835	0.838609	0.67857	0.0890944	0.916041	0.727824	0.614836
CG3664	Rab-protein 5	0.00336519	0.453131	0.643096	0.613028	6.17738e-05	0.276596	0.42961	0.348408	1.76292e-05	0.262963	0.394849	0.307087	0.237428	1.01265	1.01837	1.01046	0.000104337	0.153088	0.287434	0.336652	1.52981e-05	0.188043	0.259928	0.323789	2.7966e-05	0.112365	0.20921	0.273139	8.21663e-05	0.203085	0.289228	0.359369	0.000474303	0	0.0159391	0.0318249	0.873634	0.748011	1.09204	1.09466	0.859963	0.572893	1.25458	1.04652	0.669876	0.525979	1.20264	0.965323
CG3821	Aspartyl-tRNA synthetase	0.0845158	1.14694	1.03605	1.09217	0.17821	1.14752	0.999359	1.15125	0.288915	1.08776	0.981856	1.18087	0.63055	1.00579	0.993947	1.00872	0.315537	1.15606	1.06081	1.02237	0.225426	1.21937	1.06497	1.05117	0.312896	1.29321	1.01812	1.07645	0.264112	1.18552	1.04116	1.04403	0.280722	1.07714	1.19922	2.00609	0.158443	1.12329	1.07766	1.0081	0.0591405	1.23395	1.19868	1.06508	0.0437201	1.15454	1.16907	1.06627
CG3847	CG3847	0.949832	0.91766	1.08896	0.981506	0.0528911	0.854447	0.927784	0.863286	0.0122463	0.834593	0.864958	0.791986	0.0797694	0.983759	0.984462	0.995341	0.0783948	0.907812	0.868296	0.769855	0.0720053	0.912554	0.886419	0.834642	0.188467	0.9425	0.887469	0.788665	0.110858	0.922022	0.913443	0.868098	0.328483	1.32576	0.969174	1.21595	0.802505	0.926591	1.09681	0.924229	0.44196	0.852739	1.07555	0.833678	0.125701	0.811739	0.969253	0.749668
CG3998	Zinc finger protein 30C	0.031666	1.3755	1.19751	1.20901	0.0123757	1.36854	1.18717	1.28724	0.01096	1.22935	1.14894	1.29753	0.562485	1.01262	0.976964	0.988171	0.000979628	1.36303	1.36282	1.32064	0.00031669	1.44828	1.34014	1.34693	0.000312243	1.58449	1.48773	1.47575	0.00055389	1.36118	1.28933	1.27064	2.97491e-05	1.9277	1.75211	1.85331	0.0408736	1.1816	1.08464	1.09261	0.0193892	1.42143	1.20841	1.25768	0.0192249	1.28755	1.18612	1.29099
CG5970	CG5970	0.00732182	1.31103	1.55584	1.49612	0.138914	1.05757	1.57597	1.40548	0.374061	0.868066	1.41899	1.2765	0.139095	0.966431	0.997596	0.968199	0.00234713	1.54872	1.39892	1.36229	0.057094	1.08101	1.25015	1.29267	0.0999515	1.08817	1.26885	1.44354	0.012858	1.12783	1.20783	1.26277	0.32632	0.692354	2.24891	1.86364	0.0352521	1.10625	1.2741	1.28067	0.267403	0.943663	1.27953	1.31263	0.578171	0.846164	1.18946	1.21133
CG6262	CG6262	0.0388821	1.399	1.90452	1.81891	0.0295735	1.39166	1.82817	1.77223	0.0338157	1.29312	1.6583	1.62733	0.770027	1.01619	0.988916	1.00336	7.49213e-05	1.82607	1.8046	1.65054	2.96592e-05	1.5712	1.70498	1.66094	0.00134839	1.65625	1.9817	1.90551	5.31032e-05	1.46985	1.57769	1.54087	7.88468e-05	2.31315	2.23732	2.24006	0.00307804	1.33045	1.4841	1.3953	0.000236865	1.45328	1.60115	1.54242	1.11796e-05	1.44653	1.51198	1.45354
CG6386	ballchen	0.0792629	1.7054	1.20057	1.68986	0.0986124	1.67194	1.16728	1.77852	0.155389	1.4579	1.05927	1.6881	0.322595	1.00429	1.01199	0.999352	0.0114871	1.27788	1.24192	1.41949	0.00616992	1.34267	1.29804	1.5076	0.00613885	1.56148	1.4255	1.75895	0.00923967	1.28465	1.22964	1.41811	0.0958723	1.36004	1.42856	1.28172	0.00184213	1.18524	1.14597	1.19964	0.0208168	1.25716	1.17027	1.37982	0.104999	1.16847	1.10005	1.38069
CG6392	CENP-meta	8.32132e-05	1.7704	1.8651	1.94765	0.00195341	1.9105	2.13248	2.17851	0.00748948	1.68609	2.05391	1.91245	0.548278	1.00996	1.0209	0.989531	0.00420191	1.5195	1.72317	1.8103	3.65422e-05	1.62288	1.72959	1.77098	0.00338566	1.89706	2.20755	2.05029	1.06564e-05	1.53903	1.56472	1.61224	0.0150005	3.1832	2.87923	2.09684	0.00475012	1.16328	1.21717	1.2836	0.00202731	1.25408	1.40531	1.34339	0.0290585	1.17678	1.41481	1.27394
CG6654	CG6654	0.0155358	1.39933	1.2443	1.21497	0.0129021	1.43944	1.29117	1.22772	0.0334411	1.4263	1.2495	1.19323	0.487398	1.01239	0.984932	0.970891	0.510629	1.04262	1.2686	0.94536	0.19322	1.21161	1.25111	0.991736	0.185746	1.2581	1.42015	1.01191	0.292727	1.13448	1.20482	0.968789	0.0149971	2.02354	1.74783	1.67151	0.023952	1.19342	1.17722	1.0853	0.0243616	1.38279	1.4362	1.18442	0.0602528	1.33553	1.41074	1.12576
CG6657	vegetable	0.0428036	1.39038	1.21848	1.19603	0.0168188	1.42685	1.24371	1.27198	0.00816313	1.32309	1.17518	1.28784	0.888984	0.992345	1.00445	1.00134	0.0584237	1.38125	1.21846	1.12468	0.100832	1.39678	1.25958	1.07342	0.190645	1.53802	1.20328	1.05927	0.121423	1.32566	1.22913	1.04227	0.153971	2.15127	1.34807	1.27601	0.168443	1.31568	1.13502	1.04291	0.103676	1.61127	1.27456	1.18193	0.0491632	1.49125	1.25987	1.20303
CG6678	CG6678	0.150282	1.11835	1.08888	1.05427	0.182181	1.12021	1.1162	1.03314	0.287753	1.08904	1.10297	1.00832	0.233972	1.01744	1.02492	0.99778	0.899038	1.02463	0.865928	1.07069	0.162159	1.13453	1.0447	1.13126	0.945327	1.0911	0.858357	1.02761	0.49262	1.06942	0.990928	1.08055	0.344328	1.06149	0.576893	0.713292	0.324533	1.05739	1.03786	1.03812	0.00987144	1.26422	1.24746	1.16412	0.0125731	1.3001	1.31218	1.15655
CG7538	Minichromosome maintenance 2	0.532962	1.41589	1.42095	0.700217	0.478868	1.58363	1.58234	0.644594	0.516244	1.6143	1.54785	0.603542	0.0196661	1.03509	1.01753	1.0228	0.0961396	1.49272	1.57395	1.09724	0.154982	1.60993	1.66866	1.02927	0.155966	2.01495	2.23083	1.07162	0.141947	1.48296	1.54542	1.03796	0.526149	2.13177	2.29996	0.150284	0.654841	1.20528	1.18718	0.811642	0.586515	1.63737	1.50605	0.53164	0.615849	1.68056	1.52369	0.469974
CG7589	CG7589	0.0595289	1.58139	1.33653	1.89957	0.0649132	1.62578	1.40895	2.0884	0.0708548	1.49888	1.30809	1.88892	0.484332	0.998437	0.995498	0.998898	0.00284697	1.27328	1.18742	1.30883	0.0405116	1.36353	1.26073	1.5714	0.0612568	1.51781	1.23969	1.68989	0.0309318	1.27795	1.21182	1.432	0.119552	1.9835	1.28413	2.59053	0.0942939	1.43026	1.2196	1.75991	0.0964501	1.82298	1.46466	2.56282	0.0964483	1.66373	1.39919	2.31297
CG7779	Cyclic-nucleotide-gated ion channel protein	0.09839	1.407	1.12594	1.19889	0.104946	1.38401	1.08087	1.24605	0.100444	1.28316	1.05835	1.18038	0.424567	1.03168	1.00297	0.997203	0.307523	1.24607	1.01681	1.0383	0.651018	1.34128	0.868613	1.01396	0.473678	1.64458	0.900697	1.0522	0.692003	1.27407	0.886729	1.00053	0.725856	1.30161	0.854868	1.03088	0.10725	1.25884	1.0504	1.14901	0.0847724	1.47213	1.10965	1.37141	0.0712485	1.38538	1.10025	1.32024
CG7846	Actin-related protein 8	0.0852474	1.43466	1.09032	1.34934	0.0964821	1.61999	1.12542	1.50566	0.112054	1.52972	1.07805	1.46945	0.655686	1.0182	0.993873	0.999995	0.128862	1.28039	1.02988	1.31288	0.0928039	1.42949	1.0876	1.42951	0.085307	1.64991	1.14708	1.62592	0.116172	1.33714	1.0432	1.33505	0.00338616	2.20328	1.77405	1.82711	0.242201	1.18345	1.00254	1.07244	0.272731	1.43499	0.965156	1.20307	0.295051	1.38096	0.955117	1.17945
CG7996	snake	0.0820631	1.49885	1.40412	1.1257	0.10435	1.56181	1.47864	1.10342	0.129601	1.44852	1.39249	1.04947	0.858039	1.01244	1.00296	0.989331	0.0267851	1.17387	1.19795	1.1243	0.0499156	1.45475	1.30409	1.15698	0.0603766	1.57238	1.38586	1.17477	0.0382594	1.32773	1.22321	1.12293	0.0984222	1.98462	1.82911	1.16217	0.0522309	1.28782	1.20231	1.0908	0.11439	1.7363	1.41107	1.15335	0.0899337	1.54729	1.36666	1.12208
CG8152	CG8152	0.171048	1.35532	1.06023	1.1694	0.906998	1.43366	0.19401	1.21686	0.820669	1.3654	0.14436	1.18904	0.564312	0.965458	1.0241	0.969376	0.455449	0.797709	7.5427	0.835932	0.420778	1.03249	23.0345	1.03903	0.418933	1.15877	37.4599	1.07639	0.41939	1.02292	8.62599	1.0203	0.438458	1.01641	14.3349	0.625344	0.949466	1.19528	0.747391	1.02702	0.622267	1.19592	0.146602	1.07433	0.624751	1.18372	0.130118	1.09822
CG8277	eIF4E-5	0.0432079	1.25776	1.29571	1.16132	0.00561207	1.43313	1.44931	1.27047	0.00327866	1.34576	1.4549	1.27907	0.00132869	0.963495	0.962008	0.974129	0.120463	0.798938	0.917251	0.673908	0.882777	1.00947	1.11743	0.9181	0.606342	1.01858	1.17432	0.992166	0.83121	0.993484	1.11588	0.946805	0.335964	0.553924	0.453449	0.548851	0.688831	1.08701	1.04748	0.947763	0.119073	1.22352	1.15323	1.03691	0.0936794	1.25739	1.19333	1.04669
CG8282	Snx6	0.12631	1.15028	1.10111	1.20875	0.138798	1.26379	1.0731	1.23768	0.268603	1.18186	1.02217	1.18038	0.0328202	0.97548	0.951389	0.957002	0.0553886	0.705099	0.572268	0.807922	0.223818	0.9321	0.719666	0.929129	0.387962	0.947144	0.701956	0.985543	0.249425	0.905244	0.721887	0.968813	0.136458	0.765425	0.275978	0.387252	0.830307	1.02725	0.985738	1.0428	0.972589	1.02825	0.928654	1.03152	0.830429	1.00904	0.862192	1.05738
CG8384	groucho	0.423817	0.930313	1.15283	1.24012	0.300768	0.957071	1.19626	1.30082	0.552735	0.876874	1.18116	1.18565	0.0247448	0.942125	0.971079	0.968847	0.382907	0.995186	0.918553	0.704627	0.666259	1.0546	0.98248	0.810024	0.911323	1.15182	0.999104	0.794832	0.962652	1.09546	1.008	0.881333	0.0273418	0.296892	0.206085	0.665025	0.985333	0.942758	1.0227	1.03122	0.387228	0.854242	0.938097	0.953791	0.313947	0.873496	0.958221	0.905358
CG8443	CG8443	0.0270724	1.51127	1.25718	1.3297	0.0398545	1.60335	1.24841	1.4457	0.0304255	1.54	1.26423	1.39094	0.0901718	0.963073	0.974367	0.990846	0.430695	0.850476	0.859066	1.02263	0.133894	1.22526	1.02443	1.25288	0.00450023	1.35315	1.29267	1.42085	0.119072	1.1544	1.04479	1.19416	0.0381504	0.589439	0.598528	0.789533	0.10974	1.22898	1.0823	1.14683	0.300225	1.26267	1.02508	1.1219	0.208988	1.26084	1.03725	1.15739
CG8492	CG8492	0.568921	1.26305	0.176959	0.905622	0.646435	1.40125	0.13596	0.86634	0.538913	1.29636	0.132516	0.818016	0.229003	0.946986	0.820574	0.982433	0.130774	0.842184	0.71732	0.311769	0.652921	1.00563	2.69303	0.384919	0.432227	1.02593	40.8822	0.318273	0.564607	1.02212	3.49137	0.416729	0.445374	0.936551	17.4422	0.426504	0.369098	1.07728	0.156933	0.820072	0.255917	1.02666	0.105652	0.623078	0.23112	1.00235	0.106119	0.58947
CG8542	Heat shock protein cognate 5	0.00108689	1.49699	1.56795	1.38901	0.0161863	1.70929	1.85327	1.45828	0.0193123	1.6392	1.70277	1.34863	0.00474857	0.973456	0.967819	0.981714	0.0162928	1.17668	1.33657	1.28297	0.0134063	1.29746	1.58986	1.51038	0.000604959	1.63405	1.91674	1.80507	0.00854864	1.28192	1.52338	1.43891	0.177846	1.04038	2.50309	2.92575	0.0014514	1.24018	1.34965	1.29579	0.00991663	1.3102	1.58512	1.39991	0.00596369	1.35835	1.58408	1.37424
CG8581	frazzled	0.876044	1.37598	1.01877	0.709904	0.584798	1.54066	1.14217	0.758194	0.583137	1.48712	1.09385	0.805728	0.00417158	0.963343	0.977931	0.968357	0.0969855	0.894682	0.553323	0.751057	0.548039	1.07994	0.81521	0.911289	0.617678	1.19291	0.750111	0.780231	0.341093	1.05045	0.781191	0.844189	0.831567	1.04739	0.853418	0.990297	0.732876	1.31566	1.12871	0.754203	0.410359	1.58609	1.41433	0.769959	0.351222	1.63539	1.38841	0.833334
CG8582	Sh3beta	0.00242978	1.58498	1.45065	1.72697	0.0315267	1.50714	1.36681	1.82381	0.0650208	1.3223	1.20396	1.60263	0.000117912	0.944492	0.939782	0.935299	0.230488	0.684911	0.97741	0.883105	0.699227	0.869136	1.09569	1.1706	0.268892	0.947823	1.26369	1.33009	0.756456	0.904705	1.07343	1.10471	0.73851	1.12145	0.449738	1.13321	0.00230047	1.38528	1.3022	1.45445	0.0334169	1.2653	1.36636	1.63091	0.0670108	1.13903	1.34621	1.51803
CG8611	CG8611	0.0255907	1.17883	1.0867	1.12629	0.266369	1.05658	1.08028	1.07206	0.816964	0.971668	0.965501	1.0198	0.00228868	0.970072	0.979261	0.967058	0.0493506	0.834955	0.648678	0.78851	0.124299	0.962603	0.812219	0.846337	0.748514	1.21259	0.684133	0.917556	0.263631	0.996349	0.828653	0.885537	0.00647612	0.281737	0.214389	0.532686	0.432525	1.02574	1.01527	1.0421	0.337544	0.993025	1.0568	1.17286	0.784864	0.929102	0.97356	1.1764
CG10149	Proteasome p44.5 subunit	0.00251797	0.622114	0.649286	0.681248	0.00329283	0.473404	0.624101	0.602265	0.00389327	0.420034	0.539784	0.65494	0.76588	1.02357	0.978275	1.01388	0.815172	1.28678	0.777917	0.797244	0.464448	1.16247	0.775053	0.624093	0.571965	1.30181	0.608835	0.61213	0.37922	1.08542	0.824941	0.700532	0.525389	3.59888	0.302808	1.32944	0.00189185	0.633268	0.598115	0.661371	0.00096367	0.345173	0.365733	0.488857	0.00101498	0.31654	0.331203	0.526098
CG1017	CG1017	0.000252764	1.38652	1.30198	1.31552	0.00182157	1.33181	1.35478	1.48579	0.0116383	1.26261	1.3015	1.47327	0.0560899	0.976971	0.98755	0.971171	0.0509499	1.38867	1.14539	1.4849	0.0263745	1.31862	1.17225	1.42954	0.00592596	1.71468	1.44511	1.75863	0.00948577	1.26561	1.18501	1.34363	0.070819	1.84948	1.23397	1.99334	0.0131845	1.40601	1.27398	1.24471	0.000144775	1.45911	1.35717	1.44398	0.000495377	1.40734	1.35257	1.47795
CG1021	CG1021	0.031424	1.15821	1.18054	1.12152	0.383459	0.91673	0.999915	0.8847	0.0466561	0.854108	0.895719	0.772327	0.0562789	0.964953	0.942678	0.977237	0.0317656	0.673589	0.832227	0.604878	0.0814475	0.761851	0.918778	0.644261	0.933536	0.961637	1.18664	0.814973	0.113468	0.770562	0.955569	0.684808	0.103347	0.802442	0.574521	0.142279	0.546847	1.03558	1.02418	1.05249	0.0582696	0.780748	0.805234	0.818951	0.0162237	0.731187	0.753626	0.7538
CG1030	Sex combs reduced	0.0855854	1.2119	1.47923	1.17779	0.123628	1.22603	1.69151	1.23727	0.102017	1.24951	1.68973	1.255	0.0600669	0.987442	0.966405	0.957246	0.00524451	0.713098	0.74636	0.704988	0.469191	0.790457	0.961951	1.04135	0.376879	0.932921	1.20164	1.22233	0.303682	0.802882	0.913314	1.0162	0.742446	0.912861	1.28104	0.521528	0.542579	1.05881	1.11614	0.945786	0.658105	0.910549	1.13846	0.766182	0.709683	0.91058	1.16913	0.746099
CG10370	Tat-binding protein-1	0.0492764	0.905669	0.88932	0.96564	0.0350633	0.896508	0.78846	0.892987	0.0244118	0.894716	0.759752	0.806559	0.210124	0.990874	0.991755	0.958097	0.123741	0.794308	0.444384	0.839204	0.255794	0.952581	0.575122	0.913828	0.358564	0.983754	0.491042	0.95684	0.223551	0.938518	0.59283	0.905406	0.0161289	0.346317	0.161432	0.61731	0.0197384	0.73097	0.73716	0.876108	0.00958029	0.504261	0.580766	0.744122	0.00148989	0.503228	0.549179	0.677659
CG10484	Diphenol oxidase A2	0.311386	0.969021	0.822544	0.952838	0.0313294	0.893316	0.728871	0.788952	0.00776198	0.852627	0.72948	0.743838	0.632725	1.00609	0.981986	0.997035	0.0326148	0.754594	0.496462	0.450345	0.0195291	0.774701	0.577483	0.599348	0.0377412	0.863262	0.656257	0.604991	0.0403734	0.825907	0.624206	0.582303	0.00795743	0.540625	0.138038	0.204066	0.135619	0.921326	0.698535	0.889332	0.100342	0.90335	0.483524	0.659451	0.082846	0.882877	0.466397	0.634456
CG10504	Integrin linked kinase	0.0005316	1.41013	1.41402	1.42823	3.0205e-05	1.61674	1.53072	1.58321	0.000387183	1.48875	1.3629	1.49501	0.192503	1.00062	0.981685	0.984071	0.208699	0.85227	0.81744	0.901645	0.431243	1.17127	1.00255	1.0551	0.254419	1.17593	1.04438	1.25924	0.672485	1.04334	1.01455	1.03418	0.832591	0.468602	0.907297	1.40816	0.0209234	1.19486	1.28535	1.14699	0.0199117	1.25074	1.52131	1.31818	0.00641503	1.2333	1.4105	1.29655
CG1057	Mediator complex subunit 31	0.0261647	1.08287	1.17989	1.16563	0.551548	0.819077	1.04939	0.962428	0.0574249	0.649461	0.892101	0.775697	0.236874	1.02214	0.996952	1.02949	0.214116	1.00689	0.795316	0.678738	0.108947	0.814385	0.943084	0.694801	0.538539	0.922424	1.07761	0.733053	0.232716	0.916824	0.965821	0.69494	0.00817485	0.182622	0.322562	0.483831	0.489817	0.954344	1.06498	1.12949	0.136851	0.62708	0.820263	0.936893	0.0786614	0.538312	0.737062	0.878927
CG10778	CG10778	0.0476909	0.839063	0.798928	0.937639	0.00581104	0.802312	0.725699	0.842928	0.00467764	0.827276	0.711619	0.772118	0.766669	1.02969	0.966293	0.983681	0.0171048	0.482391	0.550961	0.767877	0.0297185	0.623474	0.631433	0.852026	0.106096	0.524439	0.583008	0.93133	0.066856	0.608621	0.689862	0.901537	0.0336455	0.353859	0.20404	0.707963	0.302192	0.860532	0.889411	1.0274	0.0456922	0.738249	0.648931	0.887133	0.0255951	0.709741	0.591287	0.832268
CG10805	lethal (2) k09022	0.0200924	1.18697	1.13597	1.20267	0.0521943	1.08174	1.17276	1.25644	0.105197	1.04536	1.15621	1.23548	0.737572	0.98633	1.02078	1.00663	0.13683	0.911302	0.818518	0.955571	0.67903	1.01477	0.938507	1.13612	0.127137	1.18081	1.03121	1.14058	0.964491	1.03979	0.897227	1.05471	0.149091	0.780258	0.836013	0.858107	0.199525	1.03201	1.08365	1.17445	0.23716	0.985153	1.22729	1.26903	0.202493	0.989667	1.27151	1.31471
CG1088	Vacuolar H[+]-ATPase 26kD E subunit	0.376345	1.17913	1.34736	0.909271	0.335208	1.22976	1.46174	0.912211	0.362192	1.14543	1.32986	0.935853	0.0316156	0.965073	0.948118	0.977866	0.0953189	0.707769	0.881911	0.542575	0.887369	0.898926	1.1769	0.868121	0.38913	1.1522	1.55796	0.925614	0.762661	0.891384	1.13021	0.87766	0.0848154	0.511822	0.782807	0.141595	0.369183	0.95225	1.01418	0.838324	0.362389	0.884429	1.04254	0.682294	0.243339	0.839296	0.995469	0.616304
CG10910	CG10910	0.00153846	0.750227	0.836051	0.778218	0.00758961	0.667054	0.821024	0.687642	0.00323249	0.629209	0.772033	0.640096	0.0940758	0.99236	0.965893	0.979651	0.0349304	0.55497	0.603089	0.840386	0.0714596	0.66508	0.653995	0.909321	0.0844721	0.692738	0.698074	0.93746	0.139425	0.697205	0.690906	0.974935	0.00227742	0.321521	0.206836	0.467296	0.000313848	0.784765	0.791673	0.78632	0.000260221	0.636815	0.646518	0.583171	0.000254528	0.57999	0.587461	0.535361
CG10938	Proteasome alpha subunit	0.635658	0.994434	1.05583	0.824914	0.187787	0.907907	0.937908	0.667091	0.130399	0.877473	0.88678	0.60874	0.751534	0.998955	0.988769	1.00427	0.0058853	0.561509	0.689834	0.526653	0.0106902	0.65	0.760907	0.546217	0.0821299	0.639311	0.829925	0.5699	0.016026	0.676013	0.800033	0.571305	0.00104595	0.170575	0.146361	0.142046	0.0134558	0.905438	0.865971	0.810447	0.0213885	0.779218	0.719481	0.547372	0.0341546	0.759529	0.689913	0.470472
CG1100	Rpn5	0.543389	0.719271	0.999052	1.04611	0.173912	0.602322	0.807961	0.96484	0.142662	0.681366	0.757137	0.975292	0.298864	0.966304	1.00484	0.973917	0.00270211	0.470157	0.594594	0.648406	0.0232386	0.612146	0.687911	0.808722	0.133633	0.366713	0.707641	0.885014	0.0420978	0.552584	0.673765	0.810249	0.0143705	0.332152	0.44074	0.4531	0.0636282	0.774667	0.887969	0.874437	0.00438862	0.430699	0.602463	0.607756	0.00152525	0.426215	0.524902	0.594224
CG1105	CG1105	0.316127	0.827685	0.962988	0.939498	0.0481653	0.756471	0.821065	0.830436	0.0382762	0.802833	0.814401	0.836783	0.177774	1.00787	1.00264	1.01887	0.0978164	0.889059	0.558474	0.780781	0.0935584	0.89651	0.506633	0.695274	0.190719	0.887262	0.457352	0.836602	0.126959	0.932095	0.54414	0.743594	0.00613911	0.236364	0.353456	0.480116	0.17879	0.791798	0.910622	0.904005	0.0207631	0.584968	0.597067	0.743047	0.0153159	0.590144	0.591995	0.73641
CG1106	Gelsolin	0.0124084	1.12117	1.18545	1.1093	0.189395	1.13731	1.27086	1.01841	0.238167	1.13812	1.31099	1.00526	0.0405179	0.979578	0.989109	0.987137	0.968884	1.07881	0.933119	0.996918	0.83732	1.05787	1.01572	0.96998	0.140562	1.27664	1.10689	1.12463	0.578525	1.08894	1.04234	0.978054	0.837802	0.598364	1.37913	1.20081	0.191271	1.04763	1.0424	1.05647	0.943314	1.00529	1.01642	0.962646	0.738141	0.98487	0.997192	0.939403
CG1108	alpha-Esterase-6	0.0349152	1.26823	1.1086	1.16495	0.00218787	1.37752	1.33621	1.24905	0.0159702	1.40384	1.47266	1.21533	0.510895	0.998179	1.00214	1.02612	0.598854	1.12856	1.01709	1.03365	0.107516	1.23136	1.13736	1.18716	0.487276	1.23169	1.00827	1.13328	0.16885	1.22152	1.08651	1.10553	0.998094	0.563015	1.12931	1.30554	0.379708	1.17553	1.02817	0.996842	0.339907	1.32069	1.14696	0.956796	0.292242	1.42288	1.28161	0.927651
CG11246	Rpb8	0.404756	1.235	1.27006	0.88448	0.428568	1.36883	1.41501	0.800982	0.437484	1.36828	1.47615	0.780927	0.293601	0.977446	0.995973	0.990567	0.138183	0.899098	0.920295	0.705113	0.981799	1.04054	1.15431	0.796546	0.622291	1.08107	1.30273	0.854364	0.786185	1.00731	1.08296	0.834502	0.36656	1.06124	0.838906	0.199399	0.553202	1.19993	1.27588	0.823347	0.698586	1.29647	1.42675	0.616371	0.705778	1.3058	1.43364	0.601198
CG11290	enoki mushroom	0.84186	1.196	1.01541	0.857601	0.586968	1.13515	0.942129	0.64191	0.499932	1.12492	0.910017	0.554934	0.240741	0.982232	0.99757	0.9864	0.0277648	0.759941	0.497409	0.390173	0.115254	0.939305	0.613044	0.521997	0.335822	1.09494	0.729721	0.526702	0.0722465	0.889788	0.619312	0.548708	0.0396023	0.438019	0.526112	0.360266	0.257307	1.03175	0.802307	0.827189	0.118221	0.932727	0.654733	0.499023	0.106277	0.898162	0.636368	0.419527
CG1142	CG1142	0.442033	1.03774	1.02258	1.02643	0.560225	0.904742	0.994301	1.00428	0.304029	0.913328	0.976637	0.952816	0.797827	1.01427	1.01156	0.983888	0.971284	1.05523	0.989673	0.950414	0.161331	1.08173	1.23474	1.04653	0.0210763	1.19217	1.1323	1.28737	0.124776	1.11092	1.17753	1.02649	0.893477	0.619442	1.32446	1.18242	0.0395493	1.15684	1.06047	1.17794	0.367437	1.07407	0.979353	1.31927	0.571624	1.04109	0.932543	1.22478
CG11505	CG11505	0.35245	1.42379	1.06798	0.991277	0.689833	1.50985	0.99756	0.795421	0.958735	1.35809	0.931813	0.673741	0.3324	0.980025	0.995692	0.997251	0.0214807	0.840066	0.652245	0.682656	0.608866	1.10081	0.817986	0.89386	0.864952	1.17725	0.693465	1.01734	0.586078	1.0931	0.824258	0.900663	0.467072	1.30544	0.247636	0.483145	0.591458	1.23911	1.00103	0.946036	0.91938	1.28296	0.975504	0.677278	0.765249	1.2466	0.971845	0.570266
CG11624	Ubiquitin-63E	0.000377069	2.89054	2.5896	2.5864	0.000349827	1.55175	1.43161	1.47935	0.36711	0.972629	0.914095	0.935786	0.0553477	1.02735	1.0761	1.08571	0.337164	1.13823	0.955652	1.32984	0.82481	0.961557	0.904263	1.08212	0.00184348	2.53852	2.12744	2.60937	0.177993	1.09359	1.04275	1.19891	0.982298	0.512867	0.283531	2.15799	0.800707	1.04838	1.11475	0.905468	0.0271635	0.676205	0.767609	0.53939	0.0104333	0.562942	0.641619	0.449451
CG1179	Lysozyme B	0.0135787	1.25715	1.43596	1.54256	0.0232996	1.29709	1.58333	1.71291	0.0360591	1.21819	1.48301	1.61366	0.0071693	0.97319	0.966116	0.966976	0.270929	0.664736	0.861606	1.01057	0.301892	0.973928	1.14172	1.30048	0.39566	0.898566	1.20851	1.4185	0.450927	0.934799	1.11356	1.21153	0.406239	1.163	1.36055	1.03413	0.136361	1.04792	1.32031	1.47847	0.238402	0.998239	1.41835	1.98232	0.288125	0.977321	1.29388	1.94625
CG11874	CG11874	0.00555416	1.25274	1.38576	1.45502	0.00206393	1.38663	1.5902	1.596	0.00108056	1.37043	1.54625	1.51487	0.0036933	0.968142	0.976992	0.964564	0.0393569	0.70831	0.682629	0.830794	0.722918	0.984442	0.947057	1.17644	0.825162	0.905242	0.915986	1.29676	0.789246	0.915829	0.888628	1.11524	0.43214	0.961742	0.585873	0.986898	0.609416	0.889953	1.20593	1.07728	0.509586	0.817547	1.5124	1.16066	0.477702	0.822497	1.50864	1.19791
CG11888	Rpn2	0.0225704	1.36924	1.16017	1.2581	0.00872766	1.41768	1.22041	1.30537	0.0133476	1.34364	1.23446	1.27952	0.195963	0.986669	0.986504	0.980917	0.00437199	0.638891	0.729896	0.729585	0.0759556	0.722861	0.863682	0.892132	0.208895	0.711135	0.844389	0.937509	0.0750518	0.727413	0.855515	0.896037	0.00597628	0.354064	0.498747	0.409435	0.497747	0.984249	0.982163	1.36033	0.644095	1.00834	0.841274	1.46874	0.707764	1.02523	0.819577	1.38796
CG11981	Prosbeta3	0.139954	1.0257	1.234	1.15834	0.216291	1.06389	1.36829	1.08184	0.66508	1.04283	1.32408	0.847375	0.628909	0.985702	0.983571	1.09374	0.185209	0.758742	0.945077	0.59839	0.245115	0.86594	0.963859	0.680201	0.414235	0.785213	1.08516	0.629036	0.255714	0.887132	0.927907	0.753833	0.0529335	0.331345	0.348524	0.626802	0.0984451	0.885601	0.907121	0.896655	0.0813608	0.821492	0.8831	0.821841	0.125001	0.802569	0.908563	0.862919
CG12000	Prosbeta4	0.00199756	1.39706	1.34616	1.26297	0.0224923	1.46529	1.27352	1.22342	0.0812166	1.46681	1.19161	1.16307	0.00620167	0.956035	0.940269	0.966155	0.714677	1.15465	0.979263	0.688294	0.918794	1.14106	0.98848	0.83938	0.964292	1.06962	1.16404	0.783914	0.618603	1.0824	0.963123	0.818254	0.160281	0.974985	0.37868	0.231609	0.398675	1.27339	1.02019	0.99213	0.95043	1.23375	0.872076	0.918408	0.973408	1.24951	0.837725	0.927191
CG1208	CG1208	0.03152	1.21603	1.11225	1.11064	0.00657694	1.28892	1.18532	1.18066	0.0145993	1.25672	1.16787	1.18441	0.728447	1.01727	0.97773	1.02307	0.880817	1.2307	1.06807	0.601343	0.923587	1.23594	1.06746	0.745515	0.333422	0.966873	0.950966	0.574863	0.973149	1.20728	1.06107	0.74782	0.436806	0.999576	0.989918	0.270007	0.0162529	1.36773	1.40845	1.18798	0.0482738	1.5041	1.68028	1.24236	0.0563171	1.54307	1.66045	1.2113
CG1212	p130CAS	0.0147963	1.17834	1.19221	1.3219	0.00823968	1.40162	1.23259	1.38875	0.0173307	1.51001	1.29518	1.29962	0.565668	1.00016	1.03193	0.993183	0.139335	1.3363	1.03135	1.23978	0.00583674	1.25788	1.2019	1.22315	0.0954059	1.14038	1.14189	1.15367	0.0238289	1.17509	1.10156	1.18405	0.966052	0.950261	0.654391	1.36268	0.0536406	1.10493	1.21849	1.31568	0.011582	1.18846	1.34096	1.318	0.00144368	1.26158	1.37356	1.34636
CG1216	mrityu	0.301917	1.13432	1.0522	1.0355	0.762612	1.09958	1.03314	0.938246	0.888232	1.09666	0.959416	0.910587	0.322146	0.98448	0.989785	0.994373	0.868395	0.969203	1.04738	0.90741	0.826491	1.03407	0.975663	0.949162	0.724093	1.10634	0.9965	1.02168	0.735186	1.05845	0.980974	1.0257	0.353191	1.05556	0.81462	0.741775	0.564088	1.03286	0.937912	0.918556	0.157476	0.945206	0.863468	0.756234	0.13901	0.954998	0.816493	0.780857
CG1249	snRNP2	0.11827	1.20823	1.23254	1.03056	0.399761	1.21917	1.16941	0.915469	0.790354	1.17672	1.09329	0.831365	0.0446424	0.982735	0.978018	0.960968	0.217565	0.759158	1.0136	0.785401	0.810372	0.9343	1.12867	0.858709	0.608112	0.697272	1.19346	0.813323	0.765654	0.89379	1.11191	0.909451	0.298325	1.08919	0.636555	0.351708	0.34148	1.20158	1.14404	0.944851	0.878761	1.29624	1.03869	0.749616	0.812964	1.23589	0.96348	0.663549
CG1258	pavarotti	0.000104993	1.66825	1.58129	1.51205	0.0197459	1.61724	1.44797	1.30613	0.0716974	1.30365	1.17153	1.08897	0.00154997	0.965685	0.963668	0.953718	0.0298061	1.16535	1.37957	1.24162	0.177109	1.11214	1.28782	1.03725	0.0199326	1.23666	1.35804	1.16635	0.154274	1.09166	1.28435	1.06318	0.0081822	1.59755	1.34648	1.60116	0.0351303	1.60826	1.61263	1.28155	0.113206	1.76327	1.61088	1.13484	0.165133	1.60536	1.44548	1.03395
CG1276	Transcription factor IIEbeta	0.0640591	1.18213	1.10048	1.3176	0.0250638	1.37768	1.27777	1.55049	0.0308475	1.32137	1.28475	1.54273	0.142838	0.994805	0.972245	0.986403	0.14709	1.16784	1.17135	1.00893	0.0128717	1.20057	1.29049	1.14741	0.0229081	1.17773	1.1424	1.08736	0.0482407	1.10787	1.2052	1.0785	0.119729	1.3815	1.37563	1.05243	0.0727791	1.45853	1.20118	1.16995	0.198064	1.77518	1.1314	1.22269	0.195761	1.86476	1.16053	1.24084
CG12822	CG12822	0.0881641	1.28774	1.24619	1.06235	0.551336	1.17149	1.0482	0.932356	0.785731	1.08649	0.96296	0.896035	0.366438	0.99185	0.952795	1.00271	0.789508	1.0725	1.24348	0.812492	0.974403	0.972596	1.19416	0.820713	0.831915	0.900767	1.3771	0.852547	0.83393	0.964472	1.16285	0.790971	0.595622	0.722615	1.07778	0.971608	0.115335	1.37878	1.22856	1.06919	0.1853	1.5292	1.20733	1.06619	0.280327	1.42426	1.12207	1.00245
CG13098	mitochondrial ribosomal protein L51	0.848428	0.956125	0.959165	1.12081	0.708907	1.02229	0.927618	1.12513	0.865794	1.05681	0.89966	1.07699	0.0477394	0.990034	0.974844	0.987171	0.380292	1.00777	1.01652	1.23397	0.0777655	1.09472	1.02729	1.11082	0.995506	0.998875	0.899936	1.10242	0.0843405	1.03554	1.04891	1.08008	0.492557	1.12419	0.843472	1.54686	0.474794	0.932232	1.04667	1.34447	0.431047	0.942739	1.05476	1.57104	0.375788	0.996309	1.05445	1.59294
CG1341	Rpt1	7.64135e-05	0.568265	0.555582	0.546667	6.48966e-06	0.415366	0.418685	0.386561	1.12905e-07	0.40662	0.411968	0.364793	0.935835	0.995315	1.00168	1.00423	0.00308167	0.655405	0.770592	0.622489	0.000440279	0.594394	0.621146	0.509703	0.000509785	0.527626	0.548486	0.427366	0.00181925	0.703018	0.705631	0.602248	0.000313646	0.129623	0.168502	0.179301	1.75956e-05	0.614697	0.621128	0.582841	2.08451e-06	0.431104	0.403309	0.392409	1.58627e-07	0.418318	0.391655	0.392711
CG1404	ran	0.109797	0.81346	0.970645	0.849842	0.0282001	0.683241	0.835721	0.653714	0.0200998	0.635024	0.770999	0.56877	0.493999	1.01265	1.01632	0.9914	0.130751	0.593222	0.929985	0.798435	0.0789558	0.654218	0.925911	0.684498	0.200235	0.537544	1.0035	0.717388	0.0925137	0.638896	0.933858	0.723614	0.0505801	0.339424	0.745444	0.311622	0.748095	0.822337	1.19912	0.842285	0.233212	0.740391	1.03021	0.759741	0.107158	0.734863	0.949162	0.717666
CG1406	U2A	0.110889	1.0362	1.1953	1.10936	0.0159714	1.13645	1.29714	1.23798	0.00283924	1.1823	1.20647	1.23073	0.543832	0.982241	1.052	1.01057	0.0628656	1.28271	1.07503	1.25303	0.00652953	1.21642	1.1903	1.12023	0.204146	1.29504	1.32599	0.981437	0.00990704	1.17409	1.13029	1.11841	0.645953	1.00974	0.842399	0.97531	0.247195	1.06283	1.07459	1.00417	0.136672	1.07948	1.03677	1.04619	0.117909	1.09576	1.01988	1.10662
CG1429	Myocyte enhancing factor 2	0.810178	1.06526	1.04978	0.818623	0.427366	1.24869	1.25685	0.871439	0.405204	1.32608	1.27455	0.861216	0.487243	0.994826	1.01916	1.00563	0.446085	0.842796	1.13863	0.418071	0.974203	1.00428	1.36637	0.604483	0.537531	0.855844	1.18145	0.517118	0.846629	0.961109	1.29121	0.614269	0.463618	0.575564	1.33499	0.138378	0.109628	0.904873	0.895653	0.707441	0.346667	0.926799	1.00652	0.540262	0.39471	0.942269	1.02944	0.511417
CG14472	purity of essence	0.154148	1.07661	1.08081	1.28188	0.379845	1.09918	0.960101	1.17355	0.801473	1.02267	0.870123	1.05107	0.427989	1.005	0.994202	0.967414	0.0187531	0.749894	0.733458	0.879876	0.3076	0.958274	0.696154	0.973947	0.292786	0.872279	0.715866	1.02238	0.302788	0.93079	0.744613	1.00383	0.149531	0.567909	0.518402	0.960751	0.0347137	1.09271	1.13303	1.17461	0.0669658	1.16842	1.13615	1.10136	0.195582	1.16865	1.10412	1.01801
CG14804	CG14804	0.623342	0.960364	1.17105	1.01169	0.160271	1.10175	1.35576	1.09457	0.160246	1.08534	1.36876	1.10895	0.961382	1.01195	0.977721	1.00833	0.737862	0.98027	1.13188	0.751223	0.55901	1.11907	1.23675	0.880012	0.668328	1.08675	1.23626	0.858816	0.703918	1.08068	1.17287	0.875988	0.117249	0.74343	0.934395	0.674462	0.347001	0.880647	1.03621	0.810632	0.629729	0.932446	1.14793	0.674614	0.814659	0.95357	1.2294	0.687739
CG1489	Pros45	4.09887e-05	0.642425	0.615318	0.618913	1.88289e-05	0.465712	0.442837	0.463124	1.89604e-05	0.456255	0.447304	0.459818	0.896553	0.996076	0.993753	1.00755	0.0227462	0.772607	0.477012	0.633405	0.00457137	0.668682	0.498791	0.669222	0.00942631	0.696311	0.429677	0.60539	0.0291903	0.772949	0.539612	0.750262	0.000469196	0.0872551	0.090631	0.306894	0.000102373	0.622998	0.638708	0.666986	3.95088e-05	0.384584	0.421686	0.431379	6.34064e-05	0.387489	0.408996	0.427839
CG1499	CG1499	0.010473	0.862914	0.726123	0.763119	0.00875075	0.752266	0.548577	0.573261	0.00172463	0.681128	0.519634	0.529611	0.282394	0.999904	0.993841	0.984487	0.000493967	0.589198	0.605474	0.602248	0.000715915	0.578064	0.600473	0.576371	0.00402785	0.516002	0.575242	0.546686	0.000540361	0.600543	0.661212	0.621416	0.00195451	0.389349	0.361149	0.185691	0.0151941	0.846858	0.764118	0.674731	0.00788438	0.725903	0.561236	0.495645	0.00387786	0.682469	0.536527	0.478008
CG1515	lethal (1) G0155	0.254948	1.0359	1.10424	1.05112	0.00466801	1.20675	1.32281	1.2073	0.000217146	1.33613	1.3686	1.27201	0.997663	0.998639	0.993214	1.00807	0.323094	1.01637	0.818417	0.904509	0.66103	1.06806	0.987234	1.02027	0.605065	1.04145	0.913946	0.886099	0.97766	1.04267	0.958295	0.994673	0.395186	1.01388	0.456128	0.949031	0.900931	1.02865	0.992173	0.956131	0.862213	1.00918	1.02777	0.996255	0.389806	1.03584	1.0654	1.05312
CG1519	Proteasome alpha7 subunit	0.341336	1.03592	0.877465	0.890639	0.0657731	0.942317	0.894547	0.811224	0.0779783	0.902701	0.929134	0.792031	0.947105	0.99559	0.994534	1.00854	0.34265	1.18201	0.933925	1.58499	0.621137	1.07088	0.940222	1.08324	0.501608	1.16612	0.878195	1.21645	0.702	1.07859	0.904007	1.10977	0.342835	0.999431	0.920137	0.669557	0.303274	1.00329	0.818878	0.942945	0.130085	0.954768	0.80046	0.877661	0.0592275	0.92044	0.804813	0.862822
CG1528	gamma-coatomer protein	0.258615	0.999712	1.11702	1.15429	0.121874	1.06129	1.2683	1.34522	0.094591	1.11668	1.22373	1.35352	0.23819	1.00358	1.01625	1.05351	0.493725	0.760766	0.877535	1.10641	0.523607	0.793686	0.875192	1.10884	0.295742	0.636799	0.788178	1.05824	0.349311	0.830715	0.857663	1.05309	0.0667765	0.510539	0.270438	0.763689	0.634275	0.941973	1.05497	0.898336	0.397347	0.811496	1.03536	0.778432	0.392411	0.830673	1.00985	0.759218
CG15415	Spindly	0.259152	0.980196	1.16411	1.1063	0.178589	1.00606	1.26084	1.17234	0.323477	0.960489	1.14245	1.12576	0.000169248	0.973789	0.971519	0.97026	0.144373	0.642632	0.587648	0.972823	0.662605	0.736019	0.835256	1.19923	0.383359	0.724105	0.715821	1.08417	0.414872	0.72693	0.792502	1.10284	0.249919	0.264355	0.526084	1.07228	0.578252	0.842816	1.00012	1.03408	0.666893	0.759849	1.02464	1.06778	0.549662	0.739126	0.976439	1.07087
CG15504	doublesex-Mab related 99B	0.173561	1.0374	1.11604	1.10936	0.326711	1.01189	1.0474	1.13146	0.890577	0.947828	0.928061	1.09495	0.0966262	0.993359	0.962846	0.968908	0.0730721	0.902415	0.876148	0.936217	0.992493	0.98286	0.924348	1.09481	0.823784	1.0009	0.977086	1.09269	0.714046	0.974298	0.971142	1.00425	0.782283	1.23163	0.801686	1.12707	0.416175	1.01341	1.07271	1.04374	0.281794	1.10109	1.06861	1.05114	0.511264	1.07626	1.02203	1.01734
CG1554	RNA polymerase II 215kD subunit	0.351237	0.685714	0.624676	0.529699	0.423502	0.822048	0.837856	0.593027	0.404671	0.842654	0.902091	0.620201	0.101015	0.955712	0.974883	0.989291	0.598171	0.969289	1.00905	0.807239	0.367052	0.888224	0.928091	0.881974	0.316395	0.808454	0.773958	0.631513	0.427393	0.941744	0.948437	0.883936	0.000701681	0.421036	0.392018	0.212837	0.188504	0.997257	0.823312	0.869951	0.19878	1.01596	0.729885	0.694146	0.163969	0.97968	0.74211	0.601344
CG1685	penguin	0.0283182	1.34244	1.22611	1.46353	0.0186289	1.39775	1.20005	1.31031	0.0175381	1.42038	1.25886	1.26068	0.383536	1.00131	0.99517	0.961708	0.152858	1.24022	1.03365	1.37285	0.0774841	1.25617	1.12366	1.08302	0.034619	1.26149	1.11955	1.31017	0.0922028	1.19708	1.08716	1.05898	0.000772054	0.59812	0.571239	0.481015	0.0271842	1.2913	1.16979	1.37513	0.112152	1.42013	1.08467	1.53296	0.127304	1.53615	1.06695	1.51966
CG1689	lozenge	4.3153e-06	1.72548	1.6523	1.75272	0.000113758	1.72366	1.6391	1.78747	0.00584406	1.433	1.6098	1.69529	0.804783	1.02224	0.967125	0.996747	0.111126	1.28664	1.92217	1.346	0.000821805	1.41125	1.5309	1.5476	0.0161587	1.49417	1.93503	1.54478	0.00384095	1.24938	1.40344	1.39805	0.27564	0.372554	0.955491	0.802716	5.43371e-06	1.71693	1.73481	1.64757	0.00230824	2.05146	2.26912	1.94762	0.011817	1.99343	2.35859	1.92121
CG1691	IGF-II mRNA-binding protein	0.955702	1.04242	0.93288	0.958178	0.573508	1.21693	1.21837	1.10399	0.306518	1.28007	1.36585	1.19683	0.869833	0.992753	0.986761	1.0146	0.0384326	1.53554	1.21335	1.61591	0.0393388	1.38429	1.18617	1.435	0.256058	1.36284	1.0803	1.54566	0.0475252	1.31556	1.14687	1.3637	0.938401	0.890123	1.08888	1.04791	0.0278956	1.61394	1.3103	1.33851	0.0135866	1.80554	1.42878	1.53762	0.0158624	1.80899	1.4095	1.62059
CG16941	CG16941	0.574965	1.07768	0.918208	0.868656	0.74254	1.15483	0.925097	0.798132	0.483492	1.10582	0.88349	0.721811	0.0757049	0.989794	0.988816	0.976645	0.959602	1.19801	1.1962	0.638009	0.759777	1.11557	1.10393	0.599741	0.210298	0.831968	0.93018	0.438682	0.654634	1.07534	1.06335	0.632282	0.138646	0.923369	0.715434	0.47399	0.382685	1.26629	1.11552	0.936708	0.290058	1.76951	1.40296	0.899815	0.287721	1.75826	1.41226	0.898363
CG1696	lethal (1) G0269	0.0552495	1.5342	1.29262	1.19627	0.0242441	1.42595	1.42006	1.18516	0.0924208	1.40854	1.45892	1.0934	0.868192	1.02684	1.0265	0.928065	0.150491	1.59633	1.33214	1.06628	0.175382	1.37472	1.29255	1.00131	0.170478	1.63917	1.20166	1.12312	0.224973	1.28661	1.19647	0.981455	0.980518	0.815871	1.05057	1.12196	0.109695	1.55195	1.27114	1.14345	0.0523024	1.60153	1.43948	1.19881	0.109643	1.56429	1.39867	1.09725
CG1697	rhomboid-4	0.00770232	0.487483	0.677102	0.664026	0.00180827	0.346666	0.54403	0.509519	0.00534158	0.30558	0.498142	0.435061	0.0414197	1.08595	1.03332	1.05348	0.668285	1.01178	0.619014	1.12648	0.511236	1.06947	0.586144	0.9767	0.446214	0.925882	0.386589	1.08123	0.514638	0.996395	0.640475	1.04818	0.0710584	0.786799	0.369301	0.177305	0.00312248	0.747251	0.813301	0.816762	0.00607665	0.64637	0.726782	0.793665	0.0182174	0.564727	0.759299	0.756343
CG1703	CG1703	7.66444e-05	0.687152	0.687904	0.613761	0.00203401	0.607336	0.494479	0.413545	0.00330784	0.583976	0.4308	0.324027	0.128708	1.08331	1.13885	1.02467	0.349759	0.771435	1.08972	0.600805	0.429686	0.684879	1.2026	0.47478	0.219061	0.539595	1.03768	0.354159	0.438582	0.695011	1.19578	0.536184	0.0799929	0.358525	0.270716	0.84549	0.00171076	0.72897	0.594798	0.619884	0.00885765	0.655209	0.467454	0.44632	0.00133692	0.592909	0.433706	0.443347
CG1705	Methoprene-tolerant	0.164297	0.535369	0.702508	0.974281	0.12593	0.463039	0.615013	0.93577	0.113024	0.429469	0.547206	0.916856	0.177998	1.11302	1.05522	1.00953	0.414684	1.03408	0.499941	0.952542	0.169585	0.874018	0.576123	0.908229	0.164967	0.806876	0.335017	0.839835	0.176988	0.866697	0.568663	0.914184	0.235081	0.278568	0.0302035	1.09722	0.277831	0.622791	0.850879	1.02068	0.409087	0.543523	0.991855	0.993749	0.270791	0.52787	0.911599	0.953634
CG17054	CG17054	0.014471	0.875955	0.791093	0.734639	0.000158263	0.707277	0.635189	0.648416	0.000303267	0.652986	0.544158	0.613881	0.870104	1.01239	1.02654	0.971012	0.0303771	0.873123	0.836379	0.743973	0.0209854	0.775863	0.880285	0.72026	0.248933	0.908408	0.970719	0.709812	0.10731	0.873381	0.954242	0.774606	0.631105	0.81042	1.0414	0.966373	0.00809163	1.14171	1.09315	1.17071	0.154994	1.05158	1.07103	1.18991	0.498984	1.04823	0.965756	1.15764
CG1716	Set2	1.52083e-05	0.639837	0.631694	0.576358	0.000592319	0.486317	0.368033	0.365062	0.000187851	0.406425	0.263034	0.297117	0.0325835	1.02962	1.02555	1.01964	0.0537808	0.699528	0.524187	0.254001	0.0858292	0.805355	0.437358	0.261142	0.0429035	0.66301	0.345153	0.19148	0.118928	0.871308	0.508201	0.288632	0.0033894	0.468605	0.188278	0.117804	0.0510112	0.926285	0.795769	0.79096	0.0207397	0.697764	0.46685	0.600387	0.0191285	0.598669	0.345928	0.535287
CG1718	CG1718	0.0256374	0.742903	0.881387	0.849331	0.000251684	0.407057	0.531792	0.542604	0.000186243	0.311511	0.455844	0.466246	0.480157	0.983391	1.01655	1.05703	0.883423	1.16454	0.960972	0.92229	0.00107368	0.815041	0.734489	0.77161	0.0173565	0.866232	0.71763	0.711212	0.0188919	0.909638	0.793965	0.817759	0.011907	0.644435	0.304462	0.298602	0.222166	1.0868	1.1152	0.991798	0.0705405	0.7559	0.939614	0.759777	0.0487298	0.625819	0.877887	0.729562
CG1728	Tim8	8.53315e-07	0.673082	0.668594	0.642101	0.00546547	0.614617	0.537951	0.4371	0.00313933	0.562013	0.481757	0.365326	0.00163677	1.06061	1.06048	1.08662	0.48566	0.583698	0.75845	1.19026	0.516553	0.668951	0.843504	1.14913	0.258239	0.373088	0.595407	1.07404	0.455682	0.619713	0.803512	1.1476	0.00101146	0.359668	0.275653	0.396384	7.65497e-05	0.77531	0.785122	0.751654	0.0280693	0.874253	0.679667	0.708838	0.0176189	0.823652	0.673956	0.619622
CG17331	CG17331	0.000249939	0.536136	0.541793	0.535389	7.43805e-05	0.366857	0.379057	0.356986	4.87068e-05	0.291653	0.328895	0.279473	0.0231565	1.04062	1.04516	1.08182	0.00102954	0.463558	0.587885	0.382866	2.23568e-05	0.430463	0.508615	0.440695	2.4483e-05	0.464055	0.527585	0.42909	7.48258e-05	0.492487	0.596508	0.499762	8.19466e-05	0.0777372	0.144096	0.258527	0.00105491	0.62459	0.651467	0.748507	9.84038e-05	0.425838	0.549432	0.49595	0.000268309	0.411268	0.539951	0.480339
CG1736	Prosalpha3T	0.0449699	0.645182	0.722936	0.883367	0.0186507	0.476794	0.584627	0.715862	0.0205239	0.444596	0.496643	0.619279	0.0166079	1.05393	1.02527	1.0485	0.320653	0.862601	0.55482	1.03275	0.121166	0.76847	0.724542	0.968799	0.150925	0.588558	0.407168	0.955281	0.119277	0.747302	0.692789	0.964521	0.208178	0.885668	0.277455	0.807004	0.0328862	0.652965	0.760544	0.853942	0.0371151	0.494102	0.695312	0.758155	0.0637188	0.446825	0.688977	0.819323
CG1740	Nuclear transport factor-2	0.0709848	0.886402	0.824255	0.651484	0.00591324	0.643863	0.658576	0.44936	0.00198175	0.600643	0.553739	0.410966	0.170486	1.0265	1.01375	1.07844	0.178908	0.530767	0.606028	1.00493	0.0303596	0.517769	0.73133	0.773949	0.131522	0.433201	0.518343	0.941613	0.0428435	0.549088	0.71136	0.825803	0.373477	1.33839	0.184638	0.131961	0.0375273	0.77356	0.864077	0.682801	0.0137123	0.695824	0.687445	0.529643	0.00630699	0.697152	0.661371	0.522493
CG1743	Glutamine synthetase 2	0.00341287	0.726508	0.67531	0.775968	0.00202287	0.632025	0.705692	0.663206	0.00075122	0.569966	0.685769	0.568309	0.0241792	1.09891	1.05643	1.05571	0.00283881	0.63475	0.710432	0.527095	0.0376789	0.638247	0.847519	0.578337	0.000301462	0.504458	0.590999	0.46962	0.0521193	0.67748	0.869211	0.592836	0.291624	0.246734	1.10192	0.602063	0.000430017	0.744608	0.7154	0.795851	0.00381384	0.696746	0.798343	0.794789	0.0234177	0.603309	0.805311	0.779525
CG1744	chaoptic	0.00198689	0.551664	0.694793	0.685336	0.00390122	0.489273	0.701944	0.54777	0.00285146	0.447013	0.660779	0.494729	0.0362104	1.06004	1.05913	1.0232	0.0802874	0.828634	0.425429	0.678262	0.408243	1.05003	0.563443	0.928287	0.174567	0.972674	0.348993	0.579561	0.375998	1.02082	0.530097	0.935915	0.00443146	0.142051	0.0982845	0.46308	0.00371345	0.661144	0.734426	0.799001	0.00636312	0.591049	0.725321	0.738351	0.0194449	0.595171	0.708	0.771726
CG1746	CG1746	0.112728	0.938375	0.684494	0.827531	0.000517862	0.460731	0.421818	0.425451	0.000508923	0.379856	0.356645	0.305028	0.00459271	1.02717	1.02669	1.02123	0.753293	1.01823	0.927499	1.14807	0.120834	0.740331	0.711535	0.9671	0.0140826	0.663791	0.612598	0.794252	0.231182	0.840057	0.855423	1.00786	0.0579575	0.808114	0.319955	0.366974	0.994109	1.1959	0.799989	1.00701	0.180483	0.960629	0.58956	0.809872	0.0653887	0.871225	0.555738	0.696579
CG1747	Sphingosine kinase 1	0.00280113	0.825145	0.742641	0.790545	0.0044765	0.504005	0.556106	0.524381	0.0040882	0.396349	0.449792	0.453816	0.0183009	1.06312	1.0284	1.04889	0.92766	1.29086	0.698309	1.06683	0.329039	0.995342	0.671927	0.940575	0.707228	1.17943	0.778871	0.872688	0.497832	1.05318	0.633014	0.986484	0.143353	0.724777	0.222927	0.796425	0.223904	0.931693	0.793481	0.984403	0.0151928	0.692705	0.696549	0.850635	0.00103191	0.644145	0.662201	0.734526
CG1765	Ecdysone receptor	0.136503	0.903297	0.884032	0.638155	0.000630842	0.504537	0.593359	0.45991	0.000466305	0.437058	0.529323	0.380962	0.0219484	1.05078	1.02999	1.06431	0.114447	1.15294	1.65438	1.91709	0.305638	0.88011	1.39051	1.59502	0.398694	0.865933	1.25257	3.4299	0.32568	0.893583	1.31556	1.77971	0.957411	1.22367	1.35642	0.363162	0.297015	1.0374	0.861236	0.73163	0.00211879	0.704801	0.655973	0.540259	0.00492574	0.665329	0.597224	0.431644
CG30497	CG30497	0.472207	0.945435	1.11752	1.08868	0.382968	0.750315	0.98059	0.977823	0.221481	0.612325	0.933695	0.90291	0.127766	1.04022	1.0128	1.01969	0.518161	0.808903	0.769154	1.14335	0.688181	0.861799	0.994797	1.0609	0.613962	0.805209	0.936188	1.10007	0.624084	0.879343	0.959965	1.06576	0.517392	0.798704	0.788381	1.11556	0.0174963	1.23372	1.37163	1.37686	0.00927195	1.36944	1.53457	1.61051	0.0873113	1.1541	1.54809	1.67405
CG3208	RhoGAP5A	0.664075	1.0214	0.946126	0.971147	0.632334	1.07529	0.774193	0.989108	0.123551	0.891035	0.640948	0.885797	0.0280693	1.03455	1.03551	1.01455	0.820938	1.1839	0.863982	0.861144	0.992834	1.22296	0.868011	0.912771	0.836885	1.30865	0.909749	0.884984	0.944906	1.15733	0.910117	0.953722	0.607763	0.320864	1.04612	1.1492	0.220736	0.985414	1.21058	1.16982	0.382838	0.876989	1.22961	1.44337	0.684389	0.76074	1.12016	1.37513
CG32297	CG32297	0.437887	1.0726	0.987101	1.02477	0.818606	0.957282	0.916337	1.07998	0.359724	0.878076	0.879053	1.03358	0.0527224	1.01274	1.02222	1.00927	0.0978176	0.920519	0.566137	0.686192	0.154218	0.971523	0.658027	0.796531	0.724194	1.1412	0.753121	0.960119	0.251787	1.02145	0.711225	0.841527	0.545608	0.883703	0.838284	0.984599	0.0264774	1.33076	1.16492	1.36854	0.0971265	1.33665	1.12969	1.55444	0.10007	1.27543	1.08645	1.44038
CG33160	CG33160	0.742895	1.08333	0.956609	1.00802	0.777076	1.00941	0.863645	1.06728	0.686441	0.964141	0.834574	1.09457	0.631804	0.98897	1.00681	0.990416	0.54763	1.04429	1.00928	1.08655	0.288003	1.05326	1.04366	1.17204	0.0246438	1.18186	1.28789	1.34581	0.312467	1.03439	1.05326	1.15006	0.0246822	1.10666	1.21893	1.25656	0.0783589	1.36328	1.19442	1.10431	0.0454062	1.63723	1.28348	1.33833	0.0282954	1.48235	1.20205	1.31904
CG3605	CG3605	0.167014	1.15732	1.01544	1.09232	0.798235	1.03597	0.906331	0.998281	0.181643	0.934921	0.790866	0.887948	0.313787	0.993485	1.03142	1.02386	0.00941482	0.730762	0.751337	0.734911	0.0851941	0.803504	0.838686	0.952316	0.00703659	0.695271	0.75786	0.737941	0.0079622	0.795456	0.854516	0.886009	0.289015	0.801516	0.733655	1.02817	0.000173021	1.46933	1.42144	1.36395	0.000244328	2.09752	1.90136	1.82854	0.00085162	2.06836	1.83486	1.73999
CG3780	Spliceosomal protein on the X	0.0643828	1.10674	1.4008	1.30712	0.375975	0.883868	1.33659	1.27353	0.944089	0.73287	1.20282	1.10214	0.101758	1.03647	1.03201	1.00604	0.75752	0.873502	1.18203	0.792503	0.750106	0.92065	1.37421	0.890373	0.77776	0.858978	1.22746	0.751487	0.842321	0.947446	1.27386	0.871609	0.0363183	0.360943	0.766792	0.551716	0.0272215	1.37355	1.78233	1.76525	0.0236386	1.82971	2.586	2.3991	0.0143149	1.78024	2.40317	2.26925
CG3949	hoi-polloi	0.0028389	0.848933	0.766245	0.835362	0.00792051	0.768227	0.601032	0.627319	0.00252171	0.635726	0.481684	0.479663	0.131609	1.00382	1.03119	1.01923	0.259025	0.946022	0.957892	0.781612	0.534385	0.902192	1.07919	0.801095	0.94622	0.920178	1.16072	0.894913	0.527629	0.896852	1.07459	0.8325	0.0272215	0.443851	0.300005	0.379036	0.206176	1.00482	0.851083	0.770891	0.455283	1.13052	0.832057	0.628991	0.157342	0.962188	0.758204	0.568763
CG5537	CG5537	0.314595	0.955161	0.940982	0.992986	0.719503	0.929145	0.929495	1.06211	0.344396	0.792696	0.907714	1.01484	0.092576	1.02736	1.00757	1.02585	0.0404747	0.708859	0.726509	0.734205	0.515826	1.14492	0.945132	1.09155	0.49204	1.11485	1.00929	1.1315	0.938988	1.04749	0.90911	1.02428	0.041498	2.57225	1.6048	2.49547	0.0167179	1.17983	1.1546	1.11002	0.00308039	1.31164	1.33566	1.32449	0.189628	1.00424	1.27431	1.27582
CG5915	Rab-protein 7	0.50838	1.03984	0.785775	0.987625	0.0833734	0.922531	0.698756	0.833987	0.0129148	0.817922	0.640601	0.757397	0.449941	0.981914	1.01064	0.978532	0.00869718	0.772557	0.603507	0.74902	0.518317	0.978883	0.871855	1.0256	0.632594	1.0119	0.720982	1.07536	0.380747	0.96674	0.852586	1.00834	0.0943732	1.20951	1.74748	1.3573	0.418836	1.22763	0.906998	1.16269	0.728998	1.17337	0.854761	1.08965	0.335417	0.980689	0.691981	0.968535
CG6058	Aldolase	0.0595785	1.15254	1.48844	1.32099	0.157232	1.0142	1.42745	1.45479	0.753844	0.836384	1.09968	1.19556	0.182539	0.999476	1.05975	1.06074	0.125435	0.961069	0.660116	0.646859	0.463374	0.979535	0.954445	0.891922	0.181605	0.887092	0.867897	0.861218	0.261664	0.980587	0.878719	0.848138	0.0603783	0.862811	0.552169	0.668915	0.0194921	1.28048	1.59172	1.46683	0.0270229	1.33457	1.73502	1.69888	0.0634064	1.12191	1.40516	1.46986
CG6223	beta-coatomer protein	0.477156	1.05542	0.878095	0.910138	0.165321	0.976295	0.718853	0.830249	0.0496815	0.869741	0.607179	0.742212	0.00100543	1.02863	1.03705	1.0398	0.713485	1.08775	0.307245	1.23348	0.879554	1.22402	0.315863	1.29606	0.847172	1.23564	0.193081	1.32927	0.830365	1.18308	0.353746	1.25024	0.060684	0.523552	0.0278163	0.651817	0.0683062	0.944153	0.791962	0.827538	0.0102783	0.797773	0.628009	0.647914	0.003661	0.704855	0.531799	0.535847
CG6227	CG6227	0.401545	1.12306	1.07236	0.967304	0.0348932	1.25193	1.16492	1.09612	0.0233413	1.23156	1.18378	1.09581	0.266416	1.00275	1.01387	1.00171	0.867517	1.0338	0.876538	1.13637	0.0417601	1.267	1.09529	1.17121	0.0441798	1.40987	1.14626	1.37456	0.0582467	1.23679	1.07011	1.16543	0.00655248	1.96624	1.55513	1.66519	0.026368	1.41542	1.27198	1.20226	0.00771779	1.93579	1.73888	1.598	0.00202765	1.95935	1.83178	1.66265
CG7693	frayed	0.445382	1.02489	0.870421	0.92817	0.295195	1.04085	0.746695	0.829966	0.0242168	0.84246	0.633581	0.665487	0.127832	1.04224	1.00984	1.06784	0.613727	0.789818	0.839361	1.14164	0.977803	0.91356	0.803961	1.29666	0.916285	0.749887	0.798016	1.37743	0.995412	0.843406	0.876092	1.28331	0.918145	1.06054	0.614094	1.41095	0.087969	1.21097	1.06957	1.12068	0.102683	1.66071	1.14622	1.36695	0.151232	1.67659	1.10058	1.30212
CG7697	Cleavage stimulation factor 64 kilodalton subunit	0.0286706	1.2055	1.39932	1.1966	0.00173176	1.39016	1.52626	1.42203	0.00901897	1.40689	1.47105	1.49266	0.829855	1.002	0.989856	1.00379	0.627274	0.923616	1.13585	1.08362	0.0132326	1.20817	1.16974	1.32691	0.0592696	1.14507	1.2748	1.46519	0.0127428	1.17196	1.17644	1.24248	0.318177	0.951034	1.5234	1.3043	0.000998363	1.54903	1.73498	1.54598	5.32303e-05	2.24288	2.57126	2.39758	9.8499e-06	2.38739	2.5469	2.47448
CG7698	CG7698	0.276942	1.02387	1.10909	1.05003	0.112407	1.08051	1.1124	1.04482	0.704327	1.06275	0.994781	1.00067	0.047487	1.01469	1.01003	1.00693	0.218066	0.874281	0.545195	0.942967	0.252807	0.879483	0.59251	0.980977	0.631747	1.00444	0.55656	1.1386	0.326634	0.925375	0.648929	1.00713	0.491551	0.858473	0.604424	1.1143	0.00448188	1.46434	1.54152	1.32125	0.0141792	2.28782	2.22277	1.78039	0.0207442	2.34875	2.06286	1.74078
CG7700	Gos28	0.71676	0.843357	1.02583	1.04451	0.474579	0.924147	1.1427	1.15953	0.617196	0.903073	1.11256	1.15404	0.283732	1.06076	0.998692	1.01942	0.0131222	0.603496	0.645835	0.767399	0.0213913	0.696788	0.767416	0.869954	0.101498	0.689691	0.770487	0.948551	0.0266204	0.736734	0.76468	0.890571	0.249379	0.520575	0.889805	0.926947	0.0781892	1.13062	1.44483	1.47657	0.0300191	1.54975	2.06435	2.18253	0.0338633	1.51247	1.92468	2.18554
CG7704	TBP-associated factor 5	0.327931	0.937261	0.970039	0.922074	0.310505	0.983254	0.990518	0.92635	0.0732406	0.935813	0.911666	0.856267	0.0254401	0.987257	0.98041	0.970153	0.793389	1.05231	1.1027	0.915117	0.53356	0.92001	0.991997	0.914174	0.615894	1.06034	1.15976	0.947334	0.943785	0.970221	1.05856	0.955724	0.093019	1.90336	1.66497	1.18191	0.168236	1.13865	1.35301	1.05052	0.146559	1.40059	1.6284	1.07438	0.163742	1.43676	1.56405	1.02637
CG7999	Mediator complex subunit 24	0.270412	1.05103	1.01418	1.20323	0.189598	0.899905	0.802725	0.967573	0.0581207	0.772714	0.70645	0.91102	0.816466	1.01049	1.00495	0.974078	0.760236	0.885524	1.19449	1.02166	0.817769	0.930581	1.08531	1.02853	0.154415	1.01938	1.35968	1.25833	0.367334	0.994291	1.13888	1.04239	0.294429	0.882874	0.99292	0.738271	0.00940308	1.21134	1.19299	1.32252	0.471928	1.09325	0.993231	1.14967	0.737854	0.942158	0.857532	1.06815
CG8055	shrub	0.0959561	0.792819	0.616895	0.902629	0.0058227	0.524554	0.408704	0.621933	0.00258408	0.422769	0.324389	0.519993	0.0371667	0.963809	0.975445	0.977927	0.00726542	0.51909	0.249652	0.547896	0.00906913	0.501044	0.26612	0.533167	0.0161738	0.559211	0.252083	0.599437	0.0164154	0.565312	0.315424	0.600216	0.0119145	0.196457	0.116179	0.553834	0.266232	1.09865	1.00113	1.28879	0.564288	0.983171	0.977243	1.25968	0.820186	0.904998	0.895911	1.11526
CG8196	Ance-4	0.00877021	0.84663	0.892252	0.808168	0.119119	0.929112	0.946604	0.83224	0.334837	0.980026	0.982391	0.850229	0.617228	1.0037	1.00307	1.00451	0.0188452	0.731918	0.680463	0.663362	0.148054	0.968403	0.824763	0.76556	0.468968	1.01569	0.90644	0.826443	0.168377	0.978562	0.835425	0.824185	0.0403532	0.840683	0.86195	0.778049	0.014209	0.871005	0.867258	0.786234	0.322568	0.994046	0.945718	0.81715	0.525575	1.03144	0.961178	0.83386
CG8385	ADP ribosylation factor 79F	0.0139317	0.656121	0.797876	0.789801	0.00591315	0.605727	0.728338	0.670922	0.00326955	0.53319	0.631957	0.581848	0.653612	0.993918	1.00961	0.979817	0.0212535	0.812631	0.743809	0.593464	0.00398269	0.668919	0.775358	0.686495	0.00661367	0.652778	0.751171	0.599636	0.00173144	0.714869	0.792132	0.720742	0.000331551	0.401871	0.418518	0.260296	0.00378844	0.701377	0.78335	0.818583	0.000466633	0.493177	0.565356	0.577796	0.000703302	0.434299	0.502251	0.505045
CG8427	Small ribonucleoprotein Sm D3	0.291272	0.991486	0.967859	0.836485	0.00293716	0.712183	0.74156	0.594468	0.000303588	0.567105	0.633784	0.498211	0.0906676	1.05284	1.07269	1.01405	0.114139	0.630281	0.899514	0.85606	0.0356315	0.783843	0.897372	0.720095	0.0128847	0.658262	0.770801	0.763554	0.0303351	0.789134	0.911579	0.845878	0.0736288	0.527432	0.299488	0.8245	0.0362281	0.922149	0.881164	0.872588	0.00671535	0.710293	0.728297	0.642412	0.00627386	0.573126	0.635875	0.524493
CG8536	beta4GalNAcTA	0.733781	1.12222	0.898193	0.888797	0.755775	1.22154	0.854614	0.773638	0.666928	1.22238	0.829382	0.715013	0.00830738	1.02478	1.02613	1.03441	0.472239	1.04217	0.802151	0.912087	0.908935	1.24203	0.928652	0.876249	0.285191	1.43436	1.03839	1.08526	0.632666	1.22741	0.969674	0.960524	0.708524	1.63386	1.05369	0.679155	0.51884	1.35799	0.985848	0.957417	0.615102	1.65756	0.984814	0.814451	0.795994	1.5761	0.939918	0.714254
CG9311	CG9311	0.000845123	0.690055	0.690187	0.703147	0.000507067	0.478698	0.516535	0.479988	0.000610886	0.399888	0.43209	0.433723	0.0425935	1.02076	1.03289	1.01262	7.91877e-05	0.454738	0.35345	0.428642	0.000132613	0.540283	0.481676	0.412525	0.000715374	0.500025	0.418973	0.456126	6.65412e-05	0.568623	0.490988	0.474005	0.000288925	0.182202	0.165962	0.105151	0.299989	0.996225	1.07366	1.0869	0.377131	0.884681	0.99067	0.936991	0.0993285	0.774754	0.864545	0.820019
CG9327	Proteasome 29kD subunit	0.00022776	0.628893	0.607055	0.637123	4.18768e-05	0.359026	0.390499	0.334453	4.21321e-05	0.252967	0.350287	0.280692	0.0424579	1.03988	1.07419	1.0935	0.000630716	0.716805	0.761105	0.778358	0.00122214	0.78764	0.720559	0.711707	0.00792717	0.772995	0.769584	0.653865	0.00495225	0.885624	0.856885	0.813391	0.00818155	0.11891	0.30214	0.468252	0.0110406	0.562599	0.674343	0.744158	0.00451907	0.35818	0.549695	0.5243	0.00265145	0.269594	0.51791	0.430942
CG9345	Adenosine deaminase-related growth factor C	4.58799e-07	0.627782	0.645265	0.603295	1.16135e-05	0.435095	0.521081	0.441687	2.17376e-05	0.402856	0.506318	0.414205	0.0177093	1.03285	1.06489	1.04037	0.00270085	0.687469	0.702604	0.804861	0.0401821	0.667025	0.827971	0.858062	0.0285973	0.668376	0.647365	0.857086	0.13097	0.73876	0.844202	0.966034	0.000978521	0.239852	0.330225	0.391701	0.00211671	0.712281	0.713497	0.60835	0.00498417	0.679564	0.757672	0.582886	0.00485494	0.69643	0.764587	0.619782
CG1775	Medea	0.00242966	0.821413	0.851949	0.775584	0.000338512	0.463314	0.50598	0.485696	0.000131387	0.392261	0.424884	0.416744	0.212315	1.04366	1.00688	1.01397	0.000183262	1.34492	1.25855	1.29363	0.051438	0.804775	0.89269	0.92008	0.16485	0.994702	0.833284	0.876752	0.0559022	0.927327	0.952743	0.934555	0.0227065	0.538195	0.694851	0.390187	0.0133777	0.744243	0.860257	0.819411	0.0184575	0.400116	0.650283	0.614431	0.0161036	0.386108	0.653365	0.630914
CG2028	Casein kinase Ialpha	0.00887208	0.854797	0.761025	0.717317	7.69876e-05	0.459641	0.383525	0.416029	8.65909e-05	0.372699	0.307779	0.332698	0.991174	1.0135	1.00621	0.979828	0.161899	0.941387	0.417519	0.696865	0.0398656	0.72578	0.341457	0.567714	0.297512	1.08279	0.392446	0.69202	0.0769153	0.827187	0.425442	0.669811	0.00305151	0.592314	0.337122	0.406952	0.000500052	0.811074	0.815125	0.770096	0.000521805	0.595429	0.564162	0.605216	0.00171112	0.564939	0.504862	0.610444
CG2512	alpha-Tubulin at 84D	0.0796059	1.08077	1.06677	1.12477	0.762806	0.871622	0.978827	1.07892	0.115138	0.804649	0.861534	0.966533	0.160935	1.01876	1.00384	1.0359	0.73405	0.92233	1.00543	1.01921	0.836908	0.842529	1.05596	1.04295	0.406826	0.703671	0.881421	1.06658	0.894802	0.883422	1.07224	1.01441	0.730851	0.823622	1.38811	1.00545	0.239239	1.08778	1.00502	1.22388	0.859064	0.879708	0.873965	1.18135	0.438553	0.812918	0.80297	1.09565
CG2746	Ribosomal protein L19	0.258878	1.00669	1.24385	1.075	0.0151013	1.13726	1.29297	1.22352	0.00881473	1.1359	1.22729	1.21101	0.0751873	1.03759	1.01475	1.01806	0.868878	1.05017	0.927043	0.988226	0.00698882	1.23365	1.15925	1.29642	0.00182798	1.28176	1.24367	1.3284	0.024647	1.1841	1.09887	1.24223	2.05132e-05	1.81443	1.80178	1.70923	0.0852715	1.11247	1.30081	1.1205	0.0157412	1.24396	1.45539	1.32626	0.0388887	1.15614	1.38512	1.24905
CG2807	CG2807	0.00396173	0.571751	0.720418	0.592499	4.05268e-05	0.327364	0.449109	0.337788	3.07155e-05	0.271025	0.333388	0.259059	0.0405682	1.00835	1.01456	1.01161	0.0205426	0.702873	0.395791	0.45009	4.11655e-06	0.512593	0.456609	0.504555	0.000149804	0.506855	0.343848	0.405399	2.47431e-05	0.522531	0.446309	0.545507	0.0101042	0.126254	0.521524	0.195504	0.009543	0.656282	0.736075	0.575831	0.00345138	0.458785	0.573674	0.363789	0.000329796	0.392799	0.489356	0.310427
CG2925	noisette	0.0502235	1.22635	1.09793	1.10294	0.38386	1.07749	0.706275	0.854443	0.143123	0.94292	0.551582	0.761365	0.0121551	1.0541	1.02674	1.04572	0.120926	1.10559	1.47725	1.22389	0.715686	0.908289	0.964005	1.05851	0.58984	0.85239	1.06549	0.92565	0.890697	0.898306	1.04085	1.09016	0.370361	1.00976	1.18338	1.05353	0.0888466	1.51918	1.21911	1.17725	0.277311	1.67028	1.08587	1.09421	0.487756	1.43232	0.955304	1.00776
CG3093	deep orange	0.986914	0.934582	0.899269	1.17163	0.92806	1.00522	0.954357	1.01933	0.832154	1.05646	1.0214	0.981913	0.748097	0.996163	1.01122	0.982642	0.0683922	0.767723	0.761786	0.853335	0.0444177	0.737561	0.738281	0.816872	0.152061	0.720883	0.719233	0.886928	0.0644172	0.782544	0.782531	0.889155	0.0133377	0.739	0.555331	0.475096	0.0769042	1.15947	1.22651	1.48122	0.00928863	1.21682	1.37503	1.29616	0.0794382	1.20966	1.3753	1.12407
CG3109	mitochondrial ribosomal protein L16	0.777637	1.07599	1.05197	0.774095	0.70327	1.01294	1.05998	0.830743	0.415263	0.973836	1.0146	0.862	0.861426	1.03112	0.990536	0.987254	0.0163422	0.710811	0.826221	0.795156	0.642865	0.917005	1.08841	0.876482	0.793004	0.928807	1.17818	0.973757	0.503627	0.898687	1.05433	0.905598	0.359995	0.984104	0.979012	0.731345	0.585891	1.18571	1.16585	0.858707	0.271001	1.20183	1.2693	0.955291	0.543042	1.13156	1.14772	0.899449
CG3403	CG3403	0.0747061	1.25456	1.2199	1.06767	0.230699	1.3133	1.44133	0.96567	0.445611	1.19361	1.48752	0.845919	0.0396392	1.03908	1.03339	1.01325	0.00760535	1.74359	1.50899	1.47357	0.0523031	1.70865	1.62612	1.25884	0.0489784	2.40765	2.34485	1.57907	0.0295867	1.688	1.60536	1.31657	0.0612224	2.72684	2.80598	1.61202	0.0652783	1.39956	1.30358	1.13377	0.167861	1.51566	1.48071	1.01692	0.258312	1.45307	1.54051	0.91711
CG5684	Pop2	0.306547	1.26752	1.0645	0.997828	0.409699	1.36865	0.928658	1.11938	0.849572	1.27199	0.729192	1.11231	0.0561213	1.00814	1.02888	1.02529	0.181517	0.828362	0.0620955	0.699095	0.407621	1.09572	0.0453755	0.864025	0.202721	0.937216	0.0232753	0.564494	0.344862	1.0281	0.0744926	0.829725	0.125347	0.874696	0	0.256965	0.817363	1.32025	0.909394	0.882385	0.698017	1.47211	0.882656	0.906885	0.950303	1.33384	0.791713	0.836915
CG6292	Cyclin T	0.106561	1.02441	1.14086	1.12418	0.785192	0.894757	1.05152	1.12415	0.737988	0.837855	0.955881	1.10267	0.353695	0.994961	0.990587	0.994317	0.825179	1.06736	1.09675	0.907198	0.890396	0.976921	0.992646	0.99271	0.137149	1.2336	1.25637	1.09565	0.640522	1.03063	1.05802	1.02638	0.0120738	1.3581	1.50277	1.69722	0.000581564	1.29179	1.39203	1.40809	0.00878848	1.35401	1.46275	1.64532	0.0496932	1.2038	1.27609	1.5314
CG7139	CG7139	0.110962	1.09025	1.35466	1.17753	0.0430048	1.12253	1.3509	1.26755	0.12469	1.04037	1.24939	1.15508	0.198541	0.966963	0.996217	0.986326	0.895863	1.01934	0.873411	1.07023	0.0975174	1.10275	1.0418	1.14224	0.0315578	1.08652	1.13994	1.20163	0.140158	1.08784	1.03772	1.12337	0.0114519	1.58745	1.38431	1.41911	0.0290794	1.21751	1.435	1.31443	0.00400626	1.48137	1.64886	1.64132	1.32639e-05	1.44631	1.50256	1.53788
CG7756	Heat shock protein cognate 2	4.1182e-05	0.803032	0.825388	0.840609	0.00108552	0.7646	0.76202	0.789485	0.000330522	0.720464	0.685981	0.660421	0.377841	0.995656	0.993169	0.993403	0.000961347	0.569949	0.635816	0.699706	0.000122206	0.628326	0.691137	0.711937	0.000126079	0.58671	0.647524	0.683885	0.00334525	0.663537	0.716	0.790289	0.00308333	0.644762	0.653943	0.750664	0.0225566	0.82938	0.842621	0.927935	0.042923	0.852389	0.812276	0.919817	0.0184386	0.814256	0.772405	0.812241
CG7762	Rpn1	4.76481e-05	0.491971	0.49026	0.523827	0.000427308	0.349186	0.331799	0.356863	0.000974801	0.343043	0.311575	0.362837	0.16383	1.01006	1.01034	1.01781	0.00190807	0.544023	0.594511	0.520419	0.00037277	0.444271	0.482088	0.478911	0.000873532	0.407424	0.459434	0.489459	0.000391074	0.542372	0.589578	0.569753	2.87126e-05	0.297184	0.316021	0.20901	8.56472e-05	0.540294	0.561972	0.569373	0.000437361	0.414053	0.427368	0.465098	0.00148767	0.425143	0.420006	0.481442
CG8486	CG8486	0.045591	0.863541	0.808875	0.86959	0.0902977	0.919914	0.766549	0.852671	0.176897	0.935902	0.778339	0.888191	0.86906	0.991117	1.01269	0.991426	0.0315639	0.736054	0.606609	0.824151	0.145252	0.900421	0.714939	0.873657	0.208431	0.855623	0.669638	0.919361	0.181144	0.921287	0.760055	0.912684	0.707765	1.59764	0.763552	0.975658	0.487379	1.13075	0.989866	1.01687	0.203174	1.41806	1.10946	1.06963	0.125241	1.41249	1.16333	1.09777
CG8598	eco	0.00374884	1.27781	1.22997	1.19497	0.0810105	1.26198	1.1274	1.10979	0.537466	1.1398	1.03188	0.989636	0.776969	0.990575	1.00377	1.01273	0.250315	0.773842	1.03849	0.718848	0.637521	0.935665	1.21287	1.00231	0.870975	0.874797	1.14966	0.923517	0.948924	0.881282	1.15028	0.94961	0.269821	0.893807	1.48941	1.71615	0.000477167	1.31921	1.39026	1.27912	0.00650666	1.41272	1.45299	1.25024	0.0414976	1.34162	1.25754	1.1143
CG9712	tumor suppressor protein 101	0.00597836	1.58482	1.76643	1.56683	8.54255e-06	1.59631	1.62718	1.67185	0.00251417	1.39539	1.31826	1.45533	0.431768	1.00189	1.00102	1.02275	0.13178	1.30043	1.27438	1.02601	0.0264165	1.24094	1.36644	1.15636	0.17675	1.49331	1.63944	1.00921	0.0900953	1.19654	1.33687	1.0777	0.0546315	1.23788	1.61532	1.29697	0.000844173	1.98995	2.07573	1.84772	5.00337e-07	2.21361	2.08672	2.17333	0.000236628	1.93204	1.74519	1.73106
CG9769	CG9769	0.0131842	1.38898	1.46034	1.24069	0.00873925	1.68855	1.95955	1.62461	0.0237561	1.56764	1.99941	1.63137	0.165523	1.02148	1.00522	1.046	0.411942	1.06262	1.25896	0.956964	0.00917688	1.42205	1.57166	1.34343	0.0360546	1.27275	1.51095	1.2376	0.0299789	1.19976	1.34551	1.15855	3.41693e-05	3.23785	3.02245	2.94383	0.000474376	1.46074	1.44665	1.33264	1.12862e-05	1.8499	1.98676	1.83832	0.00548524	1.59549	1.96692	1.70641
CG9834	endophilin B	0.00140487	1.29878	1.23564	1.33675	0.00212063	1.6948	1.63829	1.84923	0.00942783	1.54024	1.57264	1.82716	0.0740603	1.02972	1.03921	1.00915	0.754112	0.910184	0.965866	1.25093	0.0166137	1.43172	1.36876	1.6806	0.198352	1.04659	1.21417	1.54578	0.0382509	1.2154	1.19423	1.42831	4.37064e-07	3.56064	3.46996	3.54998	0.000999912	1.40874	1.33617	1.44023	0.00489825	1.79271	1.79725	2.02268	0.0215833	1.47195	1.54351	1.81035
CG9553	CG9553	0.0515475	1.23467	1.1196	1.35697	0.00786051	1.2921	1.21984	1.38406	0.0131953	1.30473	1.23964	1.3577	0.0223021	1.02923	1.02901	1.01374	0.00588268	1.19848	1.31158	1.28135	0.0152413	1.2004	1.18597	1.31469	0.00590573	1.29344	1.28606	1.44639	0.0069652	1.16954	1.20826	1.24325	0.0314886	1.83542	1.77644	1.32461	0.00753069	1.45091	1.25696	1.39268	0.000141159	1.64993	1.49906	1.53884	0.000122261	1.70864	1.58428	1.55939
CG9749	Abelson Interacting Protein	0.982868	0.954988	1.01718	1.03745	0.0537988	0.801021	0.890137	0.899813	0.0186503	0.746831	0.81667	0.819199	0.225704	0.999153	1.03318	1.0196	0.466685	1.04633	1.21482	1.26466	0.584307	0.939659	1.12853	1.18285	0.774809	0.76342	0.910651	0.925176	0.411965	1.00258	1.17038	1.20758	0.000252598	1.77775	1.63955	1.6242	0.151672	1.13059	1.09077	1.10675	0.0325171	1.08221	1.16046	1.17902	0.027994	1.10549	1.18015	1.24155
CG2019	dispatched	0.0605846	1.47526	1.35391	1.14687	0.01401	1.3653	1.29202	1.17157	0.132717	1.2284	1.11099	1.08024	0.152798	0.993362	0.993781	0.984566	0.289075	1.03319	1.2979	1.04089	0.108552	1.091	1.26057	1.08312	0.00447037	1.17744	1.30804	1.25379	0.214235	1.01033	1.21073	1.08535	0.192571	0.997486	1.4131	1.52583	0.000255406	1.61683	1.59794	1.47474	2.55364e-06	1.8934	1.88745	1.84602	5.43793e-05	1.7701	1.74567	1.73107
CG4260	alpha-Adaptin	1.41971e-05	1.36477	1.41198	1.4061	0.020654	1.30989	1.59514	1.63735	0.0788745	1.10926	1.39128	1.49269	0.114146	0.991457	0.99442	0.985402	0.0223288	1.35549	1.19855	1.32304	0.00376886	1.30719	1.34818	1.43831	0.0182698	1.37146	1.38217	1.68718	0.0113118	1.26291	1.25976	1.32507	0.0265194	1.54074	1.97182	2.20311	3.56353e-06	1.62163	1.63951	1.62869	7.9357e-05	1.83131	1.99461	2.02735	0.000373271	1.65943	1.88142	1.90418
CG10161	Eukaryotic initiation factor 3 p66 subunit	0.069607	1.77999	1.24203	1.49593	0.0238223	1.99085	1.46629	1.78341	0.0296844	1.9159	1.39266	1.75032	0.224592	1.05149	0.997574	1.03147	0.000470921	1.60208	1.56709	1.52633	4.09042e-05	1.87292	1.86239	2.03921	0.000152107	1.95048	1.93972	1.99097	0.000411404	1.52752	1.62162	1.7318	0.000156879	2.48802	2.93445	2.71598	0.0122696	1.93262	1.82674	1.55721	0.0155572	2.76151	2.54429	2.05243	0.0173	2.80261	2.55526	2.02557
CG10405	CG10405	0.00632706	0.739095	0.83313	0.821676	0.00322383	0.602247	0.699066	0.748201	0.00300742	0.569584	0.672121	0.730784	0.394817	0.998523	1.00624	1.0052	0.288516	0.811812	1.04282	0.603816	0.200515	0.817746	0.999854	0.691026	0.25144	0.790536	1.02307	0.650399	0.305275	0.876187	1.03075	0.705674	0.783595	0.361749	1.33352	0.967716	0.168127	1.03957	1.10249	1.25789	0.146935	1.12505	1.22852	1.61034	0.174378	1.11133	1.19851	1.62035
CG10466	CG10466	0.00404354	0.685554	0.681082	0.804398	0.00129559	0.565046	0.564173	0.629058	0.000928595	0.514032	0.501578	0.596503	0.017352	1.05899	1.07287	1.0325	0.0526307	0.849847	0.543041	0.598304	0.0537424	0.811741	0.48723	0.597296	0.0245588	0.757446	0.425691	0.575129	0.0634704	0.855414	0.555542	0.640654	0.87981	1.59972	0.956553	0.239159	0.913979	1.03391	0.990906	0.962675	0.634746	1.03889	0.97428	0.872972	0.486329	0.998786	0.982451	0.8077
CG10648	RNA-binding motif protein 13	0.0122198	0.812763	0.862037	0.906149	0.00071614	0.718276	0.653372	0.760646	0.000241833	0.660681	0.560901	0.65231	0.0169153	1.03516	1.02541	1.04939	0.0809665	0.91356	0.690405	0.834811	0.171901	0.848662	0.642776	0.955403	0.250033	0.97105	0.659752	0.911563	0.106378	0.883611	0.693827	0.907818	0.00847568	4.09523	2.78711	3.59948	0.0229433	1.25288	1.44451	1.29755	8.87186e-06	1.48996	1.55911	1.48759	0.00208587	1.46358	1.4516	1.31482
CG11387	cut	0.00872829	0.767221	0.706666	0.571622	0.000746104	0.641726	0.588323	0.487716	0.000585016	0.623279	0.56496	0.470701	0.37966	1.00607	1.00274	1.11569	0.857751	0.841543	0.743434	1.57776	0.328648	0.833087	0.876267	1.02956	0.153303	0.795259	0.956512	0.786382	0.31167	0.86428	0.915915	1.01045	0.188574	1.7729	1.2737	3.12629	0.0907559	0.956826	0.893905	0.823025	0.0144649	0.849158	0.751435	0.734392	0.0134877	0.809345	0.704787	0.692545
CG1250	sec23	0.0724225	0.791109	0.933391	0.722916	0.0957898	0.732172	0.943774	0.672546	0.110834	0.714339	0.937208	0.624433	0.221857	1.04328	1.00904	1.01016	0.0181374	0.769433	0.862428	0.798501	0.193745	0.880218	0.993369	0.793826	0.0956277	0.629228	0.928057	0.607463	0.0982904	0.872962	0.961065	0.814878	0.419807	0.467492	1.6469	4.73882	0.0244651	0.87605	0.895642	0.790504	0.0341867	0.729697	0.738179	0.477824	0.015095	0.655103	0.656468	0.389893
CG13748	CG13748	0.00776156	0.641765	0.643011	0.49077	0.0182694	0.639966	0.602501	0.362307	0.019309	0.598581	0.623447	0.305747	0.00549027	1.03425	1.02489	1.04439	6.3009e-05	0.510176	0.54642	0.460755	0.000114714	0.620263	0.581567	0.524333	8.95627e-05	0.467996	0.524736	0.385209	7.66872e-05	0.630819	0.609126	0.55619	0.00994228	0.383013	0.232743	0	7.61969e-05	0.673161	0.69772	0.733317	1.75907e-05	0.502521	0.510606	0.421469	0.000122415	0.440538	0.486981	0.341257
CG13762	CG13762	0.292895	1.0068	0.910962	0.721253	0.254943	0.990407	0.902992	0.733127	0.373861	1.00743	0.924212	0.710303	0.0338258	1.02654	1.03051	1.05855	0.0210094	0.683642	0.564015	0.811424	0.0379476	0.810844	0.669081	0.846792	0.0574144	0.883604	0.700887	0.722508	0.0304138	0.826511	0.67915	0.846138	0.789045	0.780703	0.220663	1.62076	0.228582	0.998338	0.924187	0.825628	0.287846	1.01881	0.867389	0.640048	0.322304	1.02586	0.87848	0.615333
CG14299	CG14299	0.0231133	0.890128	0.904385	0.954248	0.0362033	0.866867	0.89007	0.953188	0.0744293	0.782498	0.869623	0.942624	0.118112	1.02058	1.01028	1.01975	0.463524	1.0053	1.27276	0.986294	0.252303	1.09364	1.2512	1.00271	0.271294	1.00084	1.41763	1.13503	0.365068	1.03956	1.25529	0.993964	0.194776	2.86308	1.62271	1.24034	0.15644	1.08369	1.01518	1.09438	0.0109649	1.12131	1.12392	1.19638	0.246668	0.989804	1.12521	1.15684
CG14542	CG14542	0.930054	1.1149	0.946926	0.955645	0.450904	1.16379	1.05767	0.959126	0.393816	1.24797	1.10042	0.957974	0.459011	1.01478	0.994095	1.01556	0.835669	1.09467	0.906221	1.04399	0.00426705	1.17371	1.18281	1.26333	0.0468754	1.33751	1.12739	1.40183	0.0326558	1.1512	1.07317	1.19762	0.692611	0.618317	0.987345	1.10277	0.0652704	1.14641	1.06425	1.06324	0.0588515	1.16255	1.21182	1.06004	0.141355	1.19826	1.24795	1.02379
CG14792	stubarista	0.000206404	1.48963	1.47492	1.45815	0.0167061	1.58165	1.77088	1.41213	0.200079	1.37777	1.76394	1.03118	0.824084	0.989024	1.01752	1.00347	0.00147681	1.26791	1.31863	1.32415	0.0142366	1.4004	1.66819	1.44882	0.00557513	1.38372	1.66198	1.55193	0.00278033	1.28774	1.4535	1.36111	0.0368192	2.09237	3.44774	2.3783	0.0080964	1.48546	1.4307	1.68241	1.16379e-07	2.25384	2.33072	2.37236	0.00500041	2.1769	2.46904	2.01814
CG15141	CG15141	0.0677616	0.903057	0.868804	0.730027	0.00110437	0.754653	0.735588	0.710633	0.0183215	0.730634	0.706898	0.7469	0.781831	1.01246	0.986529	1.01015	0.00116255	0.706354	0.70058	0.780567	0.0114245	0.706303	0.673222	0.79425	0.41085	0.946038	0.928474	0.954881	0.0229125	0.789491	0.776761	0.875963	0.24193	2.49713	1.86072	0.905478	0.327557	1.38059	1.50235	0.866544	0.27065	1.63492	2.08793	0.875365	0.24465	1.64627	2.26133	0.94514
CG2812	CG2812	0.791135	1.06929	1.06167	0.918197	0.573335	1.16546	1.00819	0.957876	0.541302	1.18397	0.965856	1.00208	0.252781	1.00599	1.0108	1.00813	0.947806	0.934199	1.27777	0.819545	0.647338	1.10234	1.14825	0.889378	0.349135	1.15858	1.36358	0.936333	0.766322	1.04677	1.15543	0.883862	0.589325	1.14669	1.45013	0.805044	0.693333	1.01531	1.26095	0.880014	0.462976	1.12354	1.50628	0.871388	0.454484	1.14545	1.46481	0.86878
CG30390	CG30390	0.00216551	0.860679	0.812024	0.787897	0.0301982	0.900046	0.846923	0.891175	0.293969	0.952396	0.870602	0.927768	0.160358	1.01485	1.03755	1.0082	0.626144	0.889298	0.80234	1.12887	0.932581	0.998802	0.911873	1.10835	0.893662	0.997727	0.907574	1.06203	0.671368	0.994883	0.955424	1.14407	0.09883	0.37473	0.307381	0.862973	0.298012	1.03776	0.806518	0.867447	0.515257	1.13211	0.636587	0.892571	0.580563	1.15364	0.63198	0.91207
CG3769	CG3769	0.0543868	0.646815	0.842077	0.848129	0.12555	0.631155	0.917772	0.836715	0.14794	0.63227	0.952191	0.816379	0.0890487	1.02504	1.02048	1.00757	0.0410342	0.909436	0.882264	0.780943	0.286091	0.980675	0.95471	0.751723	0.0486466	0.651206	0.87628	0.794301	0.196715	0.945835	0.947391	0.756844	0.0951199	0.327902	0.460413	0.813714	0.023171	0.761533	0.878737	0.870933	0.00442002	0.720323	0.83824	0.741277	0.0151998	0.704212	0.853977	0.707913
CG6140	CG6140	0.160116	0.931747	0.968229	0.875321	0.67669	1.1264	0.877583	0.861077	0.71863	1.20664	0.761557	0.842573	0.123401	1.04685	1.01029	1.02004	0.296274	1.12327	0.557471	0.416839	0.37822	1.18575	0.600659	0.470326	0.445624	1.2364	0.613715	0.49599	0.309291	1.11356	0.638257	0.485226	0.35293	0.895194	0.977841	0.102432	0.155148	0.862644	0.965343	0.861574	0.230344	0.971165	0.913306	0.699794	0.336429	1.02986	0.893427	0.676035
CG10238	CG10238	0.00756189	0.86505	0.749035	0.813163	5.29812e-05	0.757424	0.692958	0.715678	2.17411e-05	0.699531	0.694818	0.659197	0.0247856	1.02178	1.01574	1.03495	0.00206556	0.786587	0.74034	0.669939	0.006562	0.805003	0.713434	0.648571	0.032449	0.860364	0.824754	0.725345	0.00822664	0.832578	0.76987	0.686658	0.0584298	2.72423	1.68362	3.05996	0.105371	1.24332	1.04346	1.21009	0.0290369	1.28487	1.12987	1.32851	0.0204598	1.239	1.14542	1.2007
CG14800	CG14801	0.0244632	1.26798	1.11962	1.20609	0.0182635	1.37098	1.22261	1.21963	0.195059	1.23884	1.12912	1.0072	0.702638	1.00072	1.01076	0.971231	0.0711693	1.11556	1.15796	1.16291	0.000134722	1.43107	1.33825	1.4038	0.0226399	1.20735	1.21931	1.29188	0.00310428	1.24795	1.23853	1.22098	0.648098	0.581435	1.13585	1.89508	0.211066	1.01643	1.07659	1.21066	0.0855667	1.19592	1.24278	1.55852	0.101666	1.13426	1.15571	1.41937
CG15408	CG15408	0.153989	0.90219	0.974778	0.826355	0.10708	0.815315	0.967315	0.820481	0.0325686	0.797859	0.886043	0.829969	0.543055	1.02375	0.989889	1.0102	0.199937	0.923816	0.920492	0.72861	0.283431	0.929981	0.925145	0.899679	0.793047	1.02345	0.957132	0.941214	0.36203	0.959308	0.950954	0.889011	0.168163	1.09	1.86185	1.43141	0.997596	1.00208	1.05113	0.946441	0.953259	1.11277	1.04699	0.821085	0.829443	1.09407	1.0204	0.815494
CG15629	CG15629	0.014157	0.87463	0.783028	0.774754	0.0417049	0.880662	0.735688	0.701201	0.0401948	0.859788	0.709135	0.650457	0.926188	0.997151	0.999507	1.00226	0.444137	0.838164	1.01463	0.984024	0.184972	0.980699	0.902225	0.949662	0.957852	1.01403	1.01312	0.980971	0.409175	0.958724	0.942741	1.00921	0.408519	0.774678	1.4727	1.54065	0.108578	0.958589	0.929383	0.903577	0.0429138	0.908263	0.8319	0.767379	0.0562759	0.910771	0.8112	0.740214
CG16868	CG16868	0.00154541	0.805697	0.777713	0.75428	0.00318456	0.754448	0.758113	0.758607	0.00375032	0.753273	0.776981	0.769327	0.472654	1.02603	1.0134	0.989467	0.327867	0.722696	0.883937	1.0317	0.274758	0.690051	0.87573	1.01102	0.488938	0.661826	0.869784	1.11938	0.384323	0.716778	0.902046	1.04773	0.143687	0.0329094	0.795729	0.643253	0.00951181	0.818277	0.883826	0.793216	0.00123564	0.630188	0.75417	0.701049	0.00254389	0.581656	0.72847	0.684691
CG17143	thoc7	0.536879	1.00118	0.921882	0.97549	0.741005	1.08392	0.939395	1.04922	0.467091	1.13141	0.967011	1.08161	0.599027	1.00256	1.00882	1.00528	0.722824	1.15028	0.908941	0.784334	0.752117	1.19974	0.996151	0.914639	0.727676	1.21654	1.03999	0.900002	0.865266	1.18064	0.979916	0.896858	0.537944	1.10531	1.35129	1.01473	0.519455	1.01175	0.886858	0.982415	0.97764	1.0526	0.851716	1.10469	0.932893	1.07153	0.847998	1.11065
CG17148	Esterase P	0.00859061	0.881023	0.877749	0.89086	0.0234079	0.939564	0.857379	0.864867	0.0673424	0.958983	0.862028	0.833598	0.819055	0.982698	1.00166	1.02701	0.162163	0.901617	0.910172	0.983002	0.0118574	0.932001	0.885046	0.931643	0.0936233	0.958187	0.844833	0.924381	0.034233	0.91534	0.873179	0.951854	0.647168	1.13156	0.974251	0.533568	0.657917	0.983292	1.04211	1.028	0.169345	1.12643	1.06451	1.02028	0.539625	1.11739	1.06353	0.941423
CG17170	suppressor of forked	0.0419179	0.814436	0.931262	0.850906	0.194496	0.80313	1.00733	0.83304	0.398686	0.80103	1.08294	0.828885	0.635334	0.990548	1.01369	1.00809	0.521984	0.918005	1.06486	0.86588	0.867683	0.97729	1.12235	0.855588	0.804977	1.0484	1.20554	0.839075	0.885123	1.00858	1.10448	0.849577	0.837872	0.749383	2.05167	0.53474	0.262591	0.914986	1.00049	0.89226	0.473272	0.884263	1.09288	0.759444	0.469601	0.825666	1.11573	0.755502
CG17180	CG17180	0.1132	0.788757	0.898822	0.894466	0.323348	0.779885	0.902762	0.860602	0.313148	0.796104	0.873493	0.81303	0.855975	0.989527	1.00822	1.00642	0.975198	1.20807	0.968368	0.835919	0.725267	1.14161	0.899637	0.837444	0.797525	1.19916	1.04975	0.84977	0.878348	1.16819	0.926155	0.852483	0.321607	0.411215	0.96518	0.449993	0.0646347	0.936291	0.945504	0.905006	0.187051	0.798166	0.888111	0.818591	0.255574	0.760306	0.878883	0.78964
CG17224	CG17224	0.781019	1.00199	1.0499	0.858637	0.983527	1.07985	1.02895	0.881253	0.895265	1.14045	1.02868	0.904543	0.241316	0.981134	0.957982	0.991699	0.226486	0.804735	0.703172	0.64029	0.379002	1.04765	0.792474	0.847575	0.652344	1.11042	0.854239	0.863351	0.27963	1.00968	0.83195	0.827525	0.467495	1.04553	0.355602	0.454446	0.794166	1.05763	0.966866	0.933547	0.953461	1.14045	0.910414	0.928757	0.878474	1.20319	0.942136	0.929644
CG17245	plexin B	0.120502	0.935136	0.648067	0.800924	0.102725	0.880983	0.484024	0.724447	0.0999836	0.862828	0.424625	0.68267	0.448149	1.0374	0.980609	1.03581	0.625322	0.901754	0.639542	1.1735	0.462778	0.94199	0.610806	1.06314	0.650671	1.2579	0.719408	1.3515	0.562186	0.947896	0.633761	1.11279	0.395706	2.7237	0.119796	3.35299	0.748564	1.08419	0.87122	1.14454	0.65747	1.4203	0.647861	1.3201	0.706977	1.46805	0.535167	1.40428
CG17359	CG17359	0.0260093	0.893992	0.796139	0.814326	0.051927	0.775299	0.717027	0.846848	0.0941277	0.757762	0.703797	0.880858	0.055212	1.01138	1.01107	1.01471	0.00783071	0.823535	0.862083	0.752897	0.00656838	0.917947	0.882314	0.870857	0.832087	1.01284	1.08513	0.84629	0.00514804	0.884865	0.917225	0.85816	0.16051	1.77103	1.80397	1.01732	0.498029	1.01634	0.990935	0.886254	0.878055	1.08506	1.01047	0.860761	0.989345	1.11912	1.02944	0.846012
CG17362	CG17362	0.569208	1.02105	0.94445	1.31	0.842888	0.849116	0.972182	1.30892	0.809125	0.808031	1.02667	1.34408	0.820434	1.0221	0.99479	0.995786	0.0744882	0.55825	0.606865	0.534043	0.0248688	0.727002	0.743345	0.703869	0.135797	0.90533	0.903481	0.693499	0.0295258	0.780477	0.821684	0.731502	0.334678	0.69006	0.0761448	0.0721939	0.146367	1.19502	1.01577	1.25083	0.21503	1.23289	1.05197	1.21004	0.198918	1.31609	1.13016	1.29304
CG17531	Glutathione S transferase E7	0.0519685	0.879483	0.856548	0.848151	0.0790502	0.800611	0.784661	0.854278	0.148766	0.785256	0.784228	0.893598	0.0984574	1.07038	1.0166	1.03686	0.340679	0.78628	0.963367	0.973624	0.232168	0.809316	0.99603	0.89582	0.537254	0.857629	1.06417	0.884621	0.303473	0.819147	1.00217	0.931002	0.107254	0.430406	0.880831	0.485023	0.401194	0.996826	0.984536	0.926116	0.755443	0.955282	0.994818	0.96756	0.898904	0.943467	1.02052	0.990856
CG17544	CG17544	0.0904097	0.906466	0.845422	0.872237	0.23005	0.781058	0.748422	0.875482	0.173134	0.707677	0.664731	0.832519	0.230925	1.0187	1.02461	1.00171	0.0133043	0.792965	0.572708	0.606148	0.000312756	0.741258	0.641633	0.678455	0.0435122	0.841215	0.734286	0.563431	0.00331948	0.788719	0.669995	0.649037	0.762146	0.897862	1.59619	0	0.55561	1.09219	1.03993	0.96074	0.275091	1.24233	1.28816	0.955902	0.405319	1.22841	1.28055	0.927377
CG17598	CG17598	0.242045	1.02228	1.06825	1.01595	0.819234	1.00569	1.09383	0.957013	0.691612	1.01254	1.14494	0.961691	0.181372	1.01211	1.02777	1.00416	0.668031	0.870671	1.05719	0.972829	0.583269	0.996977	1.16855	0.968253	0.256781	1.11463	1.47052	1.03615	0.662228	0.990067	1.16299	0.953033	0.119726	2.51187	1.52563	1.45255	0.148762	1.0364	1.05952	1.02902	0.443181	1.00156	1.12937	1.06245	0.378707	1.01432	1.18032	1.10904
CG17599	CG17599	0.0023997	0.863602	0.798484	0.780323	0.0210511	0.836269	0.82963	0.688389	0.0426818	0.815449	0.824339	0.615829	0.587287	0.985826	1.00641	0.990806	0.143114	0.76254	0.885875	0.926854	0.0514086	0.764263	0.914317	0.845069	0.0591691	0.808714	0.865993	0.833359	0.053531	0.800535	0.925559	0.844157	0.656567	0.540943	0.786191	1.23241	0.990119	1.04931	0.913465	1.03527	0.48795	1.01883	0.887683	0.963142	0.50826	1.02584	0.915203	0.939635
CG17616	male fertility factor kl5	0.893331	0.965926	0.946717	1.03975	0.848906	0.952688	1.02681	1.11019	0.90356	0.914456	1.05219	1.09042	0.731677	1.01006	1.01697	0.985231	0.335739	1.22083	1.11327	1.14577	0.426642	1.24316	1.01866	1.12765	0.558153	1.22357	1.01152	1.11148	0.402829	1.2395	1.04433	1.12157	0.48344	0.71713	0.753004	1.00111	0.450905	1.01278	1.03271	1.06042	0.686053	0.971309	1.06806	1.07352	0.803493	0.950787	1.06677	1.05233
CG17632	brown	0.65809	1.00673	0.890462	0.844671	0.628161	1.01052	0.880062	0.792985	0.62604	0.996715	0.895665	0.791349	0.143055	1.00189	1.0202	1.01611	0.510711	0.982678	1.05729	0.658603	0.24296	0.631654	0.676041	0.433326	0.357027	0.0996872	0.103791	0.0626736	0.296138	0.584924	0.627252	0.417785	0.348903	0.106118	0.0979097	0.040108	0.883171	1.14444	1.05477	0.879281	0.817846	1.21396	0.902921	0.712737	0.713065	1.1462	0.890667	0.702296
CG17646	CG17646	0.00594973	0.874193	0.77712	0.825117	0.000194828	0.782063	0.771253	0.721325	0.00106641	0.765583	0.780348	0.691395	0.148148	0.974621	0.997566	0.964442	0.329416	0.80376	1.00634	0.906138	0.288749	0.848744	1.02446	0.886422	0.910763	0.898687	1.13218	0.936148	0.426132	0.8623	1.05556	0.891223	0.952668	0.801311	1.10323	1.07328	0.205078	0.976128	0.972959	0.935047	0.240382	0.846096	1.01736	0.871908	0.278893	0.844389	1.02894	0.862743
CG17696	Poly-(ADP-ribose) polymerase	0.000472073	0.702968	0.759464	0.779889	0.00807627	0.727886	0.707927	0.825547	0.00993946	0.73744	0.6722	0.808626	0.312444	1.01646	1.03705	0.995528	0.420734	0.845979	0.868222	1.03959	0.286134	0.852471	0.932103	0.959543	0.609367	0.837912	0.941279	1.04315	0.329001	0.849619	0.937355	0.974336	0.884125	0.890099	0.839838	1.39878	0.00693029	0.84567	0.877375	0.912764	0.0253687	0.814166	0.893389	0.883987	0.0108742	0.802311	0.868353	0.870316
CG17737	CG17737	0.0105025	0.823049	0.823507	0.799268	0.115529	0.921183	0.935937	0.884757	0.454653	0.958242	0.978488	0.946781	0.158343	1.0169	1.00977	1.0494	0.271485	1.07106	1.33435	1.02541	0.190437	1.08704	1.30708	1.05381	0.394495	1.08187	1.33075	0.950903	0.182883	1.08053	1.25427	1.04264	0.086392	2.22579	1.66354	1.31013	0.520816	1.06988	0.927767	0.817854	0.950823	1.33231	0.925637	0.77812	0.826213	1.41524	0.929728	0.799606
CG17751	CG17751	0.482984	0.996447	0.463867	0.982193	0.422824	0.939843	0.245634	0.993228	0.431255	0.957581	0.156014	0.998385	0.946312	1.04758	0.936391	1.0085	0.636058	0.896979	2.65918	0.534369	0.802055	0.720051	2.41103	0.438525	0.388164	0.101752	0.280499	0.0529734	0.907409	0.628141	1.77595	0.382165	0.782898	0.0884516	4.32442	0.0703673	0.926792	1.08799	0.901853	1.0556	0.567575	0.941263	0.372083	1.144	0.594793	0.971449	0.285686	1.17713
CG17762	tomosyn	0.0467018	0.902323	0.803156	0.739455	0.264685	1.03841	0.803924	0.686126	0.462662	1.12647	0.840895	0.670821	0.209424	1.00886	1.00553	1.03459	0.0407856	0.840716	0.816667	0.85674	0.198694	0.9865	0.902082	0.786107	0.396036	0.961741	0.980649	0.845489	0.13237	0.963646	0.901486	0.835762	0.830528	1.49398	0.78228	0.896866	0.0703181	0.980044	0.943646	0.920378	0.774799	1.08499	0.977252	0.87333	0.692748	1.18259	1.04604	0.893799
CG17770	CG17770	0.00526503	0.687697	0.804566	0.797505	0.0357824	0.572377	0.786721	0.801791	0.0531696	0.562895	0.780677	0.829405	0.381448	0.995949	0.982949	1.00104	0.0908001	0.736192	0.932216	0.643065	0.0909262	0.66262	0.932034	0.643462	0.323184	0.723416	1.09509	0.595767	0.129178	0.718284	0.968426	0.67055	0.484446	0.724448	1.20749	0.205869	0.352991	0.943729	1.01926	0.908455	0.417937	0.84331	1.07378	0.800881	0.475859	0.866198	1.07707	0.794264
CG17806	CG17806	0.0737028	0.725591	0.892119	0.893237	0.0561323	0.648963	0.793883	0.884056	0.0541186	0.647217	0.77539	0.886847	0.479056	1.02452	0.999401	1.00159	0.00107596	0.769709	0.815846	0.743238	0.00497642	0.745057	0.783672	0.786521	0.0626053	0.795854	0.92413	0.797499	0.00595656	0.774878	0.831258	0.793694	0.494605	0.880657	1.42195	1.12002	0.917444	0.955158	1.08637	0.941136	0.507496	0.892358	1.0658	0.900122	0.355636	0.882036	1.03545	0.886649
CG17807	CG17807	0.0104777	0.877217	0.766556	0.800807	0.00966512	0.857372	0.731035	0.783948	0.0145525	0.859332	0.71878	0.769309	0.404695	0.98642	1.03539	1.02527	0.105034	0.820779	0.786755	0.961813	0.354182	0.830283	0.846597	1.04529	0.793784	1.02399	0.927984	1.12714	0.374887	0.857415	0.871509	1.04203	0.0490927	1.28297	1.92417	1.71733	0.763304	0.989957	0.939419	1.03108	0.827181	0.953778	1.00125	1.08554	0.757352	0.971195	1.00841	1.08689
CG17821	CG17821	0.0394027	0.914717	0.793452	0.782355	0.0480803	0.89317	0.750755	0.700395	0.0442897	0.894381	0.742663	0.68769	0.920076	1.02423	0.980714	0.990099	0.293155	0.853442	0.954352	0.905963	0.258228	0.928178	0.929435	0.951214	0.413921	0.966561	1.09775	1.19315	0.657135	0.942733	0.975822	1.01	0.114663	0.646936	0.934852	0.583665	0.0660178	0.861582	0.961572	0.905665	0.127438	0.777165	0.978067	0.819706	0.0781663	0.791058	0.950063	0.82094
CG17824	CG17824	0.153015	0.905502	0.983234	0.873184	0.0895426	0.814969	0.964782	0.8223	0.144457	0.788643	0.987991	0.811279	0.0381016	1.01615	1.03381	1.01585	0.978931	1.11793	0.91693	0.958459	0.751601	1.0405	0.97678	0.917731	0.295458	1.27244	1.09015	1.02347	0.637092	1.0935	1.00828	0.986536	0.658497	1.16219	0.662574	1.66059	0.93977	1.00493	0.999244	1.00079	0.158481	0.89533	0.912734	0.934863	0.0918671	0.862881	0.901705	0.917359
CG17826	CG17826	0.178013	0.869384	0.964416	0.953826	0.445881	0.846721	1.02524	0.963771	0.57617	0.852705	1.02633	0.997427	0.829495	0.992911	1.00021	1.00155	0.101421	0.94983	0.891569	0.888743	0.0907368	0.935886	0.861598	0.923833	0.166127	0.952773	0.847803	0.922848	0.173476	0.967275	0.869774	0.935345	0.0165005	0.649743	0.430823	0.654414	0.179527	0.914301	0.969381	0.943726	0.297857	0.853082	0.993634	0.959368	0.280988	0.859749	0.99538	0.953578
CG17951	Jonah 99Ci	0.0497616	0.808294	0.805831	0.93618	0.00136047	0.767826	0.795417	0.844094	0.00397766	0.758291	0.76288	0.844223	0.761081	0.988269	1.03171	0.995184	0.0458485	0.897069	0.684661	0.743823	0.0407821	0.86569	0.708466	0.733136	0.133757	0.940512	0.63135	0.726179	0.0562875	0.901836	0.69276	0.774676	0.747607	0.701914	1.2913	0.79252	0.903642	1.02225	0.946824	1.04823	0.955114	1.09518	0.948588	0.943905	0.611357	1.05314	0.917977	0.901574
CG1845	CG1845	0.00239603	0.86174	0.832567	0.783735	0.0357462	0.867591	0.800186	0.677838	0.053815	0.859454	0.83439	0.667053	0.70059	0.989819	1.00493	1.01788	0.640224	1.03046	1.02173	1.05488	0.356938	0.958675	0.951563	0.935953	0.878829	0.945656	1.05502	1.04933	0.90291	0.992021	1.01425	0.972392	0.137818	0.76503	0.614724	0.81677	0.00243672	0.835337	0.794644	0.87156	0.00104645	0.705265	0.596977	0.703991	0.000355028	0.682739	0.584017	0.684198
CG2210	abnormal wing discs	0.000495213	0.698849	0.623412	0.725477	0.00182012	0.629898	0.540313	0.695548	0.00419649	0.629662	0.536388	0.70956	0.336121	1.00458	0.988008	0.97712	0.00179816	0.629505	0.723971	0.628753	0.00106669	0.623108	0.72423	0.59894	0.00914454	0.592111	0.739561	0.587299	0.00107042	0.688596	0.755658	0.656772	0.00720219	0.208246	0.258469	0.198877	0.0010252	0.756384	0.69773	0.795628	0.000843424	0.627071	0.552749	0.650736	0.00267089	0.640951	0.55291	0.699604
CG30046	CG30046	0.000976651	0.776884	0.799263	0.778738	5.47716e-05	0.798154	0.743607	0.765295	0.0039658	0.836983	0.737501	0.766824	0.774732	1.00786	0.985427	1.01858	0.390813	0.514997	1.06033	0.896937	0.310152	0.535406	0.981247	0.920951	0.498695	0.47915	1.11716	0.933489	0.320915	0.585343	1.00149	0.91619	0.209238	0.201737	0.83213	0.827476	0.688205	0.889189	1.07894	0.934881	0.548019	0.770485	1.13181	0.852965	0.56177	0.776296	1.13055	0.8651
CG3035	carmine	0.178148	1.00164	1.17327	1.14134	0.0798198	1.04802	1.22566	1.19698	0.115563	1.02206	1.1698	1.1316	0.330582	1.0048	1.01951	1.00068	0.0122825	1.17943	1.30158	1.36566	0.0791167	1.06295	1.21163	1.26118	0.120693	1.08744	1.30049	1.53584	0.0379639	1.10266	1.19732	1.27577	0.00637795	2.15561	1.81529	2.26981	0.0689041	1.06774	1.21119	1.27643	0.0621689	1.14064	1.29295	1.47329	0.0611179	1.1489	1.3093	1.49607
CG32705	CG32705	0.0011207	0.841491	0.806441	0.76666	0.0149881	0.857395	0.883233	0.772289	0.0426672	0.866435	0.922125	0.791879	0.268941	1.02401	0.995756	1.02162	0.268418	1.02305	0.863227	0.788501	0.637589	1.04261	0.907055	0.950714	0.982639	1.12678	0.886882	0.993623	0.660563	1.04838	0.928857	0.934728	0.450025	0.856278	1.42229	1.23721	0.0535126	0.913587	0.788889	0.903122	0.333661	0.999849	0.769755	0.957256	0.42902	1.01995	0.795732	0.971663
CG32707	Anaphase Promoting Complex 4	0.749	1.02569	0.958783	0.954962	0.875143	1.04095	0.960683	0.965987	0.894713	1.0304	1.00074	0.944148	0.64442	1.01033	1.00235	0.952997	0.6246	1.0051	0.757987	0.978935	0.787513	1.04075	0.832269	1.00727	0.813826	1.09648	0.798595	0.985048	0.769983	1.0685	0.847746	0.964741	0.982586	0.827356	1.41059	0.783157	0.251301	1.03405	1.1346	1.02889	0.524574	0.978596	1.27297	1.00533	0.602442	0.932782	1.29278	1.01287
CG3400	6-phosphofructo-2-kinase	0.810206	1.02847	1.02656	0.896714	0.700185	0.981727	1.04001	0.895018	0.343375	0.945459	0.991421	0.885303	0.0796653	1.01496	1.02812	1.00805	0.393232	0.986401	0.786164	0.986916	0.945537	1.0472	0.912758	1.02606	0.587778	1.04732	0.818083	0.972054	0.53775	1.00653	0.871935	0.997912	0.787585	1.53567	0.504477	1.2661	0.728426	1.05835	1.04352	0.960997	0.690252	0.965641	1.0744	0.848215	0.609183	0.960622	1.062	0.829648
CG3707	wings apart-like	0.00553954	0.861605	0.758092	0.763674	5.6328e-06	0.5681	0.580926	0.533591	7.40588e-07	0.418393	0.479245	0.453178	0.0877249	1.06296	1.02288	1.02389	0.472915	0.873834	1.05733	0.848995	0.204572	0.667415	1.0242	0.626825	0.391725	0.926654	1.01524	0.708749	0.24492	0.725661	1.04295	0.673715	0.816977	0.953509	0.2237	1.52142	0.593746	1.06204	0.902089	0.927163	0.0223465	0.718903	0.526009	0.734519	0.0142517	0.589868	0.416723	0.644901
CG3733	Chromodomain-helicase-DNA-binding protein 1	0.0110404	0.859855	0.830007	0.853448	0.00694492	0.749131	0.863424	0.811981	0.0427667	0.723558	0.897491	0.820963	0.629292	0.99347	1.01537	1.01354	0.113317	0.609436	0.932168	0.767244	0.162355	0.596747	0.934373	0.827375	0.230783	0.579698	0.996062	0.792162	0.190597	0.653416	0.960234	0.863803	0.432128	0.847346	0.426615	1.10396	0.0123047	0.892987	0.81427	0.799883	0.0102244	0.83043	0.692237	0.677168	0.00529005	0.789858	0.670536	0.670781
CG3891	CG3891	0.137057	0.962986	0.904707	0.825671	0.186964	0.955883	0.916295	0.739857	0.09386	0.867776	0.907114	0.689729	0.235488	0.97945	0.980288	0.989604	0.0608853	0.594924	0.661715	0.704574	0.0923881	0.753243	0.737187	0.763236	0.0903464	0.677365	0.718967	0.700483	0.0801676	0.753788	0.752659	0.774194	0.0775141	0.407603	0.483308	0.489404	0.859625	0.9913	0.982505	1.00222	0.946447	0.990659	0.994887	0.998417	0.914882	1.01296	0.985182	0.972817
CG3925	CG3925	0.209822	0.766658	0.9952	0.887394	0.404059	0.700347	1.03972	0.937609	0.50049	0.726917	1.06602	0.955233	0.455385	1.02482	0.997505	1.00211	0.763649	0.862148	1.14687	1.11187	0.874938	0.826889	1.07873	1.03825	0.803454	0.753798	1.10369	1.0272	0.841739	0.851492	1.07771	1.00793	0.976722	0.889029	1.21286	0.876496	0.42924	0.991412	1.10044	1.01681	0.50414	0.986425	1.19344	1.00577	0.576402	1.00041	1.17752	0.980029
CG4058	Neprilysin 4	0.0895034	0.916413	0.82174	0.668497	0.150001	0.875413	0.871975	0.545287	0.194538	0.892083	0.891388	0.517875	0.0498866	1.02239	1.01321	1.03668	0.911802	0.918087	1.14856	0.963656	0.890419	0.926571	1.1258	0.979586	0.443732	1.02062	1.22389	1.00484	0.69181	0.946025	1.14714	0.998776	0.0808137	1.7866	1.68487	1.1763	0.640791	1.04963	0.978204	0.900699	0.76731	1.08577	1.07611	0.707142	0.784386	1.10991	1.12043	0.607249
CG4365	CG4365	0.558549	1.036	1.01871	0.728007	0.541961	1.28688	1.31744	0.812994	0.414755	1.41626	1.48866	0.850882	0.214244	1.00387	1.02173	1.0117	0.20595	1.31579	1.31532	1.14741	0.246261	1.21867	1.35651	1.18832	0.24538	1.30906	1.45555	1.09436	0.273736	1.22385	1.29534	1.13505	0.279609	1.89507	1.26783	1.08627	0.807573	1.04636	1.00472	0.891591	0.604388	1.27534	1.15411	0.829436	0.470242	1.4598	1.28213	0.81467
CG4665	Dihydropteridine reductase	0.600345	0.937792	0.921207	0.920245	0.392712	0.758874	0.862686	0.882103	0.409754	0.671026	0.878682	0.861307	0.650998	1.01285	0.998591	1.01562	0.146344	0.611254	0.663725	0.787169	0.22562	0.626267	0.705691	0.88067	0.40122	0.627813	0.70916	0.978121	0.194874	0.652189	0.733904	0.880396	0.35853	0.253022	0.189004	1.18646	0.757689	0.95924	1.0458	1.10394	0.98668	0.729889	1.07469	1.20713	0.954166	0.646766	1.11249	1.19516
CG4950	CG4950	0.386723	1.09488	1.02817	1.01685	0.44459	1.10861	1.04051	0.98749	0.865343	1.06406	1.01947	0.946396	0.26687	0.996305	0.96866	0.979136	0.431918	1.25429	1.09227	1.00939	0.790041	1.11192	1.0249	0.95164	0.478771	1.16966	1.09615	0.966109	0.666221	1.10379	1.06498	0.960269	0.12899	1.25385	2.38946	1.65515	0.0166926	1.15871	1.22247	1.10965	0.0517384	1.29778	1.54899	1.202	0.0583751	1.32927	1.66748	1.25182
CG5064	Srp68	0.0459917	0.921741	0.755024	0.779172	0.849484	1.11161	0.898817	0.906633	0.842824	1.21759	0.970673	0.945495	0.336359	0.991415	1.03639	1.02217	0.392979	1.45753	1.40952	0.847951	0.36661	1.55447	1.41812	0.855628	0.39908	1.67509	1.46772	0.782493	0.371472	1.49678	1.37365	0.87094	0.537575	2.41549	0.749557	1.02271	0.159218	0.98609	0.761133	0.824264	0.764819	1.19113	0.816751	0.865654	0.944812	1.31485	0.874448	0.852234
CG5336	Ced-12	0.0186111	0.870832	0.836781	0.84198	0.0736318	0.612204	0.841025	0.854773	0.167283	0.433444	0.834289	0.876062	0.403142	0.977031	0.971284	0.970613	0.635683	0.658837	1.09882	1.00615	0.983203	0.684064	1.19472	1.10944	0.855198	0.603238	1.32793	1.2132	0.985842	0.744783	1.17138	1.09209	0.108886	1.52158	3.05841	1.9052	0.925811	0.991675	1.03814	0.984836	0.978278	0.746608	1.17785	1.08953	0.968406	0.630259	1.267	1.13196
CG5451	CG5451	0.503939	1.06364	1.18412	0.930457	0.06098	1.14578	1.27411	1.09339	0.00396353	1.17634	1.21189	1.13439	0.228069	1.0194	1.00678	1.01239	0.61932	1.05832	1.10914	0.97694	0.120268	1.08854	1.14675	1.22784	0.128364	1.17102	1.23066	1.12227	0.183214	1.04917	1.14996	1.1622	0.834841	0.885364	0.938909	1.34295	0.586992	1.00388	1.10429	0.972066	0.640389	0.967578	1.02056	0.936825	0.488351	0.972446	0.976645	0.928146
CG5662	CG5662	0.59623	1.00866	1.13844	1.00644	0.2492	1.07041	1.23129	1.09823	0.165281	1.12539	1.33302	1.10724	0.466636	1.00188	0.996247	0.988791	0.179945	0.886082	0.791571	0.84465	0.247113	0.82017	0.988155	0.833679	0.25203	0.841323	0.88012	0.821437	0.160114	0.873129	0.932425	0.835941	0.749298	0.923714	0.945002	0.912218	0.419737	1.0175	1.09281	1.03003	0.755108	1.02358	1.0605	1.00125	0.741035	1.04734	1.08551	0.970808
CG6181	CG6181	0.964429	1.00738	1.01417	0.983468	0.204907	0.903276	0.992327	0.918559	0.175076	0.890164	0.984758	0.924544	0.288131	1.00706	1.0052	1.04602	0.0043364	0.790529	0.814372	0.792215	0.154565	0.706034	0.926661	0.911941	0.263203	0.834434	0.855491	0.982742	0.0609894	0.775444	0.885262	0.908817	0.671723	0.921007	0.70725	1.97477	0.432962	0.998533	0.885266	0.980878	0.162384	0.916725	0.769425	0.93829	0.171974	0.93206	0.745577	0.917785
CG6213	Vacuolar H[+] ATPase G-subunit	0.504056	1.16183	1.01318	1.21263	0.452158	1.24573	1.06316	1.18706	0.524302	1.21475	1.06059	1.14864	0.00967801	1.05761	1.0492	1.0351	0.584955	1.07695	0.923544	0.806598	0.404856	0.807069	0.719873	0.627829	0.365844	0.110798	0.0951119	0.0888669	0.386088	0.696479	0.632692	0.546065	0.428275	0.172893	0.289044	0.241319	0.215519	1.31164	1.10015	1.2607	0.321699	1.43501	1.02497	1.25409	0.343687	1.38742	1.02942	1.25014
CG7020	DISCO Interacting Protein 2	0.00152154	1.19439	1.23015	1.16565	0.00158486	1.32624	1.37719	1.33098	0.00588971	1.33665	1.3672	1.30893	0.225628	1.02979	1.00162	1.01492	0.0317556	1.32407	1.13633	1.27436	0.00246717	1.45091	1.34	1.37257	0.0160082	1.47236	1.25123	1.31574	0.00579194	1.40291	1.2366	1.29408	0.0492677	1.63038	1.59261	1.66589	0.100073	1.18103	1.05535	1.07258	0.0239833	1.52189	1.24598	1.32534	0.0200829	1.56609	1.26653	1.35467
CG7154	CG7154	0.106504	0.801153	0.903944	0.605241	0.0880167	0.702046	0.827694	0.428842	0.0798425	0.66077	0.791314	0.374796	0.0235718	1.01224	1.02441	1.02918	0.467819	0.88696	1.11988	1.37779	0.985666	0.875145	1.10582	1.01437	0.378331	0.923938	1.28911	1.16742	0.663378	0.893609	1.12295	1.1051	0.50346	1.97588	2.36702	0.244823	0.440012	1.15676	1.42427	0.875137	0.666391	1.14749	1.67008	0.634175	0.742824	1.12781	1.69262	0.553117
CG8151	Tfb1	0.0144639	0.742905	0.689647	0.855424	0.00376891	0.70807	0.687905	0.753597	0.00592038	0.725979	0.719783	0.647205	0.725731	0.969075	1.02213	0.989666	0.782506	0.814865	1.13989	0.944578	0.262697	0.743513	0.99329	0.851045	0.548633	0.781419	1.05175	0.950412	0.557085	0.808061	1.07426	0.925508	0.734882	0.642985	1.41372	0.564035	0.438245	0.950627	0.801238	1.04186	0.392042	1.01955	0.679388	0.958066	0.364391	1.0364	0.674282	0.916206
CG8708	CG8708	0.0304678	1.10708	1.15424	1.25503	0.0102335	1.14743	1.23347	1.27668	0.00599364	1.16276	1.23694	1.28136	0.101282	1.00724	1.01275	1.00534	0.0373712	1.13219	1.32977	1.30149	0.00189372	1.23916	1.31521	1.29592	0.00308402	1.36015	1.4366	1.45384	0.00347556	1.18785	1.30408	1.26251	0.0499196	1.60035	1.21369	1.40772	0.0135655	1.12305	1.24731	1.21184	0.0132492	1.31014	1.50572	1.34726	0.0180691	1.33571	1.59492	1.43191
CG9630	CG9630	0.173237	1.03196	1.14718	1.30795	0.17648	1.06148	1.18815	1.4534	0.141532	1.08342	1.23703	1.47989	0.462334	1.01211	1.01655	0.995485	0.160521	1.03434	1.19242	1.12193	0.397416	0.910899	1.16318	1.29497	0.211691	0.986978	1.25926	1.41643	0.374774	0.930661	1.16545	1.20613	0.938478	1.06614	0.86243	1.12561	0.0646667	1.06992	1.09335	1.19707	0.0174465	1.14055	1.17733	1.28503	0.010094	1.16734	1.21044	1.31303
CG9668	Rhodopsin 4	0.542111	1.00265	1.01638	0.862729	0.386449	0.948531	1.01337	0.747872	0.428579	0.946994	1.0306	0.673474	0.993038	0.991162	1.02579	0.983459	0.271731	0.987517	0.912399	0.726008	0.362689	0.994922	0.954478	0.672427	0.666266	1.0815	1.03474	0.674175	0.351955	1.01095	0.936471	0.709851	0.118643	1.65262	1.72539	1.27822	0.0938733	1.11268	1.09982	1.01962	0.986486	1.10679	1.06159	0.837021	0.790987	1.09371	1.03645	0.763358
CG9983	Heterogeneous nuclear ribonucleoprotein at 98DE	2.11493e-05	1.33661	1.385	1.38146	0.00288987	1.30265	1.44282	1.47336	0.00429845	1.2463	1.40475	1.41228	0.285006	1.02874	0.992955	1.03702	0.307183	1.01712	0.915233	0.787426	0.765021	1.03503	1.01611	0.873107	0.898519	1.21138	1.01133	0.834115	0.482686	1.021	0.970329	0.826171	0.727922	1.98776	0.682085	0.83679	0.244105	1.37295	1.04995	1.07623	0.213923	1.67934	1.09511	1.18193	0.231768	1.67437	1.09355	1.15202
CG17240	Serine protease 12	0.00584168	0.654276	0.800767	0.699647	0.00203609	0.572543	0.725387	0.675597	0.00325337	0.561316	0.713598	0.652223	0.0628502	1.0218	1.01975	1.00778	0.00538597	0.634525	0.748376	0.718386	0.00710459	0.618054	0.739326	0.717526	0.00173906	0.583987	0.732725	0.646797	0.00527187	0.650766	0.770715	0.762101	0.144779	0.00530035	0.860832	0.473459	0.0164661	0.843822	0.917335	0.874398	0.0589384	0.699141	0.853745	0.883099	0.0281184	0.688852	0.808989	0.860127
CG3455	Rpt4	1.14268e-05	0.664838	0.636123	0.59742	3.05156e-06	0.482636	0.450098	0.401101	2.29007e-07	0.437916	0.394342	0.385542	0.475686	1.02954	0.985968	1.02116	0.2775	1.07101	0.681304	0.4474	0.0806423	0.875759	0.57601	0.460657	0.0574858	0.799848	0.576134	0.362907	0.0976167	0.896962	0.643188	0.482227	0.0966613	0.818551	0.00762977	0.241351	0.00201806	0.769851	0.677214	0.640431	3.58521e-05	0.494359	0.41173	0.395909	0.000223327	0.469898	0.372475	0.370947
CG18112	Vps16B	0.0704375	0.848436	0.955313	0.816623	0.00793956	0.819818	0.880115	0.777968	0.007508	0.79043	0.861737	0.744719	0.240004	1.01695	1.00014	1.01396	0.0258661	0.8551	0.836167	0.706205	0.183455	0.951143	0.93132	0.750783	0.355945	0.984807	0.978863	0.739295	0.210547	0.956576	0.941371	0.750226	0.623956	1.12812	1.01983	0.505118	0.357351	0.851124	1.05119	0.870033	0.333893	0.757778	1.07141	0.797796	0.308155	0.737225	1.06039	0.798305
CG3365	drongo	0.357104	0.989017	0.966873	0.628392	0.195276	0.888258	0.888048	0.508881	0.179202	0.868773	0.864828	0.467084	0.993579	1.02795	0.975711	0.995901	0.595319	0.926087	1.12977	0.716	0.491089	1.024	1.0101	0.697876	0.802461	0.981471	1.21429	0.663576	0.588077	1.02486	1.04583	0.737095	0.724127	1.59932	1.87348	0.181604	0.507141	1.15777	1.29994	0.858265	0.770703	1.18785	1.5177	0.572441	0.980612	1.09743	1.47931	0.448106
CG7691	CG7691	0.604072	1.16053	0.825466	0.778353	0.317882	1.09825	0.66843	0.650551	0.296272	1.09656	0.606086	0.622873	0.839889	1.01292	1.00142	0.978079	0.474725	1.10512	1.0204	1.02815	0.862097	1.09161	0.904694	0.964873	0.111749	1.3428	1.09204	1.15165	0.367587	1.13292	1.00309	1.03418	0.0649165	1.40206	2.45186	1.98572	0.150769	1.20611	1.23428	1.01034	0.253716	1.18289	1.35685	0.982088	0.390146	1.17282	1.32242	0.919613
CG7789	CG7789	0.369098	1.02564	0.923237	0.924676	0.453804	1.06442	0.891906	0.875033	0.328145	1.03429	0.904256	0.865539	0.535919	1.03855	1.00408	0.990676	0.71932	1.15489	0.699835	0.97944	0.900395	1.15283	0.775937	1.02314	0.790189	1.22766	0.76361	0.877375	0.796957	1.11192	0.769211	1.02713	0.102743	2.32299	1.26464	2.04506	0.723153	1.13898	0.936627	1.00487	0.782162	1.10846	0.89322	0.927892	0.747284	1.09978	0.892813	0.923977
CG5413	Cellular Repressor of E1A-stimulated Genes	0.774642	0.928882	1.11663	1.01023	0.983341	0.892354	1.11219	1.00032	0.99778	0.86295	1.13513	1.00271	0.161742	0.979371	0.996171	0.990143	0.182924	0.764809	0.998322	0.658152	0.464812	0.815106	1.11916	0.747577	0.792772	0.875488	1.2685	0.697464	0.397701	0.825862	1.08716	0.755072	0.700225	0.938045	1.64757	0.828645	0.0558797	1.10117	1.22081	1.09871	0.188255	1.03913	1.34697	1.13473	0.218045	1.04774	1.34852	1.09214
CG12628	Microsomal glutathione S-transferase-like pseudogene	0.000803818	0.691855	0.67284	0.773457	0.00528566	0.596285	0.582142	0.753967	0.00825907	0.602189	0.56377	0.763598	0.0717817	1.05692	1.06526	1.01934	0.777554	0.807846	1.20961	0.848015	0.652804	0.786161	1.15446	0.866961	0.934702	0.789797	1.37566	0.887455	0.864441	0.815803	1.18856	0.925371	0.196174	1.15742	2.30225	1.46019	0.620535	0.933823	0.906599	1.06948	0.673486	0.898745	0.829593	1.13302	0.630705	0.901967	0.822885	1.11716
CG13772	neuroligin	0.0127167	0.677586	0.755266	0.831892	0.0128721	0.585796	0.699631	0.783276	0.0129357	0.560045	0.701278	0.762815	0.00272781	1.02749	1.03383	1.03593	0.911355	1.16214	0.836998	0.95463	0.259107	0.950224	0.77833	0.89245	0.285017	0.924115	0.725763	0.890026	0.34875	0.984233	0.82169	0.905226	0.343707	0.820268	0.953654	0.487675	0.00413586	0.854565	0.88369	0.883371	0.041464	0.819054	0.739362	0.855016	0.0483026	0.764048	0.69389	0.845978
CG2914	Ets at 21C	0.572749	0.936332	0.992687	1.00321	0.462539	0.98113	1.02779	1.13117	0.182095	1.02069	1.09018	1.18997	0.000179501	1.02382	1.02647	1.02256	0.554674	1.01281	0.751301	1.0375	0.705486	1.10897	0.889183	1.09885	0.488075	1.10719	0.914941	1.19809	0.946589	1.10974	0.860462	1.04735	0.188673	1.2628	1.29101	2.19088	0.315729	1.02921	1.07569	1.00906	0.043441	1.1705	1.19805	1.0656	0.0623541	1.1739	1.23423	1.06462
CG32154	CG32154	0.000691983	0.888665	0.850301	0.838969	0.000525831	0.818253	0.822468	0.806462	0.00110451	0.813887	0.812761	0.781599	0.848987	0.987848	1.00443	1.01455	0.146703	0.592496	0.959848	0.752142	0.272721	0.60798	1.05376	0.745749	0.291766	0.551964	1.07837	0.698299	0.232129	0.646757	1.02268	0.776991	0.0750956	0.0600437	0.768536	0.379777	0.424749	1.04967	0.914107	0.882963	0.308971	1.05616	0.822055	0.727445	0.215225	1.00321	0.820881	0.666491
CG12156	Rab39	0.24828	0.640528	0.625809	0.64133	0.24493	0.701158	0.679526	0.712988	0.252989	0.765397	0.742587	0.766607	0.306636	1.00175	0.987525	0.991497	0.284318	0.843333	0.681077	0.97001	0.346888	0.854138	0.74247	1.02666	0.291669	0.807842	0.592282	0.885025	0.319454	0.871883	0.740867	1.00607	0.123437	0.848312	0.648156	0.513935	0.83106	0.989517	0.942836	1.04406	0.59221	0.983148	1.00405	1.10575	0.135449	1.04206	1.09599	1.17484
CG10580	fringe	0.700321	0.970902	0.999115	0.97964	0.363779	0.99181	0.901497	0.899969	0.177106	0.962806	0.848379	0.820367	0.50543	1.0058	1.00048	1.00567	0.923001	1.02383	1.03383	0.96434	0.517825	1.07462	1.09585	0.95902	0.0824471	1.22968	1.38104	1.09192	0.274393	1.10313	1.1124	1.00111	0.0175786	4.04129	3.19401	2.61556	0.000109	1.36271	1.38704	1.45283	0.00248639	1.84124	1.70467	2.04354	0.000274279	1.92375	1.76127	2.0349
CG10873	p53	0.53531	0.96867	1.04442	0.871803	0.158937	0.92979	0.969504	0.838956	0.207145	0.891987	0.997757	0.813388	0.0870544	0.991193	0.982696	0.991153	0.301076	0.569859	1.04337	0.822325	0.421384	0.584388	1.09759	0.870021	0.85312	0.61373	1.34972	0.899184	0.414625	0.610305	1.08898	0.875756	0.292076	0.352166	1.16404	0.290198	0.46098	1.08819	1.15745	0.934868	0.585704	1.08666	1.2449	0.881199	0.550072	1.08524	1.28273	0.890086
CG2698	CG2698	0.102113	1.11346	1.02882	1.05976	0.0575302	1.22102	1.12472	1.08535	0.0805961	1.20681	1.12809	1.05578	0.271735	1.00879	1.00743	1.01866	0.769465	1.01272	1.176	0.899897	0.409506	1.02242	1.19408	0.99404	0.836059	0.896084	1.12554	0.916546	0.606832	1.0334	1.10824	0.95546	0.0667655	0.812299	0.666909	0.689408	0.00709684	1.29367	1.19815	1.17035	0.00498291	1.62743	1.45565	1.42777	0.0185346	1.54257	1.42163	1.27339
CG4673	CG4673	0.293606	0.577751	0.707833	0.648515	0.315865	0.641438	0.798941	0.676076	0.373784	0.700832	0.920594	0.731685	0.646584	1.02297	1.00109	0.992653	0.880073	0.91	1.2037	0.804643	0.877429	0.966828	1.15147	0.820666	0.54054	0.737898	1.11266	0.697757	0.821071	0.939505	1.12436	0.85461	0.266788	1.29653	1.49787	0.95052	0.225453	0.803229	0.986891	0.933241	0.183226	0.686707	0.98157	0.831882	0.202794	0.652354	1.00182	0.794954
CG7190	CG33214	0.000617236	1.28113	1.26825	1.3523	0.00172516	1.52881	1.36688	1.50288	0.00710791	1.56906	1.336	1.50256	0.143896	1.02115	1.01029	1.00305	0.211503	1.15199	1.16035	1.12203	0.014564	1.3768	1.41942	1.34109	0.0167488	1.39353	1.6087	1.44827	0.031281	1.28595	1.31323	1.26591	0.0897824	1.98388	4.2367	2.69643	0.00757069	1.4018	1.24443	1.34734	0.0290675	2.01425	1.52209	1.65712	0.0432433	2.14953	1.51935	1.6469
CG10376	CG10376	0.0013301	0.821075	0.836595	0.779695	1.41794e-05	0.521785	0.461981	0.501504	2.41896e-05	0.473141	0.368774	0.444282	0.232548	1.01804	0.998041	1.02903	0.448072	1.19716	0.843463	1.48613	0.524817	0.927901	0.673614	1.10695	0.585424	0.777314	0.659703	1.22515	0.979904	0.988356	0.773647	1.22664	0.250693	1.67016	2.79259	1.01517	0.4947	1.06039	1.12812	0.947475	0.161585	0.897173	0.944194	0.704996	0.0944246	0.860621	0.870924	0.629114
CG11210	CG11210	0.00345612	0.840296	0.870306	0.900488	0.299704	0.737446	0.971266	0.967397	0.515884	0.718028	1.03188	1.0038	0.629191	1.01008	1.02346	0.988334	0.100698	1.09136	1.08174	1.19398	0.448251	0.928779	1.10688	1.23162	0.246065	0.991869	1.165	1.3644	0.291684	0.993317	1.08246	1.22744	0.279173	2.03783	1.70322	0.831245	0.694943	1.20012	0.942117	0.972912	0.522359	1.49575	1.02233	0.901005	0.50254	1.42228	1.02513	0.923742
CG17143	thoc7	0.402863	0.761237	0.666983	0.674632	0.516732	0.866476	0.754715	0.722061	0.661914	0.976146	0.807724	0.822117	0.100746	0.992195	0.988905	0.987843	0.890424	1.13816	0.845292	0.946951	0.739193	1.15207	0.948003	1.0058	0.983867	1.08286	0.878608	1.05261	0.825887	1.13261	0.956783	0.980807	0.409693	1.49771	0.979985	1.29099	0.132709	1.11049	1.02411	1.04408	0.0591675	1.27262	1.12768	1.11379	0.0216477	1.35515	1.2123	1.20859
CG3821	Aspartyl-tRNA synthetase	0.0215753	0.928921	0.919552	0.953324	0.818767	1.04397	0.864859	1.02683	0.902487	1.07921	0.855653	1.0185	0.0193772	0.981662	0.982664	0.967486	0.885332	1.01137	0.77454	1.15612	0.775256	1.05292	0.789674	1.05781	0.525864	0.98981	0.741923	1.0376	0.895273	1.05028	0.829606	1.07998	0.280979	0.778385	0.564132	0.704246	0.536756	0.951343	1.13298	1.03676	0.155487	1.0313	1.37378	1.22162	0.132939	1.05114	1.45293	1.29167
CG8581	frazzled	0.0386377	0.911103	0.910977	0.858205	0.021592	0.820613	0.818771	0.660827	0.0235893	0.801308	0.824183	0.648041	0.804172	1.01731	1.02685	0.973404	0.0332344	0.574238	0.697442	0.569037	0.216958	1.25732	1.00551	1.40774	0.14009	1.08603	1.009	1.07238	0.311358	0.970852	1.11624	1.10291	0.366455	0.777319	1.47469	2.69483	0.734376	0.92367	1.10137	1.04076	0.397182	0.819645	1.05281	0.79111	0.45229	0.819261	1.08351	0.716355
CG8166	unc-5	0.937818	0.963953	1.03022	1.01409	0.35686	0.745448	1.02307	0.927208	0.34162	0.699344	1.02159	0.903838	0.955324	0.987508	0.978283	1.03802	0.231603	0.571266	0.98328	0.671622	0.379889	1.56779	0.874083	1.27297	0.247715	1.09435	0.99655	1.06997	0.375165	1.0984	0.986034	1.04343	0.358146	5.9857	1.50584	1.07962	0.0448841	1.08707	1.25829	1.2331	0.640949	0.771044	1.43819	1.11348	0.88706	0.608586	1.45823	1.0563
CG8355	slit	0.552837	1.02812	1.01082	1.03617	0.322277	1.14954	1.0673	1.11145	0.662233	1.09416	0.981279	1.08919	0.256276	1.07863	1.0138	1.01065	0.985475	1.28076	0.855368	0.88171	0.545329	0.66518	1.00453	0.865539	0.901491	0.953747	1.04764	1.0273	0.597942	0.923797	0.990934	0.95915	0.169286	1.25267	1.56914	1.06428	0.0803864	1.07287	1.08948	1.04951	0.320559	1.12959	1.1271	1.04701	0.532723	1.13727	1.0991	1.03125
CG3499	CG3499	0.278099	0.999292	1.0663	1.0402	0.00826872	1.43038	1.54467	1.29994	0.00989191	1.63752	1.69909	1.40278	0.814393	0.967349	1.00938	1.0079	0.0361041	2.13797	1.55577	1.69478	0.0358561	0.172065	0.180194	0.628476	0.11252	0.553059	0.461836	0.899426	0.0985364	0.602431	0.501726	0.887712	0.0916885	1.85525	1.19169	1.75173	0.0679434	1.05189	1.14862	1.1966	0.00765707	1.27098	1.45498	1.39174	0.00260423	1.47404	1.66876	1.4969
CG4335	CG4335	0.726099	0.970923	0.884974	1.07342	0.458321	0.866383	0.668646	1.1131	0.489613	0.847013	0.628314	1.14631	0.176748	0.982928	0.949302	0.98258	0.492281	0.624105	0.437517	1.28609	0.407142	1.27795	1.78094	0.816656	0.600903	1.06403	1.13321	0.920158	0.699489	1.09739	1.12023	0.884102	0.752847	0.651326	0.582948	1.45391	0.961126	1.08384	0.933628	0.973488	0.306351	0.933861	0.639521	0.982069	0.220255	0.851884	0.512539	0.947041
CG10521	Netrin-B	0.705519	0.987712	1.00486	0.981583	0.23658	1.21149	1.17629	0.995563	0.254242	1.30426	1.18867	0.987823	0.333797	0.972687	0.984222	0.992944	0.636279	0.807864	1.15273	0.655237	0.644104	0.838827	0.466391	1.27624	0.522424	0.916584	0.789213	1.08718	0.500237	0.94188	0.836313	1.05157	0.218231	1.57003	1.03225	1.22144	0.697327	1.13127	0.972198	0.973175	0.658843	1.32168	0.964639	0.926977	0.750816	1.35896	0.964693	0.864179
CG18657	Netrin-A	0.740785	0.970318	1.03805	0.955232	0.903799	1.06597	1.06239	0.911055	0.679923	1.1372	1.11	0.916849	0.138437	1.07909	1.0182	1.02937	0.254415	1.03416	1.99406	1.3078	0.614709	0.962805	0.64116	1.0061	0.779159	0.987236	1.01123	1.11519	0.876571	0.979825	1.00916	1.06851	0.924285	0.837741	1.20422	0.99377	0.74255	0.934921	1.02587	0.980385	0.644743	0.965654	0.983356	0.866769	0.875869	1.02647	1.01932	0.876644
CG8166	unc-5	0.604634	0.9915	1.0146	0.942336	0.835664	1.10907	1.09135	0.873504	0.731151	1.16746	1.11827	0.865137	0.0467618	1.03248	1.03597	1.04256	0.00941938	1.50149	1.61987	1.35752	0.400937	0.359715	0.493455	1.14189	0.798457	0.808271	0.775451	1.25298	0.695408	0.815863	0.764199	1.19555	0.381944	1.01148	1.20194	1.1417	0.00583993	1.15786	1.21857	1.16075	0.0385145	1.34462	1.36519	1.24701	0.115775	1.36124	1.30442	1.18738
CG10023	Focal Adhesion Kinase	0.00258101	1.13034	1.12633	1.08697	0.562789	1.25277	1.10135	0.897926	0.650675	1.25604	1.0721	0.881137	0.391848	1.00252	1.04872	1.02279	0.586404	1.67234	0.926387	0.924799	0.994423	0.78785	1.04406	1.17207	0.854586	0.922874	1.02074	1.03053	0.265798	0.883125	0.9763	0.984875	0.592999	1.39672	1.00153	0.946775	0.0257239	1.39326	1.35587	1.17985	0.203718	1.68629	1.45111	0.982288	0.308864	1.63336	1.41802	0.883491
CG3114	erect wing	0.0521946	1.07561	1.0294	1.08328	0.519957	0.823205	0.794374	1.12952	0.369197	0.749772	0.737176	1.10061	0.304891	0.953927	0.976525	0.997932	0.598539	0.585346	0.731185	1.28151	0.414523	1.83085	1.3719	0.76023	0.119864	1.204	1.15349	1.03798	0.0775637	1.16211	1.15609	1.05615	0.0292195	0.612451	0.767518	0.783322	0.930786	0.898279	1.04449	1.04103	0.236981	0.587493	0.787421	1.01437	0.125182	0.497455	0.703638	0.910483
CG7809	Grasp65	0.241674	1.03973	1.00743	1.11508	0.812548	0.826954	0.762939	1.27024	0.825805	0.785846	0.724627	1.33327	0.738039	0.952012	1.03868	1.04509	0.746394	0.882506	0.626033	1.25708	0.507594	1.6126	2.04928	0.511021	0.517673	1.27378	1.34398	0.835516	0.508771	1.29732	1.26648	0.861386	0.642751	0.727772	0.469253	1.36033	0.11461	1.15469	1.04205	1.09601	0.625801	0.9001	0.740647	1.12294	0.555196	0.796161	0.627074	1.17912
CG9675	spheroide	0.0418389	0.952089	0.909053	0.959226	0.03406	0.780895	0.725613	0.70549	0.0537557	0.766052	0.696043	0.665549	0.852591	1.01081	1.06951	0.943304	0.00435979	0.659875	0.57667	0.576718	0.109618	1.15555	1.62737	1.83993	0.245243	1.03481	1.25451	1.26552	0.222136	1.04054	1.22666	1.23367	0.0253323	0.692916	0.61687	0.395208	0.561817	1.03351	1.0077	1.00709	0.159706	0.932889	0.811787	0.744109	0.0735769	0.843983	0.681483	0.59327
CG11527	Tiggrin	0.771907	1.00609	1.04388	0.972405	0.0434437	0.896354	0.829029	0.728423	0.0415369	0.88662	0.781365	0.695973	0.0566585	0.957216	0.906683	0.962759	0.0102827	0.570363	0.535441	0.459209	0.00284663	1.79278	2.02239	2.27189	0.0146439	1.18268	1.19875	1.24839	0.135983	1.16058	1.11915	1.03996	0.0311975	0.756176	0.756414	0.534623	0.796437	1.00308	1.03683	0.927389	0.0439156	0.878039	0.79262	0.661918	0.0353058	0.826497	0.703855	0.565052
CG1258	pavarotti	0.298986	0.979969	0.994911	0.978345	0.0427805	0.877393	0.797615	0.716775	0.0427267	0.845139	0.781218	0.678959	0.74984	0.995417	1.011	0.97418	0.106211	0.744881	0.880717	0.712911	0.0257613	1.47956	1.39391	1.6516	0.150179	1.15796	1.13582	1.17574	0.200527	1.15522	1.11035	1.11474	0.00573159	0.79238	0.744912	0.700025	0.00149148	0.853297	0.890123	0.876771	0.00150064	0.643913	0.668147	0.584195	0.00181074	0.560128	0.573395	0.492659
CG6238	slingshot	0.203169	0.947827	0.870226	0.990492	0.434198	1.07347	0.764191	0.868137	0.52544	1.09486	0.759427	0.879469	0.984455	1.02865	0.971333	1.00129	0.149886	0.92094	0.866898	0.751183	0.358238	0.983783	1.35064	1.31789	0.627826	0.993446	1.16309	1.04004	0.510751	1.04792	1.2402	0.989704	0.952759	1.56797	0.742954	0.628309	0.716865	1.08403	0.814034	0.997754	0.653307	1.23272	0.694488	0.790244	0.598736	1.23831	0.625898	0.754499
CG7831	non-claret disjunctional	0.715691	1.04341	0.980538	1.00681	0.590882	1.10694	0.993352	0.995519	0.489811	1.16195	1.01572	0.989747	0.937223	1.0208	0.999648	0.975179	0.239295	0.897921	0.590943	0.858413	0.760603	0.382526	1.46012	0.775611	0.495492	0.59388	0.982841	0.94034	0.486267	0.662508	0.9387	0.995794	0.0130819	1.41512	1.57508	1.40863	0.00890915	1.16824	1.12536	1.11296	0.040895	1.29202	1.28015	1.1202	0.122747	1.28834	1.2314	1.06171
CG4254	twinstar	0.0387324	0.943279	0.931173	0.976425	0.0639513	1.33548	1.17924	1.10844	0.0915784	1.4279	1.22991	1.10685	0.78131	0.994219	1.00379	0.987197	0.305538	2.10839	1.36223	0.933348	0.211539	0.454483	0.719428	0.994245	0.271572	0.876152	0.953376	1.00389	0.315641	0.835948	0.941897	1.01526	0.772516	1.1819	0.914265	1.05616	0.570719	0.940407	0.927451	1.04348	0.203373	1.19885	1.06336	1.11853	0.225795	1.27978	1.06586	1.09287
CG6875	abnormal spindle	0.630517	0.984362	1.01981	1.01785	0.340447	0.920312	1.00798	0.859095	0.494784	0.938827	1.02872	0.844345	0.433532	1.04602	0.989337	1.026	0.194749	1.16752	1.2868	1.06124	0.867593	0.986572	0.818092	1.10261	0.395328	1.06209	1.03687	1.0815	0.748677	0.965777	0.976944	1.00014	0.138289	1.17798	1.30283	1.03546	0.132683	1.02159	1.15829	1.19494	0.488761	0.971802	1.30635	0.995804	0.662467	0.966701	1.36194	0.896949
CG12298	subito	0.0209825	0.939123	0.95693	0.971947	0.954416	1.00048	0.985617	1.02206	0.868313	0.994145	0.983479	1.05378	0.795125	1.02971	1.01341	0.972369	0.540965	0.992409	1.365	0.964408	0.543469	0.929222	0.816584	0.865001	0.943868	1.05292	1.00255	0.965157	0.958279	1.07456	0.968086	0.942233	0.0597441	1.41152	1.18075	1.17471	0.732678	0.976672	0.984555	1.01315	0.701643	1.05335	1.01054	0.993732	0.909837	1.01164	0.991396	0.975918
CG13345	tumbleweed	0.0584067	0.91286	0.86391	0.959126	0.186923	0.682277	0.619905	1.00709	0.179632	0.617619	0.56929	1.00085	0.542765	0.999859	0.999103	1.02668	0.772179	0.933935	0.552507	1.92297	0.284943	1.63911	2.39876	0.897084	0.0673409	1.50803	1.6516	1.33469	0.0927092	1.43852	1.38441	1.25691	0.589094	0.862038	0.302211	1.28614	0.0996443	0.840492	0.821233	0.966708	0.238719	0.56303	0.524718	1.06377	0.204301	0.440145	0.397372	1.041
CG31368	CG31368	0.809837	0.964433	0.987257	1.07923	0.704274	0.801586	1.18051	1.19066	0.601819	0.812663	1.22947	1.2102	0.363623	0.991413	1.02275	1.03576	0.723833	0.67874	1.23019	1.3469	0.769213	1.62036	0.712266	0.943035	0.591919	1.06851	0.818104	0.974569	0.310765	1.0128	0.769537	0.930242	0.368325	0.562561	0.787897	0.87492	0.441365	0.949551	1.05467	1.22905	0.769091	0.64381	1.2508	1.32242	0.843411	0.543561	1.29541	1.33435
CG10002	fork head	0.163097	1.01712	1.02941	1.08777	0.813634	0.843558	0.794612	1.24147	0.932172	0.83517	0.787696	1.32545	0.304551	0.977158	0.969174	1.00116	0.856373	0.705461	0.614509	1.95321	0.639677	1.62786	1.93071	0.290368	0.748596	1.20766	1.25155	0.739024	0.812927	1.1807	1.16747	0.774745	0.690101	0.635144	1.10227	1.69385	0.11002	1.05413	1.10159	1.21885	0.861676	0.791872	0.840411	1.2738	0.740345	0.705057	0.749575	1.3159
CG17566	gamma-Tubulin at 37C	0.0283991	0.953657	0.891631	0.930382	0.00255232	0.697919	0.637804	0.645351	0.00211868	0.648106	0.589645	0.575075	0.359774	1.01509	0.955595	0.958534	0.186912	0.981328	0.68636	0.725361	0.00337561	2.0403	2.61775	2.43626	0.0290339	1.55991	1.64762	1.6361	0.0255156	1.50723	1.59365	1.54584	0.064441	0.733153	0.886465	0.821463	0.0635359	0.954971	0.908838	0.895023	0.00614594	0.749053	0.611214	0.598856	0.00293081	0.669663	0.522062	0.484206
CG1763	no distributive disjunction	0.559578	0.934767	0.973038	0.96634	0.458573	0.840571	0.892776	0.923189	0.407913	0.818509	0.868113	0.881477	0.165612	0.953403	0.996853	0.968256	0.435274	1.00535	0.995462	1.5268	0.808444	1.0636	0.773222	0.771108	0.211754	1.60261	1.34492	1.37526	0.233773	1.54448	1.30795	1.21174	0.217986	0.186658	0.300093	0.200406	0.523588	0.948826	0.94409	0.906374	0.393273	0.869761	0.867123	0.79243	0.295266	0.765349	0.818905	0.694666
CG3018	lesswright	0.162524	0.926129	0.96828	0.93041	0.112931	1.13913	1.18828	1.0607	0.00650742	1.25257	1.33036	1.18093	0.405621	1.03237	1.00329	1.01222	0.0031745	1.57497	1.53475	1.62234	0.000799477	0.602186	0.521755	0.426436	0.000374348	0.910791	0.891641	0.875569	0.0699642	0.976346	0.962995	0.951543	0.494369	0.884978	0.967939	0.359855	0.0207546	0.875284	0.895697	0.921235	0.685124	1.00293	0.943415	0.958889	0.555272	1.1012	1.01193	1.06002
CG3172	twinfilin	0.271691	1.00103	1.10782	1.03961	0.820887	0.720362	1.22626	1.18711	0.726047	0.702931	1.30331	1.23055	0.207339	1.01312	1.01539	1.06877	0.515721	0.728439	1.09685	2.28525	0.542941	2.17128	1.03511	0.795842	0.363542	1.37642	1.02798	1.11161	0.363887	1.33988	1.04962	1.08591	0.279993	3.50304	2.02575	0.836337	0.00600049	1.09093	1.05731	1.0638	0.790385	0.635872	1.14959	1.06625	0.666789	0.489252	1.17269	1.02198
CG1782	Ubiquitin activating enzyme 1	0.841101	0.980921	1.02016	0.982168	0.350735	0.731062	0.764814	1.06096	0.522314	0.699192	0.758571	1.16221	0.19088	1.00463	1.04715	1.01983	0.361524	0.892523	0.761968	0.567615	0.80238	2.423	1.11388	0.10449	0.931014	1.83044	1.22822	0.104596	0.861874	1.79481	1.26437	0.236692	0.908001	0.822439	0.717962	1.3741	0.249477	0.922064	1.0081	0.93143	0.126256	0.689033	0.773926	0.964886	0.130514	0.603417	0.663871	0.964617
CG10688	CG10688	0.837116	1.04127	1.03417	0.946506	0.192962	0.969694	0.852873	0.675883	0.0894916	0.893309	0.775528	0.623735	0.673461	0.972179	0.993454	1.00987	0.268799	1.72999	1.51555	0.897786	0.663363	0.6011	0.782728	2.75707	0.184023	1.29316	1.42252	2.16484	0.177437	1.2843	1.34659	1.94157	0.419399	0.772766	1.10089	0.73878	0.879361	1.08241	1.04185	0.904907	0.137954	0.947707	0.755777	0.574843	0.0718969	0.867344	0.663523	0.490854
CG12559	rolled	0.30333	0.844206	1.02629	0.906362	0.590591	0.604997	1.16752	0.913091	0.983589	0.697713	1.22907	1.08455	0.93501	0.943892	1.05737	0.98941	0.860078	0.641638	1.28457	0.955635	0.699109	1.66505	0.555576	1.25638	0.499939	1.23082	0.918502	1.16786	0.500803	1.21739	0.950973	1.12	0.601323	2.66465	1.34563	0.284438	0.597821	0.880017	1.04265	0.971884	0.521759	0.526934	1.11118	0.948386	0.673646	0.48592	1.15946	1.03323
CG15793	Downstream of raf1	0.130049	1.02443	1.03088	1.07644	0.944229	0.81308	0.785151	1.45546	0.92035	0.76574	0.736828	1.5956	0.000441377	1.05612	1.0557	1.04993	0.13782	0.568553	0.689124	0.425413	0.578399	1.67638	2.70997	0.144526	0.862284	1.25507	1.93785	0.134863	0.799619	1.18839	1.95294	0.294538	0.400348	0.280496	0.401055	1.20164	0.321408	0.972494	1.08611	1.0971	0.811347	0.71831	0.764058	1.35	0.78785	0.618963	0.649978	1.47057
CG15636	Umbrea	0.158593	1.07733	1.02717	1.03187	0.255539	0.985777	0.821236	0.839619	0.0814479	0.889629	0.71353	0.705622	0.682326	1.00962	1.04055	0.978027	0.000513219	2.89618	2.34556	2.5414	0.417897	0.855203	2.39665	1.82089	0.0279252	2.08362	2.93739	2.58696	0.0255857	1.87942	2.62605	2.34421	0.547189	0.936317	1.20012	1.11058	0.124932	1.05133	1.2515	1.12995	0.233713	0.850255	0.844891	0.825136	0.0553106	0.736241	0.611344	0.63916
CG7069	CG7069	0.371934	0.879117	0.989662	0.995668	0.140212	0.659254	0.903023	0.879091	0.155301	0.667191	0.880241	0.882258	0.900756	0.964683	1.01035	1.01616	0.998471	0.920776	1.01093	1.06742	0.175746	1.62506	1.84135	1.66938	0.106756	1.39998	1.6606	1.47524	0.107849	1.28237	1.55032	1.38797	0.0978015	0.165063	0.325383	0.180038	0.197125	0.826388	0.946199	0.932378	0.041509	0.544445	0.731356	0.66628	0.0546283	0.453638	0.699895	0.610804
CG5650	Protein phosphatase 1 at 87B	0.570892	1.00188	1.00401	0.899779	0.368421	0.965174	0.871449	0.99389	0.362509	0.916622	0.827617	1.02239	0.00730982	1.05982	1.04725	1.03257	0.147716	0.510466	0.746121	0.854362	0.44163	2.38952	2.50657	0.234651	0.916694	1.31917	1.53601	0.292086	0.961423	1.18892	1.46414	0.403084	0.666608	0.878372	0.649084	1.19993	0.849717	1.05075	1.09103	0.902593	0.630869	0.970178	0.928411	0.96924	0.310758	0.874558	0.826118	0.938572
CG10574	Inhibitor-2	0.468833	0.89829	0.994908	0.986256	0.0295565	0.683993	0.759888	0.688333	0.0198587	0.63379	0.709135	0.640874	0.398846	0.989915	1.03625	1.02324	0.377143	0.638002	1.1339	0.427128	0.00365055	2.84533	2.38165	3.24931	0.00944382	1.61943	1.74176	1.69544	0.0129422	1.48628	1.56489	1.5179	0.0789955	0.781863	0.800495	0.480788	0.0784853	0.847177	0.953288	0.901891	0.00586023	0.659502	0.76582	0.612383	0.00276124	0.577116	0.642842	0.483373
CG10718	nebbish	0.488483	0.945275	1.00734	0.945427	0.90574	0.72142	1.24183	1.10603	0.871617	0.651893	1.33264	1.13489	0.611693	0.966261	0.973524	1.02328	0.33538	1.14029	0.527725	0.544681	0.880531	2.37306	0.115521	0.104715	0.844546	2.27098	0.11429	0.114553	0.845797	2.01823	0.296958	0.286995	0.603506	0.528552	1.28407	0.7763	0.47489	0.820531	0.972156	1.02951	0.849545	0.632778	1.12297	1.12992	0.91249	0.54206	1.21568	1.15726
CG1128	alpha-Esterase-9	0.159358	1.07517	1.09253	1.06221	0.188872	1.30357	1.24333	1.01643	0.176005	1.3939	1.25611	1.02882	0.0245012	1.03868	1.02543	1.02757	0.233648	1.92532	0.936246	1.58181	0.370838	0.269069	0.34462	1.08775	0.81648	0.630539	0.506248	1.5574	0.876958	0.690313	0.634724	1.50735	0.489865	1.19749	1.61282	0.821116	0.472939	1.09653	1.03062	0.991625	0.773608	1.24884	1.0246	0.860726	0.742991	1.30185	1.0411	0.8404
CG17209	CG17209	0.69969	0.976689	1.02718	1.03217	0.771015	0.71516	1.09882	1.05228	0.765146	0.671919	1.08457	1.08771	0.881241	0.929721	1.0827	1.01073	0.105098	1.36716	2.23449	1.47526	0.718462	2.65014	0.387962	0.83902	0.481864	1.75524	0.829343	1.12977	0.498054	1.67484	0.795525	1.16806	0.436018	0.915579	1.38713	1.16174	0.719957	0.916565	1.04831	1.12671	0.940731	0.6692	1.20589	1.17517	0.932282	0.586263	1.26987	1.21478
CG17360	CG17360	0.583906	1.1179	1.00607	0.972787	0.384927	1.42188	1.0836	0.974753	0.388176	1.48074	1.07114	0.984435	0.200116	1.07105	1.03913	1.00104	0.232206	0.269094	0.847756	0.64468	0.276553	0.0694813	0.400066	1.07476	0.369194	0.0546419	0.749278	1.11309	0.408844	0.166455	0.794196	1.13857	0.732226	0.936768	0.976939	1.23895	0.0660888	1.13621	1.09645	1.03846	0.198849	1.27329	1.1307	1.02532	0.33011	1.22023	1.08536	1.0128
CG2930	CG2930	0.119909	0.936947	0.951171	0.914886	0.134687	0.939317	0.866625	0.774472	0.116388	0.908132	0.838183	0.69852	0.916778	0.974174	0.965363	1.05068	0.964242	1.3847	0.842763	0.739463	0.220145	1.12421	1.79927	2.97518	0.0275882	1.97478	1.65778	2.19832	0.0299514	1.88725	1.41652	1.88768	0.541431	1.22356	0.697662	0.596468	0.687328	1.04544	1.00035	0.879548	0.255974	0.981661	0.870529	0.659479	0.165994	0.913699	0.804852	0.568148
CG31999	CG31999	0.882955	1.00026	1.08603	0.93655	0.327363	1.16239	1.21227	0.94858	0.234403	1.16722	1.22557	0.997393	0.0891945	1.04649	1.0117	1.056	0.177089	1.549	1.44302	1.04458	0.634531	0.254447	0.668018	1.44178	0.72757	0.49338	0.97451	1.22124	0.77603	0.556713	1.00312	1.21825	0.657855	1.10997	1.35557	0.797961	0.534114	0.980832	1.03086	0.905318	0.513292	1.1317	1.23004	0.890649	0.531998	1.15559	1.2036	0.892442
CG5643	widerborst	0.0291584	1.11111	1.08422	1.17675	0.781553	1.04295	0.826038	1.26151	0.873655	0.947037	0.749696	1.21959	0.0644775	1.05108	1.05004	1.01986	0.0128705	1.99111	1.51774	1.66462	0.807115	1.23294	1.88274	0.308925	0.41379	1.57824	1.86243	0.710963	0.421183	1.47213	1.75624	0.745294	0.421682	1.36668	0.677922	24.5492	0.724336	1.16667	1.08591	0.485403	0.384486	1.09167	0.828101	0.251664	0.263219	1.02495	0.680326	0.214063
CG6235	twins	0.190901	1.02079	1.12743	1.04001	0.907263	1.10407	1.14319	0.801968	0.843028	1.07885	1.0957	0.731392	0.966801	1.00522	1.03767	0.953439	0.668707	0.872655	0.976889	0.668906	0.92736	0.840672	0.394019	1.93277	0.624116	1.14083	0.78284	1.70141	0.606907	1.10996	0.852917	1.5598	0.679933	0.894555	1.23865	0.521219	0.209902	1.01002	1.15238	1.06044	0.97212	1.05195	1.13232	0.82913	0.743424	1.02906	1.07656	0.738185
CG6502	Enhancer of zeste	0.0776199	1.14502	1.03839	1.0867	0.842858	1.06906	0.947195	0.929512	0.206322	0.939935	0.827195	0.782383	0.895976	0.968639	1.03561	1.00495	0.14263	2.4347	1.2286	1.75748	0.481162	0.615188	1.94711	1.84088	0.152262	1.20153	1.84945	2.38201	0.162829	1.12879	1.67716	2.18224	0.0881622	0.650689	0.819875	0.86055	0.568849	1.00954	1.0212	1.02633	0.483579	0.968505	0.936936	0.86455	0.25259	0.92732	0.837277	0.744746
CG7904	punt	0.00232283	1.07823	1.10888	1.07071	0.60546	0.971045	0.99953	0.894827	0.347537	0.919339	0.930124	0.836828	0.0569846	0.98283	0.97095	0.948937	0.825388	1.07227	1.15316	0.92738	0.177082	1.57887	1.51276	2.22043	0.150242	1.98202	1.43822	1.90698	0.172519	1.81968	1.20914	1.67492	0.333244	0.680253	1.00275	0.79568	0.395294	1.01229	1.22452	1.00148	0.984737	0.929679	1.19739	0.864675	0.598964	0.884798	1.0895	0.79196
CG8980	Nuclear inhibitor of Protein phosphatase 1	0.620908	1.09354	0.996841	0.974697	0.935422	1.24114	0.95421	0.841219	0.772043	1.18835	0.894822	0.774535	0.641158	0.99932	1.02159	1.0097	0.510042	1.6226	0.814537	1.19398	0.419948	0.204808	2.78415	2.73923	0.358076	0.488002	2.29094	2.90075	0.350456	0.613228	1.9912	2.52108	0.951068	1.32884	0.808554	0.905516	0.0814252	1.14252	1.06436	1.05343	0.76938	1.15704	0.864839	0.849467	0.466929	1.11236	0.741659	0.738942
CG6875	abnormal spindle	0.00193096	1.1168	1.15506	1.17848	0.0691328	0.84067	0.778065	0.795844	0.0618482	0.783457	0.7197	0.742309	0.690583	1.04078	0.990985	0.917963	0.131671	1.49958	1.57829	2.05886	0.0905293	2.25219	4.43903	2.23353	0.0181366	1.98711	2.69192	2.3243	0.0278864	1.70706	2.18591	2.00944	0.115055	0.625243	0.769894	0.832845	0.0317562	1.08237	1.14557	1.20323	0.167368	0.87683	0.840252	0.819727	0.14583	0.841904	0.795368	0.770607
CG12559	rolled	0.877565	1.03598	1.04913	0.887029	0.000612067	0.841998	0.793126	0.77296	0.00115652	0.77988	0.678755	0.755705	0.173709	1.01232	1.05866	1.02114	0.0342152	1.18244	1.22563	1.3536	0.106995	3.39266	5.71487	2.03634	0.0357751	3.03709	3.84486	2.03191	0.0349514	2.57084	3.02285	1.7307	0.0245563	0.681791	0.363141	0.236814	0.133193	0.929562	0.823954	0.644349	0.026933	0.759448	0.557654	0.464451	0.0145778	0.709177	0.468282	0.421958
CG15636	Umbrea	0.289956	0.948958	0.942431	1.00477	0.0157322	0.677804	0.653735	0.693558	0.0142995	0.626851	0.574812	0.618992	0.640287	0.973287	1.03312	0.952551	0.761543	1.03413	1.3293	0.902776	0.0110903	3.62838	3.40822	2.67811	0.03809	2.83415	3.04473	2.09597	0.0363738	2.2602	2.41945	1.71378	0.00283358	0.41097	0.600233	0.456079	0.305065	0.88852	0.950262	0.991961	0.014448	0.590524	0.595972	0.646906	0.00926837	0.522644	0.49862	0.533074
CG15793	Downstream of raf1	0.000188338	1.10059	1.08946	1.10344	0.197384	0.74682	0.985758	0.859795	0.130458	0.667223	0.939124	0.765192	0.712865	0.95891	1.05144	1.02996	0.0262864	1.98546	2.87633	2.03258	0.248754	3.32471	0.818922	2.49638	0.0386014	2.75305	1.72398	2.49315	0.0667868	2.24595	1.45004	2.03141	0.660052	0.459695	1.41781	1.80673	0.0591391	1.11147	1.07416	1.05274	0.239907	0.800933	0.9923	0.745024	0.15237	0.658487	0.948053	0.623496
CG7178	wings up A	0.00137956	1.08095	1.08399	1.06351	0.0020088	0.80977	0.777846	0.70715	0.000437516	0.70352	0.688555	0.634128	0.88341	1.01612	1.02708	0.967369	0.149339	1.11104	1.64016	1.27179	0.0211618	6.32201	7.38307	10.8455	0.0023406	4.20167	5.5064	6.19822	0.00731778	2.66537	3.47736	4.09473	0.263345	0.152453	1.06962	0.568186	0.279065	0.881496	0.973435	0.988656	1.62888e-05	0.591843	0.654325	0.637182	4.96915e-05	0.50609	0.525939	0.520062
CG17769	Androcam	0.82127	0.980688	0.980499	1.06143	0.459684	0.781589	0.784571	1.12035	0.3469	0.716118	0.726633	1.09276	0.982648	0.958784	0.995323	1.04793	0.160226	0.811139	0.694588	0.589841	0.341087	3.40504	3.37967	0.199903	0.44811	2.56387	2.50353	0.177978	0.444015	2.13505	2.15228	0.395309	0.972476	0.684604	1.0761	1.26204	0.0497991	1.05206	1.07417	1.13932	0.518261	0.787103	0.779532	1.14447	0.429453	0.689574	0.694086	1.15366
CG17927	Myosin heavy chain	0.884453	1.0253	1.02266	0.936469	0.000751676	0.620145	0.630328	0.556609	0.000688349	0.521944	0.552054	0.490977	0.493933	0.97338	0.951703	1.02191	0.0584753	2.22254	2.65139	1.58818	0.00191338	20.5216	23.0168	23.8708	4.3786e-09	15.1724	15.9746	15.6266	4.85762e-08	5.98085	6.32331	6.17357	0.00177084	0.537646	0.445468	0.28362	0.0768759	0.949207	0.913289	0.828872	0.000805799	0.609616	0.502463	0.426509	0.000272827	0.513984	0.404227	0.332215
CG4843	Tropomyosin 2	0.57086	1.01405	0.984983	1.04082	0.929199	0.929906	0.799053	1.32013	0.979703	0.879253	0.757075	1.38128	0.444344	1.06531	0.989774	1.02388	0.603578	2.0953	0.951316	0.744267	0.90532	1.23571	0.792616	0.66796	0.422958	2.82097	1.56268	0.752064	0.339414	2.63222	1.56163	0.884716	0.364816	0.645715	0.187279	0.824886	0.415524	0.999303	1.02069	1.10933	0.950249	0.843886	0.830117	1.29073	0.952433	0.807008	0.75575	1.39147
CG7434	Ribosomal protein L22	0.895142	1.12395	0.961666	0.941135	0.206056	0.864173	0.987015	0.908264	0.223027	0.763816	0.995043	0.879975	0.84449	0.984828	0.997746	1.00743	0.687475	0.800581	0.684629	1.22947	0.335645	6.01319	0.340496	2.82453	0.476654	3.10664	0.18344	1.9662	0.472313	2.37546	0.515333	1.56366	0.021035	0.487796	0.715199	0.347113	0.482912	1.1109	0.823527	0.813615	0.0179994	0.827908	0.791235	0.655422	0.00568717	0.735176	0.7484	0.607217
CG8770	G protein beta-subunit 76C	0.466701	0.990916	0.907779	1.01429	0.808963	0.758963	1.02644	1.11883	0.676029	0.682115	1.01215	1.10607	0.0797414	1.01914	1.05892	1.03252	0.490279	1.2368	1.30108	0.869964	0.598901	6.04595	0.331267	0.258329	0.681093	4.48207	0.362846	0.219372	0.654466	3.24281	0.681491	0.503747	0.726766	0.681094	0.985838	1.15183	0.364854	0.933152	0.845669	1.03246	0.582758	0.752869	0.915233	1.11832	0.441783	0.645724	0.899783	1.08396
CG10540	capping protein alpha	0.0280425	1.16982	1.1006	1.12256	0.43888	0.969057	0.942298	0.863682	0.356387	0.900083	0.907416	0.826672	0.109836	0.980259	0.947236	0.957097	0.232515	1.94104	1.17165	1.23853	0.198941	0.286531	0.214395	0.433626	0.461183	0.764668	0.514438	0.710837	0.40418	0.791699	0.624753	0.674254	0.528813	1.02519	0.535326	0.405337	0.568815	0.946284	0.850665	0.867365	0.190163	0.845022	0.714669	0.681738	0.162088	0.787906	0.674478	0.646376
CG5061	capulet	0.116697	1.034	1.09173	1.06228	0.631021	1.15882	1.08099	0.928251	0.716177	1.16884	1.06361	0.936382	0.768412	1.00017	1.03588	0.98574	0.325877	0.805988	1.88731	1.55249	0.322988	0.121184	0.81124	0.544494	0.772679	0.192498	1.27462	1.08586	0.756609	0.337794	1.17636	1.09392	0.502366	1.23536	0.481037	0.401306	0.0144893	1.07285	1.11118	1.0795	0.876342	1.14388	0.967347	0.821456	0.914595	1.18234	0.971681	0.781334
CG6174	Actin-related protein 87C	0.349435	1.0471	0.994425	1.02165	0.279472	0.829156	0.68642	1.03741	0.339292	0.776149	0.593423	1.08991	0.339521	0.994542	1.03013	1.02899	0.518791	0.808266	1.35223	1.25493	0.195091	13.0628	16.8606	0.854969	0.222535	6.09651	9.98791	0.82115	0.209243	3.48239	4.88069	0.940375	0.0400621	0.503983	0.368035	0.692728	0.0909367	0.91014	0.896066	0.980405	0.120848	0.677294	0.57423	0.934011	0.167434	0.58278	0.461717	0.977419
CG8649	Fimbrin	0.560944	1.06796	0.969323	1.02792	0.0145328	0.865545	0.753954	0.738701	0.00464946	0.775129	0.68134	0.644817	0.00012862	0.93911	0.933725	0.949275	0.628503	2.20742	0.547633	1.12645	0.0204889	4.15505	6.6322	7.00234	0.0101075	4.21802	2.84557	4.5423	0.0134396	3.10272	2.17753	3.38374	0.00375732	0.4556	0.289262	0.341663	0.537647	1.05628	0.967957	1.06132	0.0278777	0.818036	0.754471	0.771094	0.0128583	0.710617	0.658543	0.646488
CG9446	coro	0.493318	1.05181	1.05105	1.00218	0.0454532	0.873297	0.811346	0.764497	0.0267631	0.79397	0.737832	0.691165	0.017102	0.953047	0.957366	0.957172	0.369647	1.80627	1.02482	1.14275	0.92793	0.653688	0.813145	1.29147	0.163592	2.01045	1.9096	2.91109	0.185799	1.57905	1.51553	2.26958	0.00805411	0.618147	0.330432	0.421343	0.255544	1.1652	1.20525	1.01001	0.489258	0.965067	0.973388	0.729777	0.193606	0.82019	0.845854	0.625388
CG6335	Histidyl-tRNA synthetase	0.729475	1.0217	0.991695	0.95349	0.0750911	0.920653	0.796998	0.705914	0.124683	0.926534	0.749964	0.67691	0.684808	1.00466	1.02994	0.990266	0.442587	2.30411	0.811965	1.1735	0.207353	1.10341	1.96736	2.26534	0.03686	1.85107	1.82503	2.34455	0.0269633	1.84922	1.72489	2.13468	0.669342	0.4388	0.42038	3.85067	0.175569	0.967537	0.94838	0.889361	0.0182075	0.727827	0.684288	0.590781	0.0430766	0.692404	0.607224	0.489367
CG6057	SMC1	0.217241	1.13623	0.989346	1.11366	0.206253	0.977871	1.30495	1.31621	0.286721	0.918813	1.40236	1.31738	0.0234677	1.06176	1.03425	1.08148	0.977131	1.61552	0.68384	0.735161	0.872003	2.53353	0.456609	0.43286	0.917875	2.65318	0.269122	0.375422	0.838994	2.29685	0.552684	0.583666	0.75906	0.670744	1.22589	1.35515	0.275452	1.14029	0.973374	1.11651	0.0929917	1.04586	1.21123	1.14956	0.373723	0.939632	1.27701	1.13667
CG5178	Actin 88F	0.485949	0.972981	1.02158	1.11833	0.142536	0.816215	0.826046	0.922669	0.0783814	0.737563	0.786215	0.815033	0.121742	0.975892	0.994764	0.962199	0.558845	1.24964	0.351805	0.839052	0.567906	6.36856	0.118534	0.654525	0.540296	5.39096	0.105897	1.1381	0.603206	3.86933	0.237696	0.969053	0.00676052	0.55794	0.203577	0.22941	0.573406	0.889778	1.10259	1.19667	0.110674	0.649008	0.784415	0.889025	0.0285662	0.529181	0.647751	0.693638
CG4634	Nucleosome remodeling factor - 38kD	0.0740025	1.07187	1.14414	1.10398	0.326014	1.18656	1.04085	1.06207	0.768463	1.17093	0.970149	0.97744	0.814729	0.988672	0.99053	1.03925	0.787021	0.803033	0.956007	1.06152	0.965	0.679432	1.17943	1.07719	0.720393	0.86842	1.23427	1.30883	0.668394	0.902393	1.14508	1.3902	0.416579	1.03107	1.0044	3.31048	0.126354	1.13957	1.29688	1.06832	0.98863	1.02632	1.13273	0.834365	0.494523	0.967388	0.935255	0.711075
CG10654	CG10654	0.0875449	1.02334	1.02011	1.02	0.0359895	1.28618	1.10761	1.27554	0.0213098	1.39714	1.17433	1.35541	0.0221315	0.946874	0.939694	0.959836	0.1798	0.827872	0.283248	0.769269	0.344648	0.938178	0.32682	0.915761	0.220783	0.861191	0.257381	0.767391	0.318958	0.927316	0.340417	0.900257	0.826106	1.1791	0.64106	0.969075	0.64296	0.961899	1.01603	1.08405	0.699008	0.987438	0.994116	1.08603	0.260776	1.05726	1.00562	1.09211
CG1066	Shaker cognate b	0.0590016	0.953303	0.972592	0.967885	0.976006	0.932139	1.02043	1.05786	0.900491	0.948247	1.04087	1.06689	0.792711	0.992235	0.965996	1.02276	0.232146	0.2974	0.589284	0.989362	0.21039	0.29452	0.533185	0.818998	0.233465	0.165961	0.357719	0.624079	0.201839	0.29787	0.492004	0.770599	0.102034	0.148155	0.511126	0.828566	0.700599	0.97753	0.980349	1.00488	0.060207	1.06016	1.13263	1.13092	0.114883	1.09438	1.13281	1.11199
CG10672	CG10672	0.376374	0.993981	1.05058	1.01519	0.0728207	1.20198	1.51737	1.20987	0.139249	1.19784	1.63766	1.18094	0.0409776	0.93059	0.930074	0.966912	0.0662083	0.619836	0.443195	0.826552	0.1975	0.666645	0.63829	0.982809	0.0969379	0.553749	0.392783	0.841811	0.162	0.669792	0.573375	0.951519	0.469179	1.45969	0.752995	1.67376	0.730107	1.00615	1.04174	0.980565	0.501536	1.06494	1.16055	0.959105	0.341809	1.09835	1.24647	0.971784
CG10682	vihar	0.16861	1.00047	1.07146	1.06763	0.309928	0.910822	1.34141	1.30156	0.39302	0.888993	1.41989	1.18984	0.823896	0.998234	0.95156	1.0319	0.23816	0.937285	0.501082	0.374001	0.347	1.02482	0.59579	0.566553	0.140379	0.798298	0.364755	0.31555	0.311029	1.00695	0.594395	0.515466	0.0619334	0.389278	0.104829	0.436699	0.54013	0.97629	1.10781	1.01135	0.294978	0.891443	1.00003	0.961417	0.361029	0.87571	1.05461	0.817867
CG1058	ripped pocket	0.224647	1.01314	1.08358	1.02541	0.0364266	1.10148	1.19935	1.27607	0.0623663	1.13939	1.15314	1.34537	0.392417	0.925985	1.03221	0.926782	0.393289	1.11514	1.17318	1.06702	0.0942479	1.29016	1.21804	1.22644	0.301655	1.18337	1.02866	1.25135	0.159621	1.22981	1.18274	1.17991	0.640618	1.19255	0.942857	0.384982	0.64047	1.0226	1.02531	0.997087	0.375505	1.0054	1.082	1.12172	0.101678	1.09955	1.0933	1.27696
CG10602	CG10602	0.0104076	1.05237	1.08136	1.08213	0.000134172	1.35355	1.43874	1.35671	0.000548296	1.38515	1.4966	1.37621	0.0916792	0.965129	0.939344	0.943986	0.158024	0.830027	0.926947	0.574027	0.561038	0.974105	1.09922	0.624949	0.143196	0.786527	0.882618	0.435262	0.348344	0.919783	1.01903	0.633276	0.00891853	0.709249	0.735339	0.54158	0.582235	1.03082	1.00196	1.01346	0.095113	1.22543	1.15118	1.07487	0.0386982	1.24721	1.20038	1.1275
CG10603	mitochondrial ribosomal protein L13	0.0496028	1.07578	1.03855	1.11789	0.028419	1.30586	1.16578	1.42059	0.0320548	1.37142	1.15827	1.42842	0.0159193	0.849531	0.91231	0.903795	0.409729	0.975215	0.745452	0.900377	0.962303	1.18312	0.841744	0.952859	0.61633	1.05746	0.820475	0.891295	0.820942	1.14238	0.81987	0.933279	0.167899	0.557221	0.848723	0.377519	0.323008	1.099	0.972262	1.08725	0.0440473	1.25555	1.13315	1.36221	0.0174492	1.22247	1.1913	1.37457
CG10626	Leucokinin receptor	0.34039	0.67632	0.699909	0.695614	0.181907	0.997865	1.1195	1.10265	0.0602662	1.05578	1.0869	1.16396	0.0347076	0.939509	0.928913	0.949587	0.200023	0.990563	0.40456	0.324344	0.444131	1.26269	0.485649	0.43403	0.380203	1.12497	0.409077	0.295637	0.330228	1.14443	0.426901	0.402599	0.100892	0.732548	0.35682	0.584032	0.132063	0.903261	0.891831	0.909184	0.392339	1.04598	1.00198	1.09634	0.0423596	1.17599	1.08225	1.21744
CG10540	capping protein alpha	0.296287	1.0456	1.00894	1.00685	0.859612	1.08825	0.924423	1.01997	0.97138	1.05686	0.930931	1.0064	0.878178	1.07289	0.9506	0.95436	0.273185	0.785173	0.982571	0.833476	0.382495	0.863136	1.03687	0.806055	0.317332	0.753392	0.977879	0.867946	0.353406	0.87238	1.01856	0.836662	0.174338	0.409368	0.742329	0.691118	0.251823	0.964501	0.992817	0.95071	0.505308	0.986283	0.913071	1.0184	0.990339	0.971352	0.951716	1.07865
CG10545	G protein beta-subunit 13F	0.120795	1.06679	1.02094	1.02119	0.060003	1.47733	1.16075	1.35025	0.103289	1.50185	1.09772	1.37798	0.312148	0.961797	0.982128	0.980598	0.0532241	0.759278	0.821576	0.733645	0.597491	0.925025	1.00919	0.926791	0.0975779	0.719339	0.867367	0.732103	0.232713	0.874	0.946096	0.87069	0.47815	0.937797	0.763088	0.985284	0.0576912	0.934574	0.900238	0.915869	0.34003	1.17336	0.966288	1.1229	0.289163	1.23937	0.967809	1.16487
CG10563	lethal (2) 37Cd	0.0751875	1.0793	1.04286	1.03415	0.000127792	1.29944	1.27063	1.27813	0.000125694	1.33951	1.28197	1.31099	0.022482	0.911009	0.960604	0.936415	0.74983	1.2101	1.05858	0.936145	0.311221	1.34192	1.2494	1.04219	0.559665	1.33773	1.13003	0.940504	0.468361	1.25308	1.14598	1.01873	0.39606	0.54006	1.01977	0.717118	0.46759	0.999005	0.973463	0.939025	0.11375	1.02683	1.07447	1.07859	0.168694	1.04517	1.0601	1.13199
CG10578	DnaJ-like-1	0.0289488	1.08322	1.06856	1.03202	0.22382	1.28977	1.03059	1.08294	0.404514	1.34984	0.929094	1.10642	0.28153	0.932019	1.00689	0.954419	0.959833	1.05361	1.23364	0.671649	0.975568	1.08393	1.14517	0.793311	0.398687	0.916	0.842184	0.583488	0.897441	1.06633	1.08776	0.752096	0.200834	0.831625	0.3805	0.33266	0.145466	1.06579	1.00488	1.07092	0.62059	1.12881	0.908078	1.08406	0.784329	1.19059	0.816102	1.10075
CG10473	hook-like	0.164453	1.05714	1.06788	1.00166	0.366449	1.01763	1.03085	1.06699	0.827164	0.965277	1.00339	1.06513	0.822067	1.02419	0.985542	0.97133	0.0137868	0.738588	0.734318	0.676516	0.00700569	0.78209	0.693397	0.684118	0.00307333	0.638723	0.581452	0.552886	0.00578092	0.808079	0.734776	0.700033	0.0498089	0.724524	0.413216	0.263766	0.809914	1.01249	1.05978	0.881517	0.0100395	0.787994	0.783217	0.822156	0.0213598	0.732925	0.768604	0.816458
CG10474	CG10474	0.339731	1.07208	0.975786	1.07841	0.170127	1.39269	1.07123	1.74184	0.189252	1.36259	1.05102	1.73488	0.446961	0.968694	0.97717	1.00664	0.267343	0.854111	0.691127	0.936543	0.577081	0.916264	0.753045	1.07462	0.223168	0.803836	0.619882	0.94828	0.374662	0.865805	0.737892	1.01434	0.0469545	0.61637	0.509817	0.674328	0.16562	0.966743	0.899892	0.955286	0.122722	1.10146	1.08501	1.2955	0.106251	1.13264	1.10154	1.34568
CG10477	CG10477	0.0033791	1.08954	1.13003	1.15093	0.00463797	1.4141	1.62697	1.44072	0.0126122	1.32337	1.53254	1.30983	0.0349176	0.962051	0.900839	0.905977	0.931041	1.05104	1.24605	0.757928	0.810729	0.93415	1.12107	0.824201	0.239267	0.696735	0.950774	0.624957	0.603071	0.911391	1.05524	0.784691	0.0814287	0.789448	0.622808	0.432545	0.0190904	1.11469	1.08236	1.07394	0.000274724	1.32196	1.41724	1.39693	0.0420436	1.09682	1.29177	1.22566
CG1258	pavarotti	0.0994439	1.02303	1.05064	1.0961	0.165373	1.04581	1.46418	1.69061	0.140198	1.09226	1.49144	1.7408	0.00312072	0.941724	0.928385	0.953438	0.0428798	1.38657	1.20004	1.16861	0.000608268	1.40372	1.28438	1.38121	0.0252195	1.40203	1.20839	1.22473	0.00567201	1.34864	1.20777	1.23353	0.0118587	0.600605	0.537524	0.481277	0.575988	1.04775	0.985546	1.00549	0.0898486	1.09531	1.15834	1.30135	0.0315952	1.20596	1.25696	1.41086
CG10431	CG10431	0.00134126	1.07961	1.09055	1.08361	0.000802642	1.29822	1.24285	1.23804	0.00292434	1.26412	1.22943	1.25423	0.130803	0.958077	0.987061	0.918773	0.334008	0.831194	1.00786	0.0694815	0.401399	0.924609	1.03554	0.0791562	0.273884	0.805386	0.925959	0.0441333	0.390778	0.913609	1.03024	0.0930917	0.0658378	0.66021	0.573581	0.0818169	0.14774	1.08946	1.10698	1.00894	0.729202	1.05008	1.09704	0.924337	0.640676	1.06283	1.07583	0.964181
CG1258	pavarotti	0.00758992	1.09851	1.14752	1.18456	0.0358023	1.2613	1.41563	1.62781	0.0534514	1.185	1.32654	1.53887	0.0921865	0.971413	0.943361	0.944364	0.295981	1.32388	1.26264	0.927958	0.947778	1.01016	0.993898	0.986208	0.394682	0.962316	0.99838	0.850301	0.99959	1.02937	1.01327	0.957444	0.166541	0.729183	0.608234	0.81979	0.104827	1.02361	1.10493	1.13139	0.0934646	1.07923	1.15207	1.23227	0.738516	0.905931	1.03676	1.16177
CG10460	crammer	0.122206	1.04643	1.22906	1.11448	0.132111	1.18462	1.75431	1.3096	0.115264	1.21816	1.72543	1.28633	0.00795379	0.951375	0.937885	0.965493	0.201496	1.22127	1.28594	1.12884	0.231977	1.229	1.19133	1.11483	0.379211	1.25022	1.14771	1.05769	0.270418	1.15811	1.16924	1.12945	0.328501	0.720509	0.982546	0.752379	0.293064	0.994165	1.13694	1.06634	0.527436	1.02346	1.07281	1.02167	0.621106	1.01287	1.10372	0.996623
CG10472	CG10472	0.194992	0.997951	1.05483	1.05724	0.439162	0.942789	1.12525	1.14806	0.480422	0.942117	1.11516	1.14599	0.168411	0.961911	0.984373	0.973062	0.388254	1.1029	1.09564	1.20589	0.136587	1.19342	1.16481	1.27493	0.371844	1.20458	1.0758	1.18289	0.25642	1.12254	1.1092	1.22455	0.755024	1.57425	1.40015	0.454532	0.156323	1.01369	1.03148	1.07055	0.303271	1.05471	0.994529	1.10359	0.122808	1.09026	1.04073	1.15012
CG10353	CG10353	0.10863	1.0115	1.07337	1.05822	0.592245	0.886875	1.00594	1.0141	0.0664368	0.873466	0.881228	0.934551	0.0042186	0.959019	0.937968	0.93085	0.00143303	0.201182	0.079226	0.402949	0.00179147	0.251595	0.119238	0.437321	0.000744701	0.181123	0.0720356	0.367641	0.00212895	0.264145	0.120582	0.440994	0.0024135	0.37192	0.00534055	0.210132	0.71283	0.993928	1.02862	0.996972	0.00285757	0.78422	0.747491	0.836742	0.00854722	0.767044	0.704632	0.814212
CG10367	HMG Coenzyme A reductase	0.00176191	1.10439	1.11541	1.13117	0.0255887	1.20859	1.47383	1.45482	0.0517742	1.14813	1.46461	1.45052	0.561316	0.96177	0.996078	1.01017	0.777611	0.755206	1.27381	1.13155	0.911015	0.616835	1.29566	1.17	0.759965	0.514449	1.17066	1.08503	0.979635	0.637647	1.23375	1.14551	0.0864558	0.354944	0.79345	0.694296	0.248463	1.02806	1.07784	1.08341	0.295316	0.999916	1.16149	1.0651	0.417354	0.979277	1.09512	1.10208
CG10390	meiosis I arrest	0.00726111	1.06116	1.1083	1.10838	0.691444	1.08105	1.12748	0.897599	0.902009	1.08264	1.11536	0.841016	0.0900579	0.946921	0.923651	0.977873	0.594355	1.05165	1.0503	0.603109	0.646975	1.06196	1.04658	0.672853	0.500697	1.01665	1.02452	0.553451	0.601273	1.0473	1.03975	0.667854	0.458959	1.06515	0.978709	0.193522	0.00857763	1.09687	1.17502	1.18279	0.998356	1.04816	1.03032	0.921865	0.996193	1.09987	1.0497	0.851735
CG1041	CG1041	0.0448333	1.09299	1.11868	1.03823	0.0607243	1.37972	1.33766	1.12555	0.0666515	1.3872	1.3776	1.1325	0.0146472	0.933701	0.936164	0.930268	0.779131	1.16337	0.916261	0.815316	0.686226	1.39453	0.971387	0.863903	0.919108	1.38826	0.9235	0.754217	0.92131	1.23333	0.932954	0.872421	0.00270793	0.66094	0.657432	0.711759	0.508822	1.02055	0.999219	1.0261	0.565381	1.01529	0.993636	0.926884	0.791747	1.07853	1.03567	0.928478
CG10325	abdominal A	0.0764914	0.928733	0.976009	0.965183	0.0133508	0.709858	0.859184	0.765965	0.0029031	0.661869	0.795111	0.692545	0.057045	0.912914	0.971656	0.949748	0.0191942	0.694405	0.505535	0.326073	0.0155033	0.650501	0.666143	0.389687	0.0208875	0.686359	0.508978	0.290233	0.0117364	0.636608	0.580577	0.346446	0.00168935	0.284674	0.489471	0.205433	0.00197807	0.804418	0.835166	0.863577	0.802534	0.926444	1.01017	1.02068	0.539604	0.853988	0.998671	0.98534
CG10330	within bgcn	3.83294e-05	1.1507	1.13378	1.12106	0.0222874	1.50031	1.22194	1.42308	0.0214616	1.48803	1.20868	1.39804	0.82991	0.966786	0.97392	1.03911	0.783993	0.862455	1.2234	1.03463	0.577744	0.91521	1.24802	1.08038	0.776412	0.81862	1.31661	1.02963	0.639604	0.915752	1.22529	1.05306	0.433796	0.632112	0.956696	0.936101	0.0180572	1.11304	1.16583	1.0806	0.681326	1.07587	0.95094	1.05461	0.951915	1.08722	0.908967	1.01921
CG10331	benign gonial cell neoplasm	0.0880839	1.3318	1.36164	1.09164	0.00275736	1.29793	1.18342	1.24432	0.0128786	1.20451	1.1005	1.19135	0.157246	0.969167	0.979355	0.95723	0.461018	1.08757	0.85351	0.833032	0.158839	0.986448	0.886366	0.94106	0.249564	1.02994	0.772487	0.816398	0.0823557	0.975992	0.883971	0.889904	0.0112636	0.607444	0.521693	0.575585	0.168047	1.25657	1.22291	1.00801	0.904177	0.954421	0.992674	1.06988	0.480695	0.932321	0.934569	1.02426
CG10339	CG10339	0.235281	1.0993	1.11489	1.09851	0.108878	1.53007	1.56035	1.54863	0.120373	1.55622	1.523	1.52342	0.630391	0.970865	0.992102	0.996712	0.785197	1.14609	0.789597	0.934842	0.203475	0.602461	0.432659	0.452046	0.170299	0.171372	0.0963151	0.122841	0.182691	0.565152	0.437746	0.459189	0.145021	0.289993	0.0407353	0.600067	0.240187	1.26449	1.21295	1.24667	0.204688	1.50627	1.3719	1.44212	0.210873	1.50316	1.3495	1.43018
CG10221	CG10221	0.0640436	1.26943	1.19384	1.10359	0.163559	1.51724	1.68794	1.24517	0.207285	1.48986	1.69155	1.16928	0.383708	0.958155	0.945584	1.00913	0.0885987	0.780012	0.49692	0.187768	0.0641335	0.378991	0.222137	0.102459	0.131233	0.094926	0.0556119	0.0209207	0.0622887	0.373631	0.240158	0.106095	0.0459703	0.324298	0.380241	0.0401364	0.254457	1.2597	1.27155	1.17713	0.493028	1.15351	1.23449	1.30269	0.658113	1.08097	1.13879	1.22601
CG10289	CG10289	0.0992946	1.13104	1.19394	1.17138	0.218782	1.21065	1.41923	1.64943	0.262885	1.19253	1.37511	1.59324	0.911619	1.00119	0.978493	1.02919	0.71717	0.704827	1.3883	1.16925	0.196805	0.30419	0.590623	0.534481	0.176485	0.0965941	0.200207	0.173911	0.193585	0.299695	0.561638	0.499867	0.138682	0.447909	0.497023	0.60666	0.138159	1.32213	1.31687	1.31822	0.491113	1.24436	1.09181	1.35197	0.536415	1.26248	1.0358	1.31828
CG10295	PAK-kinase	0.116628	1.15208	1.26125	1.14613	0.0410171	2.03037	1.75554	1.53077	0.0561187	2.08684	1.67992	1.48255	0.861248	1.02216	1.02146	0.971265	0.187019	0.960314	0.829134	0.595298	0.135321	0.481236	0.383916	0.328169	0.154676	0.158372	0.110927	0.0870754	0.120422	0.484238	0.408357	0.338573	0.0361145	0.406408	0.218257	0.166222	0.11602	1.31774	1.40189	1.33721	0.101472	1.74525	1.41024	1.63328	0.124009	1.75964	1.3501	1.57079
CG1031	alpha-Esterase-1	0.000899787	1.14101	1.09781	1.11459	0.0375205	1.79019	1.41687	1.44353	0.0284121	1.80211	1.45366	1.48711	0.101981	0.865358	0.955177	0.951612	0.571764	0.876565	0.819988	1.11294	0.458594	1.04392	0.958905	1.21181	0.616713	0.830813	0.814146	1.15457	0.663155	0.870532	0.902458	1.10644	0.00149897	0.47027	0.449593	0.507797	0.0450253	1.13805	1.09535	1.0469	0.256146	1.45569	1.06735	1.07417	0.251935	1.48396	1.07082	1.08372
CG11825	CG11825	0.14057	1.06939	1.21986	1.06029	0.289012	1.0815	1.31377	1.15745	0.217704	1.09316	1.28909	1.31429	0.214424	0.961389	0.679083	0.90672	0.205744	0.996861	0.349524	0.36844	0.34534	1.16407	0.279734	0.473461	0.875408	1.97279	0.192979	0.528487	0.455722	1.30603	0.343247	0.451074	0.229439	0.589237	0.292368	0.793947	0.0564554	1.19272	1.24194	1.09872	0.627791	1.13535	1.33539	0.813886	0.379219	1.27896	1.28288	0.96318
CG11839	CG11839	0.82782	1.0971	1.07193	0.737382	0.846398	1.78033	1.44871	0.1304	0.853793	1.83532	1.38376	0.128937	0.0295099	0.8804	0.898382	0.867396	0.418183	0.841674	1.59232	1.47852	0.510748	0.0937503	0.173832	0.962909	0.983826	0.120803	0.188081	2.62684	0.823954	0.21639	0.405428	1.84868	0.893749	0.3721	0.616014	2.34961	0.735642	1.60812	1.4259	0.417628	0.636335	2.24428	1.88824	0.0455019	0.722527	2.13408	1.63076	0.0489081
CG11858	CG11858	0.382521	0.768442	1.09256	0.768792	0.439505	0.122851	1.44954	0.121124	0.629832	0.121444	1.78261	0.123502	0.233505	0.931038	1.00367	0.941941	0.124101	0	0.883307	0	0.325664	0	0.0657885	0	0.181725	0	0.376497	0	0.134793	0	0.525377	0	0.166846	0	0.952908	0	0.4202	0.450159	1.25643	0.4516	0.339458	0.0512867	1.3112	0.0457476	0.488803	0.0524013	1.57708	0.0504875
CG11864	CG11864	0.714252	0.986237	0.982019	1.0082	0.46409	0.573691	0.83381	1.12391	0.346034	0.581393	0.758004	1.07129	0.724252	0.907378	1.09742	0.917205	0.439484	4.83291	1.78549	0.251714	0.520876	4.64606	1.02097	0.408168	0.534688	7.04516	0.793725	0.102646	0.502276	5.38267	1.13938	0.311593	0.572892	3.32805	1.43329	0.115295	0.0849169	1.04394	1.05864	1.10735	0.653518	0.706389	1.10032	1.5994	0.775174	0.664692	0.996046	1.61218
CG11678	Actin-related protein 13E	0.804876	0.996087	1.03019	1.0058	0.45311	0.955746	1.22501	1.17052	0.660081	0.891183	1.16857	1.18001	0.0777785	0.922187	0.871536	0.967549	0.257007	1.68937	1.47144	0.988111	0.124668	2.04236	1.29109	1.37022	0.435788	2.98241	1.13327	0.84542	0.171708	1.94616	1.25112	1.24563	0.0364933	1.77361	2.17213	1.72818	0.475701	1.01159	0.999765	1.0916	0.477176	0.781709	0.946701	1.02817	0.353447	0.766826	0.946422	0.896828
CG11680	maleless	0.779753	1.02071	0.969743	0.988857	0.830857	1.36358	0.856447	0.9024	0.619774	1.49461	0.841902	1.01458	0.306199	0.947117	0.98567	0.986662	0.840216	0.507358	0.476357	1.71705	0.898276	0.591136	0.68822	1.57338	0.625126	0.310759	0.339826	1.5477	0.701604	0.513284	0.611547	1.44074	0.294128	1.11341	1.26635	2.12561	0.570129	1.0234	0.958559	0.972315	0.308164	1.0368	0.846425	0.868262	0.227019	1.00296	0.892909	0.890418
CG11796	CG11796	0.594985	0.898116	0.8919	1.08812	0.761278	1.13051	0.747395	0.999361	0.530508	1.19206	0.525993	0.845873	0.444544	1.18421	0.996278	0.997562	0.448469	1.72225	3.47679	0.347059	0.41947	2.1961	137.446	0.561458	0.395128	2.32571	17.6736	0.531127	0.396087	2.09156	11.7173	0.473023	0.784583	1.73271	0.393117	1.28929	0.19767	0.633244	0.721887	1.00686	0.378845	0.610451	0.921245	1.03869	0.089898	0.585735	0.605428	0.897772
CG11819	CG11819	0.377384	1.05879	1.04834	1.05027	0.97241	1.02828	0.974076	0.966874	0.95633	0.9696	0.965545	1.01679	0.782661	1.18316	0.966408	0.926472	0.333895	1.00366	1.35912	1.75913	0.668837	0.955326	1.09796	1.35017	0.264242	1.35643	1.14553	2.48447	0.420622	1.02009	1.24053	1.47227	0.0452121	2.62699	3.09476	4.86471	0.208282	1.15839	1.1833	1.14236	0.892747	1.09302	0.954635	1.05078	0.471127	1.20528	1.04789	1.26976
CG11556	Rabphilin	0.927044	0.987995	1.00351	1.02016	0.794198	0.949671	0.909603	1.24092	0.98362	0.883712	0.851193	1.27505	0.0937402	0.978427	0.953323	0.943545	0.580574	0.973424	1.62258	0.911077	0.881337	0.897069	1.05652	1.13947	0.671102	0.915523	1.75302	0.834174	0.725342	0.934034	1.28045	1.01131	0.0572053	0.325905	0.0172695	0.363194	0.94813	0.938398	0.983902	1.06729	0.730442	0.922325	0.966184	1.22829	0.801254	0.900645	0.924043	1.28443
CG11579	armadillo	0.336221	1.01161	1.0008	1.06373	0.251376	1.08455	1.01745	1.28168	0.152276	1.1044	1.11562	1.40225	0.620229	1.02646	0.979892	0.945361	0.548924	2.34971	1.07979	0.683713	0.526905	2.23106	1.164	0.693257	0.594836	2.63768	1.05865	0.532236	0.509175	2.18732	1.15311	0.733125	0.911142	1.73994	0.402932	0.67896	0.13405	1.02186	1.061	1.12815	0.00916097	1.10272	1.11815	1.17088	0.0201212	1.104	1.14653	1.18762
CG11591	CG11591	0.181668	1.01503	1.0224	1.03552	0.227241	0.989097	1.29182	1.16503	0.372798	1.03299	1.35807	1.00001	0.523741	0.913024	1.03947	0.96228	0.234025	0.292861	0.636021	1.01277	0.570005	0.284913	0.791748	1.31291	0.45709	0.202587	0.731261	1.21451	0.375732	0.29535	0.728657	1.13925	0.358801	0.763715	0.469412	0.987238	0.924035	1.04497	0.988431	0.973818	0.450789	0.947595	1.16951	1.06216	0.624198	0.924623	1.08454	1.09104
CG11608	CG11608	0.18088	1.02701	1.01464	1.03568	0.00628086	1.21832	1.30913	1.39724	0.00445916	1.28612	1.42419	1.41972	0.0337332	0.945475	0.978851	0.958459	0.0130781	2.96115	2.4425	1.97855	0.00966857	3.01704	2.17527	2.27383	0.0185988	3.32224	2.37141	2.23888	0.016122	2.81978	1.9966	2.06299	0.0902331	2.10177	1.57778	3.19263	0.0108048	1.09535	1.08878	1.12204	0.0253245	1.07995	1.17421	1.12612	0.0519367	1.13829	1.27368	1.10791
CG11459	CG11459	0.893877	0.989304	1.00704	1.0197	0.144327	1.04824	1.28226	1.44053	0.183016	1.02085	1.25853	1.46261	0.13794	0.994852	0.967248	0.949391	0.566565	1.05973	0.947688	1.33947	0.828248	1.03063	0.770574	1.35636	0.843896	1.07005	0.804541	1.28849	0.877848	1.04203	0.774205	1.28391	0.585077	0.55675	0.518869	1.34667	0.535086	0.988555	0.998892	1.11447	0.350906	0.966232	1.08839	1.25872	0.167115	1.01518	1.19694	1.30076
CG11466	Cyp9f2	0.360444	1.01562	1.03642	1.46618	0.395144	1.05208	0.982426	1.65731	0.38873	1.04119	1.00408	1.72106	0.765854	1.00516	0.989972	0.99216	0.553905	0.432262	1.05803	3.49261	0.615044	0.425628	1.04747	2.79779	0.473951	0.426517	1.09309	6.75276	0.602239	0.427575	1.04115	2.9263	0.853454	0.132519	2.11334	0.347263	0.476551	0.974371	1.01802	1.12965	0.935619	0.915886	0.964806	1.10357	0.713206	0.923915	0.900782	1.09448
CG11512	Glutathione S transferase D4	0.124845	1.02009	1.01157	1.01767	0.707054	0.905711	1.04245	1.15135	0.711634	0.902813	1.10172	1.08643	0.4575	1.00638	0.990882	1.06687	0.707917	0.987941	1.01248	0.746576	0.76165	1.11851	1.00365	0.692382	0.967734	1.06136	0.939182	0.975003	0.682146	1.06604	0.953485	0.754175	0.389353	0.588144	0.919549	0.695432	0.751649	0.974795	1.00717	1.00262	0.144543	0.934423	0.952945	0.982922	0.178963	0.955662	0.981369	0.942433
CG11551	intermediate neuroblasts defective	0.526947	1.03742	1.00771	0.737083	0.536112	1.0935	1.07557	0.0976251	0.550349	1.10386	1.08777	0.0923762	0.365559	1.00212	0.961457	0.654802	0.931123	1.55013	0.439307	1.13203	0.497043	1.85496	0.702356	1.37926	0.437182	1.26652	0.343906	17.2391	0.561767	1.529	0.592969	1.75464	0.178448	2.46357	1.23872	3.95059	0.317995	0.924277	0.961445	0.403817	0.409427	1.00333	0.974611	0.0696727	0.407899	1.00947	0.966044	0.0739569
CG11426	CG11426	0.0297913	1.02859	1.03961	1.06607	0.31102	0.95629	1.18852	1.50714	0.273899	0.967604	1.24386	1.5387	0.0919918	0.944138	0.980693	0.977882	0.497416	1.32578	1.15961	0.988272	0.113971	1.45969	1.36141	1.31986	0.215238	1.25892	1.41914	1.17699	0.205696	1.32003	1.25838	1.24359	0.701017	0.901414	0.806527	1.77267	0.462241	1.00545	1.03797	1.00815	0.561487	0.90124	1.1506	1.12443	0.387983	0.917885	1.26739	1.15692
CG11427	ruby	0.588639	0.991444	0.984636	1.0028	0.892762	1.04762	0.938728	0.973517	0.89915	1.05643	0.934754	0.965914	0.266843	1.01368	1.02706	0.999474	0.383243	1.0109	1.31867	1.1246	0.165926	1.02353	1.47829	1.38617	0.123246	1.20813	1.85725	1.34074	0.247286	1.01508	1.42382	1.2002	0.536063	0.466979	1.08713	0.936458	0.988112	0.971605	1.03434	0.99248	0.321598	1.01757	1.12239	1.05476	0.329742	1.00595	1.11546	1.07604
CG11436	CG11436	0.346454	0.998568	1.02336	1.01487	0.557229	0.952799	1.17035	1.03142	0.523405	0.970016	1.20057	1.02802	0.941268	1.02024	1.00168	0.974378	0.718448	0.822345	1.20414	1.17219	0.263923	0.960107	1.58513	1.28865	0.231636	0.978848	1.36895	1.46056	0.357768	0.888716	1.43909	1.28298	0.121042	1.28932	2.62553	3.18312	0.787198	0.954778	0.96237	1.13884	0.571233	0.944108	1.00639	1.22669	0.304949	0.984971	1.07129	1.17627
CG11456	CG11456	0.00729825	1.06144	1.05169	1.03926	0.279333	0.990561	1.32646	1.17764	0.390834	0.912482	1.3302	1.26244	0.760908	0.981897	1.00079	1.00797	0.446617	1.23449	1.5735	0.866213	0.468777	1.07253	1.86007	0.905786	0.241307	1.03099	2.01235	1.41287	0.380005	1.13594	1.6294	0.979423	0.0421894	2.21525	2.19772	1.41373	0.923606	0.992477	1.09487	0.928865	0.610136	0.996396	1.25195	0.929525	0.506608	1.00126	1.2736	0.962618
CG11377	CG11377	0.0192218	1.02085	1.03408	1.03625	0.124158	1.12418	1.14904	1.21219	0.132517	1.14493	1.19961	1.22422	0.000171494	0.956398	0.945339	0.942834	0.626144	0.451168	1.87377	1.39689	0.640931	0.440845	1.86049	1.38531	0.682361	0.342593	2.04993	1.31954	0.685548	0.466889	1.74436	1.32127	0.479609	0.653592	1.61509	1.55391	0.0124104	1.06581	1.09237	1.08004	0.0480948	1.05723	1.17768	1.12875	0.137416	1.018	1.18386	1.13667
CG1258	pavarotti	0.99931	1.00932	1.02307	0.967556	0.290649	0.980192	1.1427	1.08829	0.220314	0.99472	1.15605	1.10239	0.255492	0.970082	0.986064	0.990357	0.290319	0.591744	1.07539	0.52719	0.756484	0.683118	1.27076	0.828493	0.584636	0.509905	1.21201	2.31662	0.734296	0.666593	1.2461	0.851285	0.964053	0.493452	1.12744	1.33591	0.797608	1.05972	1.00357	0.893425	0.589168	1.10224	1.06911	0.933434	0.665339	1.11247	1.14053	0.87677
CG11401	thioredoxin reductase 2	0.00364561	1.05367	1.06134	1.05481	0.0185513	1.18058	1.21713	1.30998	0.0347137	1.15447	1.27586	1.38354	0.249452	0.998789	0.969675	0.972765	0.640898	0.730273	1.07018	0.999908	0.479136	0.802686	1.4022	1.28314	0.789435	0.724186	1.25522	1.18736	0.6156	0.815557	1.27988	1.16783	0.0504431	1.54636	2.31987	1.65131	0.0760666	1.01943	1.08371	1.05986	0.682803	0.956593	1.02553	1.08615	0.428149	0.977484	1.05417	1.1365
CG11407	CG11407	0.128325	1.07089	1.06853	1.00661	0.244173	1.21517	1.5136	1.02749	0.280358	1.21446	1.63863	1.01806	0.148276	0.996881	0.972787	0.977382	0.651048	1.0763	0.950156	0.447983	0.975112	1.28803	1.31531	0.436658	0.835259	1.19648	1.12909	0.409615	0.931045	1.17174	1.2358	0.492122	0.613584	1.0637	1.78118	0.792321	0.00446173	1.06214	1.0947	1.06656	0.344622	0.988844	1.18845	1.06757	0.378162	0.963652	1.31453	1.0897
CG1093	pollux	0.8387	0.990161	1.00574	1.01816	0.917736	0.937027	1.0048	1.07966	0.957992	0.936393	0.995606	1.08102	0.386128	0.971817	1.00036	0.984851	0.406541	0.527466	0.905959	1.01488	0.644787	0.56415	0.997943	1.11875	0.337165	0.393129	0.926082	0.930113	0.67758	0.590652	0.988734	1.14235	0.749062	0.936495	0.922355	1.02848	0.647505	1.01287	0.993805	1.01986	0.980105	0.971987	0.958836	1.06616	0.668091	0.945863	0.951065	1.04429
CG1258	pavarotti	0.0171593	1.03063	1.0539	1.02928	0.0693985	1.09237	1.24271	1.10189	0.0627129	1.08211	1.21584	1.09701	0.216627	0.972273	0.956975	0.999645	0.0618602	0.653018	0.803618	0.797566	0.236714	0.763128	0.861884	0.931907	0.130549	0.58076	0.773891	0.793439	0.145753	0.755271	0.852322	0.890042	0.377982	0.86176	1.00692	0.760716	0.364243	0.977847	0.972856	0.977968	0.147948	1.06859	1.03092	1.13483	0.814394	0.972506	0.952949	1.12331
CG1130	scratch	0.0759713	1.04091	1.0268	1.08507	0.000473163	1.25866	1.25994	1.34307	0.00081436	1.31832	1.27709	1.40108	0.446529	0.967639	0.982973	1.00725	0.29703	0.212222	0.845712	0.966964	0.546584	0.239791	0.992165	1.15316	0.385036	0.136441	0.881408	1.04898	0.416333	0.243909	0.925066	1.05718	0.561606	0.414731	0.812193	1.23311	0.393098	0.997873	1.01842	1.04578	0.0408873	1.09028	1.11845	1.05653	0.0245062	1.06413	1.12721	1.11289
CG1133	odd paired	0.941432	0.987938	0.978141	1.04127	0.905548	0.869778	0.886106	1.31172	0.95145	0.830335	0.88817	1.32112	0.195887	0.947113	0.971704	0.995775	0.152607	1.0384	1.44357	1.40463	0.164455	1.01077	1.63221	1.70557	0.151388	1.04371	1.79401	1.66253	0.18268	0.984995	1.6058	1.58229	0.0323852	1.99198	1.58468	1.41769	0.358091	1.03808	1.00355	1.0199	0.342354	1.00484	1.01518	1.12717	0.311927	0.997333	1.04682	1.17715
CG1071	E2F transcription factor 2	0.429529	1.0771	1.05191	0.96823	0.301381	1.36516	1.42846	0.897072	0.261482	1.42532	1.5182	0.917171	0.674245	0.985512	0.980153	1.0125	0.665169	1.05868	1.0905	0.600444	0.76805	1.27441	1.18566	0.719405	0.992209	1.27783	1.18289	0.531092	0.835442	1.26698	1.16774	0.693344	0.105963	1.38901	1.29	1.07284	0.74687	1.04477	1.05562	0.943142	0.315057	1.08335	1.12732	0.980716	0.197096	1.11339	1.22696	1.00813
CG10725	CG10725	0.522157	0.961052	1.06199	1.05284	0.631183	0.785206	1.16764	1.31662	0.650024	0.773464	1.17083	1.31535	0.295676	0.984536	0.998034	0.957172	0.068931	0.896252	0.636545	0.609146	0.198767	1.01366	0.774304	0.748974	0.157924	0.987142	0.573976	0.614084	0.190342	1.00878	0.762112	0.726648	0.300871	0.896736	0.925553	0.628722	0.625	0.970908	1.037	1.03609	0.849675	0.914238	1.02552	1.02922	0.95572	0.921978	1.02052	1.04806
CG1075	CG1075	0.254704	0.950629	0.962695	0.976381	0.555577	0.892419	0.967449	1.00252	0.767024	0.926718	0.990525	1.0113	0.838824	0.983989	0.984897	1.02078	0.468782	1.03571	1.14925	1.08335	0.0703135	1.14287	1.2978	1.18662	0.257037	1.13179	1.28579	1.04744	0.208411	1.1029	1.21844	1.09932	0.0764696	1.19143	1.65898	1.34961	0.150358	0.971238	0.968391	0.960478	0.800705	0.973348	0.997566	1.00502	0.443556	1.00921	1.04637	1.0353
CG10850	imaginal discs arrested	0.917503	1.00409	0.963447	1.02352	0.950819	0.973181	1.00648	1.00528	0.982578	0.971552	1.06715	0.955082	0.785109	0.99246	1.00332	0.994611	0.820876	0.981278	1.26426	0.917202	0.593933	1.07384	1.45786	0.881373	0.848645	0.992406	1.34864	0.813893	0.652798	1.06801	1.37539	0.87626	0.732487	0.998538	1.12509	0.634505	0.0558502	0.947587	0.884677	0.950273	0.278767	1.00459	0.94341	0.853034	0.33954	0.986584	0.980447	0.817212
CG12320	CG12320	0.454231	0.907531	0.948965	0.996275	0.366943	0.864988	0.924617	0.820831	0.296026	0.867338	0.860765	0.84092	0.139284	0.856813	0.979404	0.917669	0.466187	0.343308	1.63872	3.46775	0.347535	0.897586	1.38508	2.24591	0.961233	0.19342	0.854677	2.06175	0.487313	0.553098	1.46308	2.37648	0.371166	0.463164	2.66551	2.22323	0.602395	0.867703	0.961836	1.04804	0.957189	1.07036	0.97309	0.968825	0.112675	0.83565	0.80341	0.895531
CG12340	CG12340	0.949769	0.970481	0.97479	1.06194	0.36184	0.666648	0.931667	0.904973	0.354137	0.66108	1.00014	0.878503	0.0384637	0.92707	0.921077	0.956885	0.224811	1.42683	1.96681	1.10491	0.544333	1.08475	1.70272	0.888175	0.994863	0.967487	1.44623	0.593987	0.447849	1.18006	1.68904	0.940515	0.77399	2.43416	1.16437	0.0980273	0.641691	0.990859	0.969716	1.13032	0.0372777	0.879041	0.867761	0.803561	0.00460759	0.795563	0.800494	0.712702
CG12344	CG12344	0.0414567	0.863103	0.930088	0.940441	0.356675	0.499314	1.0552	0.852033	0.385689	0.525597	1.05636	0.865686	0.635181	1.11251	0.973399	0.989638	0.205643	2.12869	1.4901	1.07235	0.369118	7.51721	1.55683	1.07263	0.405776	16.9162	1.40182	1.06901	0.379212	6.09998	1.36552	1.03193	0.221583	10.9114	1.11902	5.76167	0.187954	0.773148	0.966173	0.925594	0.756022	0.974388	1.14652	0.948465	0.539003	1.31245	1.11089	0.864724
CG12399	Mothers against dpp	0.211874	1.08753	1.01024	1.02656	0.249743	1.42903	1.04398	1.09929	0.412258	1.57671	0.959449	1.06193	0.0623899	0.893029	0.943974	0.959997	0.749838	0.820648	1.20652	1.16434	0.92602	0.810326	0.947476	1.18467	0.360551	0.437308	0.743904	0.855599	0.800263	0.741699	0.925883	1.15257	0.330486	0.376427	2.95407	2.93866	0.178192	1.07302	1.00653	1.03518	0.688448	0.981856	0.977887	0.993407	0.354717	1.01676	0.849392	0.921812
CG12233	lethal (1) G0156	0.650344	0.962426	1.03041	1.05376	0.83824	0.771665	0.911757	1.21159	0.73013	0.709325	0.889798	1.20009	0.0892934	0.986396	0.960575	0.946353	0.902632	0.412361	1.66287	1.0993	0.932103	0.462356	1.43254	1.20942	0.897605	0.359112	1.81549	1.03597	0.899424	0.4925	1.46843	1.19274	0.426593	0.194009	0.299121	1.29441	0.179119	1.02906	1.13727	1.03698	0.822902	0.998839	1.05083	0.9898	0.434708	0.862276	0.920562	0.999726
CG12244	licorne	0.707444	0.979645	1.00864	0.971642	0.664701	0.882681	1.0093	0.943599	0.706522	0.849121	1.01729	0.962501	0.330277	0.973545	0.983801	0.965414	0.695344	0.311718	0.950908	1.29528	0.730356	0.364361	0.992276	1.27253	0.478102	0.212248	0.74879	1.18533	0.701246	0.373457	1.002	1.22734	0.126179	0	0.461081	0.0288893	0.964041	1.00859	1.04191	0.943891	0.302187	0.792329	0.972944	0.968482	0.338838	0.770818	0.994106	0.947553
CG12273	angel	0.723581	0.953546	1.02324	1.07402	0.461431	0.905546	1.14576	1.19932	0.572568	0.883893	1.14007	1.17053	0.116839	0.977657	0.959506	0.963481	0.148805	1.95975	1.15561	1.47342	0.124322	1.70168	1.1618	1.4208	0.323214	3.3308	1.05323	1.38009	0.189502	1.97115	1.15251	1.32361	0.207867	3.2602	2.32175	0.974432	0.979048	0.87824	1.01357	1.11476	0.537426	1.00737	0.911259	0.944795	0.384584	0.954756	0.883682	0.889006
CG12288	CG12288	0.291987	0.861567	0.877559	0.984907	0.799074	0.940114	1.02786	1.08631	0.875124	0.971527	0.994361	1.06743	0.890489	0.964712	1.0466	0.974945	0.459262	1.09349	0.922003	1.37219	0.561524	1.05539	0.872799	1.43334	0.510174	0.9466	0.965381	1.70731	0.549656	1.04459	0.885781	1.43762	0.981062	0.630776	1.23124	1.10361	0.821033	0.969699	0.965085	1.0377	0.467835	1.03728	0.980745	1.10133	0.810418	0.974667	0.895679	1.0783
CG12092	NPC1b	0.00450635	1.06398	1.06328	1.04749	0.148541	1.01123	1.23064	1.21183	0.237296	0.971542	1.29653	1.2093	0.315837	1.01368	0.954714	0.932567	0.653562	1.19633	0.381515	2.36062	0.757234	0.934223	0.52817	2.05324	0.73776	1.141	0.255407	2.32888	0.711297	1.00556	0.53305	2.08363	0.29262	1.25347	1.62191	4.62321	0.805558	1.04295	0.933815	1.0579	0.667163	0.975886	0.891404	1.05576	0.745592	0.998788	0.879206	1.04392
CG12141	Lysyl-tRNA synthetase	0.454865	0.978842	1.06773	1.03443	0.699568	0.849967	1.42362	0.975233	0.84153	0.774504	1.46551	0.914274	0.384	1.02141	1.01387	1.00777	0.355183	1.06759	0.586745	0.733757	0.426103	1.0538	0.701253	0.803767	0.153186	0.841551	0.536475	0.574633	0.41863	1.05404	0.693778	0.802553	0.552745	0.721827	0.517083	1.04236	0.10563	1.03911	1.02228	1.06853	0.622656	0.924074	1.00745	1.0014	0.344066	0.797966	1.02214	0.883638
CG1258	pavarotti	0.0882095	1.11411	1.06874	1.04991	0.328258	1.76956	1.18826	0.96352	0.429555	1.81781	1.11116	0.895632	0.0364955	0.906964	0.963551	0.922391	0.134411	1.48241	1.2466	2.18827	0.17399	1.31973	1.10101	1.70615	0.220027	1.37416	1.04778	1.95613	0.172127	1.28336	1.11446	1.66062	0.323507	1.919	0.765203	2.15293	0.201889	1.04422	1.01345	1.12072	0.372472	1.06313	1.18283	1.00692	0.7824	1.03251	1.03991	0.825669
CG12215	KCNQ potassium channel	0.251603	1.02829	1.26285	1.05904	0.23148	1.49683	0.936439	1.53436	0.243979	1.59768	0.906677	1.67092	0.0736173	0.942502	0.961841	0.985068	0.427898	0.347864	0.958415	0.980521	0.387002	0.430841	0.867417	1.03573	0.198675	0.194862	0.694027	0.644626	0.349124	0.389877	0.892893	0.923518	0.790309	0.245855	3.31498	0.364336	0.969081	0.993078	0.976583	1.0274	0.580847	1.03991	0.939739	1.16323	0.519529	1.14328	0.859734	1.3273
CG12058	multi sex combs	0.0463572	0.780891	0.897009	0.861772	0.099848	0.127052	0.770776	0.589247	0.094332	0.134833	0.769822	0.587223	0.936027	1.11348	0.941261	0.928526	0.899848	0.0739674	1.10333	1.60791	0.295835	11.5468	1.37864	3.22151	0.188777	1.27576	2.95483	5.09267	0.390149	0.640761	1.62762	2.79012	0.25123	0.868604	2.24515	3.20988	0.269223	0.407305	0.936559	0.888852	0.543999	0.0511936	1.08979	1.10103	0.371386	0.0679209	0.89013	1.01976
CG12065	CG12065	0.322018	0.905256	0.958351	0.979225	0.844612	0.867761	1.07265	1.12266	0.309738	0.952162	1.23487	1.16715	0.157119	0.990105	0.992326	0.97917	0.31885	0.775435	0.872499	1.01669	0.721124	0.858352	1.15566	1.12034	0.170412	1.28259	1.36302	1.03098	0.836408	0.818695	1.05475	1.05707	0.435685	0.675633	4.07817	1.29117	0.444581	1.04528	1.07335	0.976397	0.18158	1.1708	1.12421	1.0019	0.197412	1.28764	1.23004	0.99233
CG12072	warts	0.755046	0.963354	1.02366	1.04007	0.13145	1.09841	1.17226	1.09305	0.320029	1.11191	1.07644	1.04552	0.547643	0.968441	1.00975	0.975218	0.572867	0.591625	1.5122	1.64704	0.550978	0.665773	1.42308	1.5675	0.708404	0.483734	1.07731	1.11651	0.615823	0.648055	1.36398	1.52069	0.126562	0.0180771	0.288289	0.47076	0.644583	0.875289	0.99557	1.04231	0.205905	0.942359	0.923195	0.872432	0.202979	0.935199	0.861829	0.819783
CG12084	CG12084	0.351061	0.796669	0.758376	0.895925	0.42695	0.968907	1.09967	1.16839	0.446448	0.937721	1.16506	1.17763	0.812158	1.03476	0.992571	0.95256	0.0256392	0.682994	0.729876	0.610036	0.0904437	0.708607	0.861991	0.629504	0.185359	0.489807	0.534314	0.421196	0.113596	0.681093	0.783535	0.581634	0.56249	0.478522	1.21738	0.445701	0.776662	1.10724	0.933448	1.01448	0.734176	0.844204	0.977051	1.08798	0.584104	0.822881	0.968398	1.05259
CG11970	CG11970	0.808206	0.945554	1.01433	1.0999	0.623925	0.961752	1.09476	1.03052	0.870228	0.949934	1.03951	0.987805	0.221008	0.955084	0.993485	0.983742	0.619032	1.29839	0.885653	1.05224	0.545583	1.2762	0.977489	0.983463	0.712919	1.20946	0.749308	0.77213	0.565792	1.25059	0.964245	1.00353	0.215502	0.0290905	0.275185	0.125886	0.558338	0.950721	1.02958	1.13489	0.605217	0.965593	0.975269	0.918268	0.294598	0.887215	0.880002	0.840742
CG1258	pavarotti	0.152738	1.00777	1.16073	1.15454	0.355817	1.07682	0.971894	1.24667	0.569999	1.1424	0.895709	1.1637	0.0694492	0.908823	0.960354	0.964726	0.61575	0.753498	1.05975	0.938845	0.954222	0.885769	1.18763	0.89804	0.451554	0.775212	1.02262	0.693623	0.708517	0.857515	1.09856	0.875899	0.648883	3.3574	0.696592	0.45702	0.437494	0.918154	1.15302	1.17087	0.46479	1.07324	0.977703	1.03247	0.102324	0.907492	0.85573	0.881359
CG12021	Patj	0.375182	1.07898	1.09606	0.990895	0.275026	1.01184	1.25657	1.19198	0.214902	0.983318	1.28153	1.2682	0.574634	1.01614	0.990004	0.947111	0.70439	0.379729	1.60109	1.58094	0.840019	0.385912	1.42336	1.44449	0.972085	0.261503	1.22218	1.4709	0.861962	0.388118	1.37518	1.45032	0.436059	0.264553	0.418666	1.05132	0.244221	1.17923	1.13799	0.978018	0.446992	0.864554	0.985884	1.0032	0.29142	0.785389	0.90835	0.992863
CG12030	CG12030	0.335705	0.953527	0.998931	0.969192	0.133045	1.11001	1.63683	1.34196	0.183838	1.04133	1.77502	1.43419	0.89863	1.05838	0.993776	0.960733	0.60116	0.927676	0.860851	0.859083	0.473761	0.881772	0.920285	0.8638	0.320144	0.565278	0.633253	0.662599	0.360947	0.835372	0.833245	0.768189	0.257449	0.272531	0.452799	0.385863	0.0898218	0.968712	0.891942	0.907745	0.43041	1.04384	1.08334	1.09756	0.457696	0.950613	1.22694	1.17687
CG11922	forkhead domain 96Cb	0.793911	0.962619	0.99509	0.990243	0.612565	0.229116	1.15271	1.08708	0.600613	0.236134	1.12718	1.09603	0.14285	0.920823	0.994475	0.936919	0.672077	1.33743	1.27132	0.71099	0.422457	266.584	1.29731	0.791571	0.421274	29.8116	1.26823	0.802424	0.423054	15.4938	1.21606	0.777288	0.43329	27.8759	0.469791	1.04037	0.457448	0.495885	1.0601	0.965096	0.406639	0.149971	0.974679	1.00133	0.429697	0.152258	0.941922	1.06378
CG11924	Chorion factor 2	0.460575	0.959311	1.04938	0.727739	0.4482	1.01863	1.01741	0.143526	0.428482	1.01962	0.987035	0.155386	0.250762	0.958936	1.00068	0.897089	0.0403762	1.33992	1.44487	1.23937	0.322814	1.21825	1.46324	4.71656	0.404916	1.31139	1.61454	30.876	0.315991	1.22368	1.47533	4.54955	0.397481	3.64382	1.11417	1.02871	0.402375	1.04026	0.932823	0.400664	0.394907	1.03277	0.921483	0.139495	0.35737	0.961687	0.939662	0.156507
CG11952	zormin	0.881235	0.963037	0.970348	1.08875	0.528208	0.962523	1.01084	1.28616	0.11834	1.09218	1.11913	1.26714	0.980087	1.00668	1.01061	0.981173	0.0600782	1.42035	1.52083	2.10235	0.00249595	1.79543	1.81649	1.84112	0.0526245	2.68839	2.71242	1.57532	0.00429086	1.71622	1.61643	1.81251	0.212367	4.46421	3.10263	0.903838	0.198872	1.01037	1.05717	1.0952	0.777418	1.09922	1.18008	0.82713	0.541753	1.23287	1.31623	0.806214
CG11964	CG11964	0.983313	0.959078	1.01016	1.03463	0.35969	1.04666	1.42603	1.00604	0.448172	1.02117	1.52585	0.963651	0.00149253	0.958331	0.96531	0.957428	0.359348	1.5171	1.50895	0.810051	0.809425	1.12357	1.0571	0.542865	0.573277	0.867362	0.800894	0.456737	0.84276	1.17516	1.04215	0.583581	0.880572	0.0937183	2.40272	0.0841054	0.130017	1.04629	1.04424	1.15001	0.642996	0.967435	0.960662	0.99275	0.555216	0.942803	0.948221	0.995184
CG11912	CG11912	0.864399	0.970049	1.01559	0.998867	0.0988072	0.81959	0.965534	0.882062	0.218966	0.862055	1.0102	0.784195	0.260713	0.946131	0.976845	0.998871	0.136208	0.659873	0.727531	0.765524	0.111158	0.827524	0.754604	0.667803	0.338641	0.898078	0.878218	0.395784	0.104222	0.786876	0.742663	0.704126	0.609627	1.79116	1.54717	0.588665	0.58267	0.889688	1.05103	0.966585	0.317928	0.869645	1.00071	0.77484	0.471106	0.905427	1.05897	0.639054
CG11914	Limpet	0.773244	0.956205	1.03077	0.973802	0.856556	0.898663	1.03799	1.02479	0.633076	0.974656	1.03353	1.04998	0.379965	0.998283	0.998328	0.958154	0.469014	1.06986	0.383371	0.921031	0.697035	1.18533	0.410869	1.05364	0.947494	1.73682	0.312409	0.854356	0.634444	1.15692	0.415344	1.01439	0.522877	3.70652	0.063963	1.8931	0.891934	1.03148	1.04657	0.943729	0.842189	1.24908	0.924145	0.908932	0.752613	1.4274	0.904822	0.877386
CG11920	CG11920	0.985979	0.848042	1.10354	1.04286	0.484046	0.488781	0.582179	1.21597	0.442041	0.413002	0.575241	1.20303	0.0403167	0.965633	0.974966	0.939179	0.190666	4.02289	1.84835	1.60372	0.284921	6.11242	3.19419	0.576423	0.536192	3.12444	1.98387	0.250375	0.222337	4.43971	3.59403	0.726489	0.950395	1.21198	0.925175	0.693602	0.7575	0.821702	1.29897	1.07724	0.982007	1.2136	0.870009	0.933335	0.91435	1.02544	0.973964	0.930273
CG11921	forkhead domain 96Ca	0.00995303	1.05288	1.06242	1.09086	0.0736783	1.34514	1.52269	1.15532	0.100969	1.43165	1.64843	1.13476	0.0704835	0.951528	0.958049	0.959803	0.821517	0.728335	1.91578	0.67648	0.791235	0.62146	1.43497	0.69251	0.53763	0.633562	1.26893	0.510389	0.768928	0.590182	1.42804	0.703179	0.305594	0.028057	0.369532	1.10778	0.506344	1.02567	0.983807	1.06901	0.576	1.00433	0.988932	0.847145	0.63571	1.00374	1.00762	0.790771
CG11879	yemanuclein alpha	0.971397	0.965013	0.991552	1.04871	0.095698	1.07001	1.15907	1.27554	0.23212	1.02143	1.15858	1.45036	0.993637	0.997606	1.01143	0.991285	0.677854	1.69223	1.51698	0.393902	0.55405	1.6165	1.45585	0.611761	0.475226	1.62118	1.45684	0.708983	0.594926	1.56314	1.44528	0.590924	0.663677	1.14979	2.80012	0.29003	0.340295	0.928232	0.914832	0.977968	0.516562	0.922782	0.832421	1.06193	0.811418	0.827611	0.771744	1.26241
CG11898	CG11898	0.548973	1.01846	0.767043	NaN	0.81404	1.48247	0.0744678	NaN	0.794624	1.42527	0.106095	NaN	0.476366	0.989531	0.713802	NaN	0.228809	0.536203	0.478984	NaN	0.308354	0.0562536	0.0804281	NaN	0.614784	0.0408165	1.10329	NaN	0.26831	0.129521	0.214079	NaN	0.17141	0.0698632	0.0815284	NaN	0.771736	1.24605	0.445157	NaN	0.871905	1.63083	0.0347035	NaN	0.819322	1.51571	0.042412	NaN
CG11907	Equilibrative nucleoside transporter 1	0.325345	1.36338	2.4475	0.934461	0.564602	1.17926	0.92117	1.05752	0.868054	1.08086	0.91728	1.03271	0.125673	0.995959	0.9608	0.96088	0.88331	0.32984	2.46474	0.546369	0.303434	0.426706	1.11905	0.594028	0.740131	0.253784	3.28534	0.565603	0.73555	0.429812	1.55723	0.597066	0.851107	0.838227	0.963445	1.3184	0.247623	1.40392	1.38373	0.939873	0.410699	1.02267	0.985392	1.17511	0.814664	0.970159	0.946073	1.05498
CG11910	CG11910	0.0507015	1.07706	1.04905	1.04761	0.019735	1.23151	1.30282	1.17957	0.0227323	1.26565	1.31092	1.16041	0.271748	0.974117	0.962676	1.00518	0.211441	1.65291	1.35181	1.08493	0.107798	1.55896	1.39999	1.14921	0.460424	1.43731	1.30068	0.843333	0.157822	1.52854	1.33863	1.10419	0.856522	0.709876	0.732119	1.81402	0.12817	1.15334	1.05513	1.08994	0.358882	0.990526	1.09637	1.03294	0.179882	1.04107	1.14964	1.03342
CG1698	CG1698	0.467795	1.00318	0.974265	0.934557	0.552786	1.04869	0.900902	0.86733	0.19143	0.932671	0.776553	0.791916	0.0295379	1.04373	1.04156	1.01788	0.292684	0.67011	0.968759	0.566463	0.623549	0.845263	1.18499	0.577865	0.346672	0.608336	0.934499	0.380141	0.512195	0.811247	1.09804	0.565475	0.217553	0.977304	1.74775	1.84853	0.403613	1.05475	0.991759	1.04937	0.462073	1.02038	0.852319	0.975408	0.193172	0.968303	0.726213	0.898159
CG16982	Roc1a	0.934716	1.01386	0.954469	1.02264	0.405812	1.18924	1.0759	0.960981	0.429161	1.13167	1.09184	0.963265	0.816301	1.00343	0.994076	0.974795	0.469082	0.94986	0.693368	0.989543	0.52907	0.984023	0.654379	1.01399	0.26042	0.736061	0.418206	0.754608	0.443266	0.97045	0.654325	0.971782	0.209251	0.69105	0.65523	0.888448	0.221911	1.10466	0.998369	1.20607	0.792039	1.02504	0.963062	0.963682	0.786725	0.991195	0.959988	0.9826
CG16987	dawdle	0.112832	1.10974	1.19767	1.03648	0.298486	1.26005	1.17889	0.980571	0.352439	1.27631	1.1701	0.95844	0.29668	0.971803	0.970001	1.00346	0.779994	1.20923	0.972245	0.985682	0.567301	1.29252	0.97068	1.04672	0.984902	1.20773	0.865212	0.939414	0.597593	1.25122	0.963784	1.05997	0.71196	1.16246	0.92277	1.07102	0.136333	1.13221	1.20184	1.05927	0.713819	1.10352	1.08267	0.900682	0.73148	1.10822	1.12248	0.871287
CG17028	CG17028	0.174659	0.955823	0.985903	0.88905	0.0133234	0.806072	0.79135	0.654441	0.0106202	0.770754	0.734766	0.667881	0.643903	1.04111	0.990364	0.995439	0.991862	0.944029	1.49493	0.571089	0.585293	0.948567	1.59159	0.922915	0.876562	0.793659	1.74323	0.656582	0.637304	0.966815	1.68857	0.815088	0.892315	0.65672	1.86028	0.234426	0.0527943	0.943928	0.900206	0.841942	0.0755436	0.920159	0.761725	0.892559	0.0905396	0.814579	0.673522	0.922607
CG1695	CG1695	0.0257542	1.05396	1.13228	1.10203	0.164688	1.02128	1.41533	1.29333	0.226847	0.978895	1.45123	1.31433	0.0582626	0.94334	0.98361	0.955449	0.956881	1.15733	0.955318	0.85686	0.745528	1.19796	1.03175	0.917634	0.67758	1.02136	0.993643	0.769327	0.888247	1.17365	0.98563	0.903313	0.77253	1.51126	0.854506	0.226776	0.0407105	1.06683	1.12629	1.17984	0.352347	0.96682	1.10351	1.19293	0.270163	0.973125	1.17764	1.25519
CG16952	CG16952	0.0820992	1.05308	1.17073	1.08489	0.0537178	1.10836	1.27579	1.19895	0.0774744	1.11785	1.28669	1.17071	0.847708	0.98389	1.00711	0.998338	0.699492	1.06968	0.97081	1.13669	0.536168	1.07918	1.04864	1.1203	0.756145	1.01976	1.04628	1.07294	0.675506	1.03031	1.02079	1.1112	0.260309	0.760232	0.853967	0.731671	0.0504719	1.16446	1.06941	1.12356	0.121799	1.10521	1.05783	1.07894	0.159474	1.14532	1.07445	1.10417
CG16957	CG16957	0.00266014	1.2096	1.29604	1.2023	0.00242897	1.4128	1.31924	1.25766	0.00919614	1.40729	1.27635	1.22108	0.0313632	0.966254	0.922708	0.94776	0.872812	0.97295	1.01737	0.973048	0.363378	1.08369	1.05157	1.03169	0.591382	0.933976	0.95156	0.947176	0.886834	1.02844	1.00732	0.98582	0.454914	0.65539	1.06051	0.927008	0.000754251	1.19298	1.21898	1.18404	0.0749143	1.06882	1.03021	1.07644	0.10752	1.12105	1.0216	1.11181
CG16976	CG16976	0.200282	1.00009	1.19245	1.11427	0.0865803	1.12823	1.33746	1.14879	0.122521	1.14233	1.30273	1.14102	0.185746	1.00125	0.937901	0.938868	0.0276635	0.695082	0.665188	0.736773	0.0370771	0.749181	0.570762	0.78108	0.0351763	0.555684	0.477416	0.616038	0.0248316	0.707723	0.592783	0.764772	0.284885	0.739444	0.929249	0.845629	0.121264	1.02389	1.19026	1.18294	0.396579	1.09821	0.964765	1.08016	0.307372	1.137	0.983075	1.1448
CG16827	alphaPS4	0.341758	1.03758	1.0228	0.993691	0.713143	1.24393	1.05478	0.852176	0.834058	1.21712	1.07594	0.799594	0.287543	1.02339	0.997387	1.01726	0.728821	1.18784	0.796651	1.28707	0.45918	1.40126	0.837911	1.35865	0.970422	1.14921	0.680033	1.2033	0.551623	1.33207	0.81673	1.30721	0.551788	2.13688	1.07781	0.745149	0.0599168	1.04658	1.01991	1.06958	0.36106	1.15624	1.0213	1.03894	0.32016	1.12731	1.06881	1.0191
CG16840	Arginine methyltransferase 8	0.0059665	1.1713	1.12082	1.14669	0.236659	1.10635	1.30789	1.09018	0.417129	1.03834	1.2457	1.07275	0.588356	1.00126	1.01439	0.932459	0.468863	1.17982	0.993294	1.27924	0.31725	1.1638	1.07499	1.26175	0.992163	0.987966	0.873521	1.14491	0.311964	1.16787	1.07088	1.25267	0.632343	0.416682	1.10289	0.970852	0.00584485	1.24741	1.15574	1.2805	0.318974	1.00307	1.09402	1.04613	0.438028	0.990174	1.09529	1.05654
CG16890	CG16890	0.660264	1.01589	1.09961	0.955356	0.437094	0.901878	1.06958	0.800918	0.38858	0.8899	1.06156	0.772367	0.0324146	0.960414	0.912577	0.9444	0.583111	1.11122	0.700839	0.894033	0.746179	1.12604	0.806464	0.91914	0.680595	1.24981	0.670141	0.788262	0.580577	1.08178	0.778996	0.893989	0.00964892	0.640976	0.364904	0.546059	0.356164	1.10216	1.0979	0.977813	0.0721961	1.07993	1.10054	1.08588	0.036263	1.12082	1.14556	1.12206
CG16944	stress-sensitive B	0.803887	0.988326	0.99056	1.03625	0.176424	0.844977	0.892644	0.975386	0.146119	0.801335	0.844674	0.961674	0.424651	1.00169	1.06234	0.998307	0.632383	0.804266	1.25208	1.30516	0.516614	0.809286	1.21977	1.48768	0.55674	0.829723	1.28816	1.37404	0.522962	0.822687	1.2428	1.39136	0.542961	0.813078	0.960819	0.876955	0.538533	0.968337	0.995512	1.00163	0.500807	0.925155	0.934265	1.01324	0.637122	0.954825	0.910482	1.02926
CG1599	CG1599	0.28361	1.1191	1.09014	0.981055	0.479861	1.2166	1.16131	0.907288	0.743431	1.19669	1.0889	0.855451	0.642401	0.993954	0.998001	1.03174	0.191237	1.44652	1.40236	1.11878	0.237692	1.35109	1.30764	1.06599	0.555059	1.36344	1.17557	0.944561	0.23754	1.31795	1.28314	1.08896	0.509737	0.829477	0.982081	0.669816	0.0584764	1.20429	1.17201	1.05582	0.0735137	1.15503	1.12272	1.03648	0.249579	1.17729	1.11008	0.984116
CG16751	CG33937	0.375822	1.00819	1.05951	1.04681	0.0951569	1.09555	1.34486	1.21608	0.237818	1.04458	1.25211	1.14491	0.0297369	0.946869	0.886473	0.93526	0.783694	1.12049	0.94129	1.06467	0.520363	0.942302	0.853845	0.945582	0.357887	0.868601	0.742639	0.889509	0.398276	0.905191	0.839197	0.92766	0.70951	0.858409	0.969312	1.03407	0.628442	1.0118	1.04612	1.00153	0.0075306	1.20329	1.29838	1.16728	0.114837	1.10225	1.16772	1.04274
CG1258	pavarotti	0.345183	1.01597	1.00793	1.05094	0.45846	0.991556	1.00737	1.13154	0.661613	0.95398	1.00803	1.12455	0.106495	0.985837	0.965881	0.938704	0.371517	1.19403	1.05475	1.01525	0.361144	1.12902	0.986842	1.13722	0.627354	1.09326	0.983749	1.06658	0.596557	1.10098	0.962513	1.07181	0.0354342	0.843157	0.778236	0.75946	0.320722	1.04523	1.01722	1.08809	0.342692	0.945881	0.894808	1.00418	0.723427	0.944721	0.94409	1.04082
CG1681	CG1681	0.139674	1.00972	1.12472	1.14119	0.00521782	1.38458	1.26376	1.44817	0.00371252	1.42713	1.27849	1.4704	0.37165	0.992556	0.976437	0.982123	0.765348	1.00101	1.10731	1.01054	0.447908	1.13678	1.04755	1.09141	0.861561	0.975874	0.942107	0.992252	0.528552	1.07062	1.04034	1.08984	0.365	0.841138	0.571303	1.07578	0.430893	0.944696	1.10776	1.15759	0.141709	1.2088	1.01964	1.13707	0.0952091	1.31307	1.06512	1.18911
CG1258	pavarotti	0.018015	1.14844	1.07084	1.1042	0.00138057	1.33293	1.2962	1.43521	0.00741113	1.35938	1.28714	1.49821	0.053995	0.893173	0.951427	0.956154	0.732551	0.94065	0.957053	1.29209	0.920607	0.912464	0.789991	1.24173	0.970662	0.972112	0.804106	1.24702	0.761843	0.883506	0.783191	1.17678	0.20152	0.599198	0.58594	0.890675	0.30848	1.06634	0.989984	1.0429	0.14457	1.1171	1.03022	1.1792	0.321957	1.12018	0.965004	1.22433
CG15667	Smad anchor for receptor activation	0.154395	1.05182	1.22234	1.07627	0.125483	1.09237	1.58995	1.34311	0.150745	1.05038	1.56923	1.39894	0.222753	0.987145	0.995994	0.960421	0.497699	1.1013	1.16519	1.16753	0.42547	1.13187	1.12762	1.21514	0.924639	0.962134	0.942461	1.16884	0.55152	1.12347	1.07454	1.12937	0.927245	0.790398	0.714218	1.41491	0.102693	1.16248	1.241	1.04496	0.0916608	1.01051	1.05582	1.05453	0.358006	0.987804	1.05714	1.07797
CG15792	zipper	0.735735	1.10229	1.07943	0.895413	0.0131749	1.31101	1.25389	1.15817	0.000141851	1.30047	1.23235	1.25495	0.141249	0.955518	0.996122	0.952554	0.187369	0.895622	0.906468	0.750112	0.87337	1.00327	1.10255	0.94208	0.354667	0.931425	0.931952	0.822016	0.7698	0.962289	1.04531	0.909255	0.014372	0.653161	0.562254	0.777241	0.959247	1.10283	1.08362	0.796158	0.041289	1.06341	1.15438	1.08516	0.00473482	1.12652	1.21543	1.19655
CG15923	CG15923	0.00411225	1.11523	1.12163	1.07687	0.000842437	1.22134	1.19377	1.15083	0.00920436	1.2243	1.21117	1.11789	0.0561935	0.946122	0.945751	0.967789	0.174377	0.898541	0.411959	0.805749	0.22267	0.900072	0.418863	0.874926	0.0997144	0.793524	0.34589	0.745906	0.203279	0.863241	0.405365	0.883328	0.587885	0.781703	0.552732	1.2281	0.0016646	1.13812	1.18498	1.21329	0.0661331	1.06985	1.14763	1.2425	0.0496487	1.07254	1.21476	1.23921
CG14620	touch insensitive larva B	0.279749	0.993236	1.04622	1.06381	0.392101	0.937231	1.12409	1.18908	0.386409	0.934082	1.12626	1.23345	0.388803	1.02533	0.949431	0.929224	0.298889	0.767148	0.785191	1.04777	0.751174	0.836695	0.885227	1.15418	0.41754	0.748515	0.726438	1.10882	0.587125	0.839503	0.876624	1.10233	0.749738	0.985055	0.86462	0.978147	0.0278404	1.05245	1.10414	1.07014	0.0409207	1.05871	1.12308	1.17148	0.0793564	1.07192	1.19973	1.27031
CG14884	COP9 complex homolog subunit 5	0.888238	0.967621	1.03216	1.01959	0.404154	0.852074	1.04789	0.788667	0.457436	0.852174	1.07167	0.75818	0.0605064	0.958649	0.966517	0.911716	0.309239	0.968433	0.862289	0.618842	0.657511	0.988018	1.07424	0.718438	0.355836	0.942504	0.888404	0.651332	0.498349	0.957299	1.02584	0.695972	0.900158	0.771468	1.11737	1.06059	0.194601	1.02826	1.1003	1.05823	0.402145	0.963219	1.02088	0.810314	0.882228	1.0079	1.09502	0.857452
CG15133	CG15133	0.696561	0.923424	0.968241	1.00889	0.925146	0.868884	1.04226	1.11341	0.907729	0.885778	1.04317	1.09897	0.492895	0.980334	1.0122	0.974028	0.891714	0.907608	1.1776	0.845661	0.952361	0.974943	1.15094	0.901529	0.587515	0.918616	1.04671	0.732511	0.889492	0.922654	1.12165	0.895338	0.0912658	0.696602	0.898157	0.519673	0.678663	1.00531	0.995246	1.05125	0.480307	0.92354	0.94013	1.01291	0.51326	0.938498	0.926522	0.999625
CG15432	CG15432	0.881166	1.05336	1.04705	0.866364	0.242086	1.13217	1.04023	1.00939	0.435984	1.15446	1.03667	0.968994	0.0236353	0.93892	0.940418	0.923716	0.69715	0.946029	0.882328	1.00314	0.703889	1.04753	0.927972	1.19256	0.825557	0.956528	0.788084	1.13204	0.855697	1.02035	0.946998	1.10316	0.729134	0.587749	1.15371	1.61708	0.980584	0.999874	1.11872	0.874999	0.44082	0.884988	0.940111	1.03612	0.587324	0.902311	0.942113	1.05364
CG12600	CG33967	0.461353	1.03955	1.01798	0.988084	0.582355	1.0979	1.11785	0.916506	0.588227	1.11127	1.14019	0.902339	0.0114672	0.920848	0.935824	0.935208	0.329827	0.959104	0.612441	0.972048	0.318085	0.977195	0.699998	0.963237	0.261791	0.90537	0.582031	0.95226	0.319335	0.949411	0.678835	0.987155	0.0555845	0.296367	0.367536	0.749475	0.116993	1.14524	1.05911	1.03657	0.196224	1.10736	1.04818	1.00702	0.0648248	1.06769	1.07159	1.03157
CG13189	CG13189	0.537838	0.963141	1.15582	1.01089	0.707708	0.782944	1.09998	0.99163	0.486317	0.776135	1.04305	0.967972	0.642922	0.989768	1.00286	0.981319	0.551938	0.917366	1.18446	1.21766	0.756763	0.87954	1.17162	1.10763	0.68863	0.851419	1.21613	1.16855	0.636162	0.900688	1.20507	1.13318	0.275848	0.64527	0.799852	1.01781	0.54073	0.964503	1.14777	1.01339	0.0924184	0.829047	0.893368	0.964282	0.0614087	0.804782	0.878312	0.941459
CG1332	CG1332	0.444612	0.956863	0.960925	0.895827	0.144303	1.21371	1.21619	1.01363	0.0979911	1.2451	1.26454	1.05062	0.133519	0.962018	0.916931	0.98489	0.198676	0.656874	0.785985	0.982752	0.46116	0.738219	0.912939	1.06159	0.292413	0.611988	0.915556	0.963285	0.258576	0.711955	0.851148	1.00941	0.845279	0.613915	1.10472	1.135	0.209595	1.03495	1.05341	1.00694	0.0961857	1.06537	1.08045	1.18752	0.0557859	1.0955	1.15076	1.26121
CG14220	CG14220	0.291072	1.04963	1.0137	1.25464	0.350009	0.993493	0.964264	0.934014	0.437726	0.960626	0.975397	0.936838	0.532209	0.968963	0.985812	1.00589	0.243857	0.645612	0.972129	0.527622	0.397708	0.671599	1.10353	0.628266	0.213312	0.514144	0.943823	0.507803	0.312256	0.658671	1.04484	0.62663	0.589635	0.653434	0.698737	1.12758	0.0486925	1.08256	1.06334	1.12567	0.672069	1.03892	1.05773	0.980252	0.827834	1.01945	1.0663	0.964104
CG1245	Mediator complex subunit 27	0.398397	1.11069	1.03245	0.979398	0.277791	1.29643	1.15587	0.995861	0.297166	1.31403	1.18686	0.992931	0.0410156	0.952566	0.95363	0.91655	0.975763	1.31071	0.836645	0.87932	0.919762	1.28376	0.848092	0.949692	0.435335	0.918601	0.620544	0.677088	0.904288	1.28543	0.866515	0.945118	0.310065	0.624938	0.595793	0.73612	0.0837572	1.12201	1.08181	1.02716	0.20135	1.12254	1.00516	1.05847	0.0736715	1.18336	1.04741	1.11391
CG12498	CG12498	0.340712	1.01211	0.94951	0.961904	0.346971	1.01852	0.874843	0.897286	0.393763	1.02808	0.863123	0.881045	0.167491	0.988465	0.972118	0.964194	0.702072	1.13024	0.703888	0.920857	0.77553	1.20342	0.713585	0.905131	0.36725	1.0447	0.639337	0.752035	0.721078	1.16086	0.714356	0.918191	0.779055	1.36032	0.323421	0.989693	0.756434	0.990267	0.967286	1.0055	0.999657	0.9717	0.992177	1.03616	0.541078	1.00688	1.02064	1.06057
CG12539	CG12539	0.685374	1.00116	0.948368	0.941747	0.127109	1.05149	1.18731	1.28896	0.195337	1.01369	1.18946	1.32082	0.780446	1.00312	1.0001	1.00453	0.71289	1.28006	1.09903	0.909752	0.633835	1.31229	1.14045	0.912373	0.963829	1.16817	1.03685	0.830905	0.605707	1.3387	1.14605	0.911949	0.880021	1.21238	1.12754	0.508879	0.69381	1.12539	0.988449	0.96833	0.899358	0.982557	0.988453	1.05963	0.973487	0.973162	0.976353	1.04288
CG1257	alpha-Esterase-3	0.0240197	1.08973	1.13314	1.18335	0.021305	1.27433	1.30459	1.2915	0.0380706	1.24444	1.25523	1.28243	0.565073	1.01208	1.0617	0.977373	0.272868	1.18446	1.37792	1.34145	0.217362	1.16517	1.48854	1.35754	0.654677	0.994902	1.15611	1.22543	0.246419	1.14736	1.4418	1.32217	0.575069	0.979163	1.24841	1.20089	0.123622	1.05693	1.11163	1.20044	0.106572	1.06798	1.1077	1.10661	0.284472	1.046	1.06187	1.05332
CG31811	centaurin gamma 1A	0.17737	NaN	0.675531	0.832411	0.62252	NaN	0.0626761	1.18344	0.292068	NaN	0.0570795	0.698771	0.917388	NaN	0.79167	1.2709	0.686336	NaN	0.709444	1.96333	0.155627	NaN	1.34881	1.77886	0.520598	NaN	6.32449	0.822788	0.0843665	NaN	1.41977	1.7288	0.805037	NaN	0	2.92727	0.181103	NaN	0.434231	0.721974	0.797395	NaN	0.0384446	1.48479	0.379795	NaN	0.031198	0.82712
CG32019	bent	0.001899	NaN	0.689931	0.694203	0.0212475	NaN	0.155027	0.392982	0.0146425	NaN	0.129367	0.302348	0.162072	NaN	1.07402	1.09355	0.00463259	NaN	0	0.169761	0.0112648	NaN	0	0.259837	0.0127048	NaN	0	0.0303147	0.014852	NaN	0	0.26152	0.0332038	NaN	0	0.284179	0.00235971	NaN	0.454216	0.457122	0.00807588	NaN	0.264903	0.335574	0.010617	NaN	0.17473	0.212453
CG32052	CG32052	NaN	0.93801	NaN	NaN	NaN	0.81751	NaN	NaN	NaN	0.773905	NaN	NaN	NaN	0.930964	NaN	NaN	NaN	3.04253	NaN	NaN	NaN	3.33595	NaN	NaN	NaN	2.37765	NaN	NaN	NaN	2.726	NaN	NaN	NaN	5.32728	NaN	NaN	NaN	0.909426	NaN	NaN	NaN	0.887354	NaN	NaN	NaN	0.894899	NaN	NaN
CG32112	CG32112	0.209498	0.69448	0.698299	1.02064	0.281783	0.0745663	0.0535651	1.2112	0.273608	0.0685495	0.0682445	1.19385	0.48803	0.911421	0.497821	1.12484	0.685199	0.787184	0.582113	1.21485	0.666417	1.52636	0.993886	0.939852	0.199856	6.22871	4.77826	0.89121	0.440313	1.60355	1.19131	1.03255	0.385225	0	1.25667	0.271389	0.202943	0.428289	0.426363	1.0284	0.212131	0.0465852	0.0356567	1.06793	0.217321	0.0383097	0.0250562	1.07817
CG31037	claret	0.630108	1.03553	0.97695	0.938746	0.758054	1.28938	0.767391	0.74097	0.599647	1.23063	0.775146	0.645454	0.570571	1.0714	0.784355	0.972491	0.426136	1.8113	0.431262	2.94273	0.284876	3.21929	0.444932	3.77239	0.324879	2.73634	0.380428	3.74547	0.301359	2.54662	0.54536	3.64283	0.656086	1.23245	0	3.26899	0.524406	1.00623	1.08471	0.981952	0.429473	1.0532	1.97128	0.940923	0.521829	0.864163	2.76402	0.845967
CG31064	CG31064	0.013052	0.935786	0.942574	0.963254	0.250123	0.987115	0.83165	0.736566	0.0906473	0.915093	0.667403	0.682635	0.210129	0.997534	0.954273	0.967962	0.102867	2.60065	5.47504	2.73752	0.00712156	4.18806	3.13954	3.15267	0.0195736	4.90197	4.10302	2.76433	3.62442e-05	3.52563	3.61369	3.23374	0.00847217	2.20375	3.31946	2.91876	0.569997	0.860843	0.978672	1.03921	0.613996	0.913034	1.0377	1.22134	0.905082	0.819431	0.939905	1.19355
CG31146	CG31146	0.978521	1.00637	0.915137	1.07182	0.573113	0.9619	0.545841	1.10218	0.80647	1.02694	0.578139	1.19149	0.0446706	0.979178	0.976212	0.983226	0.200316	0.766077	0.306658	0.393306	0.243153	0.662186	0.212539	0.347658	0.285563	0.568224	0.183921	0.286683	0.203329	0.73823	0.264002	0.392774	0.833093	1.9849	0.46799	0.891828	0.499356	0.998937	0.747883	1.02685	0.613735	1.03	0.635468	1.03506	0.767475	1.00288	0.733961	1.08352
CG31612	CG31612	0.426986	1.06917	1.10611	1.14552	0.858774	1.07298	0.927785	1.11567	0.716347	1.10568	0.986212	1.21609	0.367916	1.04715	1.00948	0.996209	0.188168	0.356489	0.0864011	0.318801	0.204726	0.304565	0.0687075	0.203311	0.225862	0.202576	0.0281997	0.137428	0.213368	0.340004	0.0831639	0.250726	0.753247	1.66904	0.410942	1.41704	0.665839	1.01031	1.03877	1.08941	0.617191	1.14203	1.04174	1.13509	0.55305	1.17166	1.06653	1.24364
CG2974	CG2974	0.688992	1.0124	0.972442	0.997066	0.296006	0.967173	0.884475	0.714591	0.238985	0.969076	0.803857	0.660749	0.563391	1.05978	0.901571	0.939413	0.839992	0.464233	0.289305	1.87474	0.672634	0.495928	0.421629	3.6879	0.950076	0.369049	0.160924	2.64548	0.827843	0.547216	0.279921	2.78205	0.55952	1.35605	0.224664	3.35171	0.637323	1.11153	1.02517	0.945474	0.289341	1.22614	1.28756	0.940728	0.482641	1.17519	1.35919	0.850223
CG30019	CG18003	0.411649	0.995598	1.03275	1.01668	0.313882	0.784373	1.02028	0.838551	0.511728	0.780599	1.10423	0.828641	0.668537	1.05808	0.977138	1.00135	0.680086	1.39677	0.456559	1.7308	0.708091	1.30076	0.620124	1.4713	0.578932	1.34194	0.38962	2.55061	0.646897	1.29811	0.570797	1.71552	0.139367	0.875037	0.598816	0.386861	0.461333	1.00306	1.05932	1.02954	0.911727	1.10771	0.957025	0.908386	0.847656	1.23241	0.977944	0.864
CG1258	pavarotti	0.0295177	1.07755	1.0892	1.16392	0.0034997	1.35475	1.45045	1.5874	0.00338861	1.42552	1.51582	1.48179	0.0261498	0.966476	0.944703	0.930887	0.240711	0.898873	1.85796	1.74721	0.171778	1.04368	2.03229	1.6425	0.199337	0.965254	2.0256	1.79138	0.201204	0.980288	1.87598	1.59874	0.495275	0.785083	1.5792	1.5859	0.025794	1.11208	1.05959	1.08547	0.0230698	1.2686	1.12311	1.16464	0.0324242	1.26499	1.15911	1.1135
CG31014	prolyl-4-hydroxylase-alpha SG1	0.39544	0.428373	0.997897	0.974566	0.215855	0.242834	0.977479	0.665955	0.0806094	0.121445	0.665571	0.64639	0.109481	0.905997	0.939294	0.984595	0.0390437	5.59029	4.65858	2.79515	0.184819	14.6192	3.78266	4.99744	0.000537406	5.67196	4.31091	5.33159	0.000402101	4.72049	3.72989	4.67949	0.00177671	3.19847	3.33462	3.54012	0.418273	0.449868	1.006	0.989659	0.264965	0.408084	1.01583	0.768269	0.109075	0.12503	0.576007	0.754025
CG2893	CG2893	0.586244	1.0451	0.965823	1.04149	0.440178	0.799016	0.722754	1.10905	0.439019	0.728126	0.732261	1.12125	0.20103	0.984539	0.991835	0.965845	0.21618	2.81358	2.54352	0.848994	0.168883	2.62691	2.05925	1.06455	0.260237	3.63986	3.05226	0.600438	0.211196	2.81975	2.27114	0.911646	0.404078	0.602333	2.26095	1.70767	0.369116	0.891497	0.926729	1.02259	0.126256	0.772031	0.858655	0.947995	0.0619582	0.802583	0.906975	0.878188
CG2908	CG2908	0.699199	1.01163	0.831533	1.06223	0.812078	0.887355	0.455853	1.42578	0.859645	0.843111	0.441514	1.5233	0.251142	0.853742	0.985329	0.966573	0.0832265	3.0234	1.4457	2.73857	0.0178873	2.56825	1.80836	2.72034	0.288109	2.44752	13.6208	2.73629	0.000132552	2.7631	2.40706	2.47447	0.0076789	2.29339	1.73342	2.15713	0.537124	0.953631	0.614377	1.10804	0.630853	0.875371	0.468397	1.26611	0.597625	0.830496	0.483852	1.26324
CG2945	cinnamon	0.218494	1.07917	1.00422	1.04376	0.0830397	1.31084	1.08096	1.30166	0.122578	1.37732	1.0503	1.35574	0.0631762	0.964031	0.966097	0.97335	0.914436	1.60418	0.59301	0.913736	0.706727	1.82629	0.639745	0.99443	0.921747	1.81096	0.481737	0.84109	0.771358	1.6921	0.630602	0.99062	0.531269	0.598796	0.919167	0.878191	0.108711	1.15042	1.03518	1.08431	0.0840099	1.2544	1.07444	1.1353	0.0542732	1.25806	1.08179	1.19346
CG2948	rev7	0.910976	1.03488	0.899799	1.09901	0.657979	0.918528	0.777456	1.08814	0.554151	0.895374	0.571812	1.10277	0.2843	1.00875	1.01116	1.00314	0.769081	0.685221	2.37335	0.571413	0.377463	0.583542	0.746813	0.511853	0.401909	0.446219	0.878849	0.34807	0.61932	0.677835	1.15956	0.592682	0.886044	0.505652	2.31342	0.499766	0.569222	0.941266	0.918644	1.04022	0.720571	1.03788	0.568869	1.14201	0.712027	1.057	0.506824	1.13605
CG1258	pavarotti	0.530577	1.01249	0.742906	NaN	0.588932	1.08382	0.411384	NaN	0.634101	1.1618	0.245322	NaN	0.318855	0.990683	0.958638	NaN	0.785712	0.755921	1.55163	NaN	0.500036	0.992592	125.931	NaN	0.528781	0.614997	9.27063	NaN	0.511157	0.856785	8.74618	NaN	0.411128	1.50398	4.87548	NaN	0.436729	0.942193	0.411249	NaN	0.40504	0.898998	0.312574	NaN	0.395263	0.862064	0.157674	NaN
CG2699	Pi3K21B	0.509121	1.03516	1.05717	0.972307	0.876334	1.09149	1.03819	0.907967	0.892368	1.05485	1.00019	0.910363	0.545182	1.00517	1.00647	0.93803	0.583228	0.424235	1.03792	3.14837	0.860538	0.515249	0.909447	1.81222	0.84278	0.411776	0.920831	1.98975	0.729811	0.47355	0.973756	2.15412	0.695987	0.404043	2.02034	1.22414	0.709962	1.03396	1.0819	0.946299	0.50419	0.98192	1.00187	0.947934	0.352971	1.01105	0.95019	0.742332
CG2774	CG2774	0.151196	1.04207	1.0271	1.00672	0.943621	1.13923	0.944741	0.89666	0.832972	1.13677	0.916465	0.883391	0.174292	0.99011	0.96514	0.940938	0.493542	2.35477	1.02112	0.864277	0.539264	2.07639	0.988959	0.853193	0.518303	2.23427	1.09557	0.780582	0.56041	2.01697	0.965388	0.853751	0.626615	1.25868	0.556284	0.513485	0.490079	1.0328	1.02824	1.01089	0.582952	1.03322	1.06656	0.972045	0.823019	0.995913	1.04275	0.926653
CG2818	CG2818	0.851091	0.987421	1.04217	0.952911	0.412619	0.855598	1.0437	0.878782	0.231306	0.796778	1.02078	0.714066	0.0936161	0.977994	0.972372	0.93074	0.223839	3.01515	1.10687	1.74889	0.364532	3.64291	0.808322	1.52209	0.403426	4.05496	0.513268	1.73526	0.372128	3.61689	0.841802	1.43635	0.0682417	1.88644	1.46467	1.60423	0.652966	1.05714	1.13473	0.912942	0.388194	0.991611	1.20605	1.04588	0.854637	0.950326	1.06508	0.937489
CG18780	Mediator complex subunit 20	0.736074	1.02299	1.02547	0.97254	0.898642	1.02438	1.1401	0.875601	0.578218	1.01975	1.07122	1.06086	0.0747254	0.990449	0.974397	0.975301	0.687936	1.59185	0.266543	0.534328	0.944261	1.75868	0.244555	0.888962	0.872615	1.77171	0.166682	0.790387	0.687733	1.48818	0.252897	0.726972	0.893859	2.03486	0.551013	0.660636	0.303717	0.955492	1.0052	0.930659	0.152697	0.898719	0.973108	0.808143	0.0402768	0.795639	0.919453	0.833784
CG18817	Tetraspanin 42Ea	0.430776	1.06185	0.999842	1.00367	0.405597	1.37778	1.01681	0.997602	0.567344	1.33519	0.983227	0.941824	0.0166488	0.929577	0.961052	0.9478	0.0813113	1.66177	1.36756	2.03695	0.16161	1.4765	1.25548	1.74798	0.226251	1.31845	1.22719	1.85625	0.171606	1.29106	1.38248	1.72331	0.599737	1.12548	2.1474	0.65712	0.426425	1.1123	1.01221	0.995613	0.48964	1.19216	1.07101	0.930574	0.679753	1.17701	1.02887	0.909652
CG2257	Ubc-E2H	0.51069	0.920177	0.96646	1.01882	0.257281	0.74945	0.8847	0.971747	0.300515	0.703278	0.866586	0.985837	0.0247251	0.971399	0.951097	0.942575	0.125491	0.283551	0.54165	0.893996	0.0664584	0.343273	0.635804	0.777688	0.0683077	0.245743	0.512101	0.760932	0.079271	0.337334	0.634413	0.809004	0.269906	0.00810825	0.262917	1.12431	0.264923	0.80632	0.967116	0.959819	0.0130599	0.794105	0.888894	0.770481	0.0326092	0.792493	0.923074	0.829263
CG2275	Jun-related antigen	0.0378611	0.904365	0.912826	0.955344	0.00321986	0.771311	0.725012	0.835772	0.000838878	0.740199	0.655905	0.749717	0.510838	0.993258	1.00895	0.953229	0.126528	0.575613	0.848612	0.794828	0.189133	0.65477	0.964958	0.764078	0.0844271	0.497903	0.803434	0.732176	0.268056	0.672459	0.979402	0.831569	0.152639	1.20714	2.68345	1.85255	0.181176	0.866385	0.958693	0.974879	0.340634	0.853104	0.96535	0.979496	0.0923001	0.814527	0.920218	0.916639
CG18174	Rpn11	0.747905	0.99455	0.986776	1.00837	0.145487	0.869393	0.821117	0.967887	0.16503	0.858873	0.80878	0.982786	0.046259	0.98907	0.970298	0.968249	0.451593	1.1397	0.507911	0.324219	0.465431	1.17481	0.544445	0.406201	0.283174	0.762189	0.310971	0.159974	0.483091	1.19673	0.528189	0.343684	0.807653	1.40169	0.947983	0.355173	0.924931	0.964028	0.987846	1.03781	0.446084	0.98286	0.883628	0.999133	0.299571	1.004	0.888282	0.962061
CG18211	betaTrypsin	0.618242	1.01789	1.01718	0.888468	0.68176	1.15659	1.01838	0.565089	0.512691	1.12373	0.956333	0.373502	0.348351	1.00765	0.974708	0.889522	0.378172	0.876894	1.84148	9.75744	0.321395	1.09914	1.89714	6.19649	0.383758	1.01462	1.95748	14.9143	0.363598	1.0023	1.81164	8.50124	0.656404	0.624819	1.16887	1.7968	0.73251	0.981093	1.06691	0.889756	0.239219	0.991764	1.07064	1.11161	0.706223	0.944833	1.04771	1.07019
CG1846	CG42271	0.957084	1.08887	1.07241	0.853089	0.959615	1.40812	1.1166	0.521056	0.93399	1.44187	1.14204	0.496712	0.891296	0.984004	0.947882	1.08791	0.354363	0.861664	1.40322	2.1341	0.434783	0.863231	1.09588	3.7509	0.436409	0.720832	1.03695	11.4204	0.411846	0.913388	1.1553	4.04598	0.86164	0.858082	1.31294	1.03708	0.629239	1.06615	1.05575	0.62062	0.591753	1.11648	1.02393	0.463208	0.650812	1.13368	1.00621	0.584218
CG18495	Proteasome alpha6 subunit	0.609884	0.966828	0.998063	1.0039	0.993467	0.826583	1.16257	1.01362	0.706318	0.836671	1.26564	1.06805	0.35361	0.991863	1.07856	1.02109	0.735574	1.7052	0.411799	1.38853	0.972657	1.60112	0.373832	1.0778	0.860975	1.91026	0.232528	1.20566	0.806511	1.80859	0.373806	1.23314	0.620786	1.10683	0.872435	0.579806	0.959734	0.986108	0.990839	1.02986	0.876771	0.850983	1.01159	1.08926	0.58341	0.96357	1.08391	1.11381
CG17068	CG17068	0.595826	0.995636	1.01742	0.945404	0.263976	0.884482	0.993657	0.714792	0.226695	0.807094	1.00318	0.629314	0.157104	1.04011	1.00394	1.02145	0.428855	1.3838	0.920525	2.04769	0.59171	1.10221	0.57297	2.64192	0.506534	1.13826	0.723459	3.12814	0.56186	1.14821	0.648128	2.57443	0.343207	1.4478	0.945966	1.55089	0.348635	0.94625	1.01959	0.905974	0.0427673	0.932913	0.941028	0.872566	0.131719	0.916792	0.953902	0.794806
CG1742	Microsomal glutathione S-transferase-like	0.197095	1.03098	1.02631	1.02904	0.293562	0.746625	0.836895	1.02345	0.582999	0.754923	0.885854	1.08037	0.470183	0.966434	0.992622	0.986503	0.314059	0.498389	0.453175	0.258181	0.357023	0.527582	0.503619	0.3687	0.27904	0.288506	0.291155	0.162299	0.350108	0.587235	0.505186	0.364157	0.670185	0.870286	1.23972	1.27329	0.0377152	1.12425	1.13566	1.1464	0.171524	0.891576	0.92313	0.991411	0.642384	0.952435	1.06686	1.07678
CG1768	diaphanous	0.399294	1.00884	0.94104	0.944167	0.165926	0.956665	0.754905	0.659617	0.128962	0.915799	0.681597	0.659804	0.274986	0.980729	0.949932	0.999779	0.97575	0.916133	1.77589	0.358525	0.880639	0.936857	1.83431	0.458118	0.895637	0.682538	1.74237	0.338073	0.833543	0.912266	2.01541	0.43926	0.615971	1.05361	0.841802	0.612101	0.434467	1.01692	0.945872	0.8763	0.269595	0.95759	0.948796	0.731499	0.112092	0.896989	0.889531	0.756218
CG1800	partner of drosha	0.0135906	0.892368	0.879235	0.88949	0.293041	0.998829	0.854069	0.723167	0.136936	0.850014	0.828488	0.693211	0.31571	0.98436	0.986375	0.98616	0.0450256	0.174177	0.467894	0.71492	0.0522475	0.192199	0.499932	0.724944	0.0736525	0.113165	0.316478	0.51025	0.0388274	0.178473	0.478159	0.674334	0.969592	0.018018	0.689792	2.38845	0.000269846	0.83752	0.8519	0.81036	0.362526	1.02888	0.909464	0.819846	0.32235	1.00993	0.919775	0.840154
CG7486	Death related ced-3/Nedd2-like protein	0.289049	1.02789	1.18422	1.02273	0.606777	0.825101	1.64689	0.993285	0.549254	0.854476	1.34264	1.13381	0.890744	1.00343	1.05583	0.961209	0.558112	0.620906	0.885196	0.895128	0.919888	0.801705	1.2769	0.815343	0.895189	0.729007	1.64518	0.812313	0.984581	0.911842	1.32599	0.741602	0.896663	1.00032	1.57878	0.598291	0.456346	1.06652	1.16495	1.06988	0.543298	0.948707	1.24833	1.09896	0.328706	0.97022	1.26331	1.29734
CG7494	mitochondrial ribosomal protein L1	0.564228	1.83042	0.931488	0.875147	0.206422	0.986764	0.739353	0.599978	0.0832885	0.743968	0.869083	0.666359	0.961533	0.922142	1.0277	1.05754	0.0979154	2.93019	1.40506	2.96298	0.112534	2.90315	1.45313	3.6007	0.148815	2.87943	1.23511	3.69238	0.0993771	2.84833	1.40296	3.07438	0.135265	2.44881	1.56348	1.31434	0.466046	1.03248	0.946649	0.842355	0.758823	1.11025	1.01446	0.755814	0.870782	1.0737	1.12752	0.853247
CG7504	CG7504	0.853396	0.934688	1.05896	1.03716	0.720326	0.884819	1.12131	1.15511	0.379916	1.06642	1.11995	1.14112	0.663191	0.953997	1.02408	0.955057	0.754125	0.27207	1.48323	1.76429	0.675766	0.423702	1.6887	1.505	0.683183	0.221704	2.107	1.48672	0.678243	0.358165	1.80238	1.51005	0.668507	0.36038	0.859708	1.27706	0.971476	0.938922	1.00754	1.06076	0.850356	0.796585	1.12262	1.01028	0.73387	0.854477	1.06329	0.996117
CG7507	Dynein heavy chain 64C	0.227406	0.747019	0.958214	0.937433	0.573399	0.433341	0.895982	1.19531	0.659583	0.471959	0.82898	1.30632	0.753595	1.299	0.902453	0.941455	0.36087	0.774149	3.29466	1.55748	0.317639	1.00517	3.49644	1.50275	0.301054	1.24158	2.87496	1.17917	0.318092	0.957525	3.20837	1.5055	0.367915	1.08655	2.0009	1.01381	0.325422	0.336619	0.937854	0.907789	0.950422	0.143941	1.42456	1.33964	0.811708	0.173688	1.18986	1.32305
CG7269	Helicase at 25E	0.326433	1.00579	1.03213	1.01775	0.765948	0.99664	0.856523	1.06407	0.669138	0.962474	0.849876	1.06558	0.905153	0.999407	1.02613	0.963053	0.434846	0.381833	0.957298	0.856043	0.513174	0.325358	0.962915	0.963027	0.492229	0.248512	1.02986	0.717535	0.499828	0.344314	0.949266	0.945611	0.548967	0.627601	0.39507	1.25855	0.910894	0.966407	0.987391	1.06206	0.263821	0.885019	0.819581	1.01769	0.106372	0.875349	0.896739	0.9802
CG7279	Lipase 1	0.522676	0.983224	1.04914	1.02236	0.815726	0.753692	1.08486	1.07183	0.822758	0.752125	1.12027	1.03891	0.0129106	0.962483	0.960145	0.951773	0.308005	1.01883	0.758548	0.531164	0.371472	1.08198	0.725623	0.4242	0.246337	0.968282	0.5536	0.348194	0.424451	1.13567	0.71673	0.472382	0.472042	1.77969	1.19331	0.900627	0.927022	0.999437	1.01714	0.991862	0.153452	0.858636	0.917912	0.97901	0.255632	0.884683	0.972891	0.989049
CG7414	CG7414	0.764775	0.978971	1.00678	1.03576	0.581807	0.903358	0.973535	1.02054	0.627832	0.914307	0.954884	1.04559	0.105429	0.973034	0.952156	0.934735	0.367107	0.26593	0.997119	0.625357	0.272335	0.245561	0.808624	0.599544	0.265182	0.166528	0.693669	0.490364	0.275376	0.262503	0.853168	0.569669	0.801926	0.469638	1.3414	0.90949	0.973734	1.03357	0.993991	0.969295	0.0409742	0.867637	0.876367	0.772817	0.0181385	0.921964	0.862131	0.864918
CG7436	N-myristoyl transferase	0.35404	0.680907	0.929224	1.01089	0.155648	0.414558	0.661046	0.662185	0.166766	0.407561	0.710608	0.665917	0.760757	0.941329	1.02569	0.994696	0.450269	0.758823	0.920635	0.97813	0.193407	0.752813	0.838964	0.752281	0.525782	3.97128	0.769425	0.727261	0.331578	0.772154	0.868611	0.892736	0.834466	1.75573	0.76972	0.114256	0.474202	0.436202	0.994493	1.05231	0.393139	0.255964	0.825505	1.09691	0.40891	0.240071	0.848062	1.09789
CG6220	CG6220	0.441778	0.953422	0.948375	0.968986	0.179615	0.864104	0.858597	0.931777	0.153636	0.877355	0.852457	0.901448	0.0860853	0.953122	0.937902	0.95693	0.404411	0.361109	1.09306	0.827036	0.505246	0.377478	1.15452	0.892408	0.361321	0.293145	1.10975	0.690691	0.532117	0.426812	1.17751	0.880994	0.731303	0.275368	1.25998	1.09901	0.581667	0.992285	1.0349	1.04298	0.245517	0.901609	0.911372	0.944219	0.389829	0.975127	0.959323	0.915329
CG1258	pavarotti	0.116289	1.01617	1.05313	1.04362	0.0889762	1.03978	1.19462	1.1427	0.143212	1.01274	1.19568	1.1636	0.103481	0.976234	0.987742	0.954028	0.449881	0.908716	1.85725	1.19947	0.465701	0.919728	1.84666	1.1314	0.589332	0.806644	1.85777	1.06886	0.447617	0.950227	1.78803	1.14037	0.272716	1.16845	1.51268	1.3184	0.676196	0.968269	1.03469	1.03126	0.636064	0.935061	1.08387	1.06175	0.637452	0.922599	1.0792	1.08748
CG6987	SF2	0.315793	0.988543	1.04382	1.05513	0.893043	0.895502	1.07947	1.05302	0.77962	0.89601	1.0614	1.10701	0.502967	1.02157	0.980717	0.92714	0.562507	0.987695	1.02938	0.307326	0.683578	1.02586	1.17883	0.282188	0.511432	0.951488	1.00669	0.19758	0.682905	1.03727	1.15425	0.309816	0.785835	1.01808	1.24208	0.423461	0.493485	0.968755	1.04014	1.06424	0.169935	0.941933	0.930105	0.948682	0.164294	0.947332	0.933976	0.981459
CG7073	sar1	0.524556	1.03761	2.25123	0.761728	0.532385	0.679591	1.23329	0.6589	0.247928	0.647566	1.04355	0.731873	0.513977	0.958853	0.945909	1.623	0.153614	2.74847	1.4497	1.49653	0.328507	2.36133	0.984621	1.34527	0.173663	3.99338	1.03453	4.24457	0.289144	2.77654	1.12999	1.32199	0.761197	0.640397	1.09054	1.58634	0.715144	1.09893	1.24722	0.26295	0.395922	1.01089	0.949607	0.184313	0.324801	1.04697	0.790835	0.245193
CG6069	CG34130	0.132719	1.02002	1.02832	1.07474	0.804142	0.885888	1.11361	0.937331	0.782589	0.857267	1.09974	0.968109	0.00603788	0.897884	0.918981	0.913229	0.623899	1.38497	0.827187	1.25356	0.703409	1.32617	0.81877	1.19597	0.934743	1.17769	0.725321	1.01913	0.572278	1.34543	0.880694	1.26975	0.419508	1.37171	0.882196	1.44337	0.115695	1.02351	1.0516	1.04932	0.814302	1.02215	1.04791	0.887078	0.713038	1.04777	1.0645	0.93962
CG6148	Putative Achaete Scute Target 1	0.376387	1.01449	0.995297	1.04762	0.0232856	0.904107	0.870815	0.932844	0.0305456	0.881375	0.881811	0.895993	0.26038	0.970465	0.944406	1.0027	0.498657	1.34127	1.1835	0.915561	0.257401	1.50679	1.30114	1.01613	0.547699	1.34865	1.13866	0.938525	0.273728	1.4037	1.27224	1.01897	0.231707	1.51619	1.29823	1.02086	0.0840932	1.02652	1.02034	1.04922	0.311706	1.00705	0.929953	0.970613	0.806712	1.04567	0.950031	0.978575
CG6182	CG6182	0.0598722	1.02469	1.06482	1.08069	0.0653436	1.20028	1.10671	1.33187	0.13542	1.17164	1.07579	1.37868	0.206356	0.944473	0.997595	0.89358	0.0482841	1.45651	2.00158	2.28625	0.0393304	1.53359	1.95727	2.34708	0.0882681	1.35815	2.06465	2.55291	0.0561165	1.42226	1.90211	2.23592	0.030387	1.42774	1.92961	1.75239	0.158993	1.00476	1.04615	1.07363	0.188726	1.01596	1.06191	1.1439	0.155964	1.044	1.0642	1.20019
CG1258	pavarotti	0.246542	0.935943	0.998434	0.947659	0.901752	1.09406	1.08008	0.859415	0.987769	1.11772	1.07461	0.812683	0.72386	0.986046	0.999154	1.03729	0.0500025	0.261349	0.360588	0.764142	0.029528	0.28231	0.327677	0.70505	0.0272881	0.205864	0.226468	0.663268	0.0376367	0.283208	0.362946	0.736206	0.0255034	0.11716	0.342984	0.632492	0.577021	0.922179	1.0392	0.968881	0.117468	1.13262	1.11333	1.02516	0.539285	1.16115	1.06854	0.924114
CG5557	squeeze	0.261515	0.808554	0.942687	0.960374	0.552861	0.575623	1.071	1.01552	0.87454	0.64691	1.17874	1.08408	0.732234	1.48653	0.895088	0.858612	0.593338	0.349766	1.06639	1.08568	0.889582	0.528621	1.24189	1.11135	0.113975	1.94079	1.3654	1.27817	0.799247	0.482289	1.21916	1.07903	0.398667	0.609572	1.19189	0.496631	0.311733	0.281198	0.875667	0.973213	0.331628	0.164275	0.860886	0.994078	0.507529	0.229121	0.972428	1.13086
CG5582	cln3	0.573164	0.9923	0.998025	0.989925	0.192352	0.845584	0.990041	0.92753	0.23714	0.862108	0.994342	0.950974	0.0859383	0.901863	0.947546	0.964858	0.787509	1.07274	1.05391	0.61877	0.92117	1.22931	1.20788	0.662653	0.869144	1.16095	1.07668	0.579421	0.997121	1.19104	1.14561	0.666778	0.666695	0.774637	1.14943	0.721861	0.0463409	0.94284	0.964912	0.972921	0.0558555	0.839496	0.927231	0.934807	0.176824	0.894367	0.964504	0.981012
CG5905	Neprilysin 1	0.0268619	1.06426	1.07202	1.07618	0.0085903	1.23612	1.24907	1.23348	0.00145231	1.31838	1.3217	1.28802	0.690984	0.964101	1.00945	0.998333	0.667821	0.892579	1.06635	1.28197	0.352235	1.00414	1.16182	1.35352	0.571443	0.92664	1.13197	1.32682	0.412602	0.983699	1.11924	1.32686	0.106823	1.14384	1.27259	1.50206	0.309662	1.06154	1.0378	1.00974	0.00137049	0.948946	0.950788	0.937104	0.672487	1.00943	1.00043	0.963026
CG5972	Arc-p20	0.388257	0.988105	1.05071	1.03086	0.0483945	0.900225	0.898258	0.775237	0.0397447	0.881117	0.902068	0.781535	0.143831	0.986487	0.930316	0.878323	0.983603	0.531149	0.603378	1.83265	0.89541	0.467751	0.55813	1.74893	0.913746	0.408048	0.607847	2.21424	0.997158	0.515567	0.585283	1.90525	0.921678	0.682151	0.641316	1.81337	0.795902	1.02286	1.05407	0.975529	0.516108	1.02401	0.978685	0.909436	0.854058	1.00827	0.997786	1.01026
CG4789	CG4789	0.508341	0.982677	1.0453	1.01847	0.722697	0.869901	1.03235	1.02469	0.813284	0.842904	1.0547	1.04164	0.0351555	0.962559	0.905372	0.930199	0.0125099	1.79544	2.57649	2.38456	0.0120218	1.80832	2.58818	2.47114	0.0220157	1.97111	3.1102	2.76657	0.0113731	1.81657	2.5901	2.40567	0.00210403	1.67478	1.99573	2.05744	0.264952	0.986937	1.08517	1.06324	0.14514	0.901044	0.979186	0.945067	0.571756	0.913106	1.0157	0.997955
CG4916	maternal expression at 31B	0.442725	0.993229	1.02414	1.06968	0.188886	1.04229	1.11429	1.32562	0.118766	1.08134	1.1673	1.36968	0.452027	0.988724	0.931481	1.01045	0.481106	1.87661	1.031	0.911201	0.387764	2.17829	1.14392	0.947898	0.511587	2.20482	1.1063	0.762002	0.388546	2.03394	1.12157	0.960591	0.409452	1.65875	1.03524	0.99799	0.853351	0.960259	1.00081	1.06565	0.286918	0.946582	0.934328	1.01337	0.998312	0.98648	1.00768	1.00573
CG5406	still life	0.831318	1.13289	1.05718	0.716498	0.917377	1.41784	1.30781	0.389538	0.895481	1.38708	1.38627	0.377203	0.212199	0.906532	0.995559	0.807319	0.818316	1.74649	1.50193	0.154828	0.625907	2.10861	1.76538	0.172831	0.124594	1.85742	1.79826	1.17878	0.696669	1.9658	1.62196	0.175358	0.921622	0.529548	2.38771	0.305438	0.397441	1.0178	0.952417	0.367269	0.344628	0.948293	0.942771	0.224801	0.427001	1.00192	1.00373	0.241821
CG5450	Cytoplasmic dynein light chain 2	0.507112	0.98064	1.02938	1.06519	0.0946955	1.03328	1.14991	1.12898	0.240467	0.978639	1.17104	1.14165	0.759841	1.09037	0.953694	0.892707	0.206766	0.460672	0.79509	0.530395	0.286303	0.501097	0.903681	0.542917	0.223417	0.307544	0.77934	0.426662	0.265859	0.490039	0.875984	0.571695	0.36955	0.182679	1.00423	0.889535	0.985312	0.921863	1.01359	1.06195	0.855034	1.08965	0.964072	0.976453	0.286987	1.00354	1.02649	1.03317
CG33171	CG33171	0.572024	1.0063	0.992072	0.96855	0.0253637	0.914161	0.803407	0.789307	0.0331725	0.922174	0.793452	0.797928	0.00645247	0.922009	0.903361	0.89621	0.681227	0.423658	0.991457	1.21378	0.907264	0.514338	1.05711	1.55499	0.768174	0.487787	1.24288	1.64435	0.974015	0.517821	1.02266	1.42801	0.849452	0.553407	1.00377	1.29381	0.187011	0.960305	0.992687	0.937111	0.00449661	0.867692	0.793434	0.779906	0.0196091	0.933592	0.846447	0.87611
CG3948	zetaCOP	0.287206	0.983428	1.08639	1.07451	0.990301	0.758926	1.0096	1.2259	0.970524	0.772868	0.95699	1.28908	0.00461168	0.882083	0.929911	0.893302	0.40288	0.593583	1.08067	0.784156	0.694055	0.620416	1.19659	0.904298	0.653041	0.559378	1.208	0.879521	0.662397	0.628889	1.18714	0.883151	0.549464	0.748499	1.10452	0.798497	0.99143	0.985689	1.00709	1.00647	0.026839	0.845884	0.917449	0.920268	0.289232	0.919539	0.948506	1.00694
CG4064	CG4064	0.748617	1.01232	0.999021	1.01768	0.501118	1.02922	0.982294	1.12416	0.993047	1.00398	0.940219	1.05437	0.860798	1.02281	1.01998	0.971421	0.520458	0.594071	1.11454	0.871948	0.710913	0.642165	1.17815	0.944317	0.355748	0.440189	1.02911	0.831585	0.6252	0.649463	1.15548	0.894947	0.30538	0.338129	0.89607	0.92245	0.629778	1.03584	0.950546	0.951361	0.396363	1.00757	0.964285	0.957054	0.166984	0.998341	0.910469	0.92928
CG4453	Nup153	0.699916	1.01993	1.00879	1.02897	0.157105	1.21618	1.23334	1.41335	0.124703	1.23139	1.25564	1.43527	0.0254153	0.912189	0.881249	0.951409	0.383446	0.13945	0.389249	0.77707	0.368197	0.0453413	0.119335	0.253904	0.345006	0.105418	0.292594	0.73443	0.397715	0.15212	0.399997	0.781599	0.103135	0.33821	0.663439	0.648044	0.0816407	1.33692	1.33632	1.3972	0.223768	1.29397	1.359	1.47115	0.132319	1.38021	1.46965	1.5403
CG32498	dunce	0.184316	1.13867	1.04057	1.05593	0.440168	1.11269	1.16818	1.30796	0.59237	1.0953	1.10167	1.19468	0.843483	0.90539	0.979694	1.07972	0.687329	1.58988	0.194535	0.618824	0.73774	1.71281	0.178278	0.558743	0.330425	1.05928	0.0547474	0.225323	0.660933	1.58795	0.191059	0.552369	0.639769	1.47663	0.185649	0.703058	0.218645	1.42525	1.20955	1.25262	0.222151	1.2808	1.3869	1.57731	0.279364	1.30818	1.31703	1.40973
CG32666	CG32666	0.0117401	1.08468	1.14851	1.08744	1.55242e-05	1.37976	1.41085	1.34398	6.27923e-05	1.4408	1.46285	1.42485	0.0515285	0.878834	0.927984	0.865866	0.0906432	1.30732	1.22511	1.71643	0.192502	1.17303	1.10395	1.52888	0.678588	0.800942	0.641673	1.0169	0.0986996	1.22718	1.16335	1.51889	0.161238	1.13601	1.18762	1.52436	0.0269266	1.16205	1.23761	1.16837	0.380645	1.05994	1.05347	0.989224	0.202287	1.10487	1.05292	1.03206
CG33095	CG33095	0.385448	0.916349	0.996075	0.981263	0.991487	0.87781	1.04317	1.08143	0.724999	0.817568	1.03041	1.05553	0.193842	1.19375	1.03191	1.05886	0.28498	0.166282	0.977666	0.764687	0.233683	0.123709	0.929051	0.70042	0.192364	0.079784	0.889853	0.593152	0.233835	0.140129	0.92771	0.710594	0.243331	0.0848666	1.07613	0.388716	0.627313	0.895766	1.02417	1.0077	0.198165	1.08261	1.01017	1.05895	0.95014	0.991104	0.986843	1.01519
CG33116	CG33116	0.392918	1.02138	1.0356	1.03592	0.422049	0.981547	1.16098	1.03188	0.446071	0.991735	1.23706	1.00514	0.109662	0.91072	0.91992	0.984201	0.267362	0.745984	0.961276	0.127485	0.317614	0.772037	1.01037	0.0948236	0.408586	0.774945	1.12644	0.0633924	0.310237	0.769317	1.00887	0.112928	0.722886	1.07203	1.38895	0.0232406	0.416208	1.0352	1.03573	1.00386	0.019058	0.835178	0.927894	0.85938	0.160646	0.849035	0.995948	0.874438
CG9449	CG9449	0.388112	NaN	1.00975	1.06797	0.707291	NaN	0.889511	1.33054	0.638995	NaN	0.898018	1.45705	0.156368	NaN	0.869908	0.940362	0.908406	NaN	0.934745	1.13505	0.6598	NaN	0.93152	1.47731	0.733596	NaN	0.580245	1.00432	0.904118	NaN	0.829718	1.26873	0.15201	NaN	0.603094	0.430047	0.0913845	NaN	1.08021	1.07627	0.939717	NaN	1.02594	0.982301	0.756161	NaN	1.00949	0.944658
CG9484	hyperplastic discs	0.99025	1.06575	1.1395	0.789832	0.961766	1.10146	1.69411	0.124125	0.9682	1.00422	1.81826	0.105882	0.39967	0.989197	0.997974	0.718813	0.760224	1.29262	0.623229	0.723483	0.869573	1.55883	0.637658	1.00072	0.757333	0.509861	0.140075	3.53934	0.933911	1.48205	0.472948	1.14917	0.771035	1.11602	0.664429	1.67884	0.986554	1.15612	1.31467	0.513661	0.97581	1.28113	1.58647	0.0806457	0.943006	1.35219	1.6986	0.0782461
CG9525	CG9525	0.535306	0.993225	1.02444	1.11856	0.436347	0.962219	1.05795	1.82579	0.454303	0.994197	0.957678	2.23711	0.221517	1.03262	1.07898	1.05169	0.331864	2.5696	4.18032	0.405905	0.345982	2.48692	5.34657	0.413386	0.69003	1.27868	2.84554	0.111527	0.360847	2.3302	4.86721	0.387904	0.353103	1.73591	4.70779	0.823401	0.668642	1.02254	1.04212	1.08732	0.702273	0.879192	1.14997	1.22352	0.517088	0.967839	1.13301	1.32685
CG9801	CG9801	0.410204	1.00017	0.99527	0.803382	0.187026	0.752087	0.885447	0.255317	0.127473	0.727337	0.780192	0.220472	0.532074	1.03684	0.994147	0.808429	0.104291	1.25653	2.05676	1.64175	0.369109	0.921246	1.29471	2.45342	0.355673	1.07274	1.82015	8.28697	0.262258	1.09128	1.56646	3.04506	0.697002	2.5191	0.235381	1.18993	0.423079	0.97548	1.02305	0.598087	0.314043	0.852863	1.00705	0.34985	0.286004	0.847166	0.9703	0.307662
CG8586	CG8586	0.00945364	1.09404	1.04879	1.07774	0.111314	1.51881	1.13198	1.77897	0.111439	1.5379	1.19303	1.95503	0.168937	0.956441	0.958095	0.993761	0.364891	3.47526	1.64001	0.714019	0.306518	3.76412	1.78416	0.900328	0.468846	3.3588	1.28186	0.584795	0.327105	3.35826	1.69497	0.81694	0.830079	1.65784	1.35416	0.297593	0.133978	1.16093	1.06901	1.0339	0.112766	1.44521	1.16115	1.13699	0.0261817	1.42666	1.22517	1.22296
CG8591	CTCF	0.458166	0.996625	1.01031	0.865875	0.922224	1.14688	1.14256	0.648622	0.937315	1.07185	1.17961	0.700523	0.348054	0.976601	1.00903	0.923292	0.436574	0.840022	0.793625	0.52216	0.529386	0.800271	0.712286	0.875316	0.536984	0.599142	0.556284	5.58677	0.686048	0.745838	0.764593	1.03398	0.848629	0.56504	0.737354	1.36361	0.422496	0.995737	1.00167	0.712747	0.634731	1.10822	1.02741	0.584412	0.82619	1.07015	1.17329	0.627969
CG8608	unc-13-4A	0.661827	0.95458	0.987408	1.01401	0.442076	0.773389	0.989138	0.943727	0.293639	0.726532	0.911242	0.905632	0.143482	0.984834	0.962367	0.975227	0.286756	3.12525	1.00695	1.58122	0.267282	2.03743	1.01578	1.32013	0.472167	3.19032	0.647944	1.21768	0.301448	2.26105	0.949135	1.38071	0.503838	0.721106	1.23145	2.21985	0.969147	1.00109	1.0051	0.999638	0.146476	0.85538	0.911152	0.87246	0.0515674	0.764819	0.886835	0.822843
CG9060	Zpr1	0.0284524	0.885237	0.721925	0.763622	0.00486797	0.333992	0.146163	0.172562	0.00586388	0.321407	0.14016	0.161129	0.980878	0.935369	1.10724	0.961846	0.412821	1.9132	1.15682	1.04911	0.2042	5.47532	12.7083	2.1346	0.00293647	4.9736	7.08692	6.75495	0.0523596	5.0256	4.95922	2.3674	0.286558	2.22751	3.13306	0.691989	0.0370159	0.732024	0.372291	0.454847	0.0230769	0.553448	0.0755642	0.186368	0.034027	0.637208	0.0796368	0.201871
CG8522	Helix loop helix protein 106	0.0495827	0.953141	0.950292	0.923644	0.114424	0.845815	0.782106	0.745189	0.207315	0.909511	0.780682	0.749482	0.537235	0.993193	1.00439	1.02218	0.21758	0.983604	0.636717	0.351663	0.476549	1.14088	0.830452	0.386566	0.351437	1.0732	0.741396	0.313451	0.475529	1.11567	0.867009	0.42071	0.478713	1.67419	1.59933	0.652129	0.00242358	0.87439	0.889542	0.829069	0.0106628	0.851184	0.786203	0.758887	0.0714086	0.913355	0.79397	0.779756
CG8531	CG8531	0.555333	0.981863	1.01525	0.962903	0.660027	1.05471	1.02322	0.738376	0.71761	1.07493	1.02999	0.729854	0.0230897	0.978147	0.969502	0.974407	0.741473	0.615239	1.71492	1.06778	0.615165	0.646	2.07744	1.05812	0.661989	0.655521	2.05517	0.964887	0.618608	0.651631	1.96912	1.08742	0.378643	0.82082	2.56637	1.35563	0.115517	0.921713	0.970035	0.971862	0.563697	0.936953	0.988204	0.975557	0.539745	0.970426	0.974653	0.943289
CG8562	CG8562	0.454292	NaN	0.992743	0.862636	0.885018	NaN	1.27318	0.602952	0.994718	NaN	1.3733	0.620358	0.398479	NaN	0.975209	0.842761	0.799827	NaN	1.28292	0.862167	0.302603	NaN	1.54079	1.13294	0.470079	NaN	1.51373	11.9699	0.0219208	NaN	1.44672	1.52495	0.806662	NaN	1.36217	0.290669	0.455325	NaN	0.977269	0.663752	0.670524	NaN	1.15333	0.442162	0.75587	NaN	1.22153	0.478396
CG8564	CG8564	0.3999	0.981886	0.924187	1.0088	0.974429	1.05598	0.823742	1.10774	0.81891	1.09274	0.839547	1.16875	0.420628	1.00361	0.99841	1.01482	0.0969258	0.213725	0.712837	0.727434	0.491995	0.309291	0.820941	1.2084	0.246214	0.220069	0.64948	1.02041	0.36039	0.3193	0.850437	1.05363	0.467409	0.121558	0.581555	1.33317	0.241491	0.919907	0.818062	1.00288	0.72198	0.921122	0.858815	1.11868	0.947028	0.940093	0.853163	1.23364
CG8312	CG8312	0.778846	1.01121	1.00636	1.00559	0.850927	0.964118	1.0218	1.08804	0.641486	0.99193	1.09995	1.10847	0.22417	1.00074	0.95714	0.972359	0.651471	0.92866	1.13361	1.27473	0.561592	0.927564	1.3007	1.21094	0.861964	0.820402	1.20439	1.12151	0.733985	0.916032	1.15141	1.17036	0.473676	0.806259	1.03249	0.904817	0.31377	0.98013	0.953847	0.972684	0.800554	0.998534	0.963464	0.991544	0.945706	1.0759	0.978353	0.963028
CG8339	CG32396	0.559305	0.9273	0.986612	1.38923	0.320074	0.946715	1.16911	1.41917	0.372445	0.914713	1.16576	1.42161	0.204315	0.961894	0.985348	0.996422	0.399908	0.725703	1.42168	2.53704	0.381993	0.827727	1.32263	2.41911	0.426245	0.670972	1.33865	4.57767	0.401529	0.789421	1.31655	2.49841	0.636655	0.940741	1.16223	1.06421	0.264235	0.975342	0.991657	0.991672	0.176244	1.00816	1.11118	1.05603	0.172769	1.01067	1.13536	1.06906
CG8460	CG8460	0.0311994	0.939238	0.95913	0.951981	0.356567	1.15471	1.34228	0.941252	0.381599	1.16782	1.41905	0.917928	0.684429	0.988661	1.00237	1.03258	0.163015	1.58352	1.17387	1.21279	0.0488088	1.51721	1.38568	1.31054	0.0829969	1.52362	1.32695	1.31553	0.0957456	1.40281	1.27517	1.26141	0.0894946	1.15953	1.45147	1.50381	0.280031	0.984212	0.953159	0.935388	0.512201	0.912126	1.03607	0.900263	0.708104	0.915791	1.08515	0.895095
CG8464	HtrA2	0.245342	0.976805	0.972144	0.848941	0.548595	1.15886	0.982271	0.282886	0.606878	1.21409	0.966651	0.350329	0.570135	0.974085	1.0857	0.722777	0.75941	1.21884	1.67608	0.523774	0.412414	1.17139	6.14882	0.925258	0.272797	0.847348	9.02968	3.84331	0.437203	1.10053	5.41601	0.797835	0.509062	0.325726	2.00846	2.2295	0.194497	0.94351	0.793905	0.461771	0.25932	0.968972	0.726726	0.0952343	0.194568	0.871149	0.724447	0.142877
CG1258	pavarotti	0.257293	1.02365	1.06057	1.00156	0.0202059	1.21305	1.44032	1.29135	0.0154823	1.21591	1.4048	1.30407	0.593968	0.983957	1.00394	0.99504	0.765909	1.01952	0.803296	1.06334	0.261734	0.802788	0.603777	0.780006	0.0854893	0.765623	0.654619	0.771196	0.250132	0.918828	0.72682	0.924089	0.0317543	0.620314	0.389823	0.403535	0.798417	1.01707	1.02505	0.976282	0.0130342	1.10113	1.16413	1.12969	0.229902	1.01391	1.09551	1.07004
CG8210	Vacuolar H[+] ATPase 14kD subunit	0.438838	0.979339	0.969586	1.0005	0.211533	1.12762	1.0029	1.0602	0.159617	1.19942	1.01557	1.12024	0.6512	0.983869	1.02051	0.962692	0.0479857	0.704493	0.812733	0.891871	0.216888	0.91266	0.947785	0.988409	0.08812	0.79107	0.816586	0.960338	0.0469648	0.850471	0.908499	0.939273	0.321349	0.961897	1.29571	1.34337	0.0106195	0.949335	0.959272	0.933453	0.469029	1.11916	1.05543	0.963633	0.319853	1.22145	1.01735	1.02748
CG1258	pavarotti	0.36899	1.46518	1.00957	1.03513	0.00110322	1.2887	1.39738	1.28002	0.0123738	1.27249	1.47165	1.28772	0.0174289	0.961947	0.953342	0.961787	0.0417563	1.63503	1.28087	1.31826	0.014978	1.38895	1.23572	1.29935	0.0769333	1.8275	1.24903	1.41148	0.0267196	1.36011	1.20677	1.25408	0.919297	1.07031	0.908163	1.09344	0.66137	1.08064	0.965614	1.01932	0.0234492	1.08861	1.20251	1.14046	0.0963616	1.02774	1.14667	1.11476
CG8241	peanuts	0.0599589	0.967249	0.966265	0.969765	0.280627	1.12348	1.0061	1.22344	0.282781	1.10853	1.01596	1.30941	0.443897	1.00737	0.972317	0.990063	0.163111	0.937954	0.632309	0.794295	0.269959	0.828157	0.575596	0.699207	0.216817	0.940826	0.655862	0.683089	0.240102	0.949327	0.64815	0.862984	0.222988	0.812098	0.627683	0.783165	0.0465949	0.936903	0.959422	0.899293	0.00904533	1.19756	1.10573	1.1653	0.0109233	1.33968	1.16837	1.29325
CG8078	CG8078	0.092931	0.97083	0.954146	0.94053	0.479165	1.14102	1.09075	0.941994	0.282866	1.17753	1.13638	0.972216	0.437124	0.995021	0.97717	0.973317	0.122517	0.649734	0.712914	0.961944	0.605272	0.815519	0.962168	1.06618	0.449939	0.750566	0.839567	1.09234	0.275424	0.765876	0.916273	0.997691	0.110711	0.86819	0.551631	0.258465	0.039165	0.926305	0.916474	0.899089	0.0613044	1.17199	1.14931	1.07915	0.00790447	1.23438	1.20255	1.18126
CG8093	CG8093	0.241952	1.02374	1.11868	1.01849	0.030342	1.42548	1.62793	1.29191	0.0243373	1.43291	1.6391	1.31944	0.875302	1.00631	0.983336	1.00374	0.689827	0.781239	1.13323	0.931164	0.698699	0.897917	1.15331	1.0607	0.679957	0.72861	1.13061	0.951553	0.803824	0.866774	1.06986	1.00462	0.0727797	0.665272	0.408847	0.755217	0.124943	0.954418	0.984151	0.917336	0.0115536	1.10793	1.10485	1.10735	0.00258204	1.11687	1.13302	1.13995
CG8104	nudE	0.811184	0.945455	1.00723	1.02476	0.133082	1.04769	1.02983	1.11903	0.0938491	1.05822	1.03954	1.09189	0.817338	1.00439	1.00866	0.998677	0.0748475	0.646056	0.881511	0.525216	0.204173	0.710681	1.0075	0.536251	0.177887	0.58955	1	0.471646	0.172658	0.726483	0.982685	0.565247	0.514473	0.587122	1.255	0.617623	0.00733041	0.923971	0.947456	0.916329	0.94369	0.952139	1.02417	1.01245	0.695323	0.958619	1.03767	1.07215
CG8107	Calpain-B	0.85155	0.945954	1.047	0.972039	0.678353	1.01508	1.4328	0.833025	0.525908	1.01831	1.48813	0.932213	0.218974	0.975907	0.951157	0.989982	0.387115	0.824004	0.732612	0.927618	0.605573	0.804988	1.03321	0.877928	0.162207	0.72832	0.698918	0.660221	0.384183	0.825924	0.890142	0.829981	0.470832	0.553431	1.47934	2.54377	0.0951015	0.957468	0.797957	0.758642	0.589044	1.15058	0.892479	0.697644	0.94482	1.27353	0.943623	0.817096
CG7737	CG7737	0.714522	0.98689	0.984726	0.998621	0.0595413	1.15055	1.11572	1.21234	0.0932152	1.13288	1.0897	1.21706	0.179292	0.976087	0.979464	0.980839	0.692877	0.806749	1.02263	1.04823	0.253454	0.669748	0.849368	0.808019	0.134073	0.663135	0.908923	0.87094	0.448824	0.794688	1.00826	0.980751	0.147678	0.662473	0.792136	0.890974	0.577215	1.02751	1.00696	1.02333	0.330647	1.05429	0.997266	1.09624	0.753154	1.02111	0.933361	1.1103
CG7794	CG7794	0.00865745	0.867771	0.90978	0.9262	0.32088	0.928317	1.01043	0.958768	0.522369	0.946018	1.03162	0.949553	0.99762	0.938783	0.999454	1.06216	0.157916	0.738477	0.957755	0.872363	0.63379	0.929609	1.04698	0.89556	0.328428	0.805745	1.00958	0.790379	0.33874	0.853215	1.00202	0.915979	0.345514	0.816921	0.786719	0.920057	0.00333631	0.831225	0.899381	0.848913	0.653258	1.05733	1.18489	0.893279	0.530329	1.10127	1.27301	0.882428
CG7865	PNGase	0.347088	0.758103	0.917988	1.03185	0.684577	0.184122	1.03088	1.30701	0.712966	0.129039	1.04269	1.35821	0.751057	0.980675	1.04625	0.999302	0.831036	1.77963	0.705092	0.770192	0.435876	14.1596	0.846805	0.853435	0.446584	14.2993	0.745333	0.708877	0.452117	8.40951	0.807327	0.819064	0.472644	3.66026	0.94106	0.836257	0.187498	0.453441	0.827574	0.903164	0.464348	0.168009	1.05465	1.00332	0.477315	0.133638	1.06023	1.01916
CG7938	Serendipity beta	0.822424	0.936088	0.994605	1.04399	0.464937	0.883245	1.1522	1.31421	0.433201	0.904888	1.13988	1.32486	0.222964	0.964999	0.967207	0.996533	0.754136	0.803088	0.866053	1.18781	0.881072	0.771789	0.889728	1.25882	0.586214	0.684067	0.78179	1.19784	0.677905	0.785608	0.875324	1.16147	0.434905	1.03348	0.661159	0.934536	0.949682	1.0241	1.00216	0.968591	0.485061	0.986445	1.04388	1.07019	0.602845	0.932531	1.04249	1.14527
CG7527	CadN2	0.600687	0.961972	1.03304	1.06279	0.588656	0.884852	1.10651	1.1781	0.729389	0.860065	1.0839	1.16538	0.608084	0.991703	1.02559	1.00598	0.852604	0.763536	1.26375	1.07662	0.822704	0.784238	1.07208	1.05082	0.69659	0.687	1.08106	1.01723	0.933437	0.825512	1.10629	1.03648	0.568362	1.16163	0.445904	0.899933	0.798801	0.939444	0.979779	1.04808	0.207399	0.946256	0.957646	0.989529	0.058214	0.8528	0.918608	0.950931
CG7528	Smt3 activating enzyme 2	0.728571	0.985445	1.00811	1.04118	0.0822547	1.06119	1.22751	1.29408	0.0768579	1.07013	1.25312	1.31568	0.471832	0.976912	0.982744	0.992282	0.193259	0.492738	0.875217	0.875668	0.263804	0.546599	0.925659	0.930405	0.0890727	0.443677	0.772135	0.789909	0.195399	0.551469	0.899485	0.895343	0.296465	0.426423	0.669909	1.09177	0.310857	0.939731	0.953232	1.01057	0.468259	0.981866	1.03952	1.11558	0.31333	1.02255	1.03508	1.13068
CG7531	RhoGAP18B	0.267894	0.89377	0.964248	0.999249	0.413605	0.824151	0.975208	1.01586	0.418651	0.779936	0.979043	1.01521	0.295699	0.972782	0.961338	1.00427	0.0453708	0.743744	0.571289	0.842581	0.0349698	0.739413	0.615452	0.849641	0.0111482	0.617326	0.58406	0.792467	0.0504157	0.772991	0.611928	0.862898	0.233696	0.368389	0.322395	1.08171	0.967514	0.98175	0.994745	1.02051	0.334624	0.940224	0.95599	0.971048	0.4741	0.90966	0.983496	0.998939
CG7636	mitochondrial ribosomal protein L2	0.623665	0.932872	0.941552	1.04861	0.302284	0.884043	0.858221	1.00418	0.343988	0.853481	0.816729	1.03383	0.405326	0.986187	0.978424	0.988802	0.0642426	0.804335	0.766601	0.767963	0.169549	0.879331	0.860755	0.810413	0.0836659	0.732824	0.762814	0.844171	0.17937	0.90724	0.859943	0.810745	0.187127	0.84139	0.803092	0.677056	0.0248015	0.894763	0.888865	0.919991	0.0239955	0.902192	0.813963	0.892828	0.0307573	0.846856	0.748969	0.892251
CG9449	CG9449	0.83791	0.962662	0.987473	1.02258	0.757134	0.989003	1.00118	0.977521	0.731278	0.971263	0.996675	0.99364	0.599045	1.0069	0.971613	0.992749	0.100887	0.733241	0.765132	0.954797	0.232248	0.88279	0.852711	1.0126	0.221327	0.736426	0.766525	1.0255	0.155848	0.861758	0.837844	0.991085	0.602442	1.04666	1.00088	1.06383	0.86176	0.969052	0.991031	1.02262	0.678017	0.940508	0.97526	1.03777	0.901954	0.940489	0.975129	1.06725
CG9484	hyperplastic discs	0.00162721	0.884028	0.919795	0.918202	0.013124	1.08245	1.15161	1.0923	0.000928966	1.132	1.17621	1.12645	0.315274	1.00648	1.04035	1.02747	0.159471	0.901685	0.563584	0.811788	0.379316	0.981681	0.717672	0.971975	0.208822	0.914435	0.592432	0.91608	0.309692	0.975295	0.71244	0.945157	0.539614	1.09053	0.625275	0.969921	0.140531	0.950456	0.94085	0.914837	0.553359	1.07927	1.07309	0.969793	0.114734	1.13315	1.12861	1.0221
CG9525	CG9525	0.509755	1.00207	NaN	0.813988	0.0932917	1.11437	NaN	1.21343	0.166789	1.12429	NaN	1.28511	0.81421	1.02945	NaN	0.945018	0.602924	1.10665	NaN	0.361282	0.892676	1.22295	NaN	0.684045	0.865093	1.31089	NaN	0.515702	0.790654	1.21806	NaN	0.55388	0.265684	0.807163	NaN	0.358888	0.623814	1.03197	NaN	0.837171	0.216147	1.12563	NaN	1.29831	0.147483	1.17054	NaN	1.32882
CG9801	CG9801	0.455595	1.00827	0.992177	1.1054	0.216278	1.06424	1.29311	1.05157	0.260979	1.0424	1.30781	1.05021	0.477573	1.01851	0.982731	0.934936	0.00378693	0.378808	0.604621	0.329926	0.053965	0.532362	0.844909	0.468823	0.0279272	0.373222	0.741542	0.354987	0.0196569	0.515349	0.757521	0.454094	0.0563156	0.403706	0.813941	0.541953	0.877152	0.989368	0.960553	1.06956	0.805879	1.01498	1.06548	0.952699	0.818381	1.03662	1.07483	0.926632
CG8586	CG8586	0.605896	1.01566	0.961524	1.12241	0.0740509	1.30358	1.0919	1.38196	0.0900496	1.30508	1.0749	1.33308	0.480016	0.95605	0.972866	1.01592	0.225779	0.738654	0.82487	0.927041	0.0942388	0.802016	0.872268	0.908999	0.000527021	0.563182	0.659158	0.633033	0.0594096	0.815619	0.840281	0.878734	0.0217854	0.772675	0.80633	0.767084	0.970713	0.976868	0.948066	1.06896	0.665968	1.07116	0.948041	1.07964	0.662428	1.02881	0.882704	1.00853
CG1258	pavarotti	0.233433	1.04262	1.04922	1.2276	0.328391	1.14011	0.956126	1.16703	0.688139	1.0535	0.918579	1.13053	0.291488	1.01921	0.919284	0.922202	0.840817	0.90362	0.797235	1.45016	0.985904	0.902191	0.845055	1.24475	0.883304	0.728011	0.733611	1.41544	0.969519	0.872221	0.838466	1.26998	0.288238	0.700417	0.49228	1.06863	0.250842	1.08529	1.06792	1.0377	0.459681	1.22221	0.978968	1.01076	0.914983	1.10929	0.901295	0.964541
CG1258	pavarotti	0.316339	0.648366	0.960517	0.971646	0.516108	0.238908	1.01787	1.09777	0.527966	0.251707	1.01188	1.11416	0.471899	1.30369	0.984127	0.990535	0.562147	0.0607633	1.1618	1.04206	0.599408	0.182603	1.14005	1.08767	0.555896	0.109575	1.12125	1.06626	0.576804	0.152245	1.12451	1.08308	0.708473	0.299344	0.936358	1.33434	0.436768	0.589614	0.989491	1.01978	0.584098	0.112847	1.04162	1.18969	0.644042	0.114126	1.06375	1.25105
CG9060	Zpr1	0.402817	1.01836	1.07996	1.05144	0.185382	1.04333	1.27083	1.08974	0.432612	0.87218	1.04127	0.940218	0.271717	1.03105	1.03446	1.00391	0.00617432	0.377495	0.506631	0.650908	0.0176859	0.53352	0.725385	0.762016	0.00425707	0.333228	0.447063	0.580926	0.0146805	0.531455	0.704706	0.759365	0.00125562	0.378645	0.438209	0.572525	0.408574	0.982664	0.980405	0.966057	0.00156808	0.736554	0.822474	0.775101	0.000567297	0.63485	0.740537	0.709564
CG8522	Helix loop helix protein 106	0.00259027	0.928395	0.901401	0.882736	0.0150383	0.906088	0.925568	0.852435	0.00490888	0.88964	0.919638	0.859287	0.0380034	1.0176	1.04184	1.02243	0.0931726	0.548706	0.503965	0.894818	0.0931091	0.67324	0.656507	0.927143	0.0418487	0.464997	0.397952	0.765523	0.100418	0.669146	0.644279	0.931367	0.00248852	0.738673	0.58439	0.681831	0.00113467	0.905893	0.858076	0.87009	0.00212683	0.895989	0.862217	0.833293	0.0142364	0.915102	0.871365	0.832975
CG8531	CG8531	0.0213681	0.888285	0.942723	0.881152	0.154835	0.951136	0.927118	0.804069	0.439547	1.00341	0.99555	0.853714	0.300105	0.989221	0.97475	0.988982	0.623292	0.687197	1.05821	0.979809	0.678455	0.823251	1.04391	0.971551	0.815933	0.665458	1.12631	1.07457	0.781347	0.826424	1.06487	0.998424	0.999654	0.987073	0.95998	1.05283	0.0242815	0.9119	0.95068	0.895991	0.995264	1.01244	1.00857	0.97793	0.142287	1.08367	1.0895	1.04514
CG8562	CG8562	0.906475	1.02976	1.35534	0.692392	0.402579	1.05721	0.906122	0.190324	0.403953	1.07653	0.883519	0.181922	0.306911	0.967399	1.11148	1.1328	0.514449	0.842276	6.4998	0.3226	0.365814	1.02754	1.49175	6.01124	0.27628	1.01663	1.99274	4.28457	0.174109	1.01471	1.50878	1.73139	0.234773	1.00788	0.505248	0.106117	0.593273	1.02908	1.09174	0.55435	0.257983	0.940263	0.755155	0.065278	0.255324	0.939921	0.748368	0.0585783
CG8564	CG8564	0.0567076	1.11083	1.03521	1.12222	0.428678	0.910635	1.17498	1.17682	0.633417	0.842045	1.16064	1.18375	0.510092	1.00439	0.990499	0.991202	0.744003	0.650087	0.903941	1.24824	0.766537	0.728018	0.983714	1.15695	0.972042	0.704738	0.930624	1.34165	0.64773	0.708824	0.962308	1.12962	0.399714	0.771093	1.0728	0.855193	0.136991	1.21865	1.04748	1.08794	0.00171666	1.1454	1.15184	1.16535	0.0235694	1.07361	1.15172	1.17862
CG8312	CG8312	0.381618	1.02336	1.02748	1.02572	0.380114	0.879039	0.915927	1.02688	0.321762	0.851363	0.897639	1.02609	0.474704	1.00776	0.965004	0.993771	0.0976212	1.61405	1.21774	1.21267	0.0841251	1.3315	1.14545	1.15327	0.0767683	1.63548	1.20325	1.29642	0.0857564	1.38422	1.13964	1.17801	0.501206	0.840027	0.99915	0.95197	0.414659	0.99554	1.03222	1.04569	0.875271	0.858956	0.965392	1.12898	0.89846	0.842313	0.942544	1.16985
CG8339	CG32396	0.0269711	1.07982	1.13313	1.11003	0.0141343	1.41005	1.39884	1.61291	0.00868106	1.4257	1.40478	1.61391	0.190533	0.969829	0.961224	1.00074	0.00332756	0.887506	0.849978	0.905676	0.165279	1.02801	1.02861	1.09613	0.782093	1.00334	0.987892	0.983272	0.602468	0.983567	0.972818	1.0122	0.0304839	0.876721	0.907371	0.824313	0.0461267	1.02667	1.05149	1.06977	0.00404734	1.1461	1.20652	1.20538	0.0141512	1.16109	1.2109	1.17136
CG8460	CG8460	0.107283	0.892048	0.95896	0.895691	0.682109	0.992153	0.987783	0.965842	0.0963949	0.913988	0.864757	0.912752	0.0211518	1.03904	1.07021	1.03559	0.0136544	0.665722	0.388477	0.508339	0.0191772	0.732341	0.449954	0.575643	0.00319826	0.564507	0.290647	0.391635	0.0143144	0.711547	0.46073	0.604209	0.0326346	0.321738	0.399892	0.614608	0.00864998	0.868869	0.922552	0.912081	0.0155861	0.882215	0.818502	0.859018	0.00863428	0.851379	0.750619	0.813621
CG8464	HtrA2	0.392902	0.920502	1.02152	0.943692	0.30585	0.841604	0.963622	0.995822	0.373007	0.807211	0.972653	1.00247	0.183536	0.963299	0.9735	0.99853	0.0602196	0.633478	0.763959	0.328586	0.128093	0.78273	0.851471	0.422367	0.0606436	0.636201	0.771365	0.317028	0.131805	0.785941	0.854796	0.425948	0.327056	0.989748	0.939579	0.614907	0.543742	0.904537	1.04269	0.960064	0.835055	0.833495	1.06935	1.04332	0.821369	0.836761	1.08565	1.01917
CG6211	germ cell-expressed bHLH-PAS	0.661154	1.10148	0.897012	0.893687	0.165906	0.702642	0.712955	0.996661	0.115775	0.507533	0.687418	0.916573	0.0203818	0.930332	0.950083	0.96882	0.979116	1.64984	0.457832	0.861173	0.461187	9.44367	0.523002	0.926326	0.510039	6.79434	0.388778	0.765754	0.531773	4.34458	0.527125	0.869971	0.0189421	0.573587	0.128294	0.205324	0.105484	0.95998	0.870726	0.795435	0.0275336	0.321934	0.684854	0.505413	0.0294742	0.244821	0.658173	0.419843
CG8195	CG8195	0.0800434	1.15035	1.06037	1.05399	0.0558526	1.10705	1.15742	1.05163	0.0150974	1.10819	1.16777	1.12889	0.241279	0.99049	0.982741	0.923107	0.908675	1.418	0.981177	0.493225	0.666886	1.0396	1.09206	0.623839	0.653832	1.03454	1.12922	0.522883	0.644758	1.06396	1.05939	0.61118	0.102177	0.934644	0.654233	0.69887	0.101249	1.06045	1.01801	1.03486	0.230123	0.904693	0.979192	0.941341	0.229772	0.875604	0.963787	0.956987
CG8233	CG8233	0.418609	7.70827	1.06812	0.979233	0.405253	5.00507	0.890809	1.23881	0.452735	2.91548	0.776514	1.1418	0.34869	0.833158	0.938455	1.02579	0.432249	19.6405	1.296	0.405757	0.768672	2.29614	0.624771	0.639069	0.681233	1.7017	0.204196	0.425814	0.863138	2.09418	0.599879	0.598327	0.000324257	0.125169	0	0.123357	0.659373	1.78783	0.847001	0.847939	0.00243897	0.610539	0.588131	0.717971	0.00497644	0.404288	0.523513	0.662977
CG8241	peanuts	0.198009	1.0558	1.06267	0.997159	0.101546	1.02373	1.07262	1.02949	0.0957981	1.03238	1.08672	1.03013	0.142578	0.960255	0.979368	0.992439	0.0545699	0.588611	0.846728	0.53668	0.0412702	0.624289	0.852331	0.618544	0.0409894	0.477366	0.7848	0.45059	0.0501905	0.638948	0.870108	0.620439	0.00958813	0.691591	0.786796	0.633098	0.689792	0.979158	1.06631	1.0092	0.911435	1.01393	1.05557	0.945176	0.981013	1.02802	1.04994	0.918329
CG2608	CG2608	0.00135003	1.08198	1.09748	1.12414	0.0529806	1.32554	1.11144	1.19668	0.251284	1.33358	0.989473	1.14649	0.811294	0.98351	1.00746	1.00295	0.99617	0.726473	1.34456	0.925956	0.612746	0.722927	1.13294	0.931028	0.221381	0.631957	1.00528	0.809303	0.541128	0.72076	1.11132	0.918766	0.000167209	0.591527	0.482067	0.531134	0.394484	0.993372	1.01379	1.05298	0.622503	1.04995	0.863349	0.975047	0.342014	1.04243	0.757959	0.884948
CG30463	CG30463	0.243225	1.02784	1.02757	1.15809	0.00245041	1.46253	1.45569	1.65216	0.00103784	1.4763	1.50523	1.67477	0.886724	0.975322	1.05547	0.982202	0.803743	0.906875	0.887376	1.10441	0.533614	1.01084	1.02328	1.10475	0.514549	0.879206	0.915685	0.990498	0.910845	0.99619	0.968773	1.0592	0.847366	1.03724	0.945689	1.12271	0.298465	1.01651	1.06362	1.05071	0.0615442	1.2962	1.56496	1.19408	0.110957	1.25544	1.66629	1.19013
CG9864	CG9864	0.560085	0.919962	2.46494	0.751208	0.526054	0.863681	2.95341	0.800527	0.785007	0.732223	1.86552	0.754584	0.405776	1.04238	0.973886	1.45785	0.353128	0.0778351	0.212941	0.00984382	0.107509	0.654874	0.767299	0.158066	0.0056358	0.393388	0.0433259	0.399152	0.0812944	0.673239	0.67137	0.135039	0.61601	0.28106	3.71238	0.8823	0.527936	0.883692	1.13608	0.676389	0.0123779	0.585881	0.2648	0.174374	0.00553484	0.504754	0.143342	0.155214
CG6269	unc-4	0.213926	0.838705	0.943429	0.920525	0.000786842	0.759081	0.720428	0.801636	0.00236046	0.776137	0.715071	0.801912	0.0149401	0.929974	0.920547	0.963071	0.328358	0.0405497	0.0554035	0.0685436	0.0145689	0.351284	0.56887	0.540329	0.0051213	0.334647	0.36779	0.431779	0.0119355	0.372676	0.594272	0.55422	0.0191516	0.0417902	0.52036	0.416289	0.156251	0.848706	0.941169	0.973384	0.0091366	0.730865	0.691052	0.780401	0.0172726	0.746804	0.653337	0.733553
CG11990	hyrax	0.437388	0.967799	0.998577	2.3334	0.397633	0.956601	1.12298	2.71716	0.190157	0.834733	0.991569	0.909658	0.122805	0.957642	0.905438	0.806469	0.533642	0.503181	0.316466	7.37566	0.9284	0.629645	0.471638	2.05191	0.846601	0.410376	0.35878	1.8972	0.808336	0.583888	0.436817	2.54168	0.639643	0.422249	0.372913	4.38748	0.888325	0.933231	0.996913	1.05326	0.223788	0.760186	0.923753	0.236428	0.13475	0.62241	0.801547	0.137013
CG12212	pebbled	0.00651856	0.883153	0.874465	0.869022	0.472407	1.06432	0.818947	0.927106	0.166754	0.973747	0.754198	0.884183	0.574261	0.991802	0.999858	1.04109	0.0354941	0.614539	0.73677	0.748475	0.0854261	0.795713	0.870004	0.861703	0.0535806	0.607564	0.673897	0.725362	0.0844333	0.766979	0.849706	0.880771	0.0506785	0.693421	0.655049	0.637173	0.00437994	0.831946	0.823437	0.826871	0.00463751	0.790842	0.655623	0.762754	0.00650846	0.730195	0.558978	0.714759
CG15433	Elp3	0.315565	1.03984	0.80733	0.874508	0.520613	1.31559	1.05105	0.920674	0.57986	1.3906	1.01486	0.901168	0.475127	0.990804	1.02885	1.03356	0.051192	0.813572	0.388824	0.425659	0.219253	1.03002	0.470271	0.636166	0.128651	0.925626	0.356555	0.315223	0.216893	1.0324	0.463809	0.612838	0.189882	1.01111	0.109258	0.25117	0.192066	1.0081	0.794802	0.820583	0.212926	0.97007	0.854079	0.691027	0.207602	0.950633	0.84763	0.688245
CG16792	Developmental embryonic B	0.357224	0.321535	0.29432	0.28244	0.328475	0.883971	0.819478	0.866857	0.481014	0.969385	0.904773	0.954972	0.899279	1.02149	0.995394	1.00616	0.133549	1.13826	1.19783	1.38395	0.52175	1.04707	1.11307	1.08107	0.809402	0.862648	0.871563	1.0271	0.41204	1.04134	1.11905	1.10552	0.358319	1.54006	1.17325	1.08334	0.47827	0.966825	0.943802	0.961685	0.179608	1.18741	1.01354	1.09293	0.0914412	1.2053	1.04553	1.12103
CG10449	Catecholamines up	0.537792	1.39993	0.900306	1.03462	0.764979	0.809709	1.0568	1.35119	0.964734	0.612199	1.07903	1.27359	0.412304	0.836728	0.936512	0.956356	0.423533	7.96733	0.875912	1.1158	0.291875	3.70147	0.852002	1.97246	0.500349	4.57384	0.445505	1.11706	0.389641	3.80349	0.845694	1.34086	0.211229	0.42637	0.468001	0.460954	0.995784	1.17113	0.838791	0.987977	0.676577	0.633423	0.830134	1.1494	0.651794	0.503172	0.886779	1.16009
CG10537	Resistant to dieldrin	0.72691	0.635485	1.34285	0.754219	0.399452	0.226794	1.13542	0.771173	0.28887	0.225744	0.993209	0.787292	0.867503	0.922182	0.994892	1.12169	0.36746	8.20008	1.20094	1.50955	0.38383	7.84583	0.341808	2.30045	0.463126	3.70778	0.262703	2.02793	0.455577	3.77841	0.453994	1.61467	0.611208	4.43264	0.443638	0.509818	0.607141	0.665538	1.23717	0.769563	0.196804	0.0946376	0.882052	0.665128	0.135144	0.08601	0.749428	0.665132
CG1129	CG1129	0.904516	0.813309	1.21038	0.917863	0.0969348	0.773559	0.63386	0.293144	0.0443142	0.602209	0.59474	0.309951	0.875939	0.995797	0.949418	1.08625	0.815564	2.16141	0.141821	1.16259	0.801928	0.45385	0.0302479	3.59139	0.654931	1.16013	0.019971	3.5845	0.647723	1.23292	0.0779006	3.295	0.56719	0.475448	0	7.44928	0.336393	0.83273	1.06196	0.717315	0.043252	0.473569	0.367501	0.133777	0.0344147	0.321769	0.293243	0.131164
CG1140	CG1140	0.242428	0.785963	0.885313	0.933309	0.146104	1.07274	1.27184	1.47636	0.0633732	1.20577	1.28028	1.42849	0.293523	1.69747	1.09677	1.07168	0.361026	0.104498	0.0963246	0.0994307	0.727809	3.38954	0.438722	0.43067	0.917269	2.6009	0.39869	0.299885	0.410731	0.911891	0.55366	0.541728	0.4714	6.13333	0.845323	0.737235	0.340816	0.77047	0.942024	1.01638	0.847813	0.490619	1.04998	1.28329	0.730039	0.507237	1.00639	1.18756
[truncated: 60 more columns]

## Sheet: Fluid Intensity Quadrants
Quadrant1	Quadrant2	Quadrant3	Quadrant4
Eukaryotic initiation factor 3 p66 subunit	heparan sulfate 2-O-sulfotransferase	Proteasome p44.5 subunit	Sex combs reduced
CG1017	CG10238	CG1021	CG10353
Antennapedia	CG10405	abdominal A	hook-like
within bgcn	Leukocyte-antigen-related-like	CG10366	Vacuolar H[+]-ATPase 26kD E subunit
CG10357	fringe	Tat-binding protein-1	Cyp9f2
HMG Coenzyme A reductase	RNA-binding motif protein 13	CG10376	Ubiquitin-63E
CG1041	p53	CG10466	Actin-related protein 13E
zerknullt	CG11419	CG10505	Prosbeta3
CG10463	Rab39	Inhibitor-2	warts
CG10477	CG14299	CG10778	mrityu
CG10483	stubarista	CG10804	Mothers against dpp
Integrin linked kinase	Ribosomal protein S30	CG10910	Myocyte enhancing factor 2
CG10512	CG15739	Proteasome alpha subunit	Elp3
Netrin-B	Developmental embryonic B	Rpn5	Mediator complex subunit 20
G protein beta-subunit 13F	CG16890	CG1105	CG2608
lethal (2) 37Cd	CG16941	CG11257	Ribosomal protein L40
CG10575	skpA	CG1129	still life
CG10602	CG17054	cut	CG5451
mitochondrial ribosomal protein L13	thoc7	Tetraspanin 2A	Thioredoxin-like
CG1090	Esterase P	Tiggrin	CG5522
MLF1-adaptor molecule	plexin B	Phosphotidylinositol 3 kinase 68D	CG5819
DMAP1	Microsomal glutathione S-transferase-like	CG12161	Histone H3.3A
CG1116	CG17807	pebbled	CG6041
CG11242	sprouty	carnation	CG8195
scratch	noisette	CG12340	CG8233
CG1135	CG2982	Heat shock protein 83	groucho
CG11377	CG30497	sec23	CG8460
thioredoxin reductase 2	CG32297	rolled	Zpr1
CG11426	phtf	pavarotti
CG11448	drongo	Microsomal glutathione S-transferase-like pseudogene
CG11459	Peroxidase	CG12717
neuropeptide F receptor	CG3605	Ribosomal protein L21
Tiggrin	Rab-protein 5	bruchpilot
Asator	Neprilysin 4	CG13189
armadillo	knirps-like	Rpt1
CG11584	CG4830	CG13605
CG11608	Ced-12	CG13748
Caliban	CG5537	CG13762
CG11859	CG5902	neuroligin
CG11910	Rab-protein 7	ran
forkhead domain 96Ca	CG5933	CG14299
CG11967	CG5934	CG14542
tango	Arc-p20	Cytochrome c oxidase subunit Va
CG1208	CG6059	Pros45
p130CAS	sarah	CG1499
CG1213	Ribosomal protein L34a	CG15141
KCNQ potassium channel	E(spl) region transcript m5	Tyramine beta hydroxylase
CG1236	Vesicular monoamine transporter	RNA polymerase II 215kD subunit
Mediator complex subunit 27	CKII-alpha subunit interactor-1	CG15629
pavarotti	CG6842	Umbrea
CG12822	SET domain binding factor	CG15835
CG1332	CG7154	CG16868
CG1418	CG7158	rhomboid-4
p115	Connectin	CG17028
by S6	frayed	CG1703
purity of essence	TBP-associated factor 5	Set2
CG14542	Mediator complex subunit 24	CG1718
touch insensitive larva B	CG8232	Serine protease 12
sec24	CG8486	Succinyl coenzyme A synthetase flavoprotein subunit
stubarista	NK7.1	Tim8
CG15255	CG8531	CG17301
CG42267	CG9010	CG17331
zipper	Rhodopsin 4	Prosalpha3T
CG15814	Abelson Interacting Protein	Nuclear transport factor-2
CG15923		Glutamine synthetase 2
CG1599		Rad21
CG1681		chaoptic
lozenge		CG1746
IGF-II mRNA-binding protein		Sphingosine kinase 1
CG16957		Glutathione S transferase E7
thoc7		gamma-Tubulin at 37C
CG17598		CG17646
Rbp1-like		Ecdysone receptor
dispatched		Poly-(ADP-ribose) polymerase
CG2698		CG1773
Ribosomal protein L19		Medea
Ets at 21C		tomosyn
cinnamon		CG17806
carmine		Ubiquitin activating enzyme 1
deep orange		CG17821
mitochondrial ribosomal protein L16		CG17843
CG31660		CG17896
crooked neck		Myosin heavy chain
dunce		partner of drosha
CG32666		CG18292
Rab-protein 2		CG1845
CG33160		CG1972
CG33173		lethal (1) G0020
CG3476		Casein kinase Ialpha
CG3499		abnormal wing discs
CG3542		Ubc-E2H
Spliceosomal protein on the X		Jun-related antigen
Aspartyl-tRNA synthetase		CG2807
Zinc finger protein 30C		CG2812
alpha-Adaptin		CG30390
Ras association family member		twin
CG4950		CG31368
CG5348		CG31475
Cellular Repressor of E1A-stimulated Genes		bent
Neprilysin 1		CG32055
Aldolase		CG33714
CG6227		CG33171
CG6262		CG3376
CG6283		Mov34
Cyclin T		Proteasome 28kD subunit 1
ballchen		Epac
CENP-meta		Rpt4
CG6654		Monocarboxylate transporter 1
CG6678		wings apart-like
DISCO Interacting Protein 2		Chromodomain-helicase-DNA-binding protein 1
Neurotransmitter transporter-like		CG3769
CG7139		COP9 complex homolog subunit 1 b
CG33214		CG3891
CG7589		Deoxyuridine triphosphatase
Cleavage stimulation factor 64 kilodalton subunit		CG4673
CG7698		CG4841
Gos28		CG5028
Cyclic-nucleotide-gated ion channel protein		CG5037
non-claret disjunctional		CG5198
Actin-related protein 8		CG5237
CG7967		Ribosomal protein S27A
snake		CG5278
CG8078		Proteasome 26S subunit subunit 4 ATPase
CG8093		Small ribonucleoprotein particle protein B
unc-5		Rpn7
peanuts		Kinesin light chain
eIF4E-5		cln3
CG32396		CG5585
CG8443		CG5625
Heat shock protein cognate 5		CG5645
CG8564		Protein phosphatase 1 at 87B
frazzled		CG5941
Sh3beta		CG5999
CG8586		genderblind
eco		CG6116
CG8708		Tip60
CG9472		Serrate
CG9553		CG6140
CG9630		Actin-related protein 87C
tumor suppressor protein 101		germ cell-expressed bHLH-PAS
CG9769		beta-coatomer protein
endophilin B		FK506-binding protein 1
		slingshot
		unc-4
		Histidyl-tRNA synthetase
		crumbs
		CG6659
		abnormal spindle
		CG7069
		wings up A
		CG7414
		Ribosomal protein L22
		CG7460
		CG33253
		mitochondrial ribosomal protein L2
		CG7724
		Heat shock protein cognate 2
		Rpn1
		CG7798
		non-claret disjunctional
		CG7840
		CG7927
		alpha-coatomer protein
		Menl-1
		shrub
		ADP ribosylation factor 79F
		Small ribonucleoprotein Sm D3
		CG8460
		HtrA2
		lethal (1) G0222
		mitochondrial ribosomal protein S30
		CG8492
		Helix loop helix protein 106
		akirin
		Cdc27
		Fimbrin
		trithorax
		CG8654
		Tetraspanin 39D
		Zpr1
		CG9311
		Proteasome 29kD subunit
		Adenosine deaminase-related growth factor C
		CG9634
		CG9864

## Sheet: Fluid Intensity Quadrants (GO)
GO Category (Fld:Q1)	Number of Genes	Gene Names
biosynthetic process	5	CG1236,cinnamon,carmine,deep orange,HMG Coenzyme A reductase
cell adhesion	10	p130CAS,by S6,CG32666,CG4950,CG33214,frazzled,Integrin linked kinase,Netrin-B,armadillo,CG11910
defense response	7	CG1681,lozenge,CG4950,Heat shock protein cognate 5,frazzled,CG10602,CG11910
ectoderm development	6	zerknullt,unc-5,frazzled,Netrin-B,armadillo,tango
intracellular protein transport	11	CG1418,p115,sec24,CG1599,carmine,deep orange,Rab-protein 2,alpha-Adaptin,CG33214,Gos28,CG32396
ion transport	6	CG1090,Neurotransmitter transporter-like,CG7589,Cyclic-nucleotide-gated ion channel protein,CG9472,KCNQ potassium channel
lipid metabolic process	6	CG3476,CG6283,CG8093,CG10357,CG11426,CG11608
metabolic process	27	CG1041,CG1208,CG1213,CG1236,cinnamon,CG3476,CG6262,CG6283,CG6654,DISCO Interacting Protein 2,Neurotransmitter transporter-like,CG8093,CG33173,Sh3beta,CG8708,CG9630,CG10357,HMG Coenzyme A reductase,CG10512,lethal (2) 37Cd,thioredoxin reductase 2,CG11426,CG11608,CG11967,tango,dunce,stubarista
mitosis	5	pavarotti,CG3499,non-claret disjunctional,CG32396,zipper
nuclear mRNA splicing, via spliceosome	7	Rbp1-like,carmine,crooked neck,CG3542,Spliceosomal protein on the X,CG6227,peanuts
phosphorylation	8	MLF1-adaptor molecule,CG32666,ballchen,Integrin linked kinase,CG11426,Asator,CG11859,CG17598
protein amino acid phosphorylation	6	MLF1-adaptor molecule,CG32666,ballchen,Integrin linked kinase,Asator,CG11859
protein transport	12	CG1418,p115,sec24,CG1599,carmine,deep orange,Rab-protein 2,alpha-Adaptin,CG33214,Gos28,CG32396,tumor suppressor protein 101
proteolysis	12	cinnamon,CG3499,Neprilysin 1,snake,CG8564,CG8586,eco,CG10477,CG10602,CG11459,CG33160,CG15255
regulation of transcription from RNA polymerase II promoter	11	Antennapedia,zerknullt,scratch,Mediator complex subunit 27,lozenge,Ets at 21C,Zinc finger protein 30C,Cyclin T,CG6654,forkhead domain 96Ca,tango
signal transduction	14	lozenge,CG32666,Rab-protein 2,Ras association family member,CG4950,Neprilysin 1,CG7589,unc-5,frazzled,CG10483,Netrin-B,CG10602,CG11910,tango
transcription	5	scratch,Cellular Repressor of E1A-stimulated Genes,Cyclin T,DMAP1,tango
transcription from RNA polymerase II promoter	12	Antennapedia,zerknullt,scratch,Mediator complex subunit 27,lozenge,Ets at 21C,Zinc finger protein 30C,Cyclin T,CG6654,lethal (2) 37Cd,forkhead domain 96Ca,tango
translation	8	IGF-II mRNA-binding protein,Ribosomal protein L19,mitochondrial ribosomal protein L16,eIF4E-5,CG8443,Eukaryotic initiation factor 3 p66 subunit,mitochondrial ribosomal protein L13,stubarista
transport	24	CG1090,CG1208,CG1213,CG1418,p115,sec24,CG1599,carmine,deep orange,Rab-protein 2,CG3476,alpha-Adaptin,Neurotransmitter transporter-like,CG33214,CG7589,Gos28,Cyclic-nucleotide-gated ion channel protein,Actin-related protein 8,CG32396,CG33173,CG9472,CG9553,tumor suppressor protein 101,KCNQ potassium channel
vesicle-mediated transport	5	CG1418,sec24,CG1599,alpha-Adaptin,Gos28
GO Category (Fld:Q3)	Number of Genes	Gene Names
ATP-dependent proteolysis	6	Pros45,Proteasome 28kD subunit 1,Ribosomal protein S27A,Proteasome 26S subunit subunit 4 ATPase,Proteasome 29kD subunit,Proteasome alpha subunit
MAPKKK cascade	5	Jun-related antigen,Epac,slingshot,CG10376,rolled
biosynthetic process	12	CG1129,Tyramine beta hydroxylase,Glutamine synthetase 2,Ecdysone receptor,abnormal wing discs,CG5028,CG5037,CG7724,Helix loop helix protein 106,Adenosine deaminase-related growth factor C,carnation,Poly-(ADP-ribose) polymerase
catabolic process	21	Rpt1,Pros45,Tyramine beta hydroxylase,Prosalpha3T,Glutamine synthetase 2,Casein kinase Ialpha,CG3376,Mov34,Proteasome 28kD subunit 1,Rpt4,Ribosomal protein S27A,Proteasome 26S subunit subunit 4 ATPase,CG7798,Proteasome 29kD subunit,Tat-binding protein-1,Proteasome alpha subunit,CG12161,CG31368,CG17301,CG17331,CG17896
cell adhesion	7	ran,chaoptic,Ecdysone receptor,Serrate,crumbs,ADP ribosylation factor 79F,Tetraspanin 39D
cell cycle	10	ran,Mov34,CG5941,abnormal spindle,Rpn1,Cdc27,cut,bruchpilot,CG31368,tomosyn
cell fate commitment	5	Heat shock protein 83,Ecdysone receptor,Jun-related antigen,abdominal A,cut
cell proliferation	7	Medea,Serrate,crumbs,CG10366,rolled,CG17806,CG18292
cellular process	9	Rpt1,Mov34,Proteasome 26S subunit subunit 4 ATPase,Rpn7,Cdc27,abdominal A,Tat-binding protein-1,Proteasome alpha subunit,CG17331
chromosome segregation	5	pavarotti,wings apart-like,non-claret disjunctional,Fimbrin,gamma-Tubulin at 37C
cytoskeleton organization and biogenesis	6	Actin-related protein 87C,slingshot,abnormal spindle,CG33171,Fimbrin,bent
defense response	10	Heat shock protein 83,chaoptic,CG5198,CG5999,CG32055,Heat shock protein cognate 2,CG10505,Phosphotidylinositol 3 kinase 68D,Glutathione S transferase E7,Poly-(ADP-ribose) polymerase
dephosphorylation	6	Protein phosphatase 1 at 87B,slingshot,CG9311,CG10376,Inhibitor-2,CG17028
ectoderm development	6	rhomboid-4,Serrate,crumbs,cut,pebbled,neuroligin
exocytosis	5	sec23,beta-coatomer protein,alpha-coatomer protein,carnation,tomosyn
intracellular protein transport	13	sec23,Nuclear transport factor-2,Kinesin light chain,CG5625,beta-coatomer protein,alpha-coatomer protein,shrub,ADP ribosylation factor 79F,Phosphotidylinositol 3 kinase 68D,carnation,bruchpilot,gamma-Tubulin at 37C,tomosyn
intracellular signaling cascade	5	Ecdysone receptor,Medea,Casein kinase Ialpha,Phosphotidylinositol 3 kinase 68D,CG17028
ion transport	6	Monocarboxylate transporter 1,CG8654,CG9864,CG13189,CG13762,CG17646
lipid metabolic process	6	Sphingosine kinase 1,CG5278,Helix loop helix protein 106,CG17028,CG17646,CG17821
metabolic process	32	CG1129,Tyramine beta hydroxylase,Glutamine synthetase 2,CG1746,Sphingosine kinase 1,CG1845,abnormal wing discs,Ubc-E2H,Deoxyuridine triphosphatase,CG5037,CG5278,Small ribonucleoprotein particle protein B,CG5999,genderblind,CG6140,CG7724,Menl-1,Helix loop helix protein 106,CG9864,bent,CG10366,CG10778,bruchpilot,CG31368,CG15629,CG15835,CG17028,Glutathione S transferase E7,CG17646,CG17806,CG17821,CG…
mitosis	10	pavarotti,abnormal wing discs,Protein phosphatase 1 at 87B,non-claret disjunctional,Cdc27,rolled,bruchpilot,Rad21,gamma-Tubulin at 37C,Myosin heavy chain
muscle development	5	Ecdysone receptor,wings up A,Small ribonucleoprotein Sm D3,akirin,abdominal A
nervous system development	11	pavarotti,rhomboid-4,Ecdysone receptor,Protein phosphatase 1 at 87B,Serrate,crumbs,wings up A,Small ribonucleoprotein Sm D3,abdominal A,cut,neuroligin
nucleobase, nucleoside, nucleotide and nucleic acid metabolic process	7	CG1845,Deoxyuridine triphosphatase,CG10366,bruchpilot,CG31368,CG15835,CG17806
oogenesis	6	Ecdysone receptor,twin,Protein phosphatase 1 at 87B,crumbs,abnormal spindle,cut
peripheral nervous system development	5	pavarotti,Ecdysone receptor,Small ribonucleoprotein Sm D3,abdominal A,cut
phagocytosis, engulfment	12	Casein kinase Ialpha,Jun-related antigen,CG3891,CG5198,Protein phosphatase 1 at 87B,beta-coatomer protein,CG33253,alpha-coatomer protein,Helix loop helix protein 106,CG10778,Tiggrin,Phosphotidylinositol 3 kinase 68D
phosphorylation	14	Sphingosine kinase 1,Casein kinase Ialpha,abnormal wing discs,Epac,Protein phosphatase 1 at 87B,slingshot,CG9311,bent,CG10376,Inhibitor-2,Phosphotidylinositol 3 kinase 68D,rolled,CG17028,Succinyl coenzyme A synthetase flavoprotein subunit
protein amino acid dephosphorylation	5	Protein phosphatase 1 at 87B,slingshot,CG9311,CG10376,Inhibitor-2
protein amino acid phosphorylation	6	Casein kinase Ialpha,abnormal wing discs,Epac,bent,CG10376,rolled
protein catabolic process	15	Rpt1,Pros45,Prosalpha3T,Casein kinase Ialpha,Mov34,Proteasome 28kD subunit 1,Rpt4,Ribosomal protein S27A,Proteasome 26S subunit subunit 4 ATPase,Proteasome 29kD subunit,Tat-binding protein-1,Proteasome alpha subunit,CG12161,CG17301,CG17331
protein targeting	8	pavarotti,ran,Nuclear transport factor-2,CG4673,beta-coatomer protein,non-claret disjunctional,Phosphotidylinositol 3 kinase 68D,bruchpilot
protein transport	14	sec23,Tim8,Nuclear transport factor-2,Kinesin light chain,CG5625,beta-coatomer protein,alpha-coatomer protein,shrub,ADP ribosylation factor 79F,Phosphotidylinositol 3 kinase 68D,carnation,bruchpilot,gamma-Tubulin at 37C,tomosyn
proteolysis	24	Rpn5,Rpt1,Pros45,Prosalpha3T,CG1773,Ubiquitin activating enzyme 1,Casein kinase Ialpha,Mov34,Proteasome 28kD subunit 1,Rpt4,Ribosomal protein S27A,Proteasome 26S subunit subunit 4 ATPase,Rpn7,Rpn1,HtrA2,Proteasome 29kD subunit,CG9634,Proteasome p44.5 subunit,Tat-binding protein-1,CG10466,Proteasome alpha subunit,CG12161,Serine protease 12,CG17331
regulation of transcription from RNA polymerase II promoter	15	Set2,Ecdysone receptor,Medea,Jun-related antigen,Chromodomain-helicase-DNA-binding protein 1,CG3891,twin,Tip60,germ cell-expressed bHLH-PAS,unc-4,abdominal A,CG10366,cut,CG15835,CG17806
regulation of transcription, DNA-dependent	6	Ecdysone receptor,Medea,CG1845,Ribosomal protein S27A,rolled,Poly-(ADP-ribose) polymerase
signal transduction	13	ran,Sphingosine kinase 1,Epac,COP9 complex homolog subunit 1 b,germ cell-expressed bHLH-PAS,crumbs,ADP ribosylation factor 79F,CG33171,Tetraspanin 39D,CG9634,bent,Inhibitor-2,CG15835
transcription	7	RNA polymerase II 215kD subunit,germ cell-expressed bHLH-PAS,unc-4,Helix loop helix protein 106,trithorax,pebbled,Poly-(ADP-ribose) polymerase
transcription from RNA polymerase II promoter	18	RNA polymerase II 215kD subunit,Set2,Ecdysone receptor,Medea,CG1845,Jun-related antigen,Chromodomain-helicase-DNA-binding protein 1,CG3891,twin,Tip60,germ cell-expressed bHLH-PAS,unc-4,Helix loop helix protein 106,abdominal A,CG10366,cut,CG15835,CG17806
transcription, DNA-dependent	6	Ecdysone receptor,Medea,CG1845,Ribosomal protein S27A,rolled,Poly-(ADP-ribose) polymerase
translation	6	Ribosomal protein S27A,CG7414,Ribosomal protein L22,mitochondrial ribosomal protein L2,mitochondrial ribosomal protein S30,Ribosomal protein L21
transport	31	sec23,CG1703,CG1718,Tim8,Nuclear transport factor-2,CG1746,Monocarboxylate transporter 1,Kinesin light chain,CG5625,genderblind,beta-coatomer protein,CG7460,alpha-coatomer protein,shrub,ADP ribosylation factor 79F,CG33171,CG8654,CG9864,CG10505,CG10804,CG11257,Phosphotidylinositol 3 kinase 68D,carnation,bruchpilot,CG13189,CG13762,Cytochrome c oxidase subunit Va,Succinyl coenzyme A synthetase flavo…
ubiquitin-dependent protein catabolic process	11	Pros45,Prosalpha3T,Mov34,Proteasome 28kD subunit 1,Ribosomal protein S27A,Proteasome 26S subunit subunit 4 ATPase,Proteasome 29kD subunit,Proteasome alpha subunit,CG12161,CG17301,CG17331
vesicle-mediated transport	5	sec23,Kinesin light chain,CG5625,alpha-coatomer protein,carnation

## Sheet: Fluid Morphology Quadrants
Quadrant1	Quadrant2	Quadrant3	Quadrant4
Eukaryotic initiation factor 3 p66 subunit	CG10238	CG1021	crammer
CG1017	CG10321	CG10221	PH domain leucine-rich repeat protein phosphatase
Antennapedia	CG10353	heparan sulfate 2-O-sulfotransferase	Inhibitor-2
Netrin-B	CG10376	alpha-Esterase-1	ripped pocket
fringe	RNA-binding motif protein 13	abdominal A	CG10688
CG1090	CG12161	benign gonial cell neoplasm	Tiggrin
CG1116	Heat shock protein 83	CG10366	Rabphilin
CG1135	sec23	Tat-binding protein-1	Homeodomain protein 2.0
thioredoxin reductase 2	Microsomal glutathione S-transferase-like pseudogene	CG1041	CG11608
neuropeptide F receptor	CG12822	Leukocyte-antigen-related-like	rolled
Tiggrin	CG13605	CG10466	pavarotti
CG11619	CG15141	hook-like	CG13189
Actin-related protein 13E	Esterase P	CG10474	tumbleweed
Caliban	CG17359	Diphenol oxidase A2	CG14542
zormin	partner of drosha	CG10505	CG14801
NPC1b	Mediator complex subunit 20	Mediator complex subunit 31	Umbrea
p130CAS	Jun-related antigen	CG10575	penguin
CG1213	noisette	fringe	gamma-Tubulin at 37C
CG12320	lesswright	CG10602	male fertility factor kl5
CG1236	CG30497	RNA-binding motif protein 13	Myosin heavy chain
pavarotti	deep orange	Shaker cognate b	Rad23
Transcription factor IIEbeta	CG3499	CG10778	Ribosomal protein S7
mitochondrial ribosomal protein L51	CG3605	CG10804	lethal (1) G0020
U2A	Spliceosomal protein on the X	Vacuolar H[+]-ATPase 26kD E subunit	CG2930
CG1418	Ribosomal protein S27A	CG10910	erect wing
stubarista	CG5278	Proteasome alpha subunit	RNA polymerase II 140kD subunit
CG15255	CG5934	Rpn5	CG32112
Umbrea	Ribosomal protein L34a	CG1107	phtf
Downstream of raf1	Topoisomerase 1	DMAP1	Rab-protein 2
CG15814	CG6842	CG11257	Ribosomal protein L7A
lozenge	CG7158	enoki mushroom	CG4098
IGF-II mRNA-binding protein	Lipase 1	cut	CG4841
CG17068	CG7414	Tetraspanin 2A	mitochondrial ribosomal protein L15
dispatched	CG7698	CG11419	CG5999
lethal (1) G0289	Gos28	CG11710	CG6182
CG2698	CG7724	Rpn2	beta-coatomer protein
Ribosomal protein L19	non-claret disjunctional	pebbled	Histidyl-tRNA synthetase
CG2908	unc-5	carnation	abnormal spindle
Ets at 21C	Vacuolar H[+] ATPase 14kD subunit	sec23	CG7069
Ribosomal protein L40	eco	pavarotti	sar1
CG2982	CG9864	CG12717	wings up A
carmine	CG1685	CG12773	Ribosomal protein L22
prolyl-4-hydroxylase-alpha SG1	CG3268	Ribosomal protein L21	CG8312
CG31064	CG1058	bruchpilot	CG8443
CG31660	CG12559	Rpt1	CG8586
CG33171	CG7073	CG13748	Fimbrin
CG33173	CG9675	CG13762	coro
CG3403	CG13345	ran	CG9634
Zinc finger protein 30C	CG7178	CG14299	spheroide
alpha-Adaptin		Cytochrome c oxidase subunit Va
CG4789		stubarista
CG4950		Pros45
CG5970		CG1499
CG6059		CG15096
CG34130		CG15133
sarah		CG15141
CG6140		reduced ocelli
CG6227		Tyramine beta hydroxylase
CG6262		RNA polymerase II 215kD subunit
Cyclin T		CG15629
ballchen		zipper
CENP-meta		CG16817
CG6654		CG16868
DISCO Interacting Protein 2		CG16890
Neurotransmitter transporter-like		CG16976
CG7139		CG1703
CG33214		Set2
CG7589		CG1718
Cleavage stimulation factor 64 kilodalton subunit		Serine protease 12
Cyclic-nucleotide-gated ion channel protein		Succinyl coenzyme A synthetase flavoprotein subunit
Actin-related protein 8		Tim8
CG7967		CG17331
snake		CG17362
CG8232		Nuclear transport factor-2
CG8460		Glutamine synthetase 2
Heat shock protein cognate 5		Rad21
CG8708		CG17544
Zpr1		CG17599
CG9553		Medea
Rab35		CG17806
tumor suppressor protein 101		CG17821
Abelson Interacting Protein		CG17826
CG9769		CG17843
endophilin B		CG17896
		Jonah 99Ci
		Vps16B
		CG18292
		CG1845
		CG1972
		Casein kinase Ialpha
		abnormal wing discs
		Ubc-E2H
		CG2608
		CG2807
		CG2812
		males absent on the first
		bruchpilot
		CG30390
		twin
		CG31368
		forkhead box, sub-group O
		CG31475
		bent
		CG32055
		CG32154
		CG3376
		CG3407
		Rpt4
		Rab-protein 5
		CG3769
		CG3891
		Deoxyuridine triphosphatase
		CG5037
		Actin 88F
		CG5198
		CHIP
		Proteasome 26S subunit subunit 4 ATPase
		CG5348
		Small ribonucleoprotein particle protein B
		Rpn7
		Kinesin light chain
		Thioredoxin-like
		CG5522
		CG5585
		CG5625
		CG5645
		Protein phosphatase 1 at 87B
		CG5819
		Histone H3.3A
		CG5986
		Tip60
		Serrate
		slingshot
		unc-4
		CG6659
		abnormal spindle
		Tyramine receptor
		RhoGAP18B
		CG33253
		pxt
		Heat shock protein cognate 2
		pumpless
		Rpn1
		Tfb2
		CG7798
		non-claret disjunctional
		Bub1-related kinase
		CG7840
		RNA polymerase II 33kD subunit
		Axin
		Menl-1
		shrub
		CG8235
		peanuts
		groucho
		ADP ribosylation factor 79F
		Small ribonucleoprotein Sm D3
		CG8460
		CG8461
		lethal (1) G0222
		mitochondrial ribosomal protein S30
		Helix loop helix protein 106
		CG8586
		Cdc27
		CG8611
		trithorax
		CG8654
		Tetraspanin 39D
		Zpr1
		CG9311
		Proteasome 29kD subunit
		Adenosine deaminase-related growth factor C
		hyperplastic discs
		CG9801

## Sheet: Tfr Slide Ttest Results
Gene Information		Pvalue	Normalized Mean			Pvalue	Normalized Mean			Pvalue	Normalized Mean			Pvalue	Normalized Mean			Pvalue	Normalized Mean			Pvalue	Normalized Mean			Pvalue	Normalized Mean			Pvalue	Normalized Mean			Pvalue	Normalized Mean			Pvalue	Normalized Mean			Pvalue	Normalized Mean			Pvalue	Normalized Mean
CG number	Gene Name	Fint1(Pvalue)	Fint1(Mean1)	Fint1(Mean2)	Fint1(Mean3)	Fint2(Pvalue)	Fint2(Mean1)	Fint2(Mean2)	Fint2(Mean3)	Fint3(Pvalue)	Fint3(Mean1)	Fint3(Mean2)	Fint3(Mean3)	Fint4(Pvalue)	Fint4(Mean1)	Fint4(Mean2)	Fint4(Mean3)	Fnum(Pvalue)	Fnum(Mean1)	Fnum(Mean2)	Fnum(Mean3)	Fmph1(Pvalue)	Fmph1(Mean1)	Fmph1(Mean2)	Fmph1(Mean3)	Fmph2(Pvalue)	Fmph2(Mean1)	Fmph2(Mean2)	Fmph2(Mean3)	Fmph3(Pvalue)	Fmph3(Mean1)	Fmph3(Mean2)	Fmph3(Mean3)	Fclc(Pvalue)	Fclc(Mean1)	Fclc(Mean2)	Fclc(Mean3)	Tint1(Pvalue)	Tint1(Mean1)	Tint1(Mean2)	Tint1(Mean3)	Tint2(Pvalue)	Tint2(Mean1)	Tint2(Mean2)	Tint2(Mean3)	Tint3(Pvalue)	Tint3(Mean1)	Tint3(Mean2)	Tint3(Mean3)
CG10107	CG10107	0.186563	1.11321	1.01936	1.14503	0.604914	1.07797	0.817002	0.863621	0.653466	1.11539	0.820259	0.836271	0.30643	0.972089	0.9754	1.00562	0.993579	1.29243	0.511656	1.18816	0.382499	0.750799	0.342721	0.617094	0.485883	0.770727	0.242126	0.757891	0.587993	1.06188	0.50204	0.964829	0.302158	1.02284	0.589032	0.828961	0.632901	1.07195	0.816631	0.982509	0.313706	1.04293	0.688347	0.850761	0.259951	1.03028	0.668838	0.776206
CG10149	Proteasome p44.5 subunit	9.75053e-07	0.538971	0.545752	0.590481	0.000193304	0.433574	0.47278	0.516908	0.000555794	0.413755	0.491472	0.472902	0.0533348	0.987986	0.975735	0.985514	0.00325439	0.449313	0.603246	0.640708	0.00103791	0.443401	0.590132	0.602929	0.00320345	0.403322	0.596717	0.604001	0.000296102	0.495387	0.593742	0.614926	0.000405103	0.477652	0.381397	0.269168	3.74104e-06	0.553577	0.585282	0.525473	2.15132e-05	0.520805	0.571463	0.476703	3.70064e-05	0.489269	0.554389	0.443213
CG1017	CG1017	0.807754	1.03322	0.932413	1.07079	0.384545	1.15751	0.93383	1.20314	0.596775	1.10602	0.884389	1.21201	0.746237	0.984097	1.00198	1.00548	0.20873	0.733663	0.495121	0.995647	0.509055	0.886501	0.619059	1.13321	0.371144	0.808227	0.495118	1.09099	0.501742	0.873391	0.632879	1.13384	0.396942	0.757787	0.818962	1.08455	0.0352205	0.843443	0.879375	0.942966	0.275244	0.84703	0.915142	1.00911	0.124677	0.776624	0.828583	0.972776
CG10198	Nup98	0.087641	1.07415	1.11735	1.0514	0.299116	0.999505	0.90526	0.852945	0.262747	0.959964	0.893896	0.825229	0.828268	1.00214	1.00325	0.989849	0.657001	2.30363	0.979122	0.540518	0.715067	1.98695	0.934258	0.606074	0.67392	2.53246	0.904739	0.480552	0.680163	1.89626	0.989977	0.648906	0.713368	1.17879	0.936392	0.681368	0.00758715	0.861859	0.820781	0.748519	0.00642229	0.75297	0.66611	0.573809	0.0139017	0.775017	0.623172	0.534941
CG1021	CG1021	0.000327065	0.756805	0.662515	0.709127	0.000473126	0.669442	0.620708	0.639885	0.00357696	0.69953	0.692497	0.683242	0.00224232	0.95401	0.966477	0.97001	0.842133	0.911878	1.14668	0.874029	0.0360697	0.734516	0.904428	0.749961	0.335939	0.884654	1.02362	0.852717	0.0531513	0.784553	0.932744	0.816152	0.0175967	0.710106	0.824633	0.827175	0.0148227	0.912284	0.824723	0.814762	0.0142108	0.894408	0.867476	0.80552	0.110482	0.931368	0.941162	0.854074
CG10212	SMC2	0.198506	1.16146	1.05816	1.04606	0.113594	1.12362	1.1488	1.05672	0.473995	0.997357	1.2352	1.00093	0.123859	0.996017	0.965965	0.975462	0.493706	1.11101	0.961655	1.14717	0.0579653	1.10349	1.08823	1.20693	0.397499	1.10535	0.99296	1.1708	0.117648	1.10042	1.0503	1.17863	0.491244	0.86211	0.803254	1.0885	0.764154	0.972484	1.04324	1.03219	0.963193	0.895971	1.07843	1.0353	0.812648	0.852872	1.12366	0.957672
CG10321	CG10321	0.0964024	1.18242	1.16049	1.03114	0.142003	1.43592	1.09222	1.16387	0.329824	1.42165	0.95147	1.16769	0.0987041	0.974661	0.994526	0.981706	0.802484	1.16852	0.704629	0.999888	0.944652	1.29122	0.680194	1.07209	0.777085	1.3392	0.724182	1.12305	0.901818	1.25531	0.730591	1.08137	0.664868	1.24575	0.865528	1.08711	0.00128444	1.17953	1.24953	1.19599	0.00486844	1.34757	1.20693	1.35514	0.0491201	1.3267	1.1147	1.37555
CG10325	abdominal A	0.018727	0.883379	0.822001	0.815002	0.0880839	0.935182	0.785907	0.704976	0.0101806	0.813086	0.810312	0.683008	0.17145	0.97825	0.995303	0.991274	0.0126542	0.634872	0.638961	0.760503	0.110684	0.785787	0.739196	0.805859	0.0673796	0.612431	0.561996	0.701622	0.045245	0.734916	0.752534	0.797372	0.0172167	0.545889	0.739674	0.731828	0.043212	1.10159	1.16842	1.25714	0.0346687	1.13271	1.2103	1.33539	0.350392	0.959876	1.12634	1.15482
CG10362	CG10362	0.226603	1.05681	1.05828	1.03451	0.119374	0.885463	0.922939	0.927388	0.048578	0.821423	0.883122	0.91552	0.120744	0.969242	0.984495	0.993621	0.0414964	0.720428	0.829171	0.658145	0.0484375	0.763362	0.893498	0.759064	0.116603	0.799921	0.891105	0.726948	0.0611075	0.78644	0.90044	0.773941	0.025053	0.725321	0.857124	0.804695	0.00145334	1.22821	1.31223	1.34983	0.0693892	1.08902	1.31646	1.34249	0.13398	1.02176	1.23579	1.26853
CG10370	Tat-binding protein-1	0.000165133	0.576574	0.470352	0.468299	0.000374654	0.559532	0.392911	0.415979	0.000118951	0.51205	0.379621	0.417246	0.0425273	0.977567	0.947803	0.942277	0.00758941	0.723759	0.614091	0.748929	0.0041138	0.720316	0.562558	0.680284	0.0171254	0.739432	0.55153	0.766439	0.00346436	0.758329	0.630835	0.755574	0.000599371	0.566325	0.480446	0.46293	0.000171057	0.63774	0.525206	0.532449	0.000651302	0.646933	0.490755	0.548154	0.000308956	0.627221	0.485615	0.540159
CG10376	CG10376	0.622651	0.99705	0.920855	0.990271	0.038408	0.914652	0.844082	0.833067	0.244833	0.942319	0.9312	0.872462	0.128187	0.983487	0.985713	0.997189	0.956666	0.892487	1.11703	0.974435	0.0577107	0.799561	0.933597	0.878864	0.910673	0.865407	1.18563	0.989437	0.113764	0.88363	0.951945	0.926994	0.00268984	0.744637	0.748133	0.802363	0.48847	0.984376	0.917084	0.96668	0.253274	0.930236	0.948227	0.9187	0.169869	0.854758	0.964497	0.873919
CG10424	CG10424	0.0254466	1.37593	1.20833	1.2023	0.00675327	1.38769	1.21196	1.35325	0.0106288	1.40311	1.22632	1.41953	0.100588	0.980401	0.993942	0.992434	0.0892206	1.39063	1.11579	1.48422	0.0173068	1.30029	1.2507	1.38382	0.055607	1.66636	1.21027	1.42335	0.0336095	1.30969	1.15955	1.30979	0.467461	1.18059	0.862238	1.46391	0.317055	1.38715	1.02282	1.05279	0.426178	1.38234	0.944343	1.06268	0.320828	1.44841	0.958181	1.15123
CG10425	CG10425	0.589593	0.945823	0.92587	1.04639	0.303402	0.807078	0.796282	1.05027	0.223087	0.746414	0.722197	1.02597	0.00330369	0.974088	0.970403	0.982357	0.133441	0.832578	0.785157	0.950638	0.168546	0.87287	0.793694	0.97955	0.455303	0.939692	0.863895	1.00289	0.373942	0.921942	0.853108	1.02175	0.261851	0.871755	0.827699	1.02561	0.0688591	1.10029	1.13847	1.27576	0.245559	1.04148	1.0783	1.35002	0.826578	0.920435	0.917377	1.24546
CG10477	CG10477	0.103223	1.15176	1.10292	1.1338	0.322839	1.17687	1.04202	0.997576	0.864916	1.13912	0.939316	0.874316	0.223474	0.976246	1.00092	0.986259	0.301305	0.95978	0.885279	0.854444	0.39323	1.02756	0.930112	0.868568	0.751628	1.04666	0.917296	0.943919	0.570349	1.02093	0.964574	0.91447	0.133606	0.864866	0.958315	0.828321	0.107974	1.12369	1.20748	1.07816	0.259796	1.13216	1.17039	0.984673	0.358765	1.1391	1.13534	0.956795
CG10484	Diphenol oxidase A2	7.22106e-07	0.51089	0.520896	0.467281	0.000380861	0.422558	0.579477	0.459355	0.00152887	0.401998	0.611393	0.474141	0.000250689	0.965197	0.972447	0.966995	0.00401056	0.359805	0.62301	0.408057	0.0520881	0.382378	0.771666	0.43131	0.0173832	0.417192	0.706206	0.383636	0.0486499	0.408292	0.766253	0.446569	0.00720916	0.259519	0.535203	0.320371	2.97923e-06	0.495348	0.428714	0.424303	3.44213e-05	0.435926	0.394029	0.405958	0.000160154	0.407811	0.399459	0.402985
CG1049	CTP:phosphocholine cytidylyltransferase 1	0.05378	0.924099	0.852561	0.910364	0.0792198	0.771745	0.768826	0.940778	0.314905	0.777772	0.852626	1.03251	0.0562739	0.978677	0.954187	0.979464	0.509837	0.964469	1.00957	0.803577	0.322251	0.875536	0.957708	0.909439	0.17743	0.87293	0.897012	0.791628	0.423668	0.925303	0.974679	0.913208	0.111517	0.695882	0.950492	0.696751	0.16486	1.05775	1.00606	1.07141	0.796278	0.970086	0.949451	1.04741	0.895876	0.981943	0.981464	1.01982
CG10504	Integrin linked kinase	0.674225	0.970067	0.981423	1.1241	0.445157	0.919262	0.787832	1.05539	0.302037	0.909738	0.752591	1.00198	0.134077	0.971056	0.995927	0.981429	0.0250003	0.618749	0.795461	0.742188	0.0446388	0.686326	0.779534	0.853151	0.172668	0.665961	0.901524	0.871331	0.0382432	0.704401	0.815803	0.833101	0.196883	0.886113	0.866767	0.948784	9.20362e-05	1.20241	1.17988	1.19405	0.0116281	1.18872	1.09271	1.16903	0.39395	1.1348	0.986028	1.03986
CG1057	Mediator complex subunit 31	0.0810703	0.946108	0.743846	0.777892	0.173045	1.00059	0.717522	0.686928	0.181401	1.00587	0.732263	0.706506	0.115882	0.985685	0.940819	0.969505	0.514864	1.24776	0.915277	1.0764	0.198776	1.2396	1.05943	1.04502	0.492132	1.01627	0.795372	0.973611	0.742758	1.15582	0.927383	0.998619	0.601098	1.1876	0.76036	0.798918	0.498656	1.04668	0.838946	0.962655	0.147328	0.969679	0.744672	0.848936	0.106639	0.930378	0.672401	0.799045
CG1064	Snf5-related 1	0.0835264	0.875188	0.877302	0.914417	0.00684435	0.743594	0.737173	0.648867	0.00923426	0.766311	0.733022	0.598465	0.260335	0.986703	0.994932	0.941978	0.0222512	0.654253	0.377139	0.671238	0.00924059	0.674974	0.439545	0.618892	0.0386674	0.677229	0.404236	0.735111	0.0180524	0.701116	0.482241	0.701814	0.0280257	0.773734	0.549706	0.455894	0.775048	0.868811	0.970516	1.0828	0.858306	0.867239	1.03499	1.05497	0.12051	0.840385	0.955338	0.929107
CG1065	Succinyl coenzyme A synthetase alpha subunit	0.20362	0.871788	0.939781	0.965782	0.583795	0.886853	0.900694	1.04385	0.926802	0.9506	0.927216	1.09065	0.0300719	0.962813	0.978083	0.982759	0.00259498	0.72755	0.646056	0.592848	0.00123412	0.808626	0.74063	0.810717	0.00523211	0.78723	0.754806	0.704085	0.000278397	0.813414	0.762048	0.798808	0.00653231	0.802766	0.752566	0.85556	0.74355	0.949432	1.01881	0.995879	0.453009	0.999193	1.06874	1.04938	0.332274	1.01987	1.12039	1.06218
CG1066	Shaker cognate b	0.00584884	1.2385	1.19602	1.32016	0.23803	1.10981	1.03116	1.29302	0.595075	1.01235	0.956551	1.23337	0.00912223	0.984337	0.979353	0.988592	0.742681	0.965532	0.563164	1.24289	0.939513	0.992903	0.700599	1.26317	0.841463	0.982874	0.588747	1.28798	0.937271	1.01877	0.700219	1.23796	0.873858	0.912006	0.958906	1.17678	0.0221701	1.12181	1.08324	1.10169	0.324005	1.08456	0.984657	1.08117	0.455879	0.959343	0.88257	1.02352
CG1071	E2F transcription factor 2	0.962206	1.02909	1.00721	0.958052	0.881778	1.15474	0.971589	0.928022	0.587874	1.20556	0.989793	1.01782	0.260313	0.999461	0.995975	0.987242	0.387764	1.05462	1.21065	1.00421	0.0311239	1.20191	1.22539	1.09514	0.285099	1.13123	1.27517	1.01871	0.0794678	1.13554	1.18984	1.05755	0.0589059	1.1477	1.43525	1.23854	0.032301	0.940687	0.895268	0.867769	0.0447851	0.928689	0.812085	0.80744	0.00907473	0.896355	0.813811	0.819432
[truncated: 458 more rows]
[truncated: 60 more columns]

## Sheet: Tfr Intensity Quadrants
Quadrant1	Quadrant2	Quadrant3	Quadrant4
Shaker cognate b	E2F transcription factor 2	CG1021	Succinyl coenzyme A synthetase alpha subunit
CG32732	CG1078	CTP:phosphocholine cytidylyltransferase 1	CG32297
RhoGAP5A	alpha-Esterase-6	Serotonin receptor 2	CG32297
Pop2	p130CAS	Mediator complex subunit 31	CG33714
[truncated: 134 more rows]

## Sheet: Tfr Intensity Quadrants(GO)
GO Category	Number of Genes	Gene Names
[truncated: 35 more rows]

[truncated: 1 more sheets: Tfr Morphology Quadrants]
