# Supplementary material for: Population Distribution Analyses Reveal a Hierarchy of Molecular Players Underlying Parallel Endocytic Pathways
Source: PLoS One. 2014 Jun 27;9(6):e100554. doi: 10.1371/journal.pone.0100554 (PMC4074053; doi:10.1371/journal.pone.0100554)
Supplement: Table S5 — Drosophila strains used in this study. Detailed description of the Drosophila mutant lines screened for their effects on the CLIC/GEEC pathway using primary hemocytes from viable and wandering third instar larvae. (XLS) [file pone.0100554.s013.xls]

## Sheet: Drosophila strains
Gene name		Mutant stock/reference	description	Lethality	pulse_Fint1(Pvalue)	pulse_Fint2(Pvalue)	pulse_Fint3(Pvalue)	Chase_Fint1(Pvalue)	Chase_Fint2(Pvalue)	Chase_Fint3(Pvalue)
Ran		16670	y1 w67c23 P{EPgy2}ranEY05705		0.748095	0.233212	0.107158	0.109797	0.0282001	0.0200998
α-Cop		17530	y1 w67c23; P{EPgy2}αCopEY09064		0.150769	0.253716	0.390146	0.604072	0.317882	0.296272
CG1418		13680	y1 w67c23; P{SUPor-P}CG1418KG00559		0.00254995	0.00333703	0.0209535	0.000526566	0.00503662	0.0208273
Rab5		20193	y1 w67c23; P{EPgy2}Rab5EY10619/CyO		0.873634	0.859963	0.669876	0.00336519	6.17738e-05	1.76292e-05
		10786	y1 w67c23; P{lacW}Rab5k08232/CyO	no 3rd instar larvae-lethal
Ncd		2243	st1 ncdD		0.113045	0.0256998	0.0191811	0.0815342	0.00452588	0.000416488
Klc		10883	w1118; PBac{PB}Klcc02312/TM6B, Tb1		2.20426e-05	0.000121617	0.000461256	0.010722	0.829507	0.940131
CG5198		17802	w1118; PBac{PB}CG5198c07150/CyO		0.0257634	0.035569	0.0221356	0.558366	0.890625	0.968556
Vps35		21642	y1 w67c23; P{wHy}Vps35DG08107		0.0996906	0.0566035	0.0668129	0.0836073	0.0731353	0.14195
p115		12238	w67c23 P{lacW}p115G0306/FM7c		0.0717096	0.0168881	0.0230148	0.220626	0.237549	0.386309
Rab2		14432	y1; P{SUPor-P}Rab2KG03847/CyO; ry506	no 3rd instar larvae-lethal
CG1515		11858	w67c23 P{lacW}Ykt6G0155/FM7c	no 3rd instar larvae-lethal
Syx1		4379	Syx1A[Delta229] ry[506]/TM3, ry[RK] Sb[1] Ser[1]	no 3rd instar larvae-lethal; used in heterozygous or hetero allelic conditions
Drp		13510; 3665	drp-1[KG 03815] / nrdD46	Heteroallelic combination of the two stocks was used
Flot1		13065	y[1] P{y[+mDint2] w[BR.E.BR]=SUPor-P}Flo-2[KG00210]
Epac		19033	w1118; PBac{WH}Epacf07038	no	1.31856e-06	4.81904e-06	0.00013113	0.00457308	0.043866	0.0884359
	adult viable
	adult lethal, 3rd instar viable
	lethal
