# Supplementary material for: Population Distribution Analyses Reveal a Hierarchy of Molecular Players Underlying Parallel Endocytic Pathways
Source: PLoS One. 2014 Jun 27;9(6):e100554. doi: 10.1371/journal.pone.0100554 (PMC4074053; doi:10.1371/journal.pone.0100554)
Supplement: Table S6 — Gene lists from other genome-wide RNAi screens. Tabs contain lists of hits overlapping between this screen and multiple other siRNA screens grouped into functional categories. (XLS) [file pone.0100554.s014.xls]

## Sheet: Endocytosis,Lipid Storage
Ftot	Fint	Fmph	Ttot	Tint	Tmph	Rto	Endo-common	Nuc
CG1021	CG1107	CG1021	CG1021	CTP:phosphocholine cytidylyltransferase 1	CG1021	Ribosomal protein L19	Rpn5	Gelsolin
Inositol 1,4,5,-tris-phosphate receptor	mrityu	Inositol 1,4,5,-tris-phosphate receptor	Sex combs reduced	Rpn5	Sex combs reduced	CG3605	Gelsolin	forkhead domain 64A
CG1107	Tyramine beta hydroxylase	CG1107	CTP:phosphocholine cytidylyltransferase 1	p130CAS	CTP:phosphocholine cytidylyltransferase 1	Spliceosomal protein on the X	sec23	bent
mrityu	rhomboid-4	mrityu	Rpn5	mrityu	p130CAS	COP9 complex homolog subunit 1 b	Rpt1	hopscotch
CG32297	Microsomal glutathione S-transferase-like	CG32297	p130CAS	CG32297	CG32297	hoi-polloi	ran	Hdac3
snRNP2	Sphingosine kinase 1	snRNP2	mrityu	snRNP2	sec23	Semaphorin-5c	Proteasome alpha7 subunit	CG2201
Tyramine beta hydroxylase	CG32666	Tyramine beta hydroxylase	CG32297	Slu7	CG30497	shrub	gamma-coatomer protein	CG2791
rhomboid-4	Ribosomal protein S7	rhomboid-4	snRNP2	Proteasome alpha7 subunit	gamma-coatomer protein	Calpain-B	CG2807	RNA polymerase II 140kD subunit
Microsomal glutathione S-transferase-like	lethal (1) G0020	Microsomal glutathione S-transferase-like	sec23	Tyramine beta hydroxylase	Hormone receptor-like in 38	enoki mushroom	Ribosomal protein L40	COP9 complex homolog subunit 1 b
Sphingosine kinase 1	Ribosomal protein L19	lethal (1) G0020	CG30497	cactin	Ribosomal protein S3A	CG11913	Mov34	tRNA-guanine transglycosylase
CG32666	Ribosomal protein L40	CG2974	Slu7	Adenine nucleotide translocase 2	CG2974	Glutamine:fructose-6-phosphate aminotransferase 1	Rpt4	cdc2
Ribosomal protein S7	RNA polymerase II 140kD subunit	Epac	Proteasome alpha7 subunit	rhomboid-4	6-phosphofructo-2-kinase	CG14526	CG3605	CG5428
lethal (1) G0020	Ribosomal protein L7A	Rab-protein 5	gamma-coatomer protein	Microsomal glutathione S-transferase-like	Epac	CG16708	hoi-polloi	snRNP-U1
lethal (1) G0289	Epac	Nup153	Tyramine beta hydroxylase	Sphingosine kinase 1	Rpt4	Vacuolar H[+]-ATPase 55kD B subunit	Ribosomal protein S27A	rab3-GEF
Ribosomal protein L19	Monocarboxylate transporter 1	frayed	cactin	CG1753	zetaCOP	Casein kinase II alpha subunit	Rpn7	rapsynoid
Ribosomal protein L40	Rab-protein 5	non-claret disjunctional	Adenine nucleotide translocase 2	CG32666	Nup153	doughnut on 2	Rpn1	ballchen
CG2974	zetaCOP	alpha-coatomer protein	rhomboid-4	multiple edematous wings	Pop2		shrub	Spt5
RNA polymerase II 140kD subunit	maternal expression at 31B	Calpain-B	Microsomal glutathione S-transferase-like	mRNA-capping-enzyme	CG5819		ADP ribosylation factor 79F	CG7627
Ribosomal protein L7A	CG7158	CG32396	Sphingosine kinase 1	CG1939	DNA-polymerase-delta		Cdc27	CG7675
Epac	Helicase at 25E	mitochondrial ribosomal protein S30	CG1753	CG1973	Putative Achaete Scute Target 1		Proteasome alpha subunit	frayed
Monocarboxylate transporter 1	Dynein heavy chain 64C	Helix loop helix protein 106	CG32666	CG2097	beta-coatomer protein		enoki mushroom	TBP-associated factor 5
Rab-protein 5	mitochondrial ribosomal protein L2	quemao	multiple edematous wings	lethal (1) G0289	quail		Rpn2	DDB1
zetaCOP	CG8152	unc-13-4A	mRNA-capping-enzyme	female sterile (1) homeotic	TBP-associated factor 2		Prosbeta3	CG7791
Nup153	mitochondrial ribosomal protein S30	CG33171	Hormone receptor-like in 38	Ribosomal protein L19	CG6841			non-claret disjunctional
maternal expression at 31B	CG8509	Zpr1	CG1939	Ribosomal protein L40	Ribosomal protein L26			SCAP
Rab-protein 7	quemao	bent	CG1973	RNA polymerase II 140kD subunit	CG6876			CG10357
Arc-p20	CG9449	CG10289	CG2097	Epac	nicastrin			CG10641
Putative Achaete Scute Target 1	Pez	PAK-kinase	Ribosomal protein S3A	Rab-protein 5	sar1			Na[+]/H[+] hydrogen antiporter 1
beta-coatomer protein	Rab35	CG33116	lethal (1) G0289	Spliceosomal protein on the X	CG7094			synaptogyrin
FK506-binding protein 1	Int6 homologue	CG10357	female sterile (1) homeotic	Nup153	CG7147			CG32264
sar1	CG9769	HMG Coenzyme A reductase	Ribosomal protein L19	Ribosomal protein L27	CG8152			CG31668
CG7158	Tat-binding protein-1	Tat-binding protein-1	CG2875	Small ribonucleoprotein particle protein B	Transport and Golgi organization 7			Proteasome alpha subunit
Helicase at 25E	Leukocyte-antigen-related-like	Catecholamines up	Ribosomal protein L40	Pop2	ADP ribosylation factor 79F			nimA-like kinase
Dynein heavy chain 64C	Diphenol oxidase A2	crammer	CG2974	CG5819	CG8636			Rtf1
mitochondrial ribosomal protein L2	lethal (2) 37Cd	Diphenol oxidase A2	RNA polymerase II 140kD subunit	Rab-protein 7	myotubularin			CG32112
frayed	fringe	imaginal discs arrested	6-phosphofructo-2-kinase	DNA-polymerase-delta	CG10177			CG10992
TBP-associated factor 5	Leucokinin receptor	CG11377	Epac	CG31064	CG33506			Chloride intracellular channel
non-claret disjunctional	DMAP1	CG11459	Rpt4	beta-coatomer protein	hippo			CG11030
alpha-coatomer protein	Ubiquitin-63E	CG33160	Rab-protein 5	CG6876	Ribosomal protein S4			CG32626
Calpain-B	CG12030	armadillo	Spliceosomal protein on the X	SF2	CG33160			Rtc1
CG8152	warts	CG11591	zetaCOP	Helicase at 25E	Ubiquitin-63E			CG11255
CG32396	CG12340	Actin-related protein 13E	Nup153	Ribosomal protein L10Ab	Rpn2			sneaky
mitochondrial ribosomal protein S30	CG12539	CG11796	Ribosomal protein L27	frayed	CG11970			enoki mushroom
CG8509	CG13605	CG11859	Small ribonucleoprotein particle protein B	TBP-associated factor 5	Nidogen/entactin			Gonadotropin-releasing hormone receptor
Helix loop helix protein 106	CG13748	forkhead domain 96Ca	Pop2	non-claret disjunctional	delta-coatomer protein			CG33160
quemao	CG14220	CG11970	CG5819	RNA polymerase II 33kD subunit	CG15255			Ef1gamma
unc-13-4A	CG14542	Patj	Rab-protein 7	haywire	nejire			Mothers against dpp
CG33171	stubarista	CG12065	DNA-polymerase-delta	Eukaryotic initiation factor 1A	virus-induced RNA 1			Glutamine:fructose-6-phosphate aminotransferase 1
Zpr1	COP9 complex homolog subunit 5	warts	CG31064	PDGF- and VEGF-receptor related	CG15528			DEAD box protein 45A
CG9449	CG15814	licorne	Putative Achaete Scute Target 1	Bx42	Serotonin receptor 1A			CG12788
Pez	alphaPS4	CG12340	beta-coatomer protein	CG8435	Developmental embryonic B			CG12896
Rab35	CG16941	CG12344	ballchen	prp8	Hr4			CG13167
Int6 homologue	Roc1a	CG33967	quail	xmas-2	Rpt3			CG13375
CG9769	skpA	CG13748	TBP-associated factor 2	Heat shock protein cognate 1	skpA			mitochondrial ribosomal protein L35
bent	CG17068	Developmental embryonic B	CG6841	Kinesin-like protein at 61F	CG17134			CG30274
CG10289	CG17331	CG16941	Ribosomal protein L26	CG9300	CG17291			CG14085
PAK-kinase	betaTrypsin	skpA	CG6876	Ribosomal protein L34b	CG17333			CG14882
CG33116		CG17331	SF2	Int6 homologue	Casein kinase II alpha subunit			COP9 complex homolog subunit 5
CG10357		Rpn11	nicastrin	CG9799	fu12			meiotic recombination 11
HMG Coenzyme A reductase			sar1	skittles	CG17841
Tat-binding protein-1			CG7094	brother of odd with entrails limited	PAR-domain protein 1
Leukocyte-antigen-related-like			CG7147	CG10107	Cytochrome c proximal
Catecholamines up			Apoptosis inducing factor	Nup98
crammer			Helicase at 25E	CG33506
Diphenol oxidase A2			Ribosomal protein L10Ab	GATAe
lethal (2) 37Cd			eagle	Tat-binding protein-1
fringe			sec71	Diphenol oxidase A2
Leucokinin receptor			frayed	CG10754
imaginal discs arrested			TBP-associated factor 5	imaginal discs arrested
CG32112			CG7791	hippo
DMAP1			non-claret disjunctional	Rpb8
CG11377			RNA polymerase II 33kD subunit	Ubiquitin-63E
CG11459			haywire	Rpn2
CG33160			lightoid	Rpb5
armadillo			Eukaryotic initiation factor 1A	DEAD box protein 45A
CG11591			CG8152	CG14163
Ubiquitin-63E			PDGF- and VEGF-receptor related	CG14542
Actin-related protein 13E			Bx42	mitochondrial ribosomal protein L27
CG11796			Transport and Golgi organization 7	Developmental embryonic B
CG11859			ADP ribosylation factor 79F	CG16941
forkhead domain 96Ca			CG8435	skpA
CG11970			Lissencephaly-1	CG17036
Patj			CG8636	CG17331
CG12030			prp8	G protein-coupled receptor kinase 2
CG12065			xmas-2	beta subunit of type II geranylgeranyl transferase
warts			Heat shock protein cognate 1
licorne			myotubularin
CG12340			Kinesin-like protein at 61F
CG12344			CG9300
CG12539			Ribosomal protein L34b
CG33967			Int6 homologue
CG13605			CG9799
CG13748			skittles
CG14220			brother of odd with entrails limited
CG14542			CG10107
stubarista			CG10177
COP9 complex homolog subunit 5			Nup98
CG15814			CG33506
Developmental embryonic B			GATAe
alphaPS4			Tat-binding protein-1
CG16941			Diphenol oxidase A2
Roc1a			CG10754
skpA			imaginal discs arrested
CG17068			hippo
CG17331			Rpb8
Rpn11			Ribosomal protein S4
betaTrypsin			CG33160
			Ubiquitin-63E
			Rpn2
			CG11970
			Rpb5
			DEAD box protein 45A
			CG12896
			Nidogen/entactin
			PDF receptor
			CG14163
			CG14542
			delta-coatomer protein
			CG15255
			nejire
			mitochondrial ribosomal protein L27
			virus-induced RNA 1
			CG15528
			Serotonin receptor 1A
			Developmental embryonic B
			Hr4
			Rpt3
			CG16941
			skpA
			CG17036
			CG17134
			CG17291
			CG17331
			CG17333
			Casein kinase II alpha subunit
			fu12
			CG17841
			PAR-domain protein 1
			Cytochrome c proximal
			G protein-coupled receptor kinase 2
			beta subunit of type II geranylgeranyl transferase

## Sheet: Bacterial Entry
Ftot	Fint	Fmph	Ttot	Tint	Tmph	Rto	Endo-common	Nuc
CG1021	CG1107	CG1021	CG1021	ripped pocket	CG1021	CG1193	CG1017	CG1017
ripped pocket	CG1332	ripped pocket	ripped pocket	Arrowhead	ripped pocket	Pi3K21B	Vacuolar H[+]-ATPase 26kD E subunit	pavarotti
CG1107	lethal (1) G0155	CG1107	Arrowhead	CG1109	sec23	Ribosomal protein L19	sec23	Casein kinase Ialpha
CG1129	CG1695	CG1129	CG1109	Slu7	alpha-Esterase-3	CG3605	Rpt1	Hdac3
alpha-Esterase-3	Methoprene-tolerant	alpha-Esterase-3	APP-like protein interacting protein 1	Proteasome alpha7 subunit	pavarotti	Spliceosomal protein on the X	ran	RNA polymerase II 140kD subunit
CG1332	CG1718	CG1718	sec23	RNA polymerase II 215kD subunit	CG1309	hoi-polloi	Proteasome alpha7 subunit	Mitochondrial assembly regulatory factor
lethal (1) G0155	Ribosomal protein L19	Pi3K21B	alpha-Esterase-3	Neuroglian	Zn finger homeodomain 1	Calpain-B	gamma-coatomer protein	Proteasome 26kD subunit
CG1695	Ribosomal protein L40	cinnamon	pavarotti	cactin	lethal (1) G0155	CG9311	Casein kinase Ialpha	cdc2
Methoprene-tolerant	RNA polymerase II 140kD subunit	Rab-protein 5	CG1309	CG1688	gamma-coatomer protein	CG14526	Rac1	CG7598
CG1718	Ribosomal protein L7A	Nup153	Zn finger homeodomain 1	Methoprene-tolerant	CG1695	Vacuolar H[+]-ATPase 55kD B subunit	alpha-Tubulin at 84D	Spt5
Pi3K21B	Rab-protein 5	Aldolase	Slu7	CG1718	Rac1	doughnut on 2	humpty dumpty	CG7675
Ribosomal protein L19	zetaCOP	Cyclin T	lethal (1) G0155	multiple edematous wings	Rpt4		CG2807	DDB1
cinnamon	CG4064	CG7504	Proteasome alpha7 subunit	mRNA-capping-enzyme	zetaCOP		Ribosomal protein L40	CG7882
Ribosomal protein L40	Proteasome 26S subunit subunit 4 ATPase	alpha-coatomer protein	gamma-coatomer protein	Cytochrome P450-4e2	Nup153		crooked neck	Ect4
RNA polymerase II 140kD subunit	slingshot	Calpain-B	RNA polymerase II 215kD subunit	Upf2	Pop2		Mov34	pebble
Ribosomal protein L7A	Cyclin T	Small ribonucleoprotein Sm D3	Neuroglian	Ribosomal protein L19	CG5955		Rpt4	Rho1
Rab-protein 5	Helicase at 25E	CG30463	cactin	Ribosomal protein L40	beta-coatomer protein		CG3605	COP9 complex homolog subunit 4
zetaCOP	CG9553	Helix loop helix protein 106	CG1688	RNA polymerase II 140kD subunit	Ribosomal protein L26		hoi-polloi	spire
CG4064	Rab35	Proteasome p44.5 subunit	CG1695	Rab-protein 5	sar1		Proteasome 26kD subunit	Kinesin-like protein at 64D
Nup153	Proteasome p44.5 subunit	bent	Methoprene-tolerant	Spliceosomal protein on the X	ADP ribosylation factor 79F		Ribosomal protein S27A	CG10824
Proteasome 26S subunit subunit 4 ATPase	Tat-binding protein-1	PAK-kinase	CG1718	Nup153	CG9311		Rpn7	Cyp4p3
Rab-protein 7	Diphenol oxidase A2	HMG Coenzyme A reductase	multiple edematous wings	Ribosomal protein L27	CG10377		Rpn1	Ryanodine receptor 44F
Arc-p20	capping protein alpha	Tat-binding protein-1	mRNA-capping-enzyme	Transcription factor IIB	dunce		ADP ribosylation factor 79F	Kinesin-like protein at 67A
Aldolase	dunce	CG10477	Cytochrome P450-4e2	Proteasome 26S subunit subunit 4 ATPase	Ribosomal protein S4		Cdc27	Proteasome alpha subunit
CG34130	Phosphotidylinositol 3 kinase 68D	Diphenol oxidase A2	Rac1	CG5669	delta-coatomer protein		CG9311	CG10960
Tip60	warts	capping protein alpha	Upf2	Pop2	nejire		Proteasome alpha subunit	CG10992
CG6220	CG12320	vihar	Ribosomal protein L19	Rab-protein 7	inebriated		Prosbeta3	Rtc1
beta-coatomer protein	CG12498	CG11858	Ribosomal protein L40	CG31064	CG15547		CG12498	CG11190
FK506-binding protein 1	CG14542	forkhead domain 96Cb	RNA polymerase II 140kD subunit	Aldolase	hoepel2			CG11265
slingshot	Spindly	hyrax	Rpt4	beta-coatomer protein	Serotonin receptor 1A			CG11600
Cyclin T	CG15739	warts	Rab-protein 5	CG6905	Developmental embryonic B			CG11630
sar1	zipper	Spindly	Spliceosomal protein on the X	CG6937	Rpt3			CG12025
Helicase at 25E	alphaPS4	CG15739	zetaCOP	Hormone-receptor-like in 78	PAR-domain protein 1			CG12788
CG7504	CG16941	zipper	Nup153	Helicase at 25E				CG13506
Cyclic-nucleotide-gated ion channel protein	CG17331	Developmental embryonic B	CG4663	Ribosomal protein L10Ab				mitochondrial ribosomal protein L17
alpha-coatomer protein		CG16941	Ribosomal protein L27	Cyclic-nucleotide-gated ion channel protein				CG13893
Calpain-B		CG17331	Transcription factor IIB	haywire				endophilin A
Small ribonucleoprotein Sm D3		Rpn11	Proteasome 26S subunit subunit 4 ATPase	PDGF- and VEGF-receptor related				CG16857
CG30463			CG5669	Bx42				meiotic recombination 11
Helix loop helix protein 106			Pop2	Small ribonucleoprotein Sm D3				tomosyn
CG9553			Rab-protein 7	CG8435
Rab35			CG5955	prp8
Proteasome p44.5 subunit			CG31064	Ribosomal protein L37a
bent			Aldolase	Kinesin-like protein at 61F
PAK-kinase			CG34130	beta-Tubulin at 56D
HMG Coenzyme A reductase			beta-coatomer protein	CG9330
Tat-binding protein-1			CG6842	Actin-related protein 14D
CG10477			Ribosomal protein L26	CG10107
Diphenol oxidase A2			CG6905	Proteasome p44.5 subunit
capping protein alpha			CG6937	Nup98
vihar			sar1	GATAe
dunce			Hormone-receptor-like in 78	Tat-binding protein-1
Phosphotidylinositol 3 kinase 68D			Helicase at 25E	CG10477
CG11858			Ribosomal protein L10Ab	Diphenol oxidase A2
forkhead domain 96Cb			eagle	CG10600
hyrax			sec71	Kinesin-like protein at 67A
warts			Cyclic-nucleotide-gated ion channel protein	gemini
CG12320			Mgat2	CG14542
CG12498			haywire	Spindly
CG14542			PDGF- and VEGF-receptor related	mitochondrial ribosomal protein L27
Spindly			Bx42	Developmental embryonic B
CG15739			ADP ribosylation factor 79F	CG16941
zipper			Small ribonucleoprotein Sm D3	CG17331
Developmental embryonic B			CG8435
alphaPS4			prp8
CG16941			Ribosomal protein L37a
CG17331			Kinesin-like protein at 61F
Rpn11			beta-Tubulin at 56D
			CG9311
			CG9330
			Actin-related protein 14D
			CG10107
			Proteasome p44.5 subunit
			Nup98
			GATAe
			Tat-binding protein-1
			CG10377
			CG10477
			Diphenol oxidase A2
			CG10600
			dunce
			Kinesin-like protein at 67A
			Ribosomal protein S4
			gemini
			CG14542
			delta-coatomer protein
			nejire
			Spindly
			mitochondrial ribosomal protein L27
			inebriated
			CG15547
			hoepel2
			Serotonin receptor 1A
			Developmental embryonic B
			Rpt3
			CG16941
			CG17331
			PAR-domain protein 1

## Sheet: Viral Infection,Entry
Ftot	Fint	Fmph	Ttot	Tint	Tmph	Rto	Endo-common	Nuc
Mediator complex subunit 31	scratch	Mediator complex subunit 31	Sex combs reduced	Mediator complex subunit 31	Sex combs reduced	Rad23	Vacuolar H[+]-ATPase 26kD E subunit	Gelsolin
scratch	CG1332	Rab-protein 5	Mediator complex subunit 31	Rpn5	CG1309	Ribosomal protein L19	Rpn5	bent
CG1332	Ribosomal protein S7	Nup153	Glucose transporter 1	scratch	gamma-coatomer protein	Tousled-like kinase	CG1105	furrowed
Ribosomal protein S7	CG1942	frayed	Rpn5	Klp10A	CG1764	Semaphorin-5c	Gelsolin	hopscotch
CG1942	Ribosomal protein L19	Calpain-B	scratch	CG1756	Hormone receptor-like in 38	Calpain-B	gamma-coatomer protein	CG3121
Ribosomal protein L19	Ribosomal protein L7A	CG32052	CG1309	Ecdysone receptor	Ribosomal protein S3A	CG8494	Proteasome 26kD subunit	Proteasome 26kD subunit
Ribosomal protein L7A	Rab-protein 5	peanuts	Klp10A	CG2097	Nup153	CG9311	Rpn7	cdc2
Rab-protein 5	Proteasome 26S subunit subunit 4 ATPase	CG32396	gamma-coatomer protein	female sterile (1) homeotic	Ribosomal protein L26	Prosbeta4	CG9311	snRNP-U1
Nup153	CG7139	Proteasome p44.5 subunit	CG1756	Ribosomal protein L19	Ank2	Ulp1	Prosbeta3	rapsynoid
Proteasome 26S subunit subunit 4 ATPase	Rab35	bent	CG1764	Rab-protein 5	peanuts	embargoed	Prosbeta4	frayed
CG7139	CG9769	PAK-kinase	Ecdysone receptor	Nup153	lethal (2) NC136	Lnk	Multiple C2 domain and transmembrane region protein	Acid phosphatase 1
frayed	CG9801	HMG Coenzyme A reductase	Hormone receptor-like in 38	Ribosomal protein L27	CG8636	Vacuolar H[+]-ATPase 55kD B subunit		Rho1
Calpain-B	endophilin B	Tat-binding protein-1	CG2097	Proteasome 26S subunit subunit 4 ATPase	CG9311	Casein kinase II alpha subunit		Kinesin-like protein at 64D
CG32052	Proteasome p44.5 subunit	Cyp9f2	Ribosomal protein S3A	pixie	CG9801			synaptogyrin
peanuts	Eukaryotic initiation factor 3 p66 subunit	warts	female sterile (1) homeotic	Mediator complex subunit 11	hippo			encore
CG32396	Tat-binding protein-1	CG31146	Ribosomal protein L19	CG32344	Ribosomal protein S4			Sc2
Rab35	CG10602	CG13189	Rab-protein 5	Ribosomal protein L10Ab	embargoed			nimA-like kinase
CG9769	DMAP1		Nup153	allatostatin C receptor 1	delta-coatomer protein			Rtf1
CG9801	warts		frizzled 4	CG7288	CG17134			CG10971
endophilin B			Ribosomal protein L27	Rab-protein 3	Casein kinase II alpha subunit			Chloride intracellular channel
Proteasome p44.5 subunit			Proteasome 26S subunit subunit 4 ATPase	frayed	PAR-domain protein 1			Ulp1
Eukaryotic initiation factor 3 p66 subunit			pixie	Eukaryotic initiation factor 1A	Cytochrome c proximal			DEAD box protein 45A
bent			CG6842	Mediator complex subunit 4				CG13189
PAK-kinase			Ribosomal protein L26	xmas-2				roundabout
HMG Coenzyme A reductase			Mediator complex subunit 11	beta-Tubulin at 56D				milton
Tat-binding protein-1			CG32344	CG9801				Multiple C2 domain and transmembrane region protein
CG10602			Ribosomal protein L10Ab	Proteasome p44.5 subunit				meiotic recombination 11
DMAP1			allatostatin C receptor 1	Nup98
Cyp9f2			CG7288	Tat-binding protein-1
warts			Ank2	CG10600
CG31146			Rab-protein 3	hippo
CG13189			frayed	Rpb8
			lightoid	DEAD box protein 45A
			Eukaryotic initiation factor 1A	mitochondrial ribosomal protein L27
			peanuts	G protein-coupled receptor kinase 2
			lethal (2) NC136
			Lissencephaly-1
			Mediator complex subunit 4
			CG8636
			xmas-2
			beta-Tubulin at 56D
			CG9311
			CG9801
			Proteasome p44.5 subunit
			Nup98
			Tat-binding protein-1
			CG10600
			hippo
			Rpb8
			Ribosomal protein S4
			DEAD box protein 45A
			embargoed
			delta-coatomer protein
			mitochondrial ribosomal protein L27
			CG17134
			Casein kinase II alpha subunit
			PAR-domain protein 1
			Cytochrome c proximal
			G protein-coupled receptor kinase 2

## Sheet: Cell Proliferation,Metabolism
Ftot	Fint	Fmph	Ttot	Tint	Tmph	Rto	Endo-common	Nuc
Inositol 1,4,5,-tris-phosphate receptor	CG1107	Inositol 1,4,5,-tris-phosphate receptor	Sex combs reduced	CG1078	Sex combs reduced	CG1193	CG1017	rhomboid
Shaker cognate b	scratch	Shaker cognate b	Shaker cognate b	Rpn5	Shaker cognate b	Rad23	Vacuolar H[+]-ATPase 26kD E subunit	CG1017
CG1107	CG1208	CG1107	CG1078	CG1104	Lysozyme B	Pi3K21B	Rpn5	forkhead domain 64A
scratch	Mediator complex subunit 27	CG1135	Rpn5	CG1109	p130CAS	Ribosomal protein L19	Lysozyme B	pavarotti
CG1135	CG1599	CG1208	CG1104	Germ line transcription factor 1	CG32297	Dorothy	CG1236	hopscotch
CG1208	CG1681	CG32297	CG1109	scratch	sec23	CG3605	Heat shock protein 83	Tenascin accessory
CG1236	lozenge	snRNP2	Germ line transcription factor 1	p130CAS	pavarotti	Spliceosomal protein on the X	sec23	RNA polymerase II 140kD subunit
Mediator complex subunit 27	CG1703	CG1681	scratch	CG1234	Zn finger homeodomain 1	hoi-polloi	Rpt1	CG3212
CG32297	Set2	CG1703	Lysozyme B	Mediator complex subunit 27	CG30497	CG7698	ran	CG3808
snRNP2	Prosalpha3T	Set2	p130CAS	CG32297	gamma-coatomer protein	Van Gogh	Pros45	Proteasome 26kD subunit
CG1599	Microsomal glutathione S-transferase-like	Prosalpha3T	CG1234	snRNP2	CG1599	CG10669	Proteasome alpha7 subunit	cdc2
CG1681	chaoptic	Microsomal glutathione S-transferase-like	Mediator complex subunit 27	Transcription factor IIEbeta	Ribosomal protein S3A	CG10910	gamma-coatomer protein	CG5428
lozenge	CG1746	Pi3K21B	CG32297	U2A	Rac1	enoki mushroom	Rac1	snRNP-U1
CG1703	CG32666	CG2893	snRNP2	Slu7	CG2577	homer	alpha-Tubulin at 84D	GDI interacting protein 3
Set2	Ribosomal protein S7	cinnamon	sec23	Proteasome alpha7 subunit	CG2974	Prosbeta4	CG2807	rab3-GEF
Prosalpha3T	CG1942	CG2974	pavarotti	RNA polymerase II 215kD subunit	beta-Tubulin at 60D	mitochondrial ribosomal protein L51	Ribosomal protein L40	rapsynoid
Microsomal glutathione S-transferase-like	dispatched	deep orange	Transcription factor IIEbeta	cactin	Rpt4	embargoed	crooked neck	CG6153
chaoptic	Ribosomal protein L19	Proteasome 28kD subunit 1	Zn finger homeodomain 1	CG1681	Cyclin B	Vacuolar protein sorting 25	Mov34	germ cell-expressed bHLH-PAS
CG1746	noisette	Rab-protein 5	CG30497	lozenge	zetaCOP	CG31004	Rpt4	SelR
CG32666	Ribosomal protein L40	Nup153	U2A	CG1703	Nup153	Vacuolar H[+]-ATPase 55kD B subunit	CG3605	CG6712
Ribosomal protein S7	deep orange	squeeze	Slu7	costa	Smg1	Kruppel homolog 1	hoi-polloi	Cytochrome P450-18a1
CG1942	RNA polymerase II 140kD subunit	CG6116	Proteasome alpha7 subunit	Set2	CG4622		Proteasome 26kD subunit	abnormal spindle
dispatched	Ribosomal protein L7A	Serrate	gamma-coatomer protein	Prosalpha3T	Pop2		Ribosomal protein S27A	CG6971
Jun-related antigen	Proteasome 28kD subunit 1	Topoisomerase 1	RNA polymerase II 215kD subunit	Microsomal glutathione S-transferase-like	DNA-polymerase-delta		Rpn7	CG7069
Pi3K21B	CG3542	Cyclin T	CG1599	chaoptic	lethal (3) malignant brain tumor		Rpn1	Spt5
Ribosomal protein L19	Rab-protein 5	CG32055	cactin	CG1746	CG6036		Cdc27	CG7670
CG2893	meiotic 9	abnormal spindle	CG1681	CG1750	CG6142		CG10910	CG7698
noisette	zetaCOP	CG7504	lozenge	caudal	beta-coatomer protein		Proteasome alpha subunit	TBP-associated factor 5
cinnamon	Proteasome 26S subunit subunit 4 ATPase	CadN2	CG1703	CG32666	rad50		enoki mushroom	DDB1
Ribosomal protein L40	Serrate	alpha-coatomer protein	costa	Medea	CG6422		Rpn2	pebble
CG2974	slingshot	nudE	Set2	Mediator complex subunit 26	TBP-associated factor 2		Prosbeta3	Ance-4
deep orange	Cyclin T	Ance-4	Prosalpha3T	mRNA-capping-enzyme	Ribosomal protein L26		Prosbeta4	SCAP
RNA polymerase II 140kD subunit	Helicase at 25E	Vacuolar H[+] ATPase 14kD subunit	Microsomal glutathione S-transferase-like	CG1845	CG6995			Rho1
Ribosomal protein L7A	Lipase 1	CG8232	chaoptic	Elongation factor 1alpha100E	nicastrin			U2 small nuclear riboprotein auxiliary factor 50
Proteasome 28kD subunit 1	Smt3 activating enzyme 2	CG8233	CG1746	CG1957	sar1			lethal (2) k09022
CG3542	Minichromosome maintenance 2	CG8235	CG1750	Hpr1	Ank2			synaptogyrin
Rab-protein 5	CG8093	peanuts	caudal	CG2097	Rpd3			CG10814
meiotic 9	groucho	eIF4E-5	CG32666	unconventional myosin class XV	CG7670			Ryanodine receptor 44F
zetaCOP	CG33173	Snx6	Medea	female sterile (1) homeotic	peanuts			CG32264
Nup153	quemao	Small ribonucleoprotein Sm D3	Mediator complex subunit 26	CG32654	lethal (2) NC136			CG33128
Proteasome 26S subunit subunit 4 ATPase	Proteasome 29kD subunit	CG8460	mRNA-capping-enzyme	Female sterile (2) Ketel	CG8636			CG10882
squeeze	hyperplastic discs	CG30463	CG1845	Ribosomal protein L19	CG8878			CG10909
Arc-p20	Rab35	CG33173	Elongation factor 1alpha100E	CG2893	Replication protein A2			Proteasome alpha subunit
CG6116	Int6 homologue	Helix loop helix protein 106	CG1957	CG31548	Proteasome 29kD subunit			ether a go-go
Tip60	CG9769	quemao	Hpr1	noisette	beta-Tubulin at 85D			Rtf1
Serrate	Proteasome p44.5 subunit	Fimbrin	CG2097	Ribosomal protein L40	epsilonCOP			CG10960
Topoisomerase 1	Eukaryotic initiation factor 3 p66 subunit	Proteasome 29kD subunit	unconventional myosin class XV	RNA polymerase II 140kD subunit	alien			TNF-receptor-associated factor 6
germ cell-expressed bHLH-PAS	Tat-binding protein-1	Proteasome p44.5 subunit	Ribosomal protein S3A	CG3278	Rm62			CG32112
CKII-alpha subunit interactor-1	Diphenol oxidase A2	bent	Rac1	Rab-protein 5	dunce			CG10993
beta-coatomer protein	fringe	PAK-kinase	female sterile (1) homeotic	Spliceosomal protein on the X	lethal (2) k09022			CG11009
FK506-binding protein 1	CG10725	abdominal A	Jun-related antigen	Nup153	Ribosomal protein S4			Equilibrative nucleoside transporter 3
CG6227	dunce	CG10353	CG32654	Ribosomal protein L27	Organic anion transporting polypeptide 26F			CG11030
slingshot	DMAP1	HMG Coenzyme A reductase	CG2577	Transcription factor IIB	Rpn2			CG32626
Cyclin T	cut	Tat-binding protein-1	Female sterile (2) Ketel	Proteasome 26S subunit subunit 4 ATPase	CG11980			CG11069
CG32055	Phosphotidylinositol 3 kinase 68D	meiosis I arrest	Ribosomal protein L19	Small ribonucleoprotein particle protein B	klumpfuss			Rtc1
abnormal spindle	CG12030	Catecholamines up	CG2893	pixie	CG12822			CG11190
sar1	warts	CG10472	CG31548	Pop2	embargoed			fascetto
Helicase at 25E	pebbled	Diphenol oxidase A2	noisette	RhoBTB	CG14804			CG11208
Lipase 1	CG14220	CG10672	Ribosomal protein L40	Gp150	delta-coatomer protein			CG11241
CG7504	CG14542	vihar	CG2974	CG5861	nejire			CG11242
CadN2	stubarista	thioredoxin reductase 2	RNA polymerase II 140kD subunit	DNA-polymerase-delta	doublesex-Mab related 99B			CG11247
Smt3 activating enzyme 2	CG14804	ruby	CG3278	CG31064	CG31004			MICAL-like
Minichromosome maintenance 2	COP9 complex homolog subunit 5	Rabphilin	beta-Tubulin at 60D	CG6142	hoepel2			CG11261
TBP-associated factor 5	Spindly	armadillo	Rpt4	beta-coatomer protein	Developmental embryonic B			enoki mushroom
alpha-coatomer protein	doublesex-Mab related 99B	CG31612	Cyclin B	CG6227	adat			CG11360
CG8093	zipper	CG11825	Rab-protein 5	CG6769	Hr4			CG31612
nudE	centaurin gamma 1A	CG11864	Spliceosomal protein on the X	Mediator complex subunit 11	Rpt3			CG11874
Ance-4	CG16941	CG11874	zetaCOP	CG6905	CG16936			Ef1gamma
Vacuolar H[+] ATPase 14kD subunit	stress-sensitive B	CG11910	Nup153	CG6937	skpA			CG11926
CG8232	Roc1a	forkhead domain 96Ca	Smg1	SF2	CG42321			HPS
CG8233	skpA	Chorion factor 2	CG4622	wings up A	CG17291			CG12896
CG8235	CG17331	warts	Wnt oncogene analog 4	Helicase at 25E	CG17333			CG30020
peanuts		CG31146	Ribosomal protein L27	Ribosomal protein L10Ab	TBP-associated factor 1			CG13167
eIF4E-5		CG33967	Transcription factor IIB	Vha16-2	CG17639			Rab27
Snx6		RpI12	Proteasome 26S subunit subunit 4 ATPase	CG7670	CG17841			COP9 complex homolog subunit 5
groucho		Spindly	Small ribonucleoprotein particle protein B	CG7698	PAR-domain protein 1			meiotic recombination 11
Small ribonucleoprotein Sm D3		zipper	pixie	TBP-associated factor 5				CG16936
CG8460		Developmental embryonic B	Pop2	Tfb2				tomosyn
CG30463		centaurin gamma 1A	RhoBTB	RNA polymerase II 33kD subunit				BRWD3
CG33173		CG16941	Gp150	haywire
Helix loop helix protein 106		skpA	CG5861	PDGF- and VEGF-receptor related
quemao		dawdle	DNA-polymerase-delta	Bx42
Fimbrin		CG17301	lethal (3) malignant brain tumor	CG8346
Proteasome 29kD subunit		CG17331	CG31064	groucho
hyperplastic discs		Rpn11	CG6036	Small ribonucleoprotein Sm D3
Rab35		Proteasome alpha6 subunit	CG6142	prp8
Int6 homologue			CKII-alpha subunit interactor-1	xmas-2
CG9769			beta-coatomer protein	Ribosomal protein L37a
Proteasome p44.5 subunit			CG6227	Kinesin-like protein at 61F
Eukaryotic initiation factor 3 p66 subunit			rad50	beta-Tubulin at 56D
bent			CG6422	CG9300
PAK-kinase			TBP-associated factor 2	Proteasome 29kD subunit
abdominal A			CG6769	Ribosomal protein L34b
CG10353			CG6842	beta-Tubulin at 85D
HMG Coenzyme A reductase			Ribosomal protein L26	karyopherin alpha3
Tat-binding protein-1			Mediator complex subunit 11	Xeroderma pigmentosum D
meiosis I arrest			CG6905	alien
Catecholamines up			CG6937	Int6 homologue
CG10472			SF2	skittles
Diphenol oxidase A2			CG6995	Ran GTPase activating protein
fringe			nicastrin	second mitotic wave missing
CG10672			sar1	CG10107
vihar			wings up A	Proteasome p44.5 subunit
CG10725			Helicase at 25E	Nup98
dunce			Ribosomal protein L10Ab	Rm62
lethal (2) k09022			Ank2	abdominal A
CG32112			Rpd3	Tat-binding protein-1
DMAP1			Vha16-2	Diphenol oxidase A2
cut			CG7670	CG10754
thioredoxin reductase 2			CG7698	Hairy/E(spl)-related with YRPW motif
ruby			TBP-associated factor 5	Rpb8
Rabphilin			Tfb2	Heparan sulfate 6-O-sulfotransferase
armadillo			RNA polymerase II 33kD subunit	Rpn2
Phosphotidylinositol 3 kinase 68D			haywire	Rpb5
CG31612			PDGF- and VEGF-receptor related	mitochondrial ribosomal protein L51
CG11825			peanuts	CG14408
CG11864			Bx42	CG14542
CG11874			CG8346	CG14804
CG11910			groucho	Spindly
forkhead domain 96Ca			lethal (2) NC136	mitochondrial ribosomal protein L27
Chorion factor 2			Small ribonucleoprotein Sm D3	doublesex-Mab related 99B
CG12030			Lissencephaly-1	Developmental embryonic B
warts			CG8636	CG16941
CG31146			prp8	skpA
pebbled			CG8878	CG42321
CG33967			xmas-2	CG17036
RpI12			Ribosomal protein L37a	CG17168
CG14220			Kinesin-like protein at 61F	CG17331
CG14542			Replication protein A2	cap-n-collar
stubarista			beta-Tubulin at 56D	G protein-coupled receptor kinase 2
CG14804			CG9300	CR18748
COP9 complex homolog subunit 5			Proteasome 29kD subunit
Spindly			Ribosomal protein L34b
doublesex-Mab related 99B			beta-Tubulin at 85D
zipper			karyopherin alpha3
Developmental embryonic B			Xeroderma pigmentosum D
centaurin gamma 1A			epsilonCOP
CG16941			alien
stress-sensitive B			Int6 homologue
Roc1a			skittles
skpA			Ran GTPase activating protein
dawdle			second mitotic wave missing
CG17301			CG10107
CG17331			Proteasome p44.5 subunit
Rpn11			Nup98
Proteasome alpha6 subunit			Rm62
Tetraspanin 42Ea			abdominal A
Mediator complex subunit 20			Tat-binding protein-1
			Diphenol oxidase A2
			CG10754
			dunce
			lethal (2) k09022
			Hairy/E(spl)-related with YRPW motif
			Rpb8
			Ribosomal protein S4
			Organic anion transporting polypeptide 26F
			Heparan sulfate 6-O-sulfotransferase
			Rpn2
			Rpb5
			CG11980
			klumpfuss
			CG12822
			CG12896
			mitochondrial ribosomal protein L51
			embargoed
			CG14408
			CG14542
			CG14804
			delta-coatomer protein
			nejire
			Spindly
			mitochondrial ribosomal protein L27
			doublesex-Mab related 99B
			CG31004
			hoepel2
			Developmental embryonic B
			adat
			Hr4
			Rpt3
			CG16936
			CG16941
			skpA
			CG42321
			CG17036
			CG17168
			CG17291
			CG17331
			CG17333
			TBP-associated factor 1
			CG17639
			CG17841
			PAR-domain protein 1
			cap-n-collar
			G protein-coupled receptor kinase 2
			Tetraspanin 42Ea
			CR18748
			Mediator complex subunit 20

## Sheet: Cell Signaling
Ftot	Fint	Fmph	Ttot	Tint	Tmph	Rto	Endo-common	Nuc
Antennapedia	mrityu	Antennapedia	Antennapedia	CTP:phosphocholine cytidylyltransferase 1	Antennapedia	Snf5-related 1	CG1017	rhomboid
Mediator complex subunit 31	Mediator complex subunit 27	Mediator complex subunit 31	Sex combs reduced	Mediator complex subunit 31	Sex combs reduced	Succinyl coenzyme A synthetase alpha subunit	Rpn5	CG1017
Inositol 1,4,5,-tris-phosphate receptor	CG1332	Inositol 1,4,5,-tris-phosphate receptor	CTP:phosphocholine cytidylyltransferase 1	CG1078	CTP:phosphocholine cytidylyltransferase 1	CG1193	CG1105	pavarotti
CG1135	CG1599	CG1135	Mediator complex subunit 31	Rpn5	Snf5-related 1	Ribosomal protein L19	Heat shock protein 83	CG1492
CG1140	lozenge	CG1140	Snf5-related 1	CG1109	Succinyl coenzyme A synthetase alpha subunit	Protein phosphatase 4 regulatory subunit 2-related protein	Rpt1	furrowed
mrityu	CG1698	mrityu	Succinyl coenzyme A synthetase alpha subunit	Germ line transcription factor 1	pavarotti	RhoGAP5A	ran	hopscotch
Mediator complex subunit 27	Set2	snRNP2	CG1078	CG1140	Zn finger homeodomain 1	CG3605	Pros45	Casein kinase Ialpha
snRNP2	Nuclear transport factor-2	Set2	Glucose transporter 1	mrityu	Myocyte enhancing factor 2	wings apart-like	Proteasome alpha7 subunit	Hdac3
CG1332	Microsomal glutathione S-transferase-like	Microsomal glutathione S-transferase-like	Rpn5	CG1234	gamma-coatomer protein	Cyclin-dependent kinase subunit 30A	gamma-coatomer protein	abnormal wing discs
CG1599	chaoptic	diaphanous	CG1109	Mediator complex subunit 27	CG1599	COP9 complex homolog subunit 1 b	Casein kinase Ialpha	Tenascin accessory
lozenge	CG32666	partner of drosha	CG1116	snRNP2	Nuclear transport factor-2	hoi-polloi	Rac1	white
CG1698	CG1773	lethal (1) G0020	Germ line transcription factor 1	U2A	Hormone receptor-like in 38	CG5625	alpha-Tubulin at 84D	RNA polymerase II 140kD subunit
Set2	partner of drosha	Ubc-E2H	CG1140	Myocyte enhancing factor 2	Ribosomal protein S3A	CG6283	humpty dumpty	Mitochondrial assembly regulatory factor
Nuclear transport factor-2	CG1972	CG2608	CG1213	Klp10A	Rac1	crumbs	CG2807	COP9 complex homolog subunit 1 b
Microsomal glutathione S-transferase-like	lethal (1) G0020	rev7	mrityu	Proteasome alpha7 subunit	CG2577	CG6472	twist	Proteasome 26kD subunit
chaoptic	Ribosomal protein L19	CG2974	CG1234	Neuroglian	Transportin-Serine/Arginine rich	Heat shock protein cognate 2	Ribosomal protein L40	cdc2
CG32666	noisette	males absent on the first	Mediator complex subunit 27	cactin	Notchless	Van Gogh	crooked neck	CG5428
diaphanous	Ribosomal protein L40	mitochondrial ribosomal protein L16	snRNP2	Adenine nucleotide translocase 2	CG2974	CG8353	Mov34	snRNP-U1
CG1773	RNA polymerase II 140kD subunit	Rab-protein 5	pavarotti	CG1688	carmine	trithorax	Rpt4	GDI interacting protein 3
partner of drosha	Ribosomal protein L7A	Chromodomain-helicase-DNA-binding protein 1	Zn finger homeodomain 1	lozenge	6-phosphofructo-2-kinase	absent, small, or homeotic discs 1	CG3605	Autophagy-specific gene 7
CG1972	CG3542	Zinc finger protein 30C	U2A	CG1698	beta-Tubulin at 60D	CG10804	wings apart-like	rab3-GEF
lethal (1) G0020	Rab-protein 5	CG5278	Myocyte enhancing factor 2	costa	Rpt4	enoki mushroom	hoi-polloi	rapsynoid
lethal (1) G0289	Chromodomain-helicase-DNA-binding protein 1	Cytoplasmic dynein light chain 2	Klp10A	Set2	CG3689	Ulp1	Proteasome 26kD subunit	ariadne 2
Ubc-E2H	zetaCOP	CG5625	Proteasome alpha7 subunit	Microsomal glutathione S-transferase-like	zetaCOP	mitochondrial ribosomal protein L51	Ribosomal protein S27A	Myb-interacting protein 120
Jun-related antigen	CG5278	Protein phosphatase 1 at 87B	gamma-coatomer protein	chaoptic	Zinc finger protein 30C	embargoed	Rpn7	CG6196
CG2608	Proteasome 26S subunit subunit 4 ATPase	Aldolase	CG1575	RhoGAP102A	Smg1	CG16708	lethal (3) 01239	lethal (3) 01239
Ribosomal protein L19	CG5348	Serrate	CG1599	CG1749	CG5278	Lnk	Heat shock protein cognate 2	ballchen
noisette	CG5625	Topoisomerase 1	Neuroglian	CG32666	Pop2	Casein kinase II alpha subunit	Rpn1	CG6712
rev7	Myb-interacting protein 120	unc-4	cactin	diaphanous	CG5745	doughnut on 2	lethal (1) G0222	Cytochrome P450-18a1
Ribosomal protein L40	Serrate	Cyclin T	Adenine nucleotide translocase 2	CG1773	DNA-polymerase-delta		eco	abnormal spindle
CG2974	Cyclin T	abnormal spindle	CG1688	Mediator complex subunit 26	CG5955		Cdc27	Spt5
males absent on the first	CG7158	Leucyl-tRNA synthetase	lozenge	raspberry	CG6094		trithorax	CG7675
mitochondrial ribosomal protein L16	Helicase at 25E	Tyramine receptor	CG1698	mRNA-capping-enzyme	beta-coatomer protein		CG9455	CG7691
RNA polymerase II 140kD subunit	Lipase 1	frayed	costa	CG1845	CG6283		Proteasome alpha subunit	frayed
Ribosomal protein L7A	N-myristoyl transferase	Serendipity beta	Set2	CG1939	TBP-associated factor 2		enoki mushroom	TBP-associated factor 5
CG3542	Leucyl-tRNA synthetase	alpha-coatomer protein	Nuclear transport factor-2	CG1957	CG6841		Rpn2	Heat shock protein cognate 2
Rab-protein 5	mitochondrial ribosomal protein L1	nudE	Microsomal glutathione S-transferase-like	CG1973	Ribosomal protein L26		Prosbeta3	DDB1
Chromodomain-helicase-DNA-binding protein 1	Smt3 activating enzyme 2	Ance-4	chaoptic	Hpr1	CG6876			CG7791
zetaCOP	Minichromosome maintenance 2	CG8233	RhoGAP102A	CG2097	CG6995			CG7881
Zinc finger protein 30C	mitochondrial ribosomal protein L2	eIF4E-5	CG1749	ferrochelatase	lethal (1) G0334			CG7912
CG5278	CG8078	CG32396	CG32666	lethal (1) G0289	CG7246			CG7920
Proteasome 26S subunit subunit 4 ATPase	groucho	Small ribonucleoprotein Sm D3	diaphanous	Upf2	CG7367			CG8005
CG5348	mitochondrial ribosomal protein S30	CG8461	CG1773	Female sterile (2) Ketel	Rpd3			CG8064
Cytoplasmic dynein light chain 2	CG33173	mitochondrial ribosomal protein S30	Mediator complex subunit 26	Ribosomal protein L19	Mediator complex subunit 24			pebble
CG5625	quemao	CG33173	raspberry	white	alpha-Tubulin at 67C			Ance-4
Protein phosphatase 1 at 87B	Proteasome 29kD subunit	CG8564	mRNA-capping-enzyme	Notchless	Transport and Golgi organization 7			PAPS synthetase
Arc-p20	hyperplastic discs	CTCF	CG1845	noisette	lethal (2) NC136			Rho1
Aldolase	CG9769	quemao	Hormone receptor-like in 38	Ribosomal protein L40	CG8636			CG8461
Myb-interacting protein 120	endophilin B	Fimbrin	CG1939	carmine	Cirl			COP9 complex homolog subunit 4
Tip60	Proteasome p44.5 subunit	Zpr1	CG1957	RNA polymerase II 140kD subunit	CG8878			CG9455
Serrate	CG10221	Proteasome 29kD subunit	CG1973	RhoGAP5A	Replication protein A2			Sex comb on midleg
Topoisomerase 1	Tat-binding protein-1	Proteasome p44.5 subunit	Hpr1	CG3278	Proteasome 29kD subunit			U2 small nuclear riboprotein auxiliary factor 50
Roe1	Leukocyte-antigen-related-like	CG10289	CG2097	Rab-protein 5	beta-Tubulin at 85D			CG10641
beta-coatomer protein	Diphenol oxidase A2	abdominal A	ferrochelatase	wings apart-like	alien			synaptogyrin
FK506-binding protein 1	G protein beta-subunit 13F	CG33116	Ribosomal protein S3A	Marcal1	CG10177			eukaryotic translation initiation factor 4G
CG6227	CG10737	HMG Coenzyme A reductase	lethal (1) G0289	Ribosomal protein L27	Rm62			CG32264
unc-4	dunce	Tat-binding protein-1	Rac1	Transcription factor IIB	CG10377			La autoantigen-like
Cyclin T	DMAP1	Diphenol oxidase A2	Upf2	Proteasome 26S subunit subunit 4 ATPase	dunce			Proteasome alpha subunit
abnormal spindle	cut	mitochondrial ribosomal protein L13	Jun-related antigen	Small ribonucleoprotein particle protein B	CG10804			Rtf1
CG7158	CG12030	vihar	CG2577	CG5537	CG32113			CG10960
Helicase at 25E	multi sex combs	CG10737	Female sterile (2) Ketel	CG5625	hippo			Chloride intracellular channel
Lipase 1	warts	CG10804	Ribosomal protein L19	Protein phosphatase 1 at 87B	Ribosomal protein S4			CG32113
N-myristoyl transferase	NPC1b	imaginal discs arrested	white	CG5669	Rpn2			CG11030
Leucyl-tRNA synthetase	lethal (1) G0156	CG11426	Transportin-Serine/Arginine rich	X11L	CG11967			CG32626
Tyramine receptor	CG12320	armadillo	Notchless	Pop2	CG12822			scarface
mitochondrial ribosomal protein L1	CG12340	Homeodomain protein 2.0	CG2875	Gp150	embargoed			CG11093
Smt3 activating enzyme 2	CG13748	CG11608	noisette	DNA-polymerase-delta	CG14804			pawn
Minichromosome maintenance 2	purity of essence	CG31612	Ribosomal protein L40	Aldolase	delta-coatomer protein			Rtc1
mitochondrial ribosomal protein L2	Cytochrome c oxidase subunit Va	CG11839	CG2974	beta-coatomer protein	CG15255			optomotor-blind-related-gene-1
frayed	stubarista	CG11848	carmine	CG6227	nejire			fascetto
TBP-associated factor 5	CG14804	CG11859	RNA polymerase II 140kD subunit	CG6876	CG15533			senseless-2
Serendipity beta	Spindly	CG11898	RhoGAP5A	CG6905	CG15630			CG11261
alpha-coatomer protein	Elp3	Equilibrative nucleoside transporter 1	CG3278	CG6937	Dynein heavy chain at 62B			CG11265
Mediator complex subunit 24	CG15739	CG11967	6-phosphofructo-2-kinase	SF2	Hr4			sneaky
CG8078	CG15814	hyrax	beta-Tubulin at 60D	TBP-associated factor 8	Rpt3			CG11289
nudE	CG16868	CG12065	Rpt4	Hormone-receptor-like in 78	skpA			enoki mushroom
Ance-4	CG16941	warts	Rab-protein 5	Helicase at 25E	CG17291			CG11600
CG8233	stress-sensitive B	NPC1b	CG3689	Ribosomal protein L10Ab	Casein kinase II alpha subunit			CG31612
eIF4E-5	skpA	CG31146	wings apart-like	CG7288	TBP-associated factor 1			Ulp1
CG32396	CG17068	CG12340	Marcal1	CG7367	PAR-domain protein 1			DEAD box protein 45A
groucho	CG17331	RpI12	zetaCOP	Vha16-2	Cytochrome c proximal			Caf1-105
Small ribonucleoprotein Sm D3		CG13748	Zinc finger protein 30C	frayed				CG13167
CG8461		purity of essence	Smg1	TBP-associated factor 5				mitochondrial ribosomal protein L35
mitochondrial ribosomal protein S30		Spindly	frizzled 4	Tfb2				roundabout
CG33173		CG15432	Ribosomal protein L27	RNA polymerase II 33kD subunit				CG13579
CG8564		CG15739	CG4780	Eukaryotic initiation factor 1A				mitochondrial ribosomal protein L17
CTCF		CG16868	Transcription factor IIB	PDGF- and VEGF-receptor related				CG14688
quemao		CG16941	CG5278	Bx42				CG14906
Fimbrin		skpA	Proteasome 26S subunit subunit 4 ATPase	groucho				CG16758
Zpr1		dawdle	Small ribonucleoprotein particle protein B	Small ribonucleoprotein Sm D3				tomosyn
Proteasome 29kD subunit		CG17331	CG5537	CG8435
hyperplastic discs		Rpn11	CG5625	Mediator complex subunit 4
CG9769		Proteasome alpha6 subunit	Protein phosphatase 1 at 87B	Calmodulin-binding transcription activator
endophilin B			CG5669	prp8
Proteasome p44.5 subunit			X11L	absent, small, or homeotic discs 1
CG10221			Pop2	Heat shock protein cognate 1
CG10289			CG5745	Smg5
abdominal A			Gp150	Ribosomal protein L37a
CG33116			DNA-polymerase-delta	Kinesin-like protein at 61F
HMG Coenzyme A reductase			CG5955	beta-Tubulin at 56D
Tat-binding protein-1			Aldolase	Proteasome 29kD subunit
Leukocyte-antigen-related-like			CG6094	CG9330
Diphenol oxidase A2			beta-coatomer protein	Ribosomal protein L34b
G protein beta-subunit 13F			CG6227	beta-Tubulin at 85D
mitochondrial ribosomal protein L13			CG6283	karyopherin alpha3
vihar			ballchen	Xeroderma pigmentosum D
CG10737			TBP-associated factor 2	alien
dunce			CG6841	CG9799
CG10804			CG6842	Actin-related protein 14D
imaginal discs arrested			Ribosomal protein L26	Ran GTPase activating protein
DMAP1			CG6876	brother of odd with entrails limited
cut			CG6905	second mitotic wave missing
CG11426			CG6937	CG10107
armadillo			SF2	Proteasome p44.5 subunit
Homeodomain protein 2.0			CG6995	Nup98
CG11608			lethal (1) G0334	SMC2
CG31612			TBP-associated factor 8	retinophilin
CG11839			Hormone-receptor-like in 78	GATAe
CG11848			CG7246	Rm62
CG11859			Apoptosis inducing factor	abdominal A
CG11898			Helicase at 25E	Tat-binding protein-1
Equilibrative nucleoside transporter 1			Ribosomal protein L10Ab	Diphenol oxidase A2
CG11967			CG7288	CG10754
hyrax			CG7367	CG10804
CG12030			hibris	imaginal discs arrested
multi sex combs			Rpd3	Hairy/E(spl)-related with YRPW motif
CG12065			Vha16-2	hippo
warts			sec71	Rpb8
NPC1b			frayed	CG11419
CG31146			TBP-associated factor 5	Heparan sulfate 6-O-sulfotransferase
lethal (1) G0156			CG7728	Rpn2
CG12320			Tfb2	Rpb5
CG12340			CG7791	DEAD box protein 45A
RpI12			RNA polymerase II 33kD subunit	mitochondrial ribosomal protein L51
CG13748			Mediator complex subunit 24	purity of essence
purity of essence			Eukaryotic initiation factor 1A	CG14804
Cytochrome c oxidase subunit Va			PDGF- and VEGF-receptor related	Spindly
stubarista			Bx42	CG15432
CG14804			alpha-Tubulin at 67C	mitochondrial ribosomal protein L27
Spindly			Transport and Golgi organization 7	CG16941
CG15432			groucho	skpA
Elp3			CG8389	CG17168
CG15739			lethal (2) NC136	CG17331
CG15814			Small ribonucleoprotein Sm D3	cap-n-collar
CG16868			CG8435	G protein-coupled receptor kinase 2
CG16941			Mediator complex subunit 4
stress-sensitive B			CG8636
skpA			Cirl
dawdle			Calmodulin-binding transcription activator
CG17068			prp8
CG17331			CG8878
Rpn11			absent, small, or homeotic discs 1
Proteasome alpha6 subunit			Heat shock protein cognate 1
			Smg5
			Ribosomal protein L37a
			Kinesin-like protein at 61F
			Replication protein A2
			beta-Tubulin at 56D
			Proteasome 29kD subunit
			CG9330
			Ribosomal protein L34b
			beta-Tubulin at 85D
			karyopherin alpha3
			Xeroderma pigmentosum D
			alien
			CG9799
			Actin-related protein 14D
			Ran GTPase activating protein
			brother of odd with entrails limited
			second mitotic wave missing
			CG10107
			Proteasome p44.5 subunit
			CG10177
			Nup98
			SMC2
			retinophilin
			GATAe
			Rm62
			abdominal A
			Tat-binding protein-1
			CG10377
			Diphenol oxidase A2
			CG10754
			dunce
			CG10804
			imaginal discs arrested
			CG32113
			Hairy/E(spl)-related with YRPW motif
			hippo
			Rpb8
			Ribosomal protein S4
			CG11419
			Heparan sulfate 6-O-sulfotransferase
			Rpn2
			CG11967
			Rpb5
			DEAD box protein 45A
			CG12822
			mitochondrial ribosomal protein L51
			embargoed
			purity of essence
			CG14804
			delta-coatomer protein
			CG15255
			nejire
			Spindly
			CG15432
			mitochondrial ribosomal protein L27
			CG15533
			CG15630
			Dynein heavy chain at 62B
			Hr4
			Rpt3
			CG16941
			skpA
			CG17168
			CG17291
			CG17331
			Casein kinase II alpha subunit
			TBP-associated factor 1
			PAR-domain protein 1
			cap-n-collar
			Cytochrome c proximal
			G protein-coupled receptor kinase 2

## Sheet: Hand-Picked Summary
CG Number	Gene Name	Molecular Function	Biological Process	Cellular Component	Position in Tree	Pathway Hit summary
Nuclear Morphology(Nuc)
CG8416	Rho1	GTPase activity ; GO:0003924 | inferred from sequence or structural similarity with EMBL:AF014371 protein binding ; GO:0005515 ... <Preview truncated at 128 characters>	gastrulation involving germ band extension ; GO:0010004 | inferred from mutant phenotype germ-band extension ; GO:0007377 | inf... <Preview truncated at 128 characters>	cell cortex ; GO:0005938 | inferred from direct assay intracellular ; GO:0005622 | inferred from electronic annotatio	26	Nuc Hit
CG5489	Autophagy-specific gene	binding ; GO:0005488 | inferred from electronic annotation catalytic activity ; GO:0003824 | inferred from electronic annotatio... <Preview truncated at 128 characters>	autophagy ; GO:0006914 | inferred from mutant phenotype intracellular signaling cascade ; GO:0007242 | inferred from electronic... <Preview truncated at 128 characters>	-	NuFluct	Nuc Hit
CG8114	pebble	guanyl-nucleotide exchange factor activity ; GO:0005085 | inferred from sequence or structural similarity Rho guanyl-nucleotide... <Preview truncated at 128 characters>	cell adhesion ; GO:0007155 | inferred from mutant phenotype cytokinesis ; GO:0000910 | inferred from mutant phenotype regulati... <Preview truncated at 128 characters>	nucleus ; GO:0005634 | non-traceable author statemen	NuCirc	Nuc Hit
CG5692	rapsynoid	guanyl-nucleotide exchange factor activity ; GO:0005085 | inferred from electronic annotation GTPase activator activity ; GO:00... <Preview truncated at 128 characters>	asymmetric cell division ; GO:0008356 | non-traceable author statement asymmetric protein localization ; GO:0008105 | traceable... <Preview truncated at 128 characters>	apical cortex ; GO:0045179 | traceable author statement apical part of cell ; GO:0045177 | non-traceable author statement cell... <Preview truncated at 128 characters>	NuFluct	Nuc Hit
CG12359	Ulp1	peptidase activity ; GO:0008233 | non-traceable author statement ubiquitin-specific protease activity ; GO:0004843 | non-tracea... <Preview truncated at 128 characters>	protein processing ; GO:0016485 | inferred from direct assay protein deubiquitination ; GO:0016579 | inferred from electronic a... <Preview truncated at 128 characters>	nuclear inner membrane ; GO:0005637 | inferred from direct assay nuclear pore ; GO:0005643 | inferred from direct assa	25,Rto1	Nuc Hit, CG and CD Hit
EndoCommom
CG14813	delta-coatomer protei	-	retrograde vesicle-mediated transport, Golgi to ER ; GO:0006890 | inferred from sequence or structural similarity exocytosis ; ... <Preview truncated at 128 characters>	COPI vesicle coat ; GO:0030126 | inferred from sequence or structural similarity clathrin vesicle coat ; GO:0030125 | inferred ... <Preview truncated a	22	CG and CD Hit
CG1528	gamma-coatomer protei	binding ; GO:0005488 | inferred from electronic annotatio	retrograde vesicle-mediated transport, Golgi to ER ; GO:0006890 | non-traceable author statement cytokinesis ; GO:0000910 | inf... <Preview truncated at 128 characters>	COPI vesicle coat ; GO:0030126 | non-traceable author statemen	8,Tmph2	CG and CD Hit
CG3948	zetaCOP	-	intracellular protein transport ; GO:0006886 | inferred from electronic annotation vesicle-mediated transport ; GO:0016192 | in... <Preview truncated at 128 characters>	COPI vesicle coat ; GO:0030126 | non-traceable author statement clathrin vesicle coat ; GO:0030125 | inferred from electronic a... <Pr	Fint3,Tmph	CG and CD Hit
CG1404	ran	GTPase activity ; GO:0003924 | inferred from sequence or structural similarity protein binding ; GO:0005515 | inferred from phy... <Preview truncated at 128 characters>	actin filament organization ; GO:0007015 | inferred from mutant phenotype cell adhesion ; GO:0007155 | inferred from mutant phe... <Preview truncated at 128 characters>	cytoplasm ; GO:0005737 | inferred from direct assay exosome (RNase complex) ; GO:0000178 | inferred from electronic annotation ... <Preview truncated at 128 characters>	8	CG and CD Hit
CG4097	Proteasome 26kD subuni	endopeptidase activity ; GO:0004175 | non-traceable author statement threonine endopeptidase activity ; GO:0004298 | inferred f... <Preview truncated	ATP-dependent proteolysis ; GO:0006510 | non-traceable author statement ubiquitin-dependent protein catabolic process ; GO:0006... <Preview truncated at 128 char	proteasome core complex (sensu Eukaryota) ; GO:0005839 | non-traceable author statement proteasome complex (sensu Eukaryota) ; ... <Preview truncated at 128 characters>	26,7	CG and CD Hit
CG7762	Rpn1	endopeptidase activity ; GO:0004175 | inferred from direct assay enzyme regulator activity ; GO:0030234 | inferred from electro... <Preview truncated at 128 characters>	proteolysis ; GO:0006508 | inferred from direct assay AND inferred from sequence or structural similarity with HGNC_gene:PSMD2; ... <Preview truncated at 128 characters>	proteasome regulatory particle, base subcomplex (sensu Eukaryota) ; GO:0008540 | non-traceable author statement proteasome regu... <Preview truncated at 128 characters>	7	CG and CD Hit
CD Pathway(Rto)
CG3208	RhoGAP5A	diacylglycerol binding ; GO:0019992 | inferred from sequence or structural similarity with InterPro:IPR002219 guanyl-nucleotide... <Preview truncated at 128 characters>	ectoderm development ; GO:0007398 | inferred from electronic annotation intracellular signaling cascade ; GO:0007242 | inferred... <Preview truncated at 128 characters>	-	16,Rto1,Rto	CD Hit
CG1685	penguin	-	apposition of dorsal and ventral imaginal disc-derived wing surfaces ; GO:0007475 | inferred from mutant phenotyp	cellular_component ; GO:0005575 | no biological data availabl	14,17,Fmph2,Rto	CG and CD Hit
CG6383	crumbs	spectrin binding ; GO:0030507 | traceable author statement protein binding ; GO:0005515 | inferred from sequence or structural ... <Preview truncated at 128 characters>	establishment and/or maintenance of cell polarity ; GO:0007163 | inferred from mutant phenotype establishment of epithelial cel... <Preview truncated at 128 characters>	plasma membrane ; GO:0005886 | inferred from sequence or structural similarity apical plasma membrane ; GO:0016324 | inferred f... <Preview truncated at 128 characters>	Rto2	CG and CD Hit
CG Pathway(Ftot,Fint,Fmph)
CG1088	Vacuolar H[+]-ATPase 26kD E subuni	hydrogen-exporting ATPase activity, phosphorylative mechanism ; GO:0008553 | inferred from sequence or structural similarity wit... <Preview truncated at 128 characters>	proton transport ; GO:0015992 | non-traceable author statement ATP synthesis coupled proton transport ; GO:0015986 | inferred f... <Preview truncated	vacuolar proton-transporting V-type ATPase, V1 domain ; GO:0000221 | inferred from sequence or structural similarity with SGD_LO... <Preview truncated at 128 characters>	9	CG and CD Hit
CG7846	Actin-related protein	structural constituent of cytoskeleton ; GO:0005200 | non-traceable author statement ATP binding ; GO:0005524 | inferred from e... <Preview truncated at 128 characters>	cytoskeleton organization and biogenesis ; GO:0007010 | non-traceable author statement ATP synthesis coupled proton transport ;... <Preview truncated at 128 characters>	actin filament ; GO:0005884 | non-traceable author statement proton-transporting two-sector ATPase complex ; GO:0016469 | infer... <Preview truncated at 128 characters>	13,Fclc	CG Hit
CG8649	Fimbrin	actin binding ; GO:0003779 | inferred from sequence or structural similarity structural constituent of cytoskeleton ; GO:000520... <Preview truncated at 128 characters>	female meiosis chromosome segregation ; GO:0016321 | inferred from mutant phenotype cytoskeleton organization and biogenesis ; ... <Preview truncated at 128 characters>	-	12	CG Hit
CG9553	CG9553	actin binding ; GO:0003779 | inferred from sequence or structural similarity phosphatidylinositol-4,5-bisphosphate binding ; GO... <Preview truncated at 128 characters>	ovarian nurse cell to oocyte transport ; GO:0007300 | inferred from mutant phenotype spermatogenesis ; GO:0007283 | inferred fr... <Preview truncated at 128 characters>	actin cytoskeleton ; GO:0015629 | inferred from electronic annotatio	15	CG Hit
CG6238	slingshot	MAP kinase tyrosine/serine/threonine phosphatase activity ; GO:0017017 | non-traceable author statement protein tyrosine/threon... <Preview truncated at 128 characters>	protein amino acid dephosphorylation ; GO:0006470 | non-traceable author statement actin cytoskeleton organization and biogenes... <Preview truncated at 128 characters>	-	Fint2	CG Hit
CG7961	alpha-coatomer protei	binding ; GO:0005488 | inferred from electronic annotation protein transporter activity ; GO:0008565 | inferred from electronic... <Prev	retrograde vesicle-mediated transport, Golgi to ER ; GO:0006890 | inferred from sequence or structural similarity with SGD_LOCUS... <Preview truncated at 128 characters>	COPI vesicle coat ; GO:0030126 | inferred from sequence or structural similarity with SGD_LOCUS:COP1; SGD:S000230	Fmph2	CG Hit
CG32484	Sphingosine kinase	diacylglycerol kinase activity ; GO:0004143 | non-traceable author statement D-erythro-sphingosine kinase activity ; GO:0017050... <Preview truncated at 128 characters>	phosphorylation ; GO:0016310 | non-traceable author statement flight behavior ; GO:0007629 | inferred from mutant phenotype ov... <Preview truncated at 128 characters>	-	Fint1	CG Hit
CG12230	carnation	protein binding ; GO:0005515 | inferred from physical interaction with dor SNARE binding ; GO:0000149 | inferred from sequence ... <Preview truncated	ommochrome biosynthetic process ; GO:0006727 | inferred from mutant phenotype eye pigment granule organization and biogenesis ;... <Preview truncated at 128 characters>	lysosome ; GO:0005764 | inferred from direct assay cytosol ; GO:0005829 | traceable author statement membrane ; GO:0016020 | t... <Preview truncated	[]	CG Hit
CG11621	Phosphotidylinositol 3 kinase 68	phosphatidylinositol-4,5-bisphosphate 3-kinase activity ; GO:0046934 | inferred from direct assay 1-phosphatidylinositol-3-kina... <Preview truncated at 128 characters>	phosphoinositide phosphorylation ; GO:0046854 | inferred from direct assay defense response ; GO:0006952 | inferred from electr... <Preview truncated at 128 characters>	phosphoinositide 3-kinase complex ; GO:0005942 | inferred from electronic annotatio	10	CG Hit
CG14804	CG14804	-	intracellular protein transport ; GO:0006886 | inferred from sequence or structural similarity with UniProt:P40336 lysosome org... <Preview truncated at 128 characters>	-	10,Fnum,Okt,Tmph	CG and CD Hit
CG10504	Integrin linked kinase	protein serine/threonine kinase activity ; GO:0004674 | inferred from sequence or structural similarity protein kinase activity ; GO:0004672 | non-traceable author statement receptor signaling protein serine/threonine kinase activity ; GO:0004702 | inferred from electronic annotation ATP binding ; GO:0005524 | inferred from electronic annotation protein-tyrosine kinase activity ; GO:0004713 | inf…	integrin-mediated signaling pathway ; GO:0007229 | inferred from mutant phenotype AND inferred from sequence or structural similarity cytoskeletal anchoring ; GO:0007016 | inferred from sequence or structural similarity protein amino acid phosphorylation ; GO:0006468 | non-traceable author statement apposition of dorsal and ventral imaginal disc-derived wing surfaces ; GO:0007475 | inferred from …	focal adhesion ; GO:0005925 | inferred from sequence or structural similarity	[]	CG and CD Hit
CG1212	p130CAS	structural constituent of cytoskeleton ; GO:0005200 | inferred from electronic annotation	cytoskeletal anchoring ; GO:0007016 | inferred from sequence or structural similarity cell adhesion ; GO:0007155 | inferred from electronic annotation regulation of progression through cell cycle ; GO:0000074 | inferred from electronic annotation	focal adhesion ; GO:0005925 | inferred from sequence or structural similarity	Tint2,Tint3,Tmph1	CG and CD Hit
CG10023	Focal Adhesion Kinase	protein-tyrosine kinase activity ; GO:0004713 | inferred from sequence or structural similarity non-membrane spanning protein tyrosine kinase activity ; GO:0004715 | inferred from sequence or structural similarity ATP binding ; GO:0005524 | inferred from electronic annotation	integrin-mediated signaling pathway ; GO:0007229 | inferred from sequence or structural similarity cytoskeletal anchoring ; GO:0007016 | inferred from sequence or structural similarity protein amino acid phosphorylation ; GO:0006468 | non-traceable author statement regulation of cell shape ; GO:0008360 | inferred from mutant phenotype JAK-STAT cascade ; GO:0007259 | inferred from electronic annot…	focal adhesion ; GO:0005925 | inferred from sequence or structural similarity cytoskeleton ; GO:0005856 | inferred from electronic annotation	[]	CG Hit
CD Pathway(Ttot,Tint,Tmph)
CG3664	Rab-protein 5	GTP binding ; GO:0005525 | inferred from sequence or structural similarity GTPase activity ; GO:0003924 | inferred from sequenc... <Preview truncated a	synaptic vesicle endocytosis ; GO:0048488 | traceable author statement synaptic vesicle to endosome fusion ; GO:0016189 | trace... <Preview truncated at 128 characters>	plasma membrane ; GO:0005886 | inferred from sequence or structural similarity early endosome ; GO:0005769 | non-traceable auth... <Preview truncated at 128 characters>	14,Fmph2,Tint	CG and CD Hit
CG9999	Ran GTPase activating protein	Ran GTPase activator activity ; GO:0005098 | inferred from direct assa	meiotic chromosome segregation ; GO:0045132 | traceable author statement nucleocytoplasmic transport ; GO:0006913 | non-traceab... <Preview truncated at 128 characters>	cytoplasm ; GO:0005737 | non-traceable author statemen	17	CG and CD Hit
CG8308	alpha-Tubulin at 67	structural constituent of cytoskeleton ; GO:0005200 | inferred from sequence or structural similarity GTP binding ; GO:0005525 ... <Preview truncated at 128 characters>	embryonic development ending in birth or egg hatching ; GO:0009792 | inferred from mutant phenotype nuclear division ; GO:00002... <Preview truncated at 128 characters>	microtubule ; GO:0005874 | inferred from sequence or structural similarity tubulin complex ; GO:0045298 | non-traceable author ... <Pr	Tmph2	CD Hit
CG9277	beta-Tubulin at 56	GTP binding ; GO:0005525 | inferred from sequence or structural similarity with UniProt:P05218 structural constituent of cytosk... <Preview truncated at 128 characters>	microtubule-based process ; GO:0007017 | inferred from sequence or structural similarity with UniProt:P05218 muscle attachment ... <Preview truncated at 128 characters>	tubulin complex ; GO:0045298 | inferred from sequence or structural similarity with UniProt:P05218 microtubule ; GO:0005874 | i... <Preview truncated at 128 characters>	17,Tclc	CD Hit
CG3427	Epac	cyclic nucleotide-dependent guanyl-nucleotide exchange factor activity ; GO:0017132 | inferred from sequence or structural simil... <Preview truncated at 128 characters>	MAPKKK cascade ; GO:0000165 | inferred from electronic annotation protein amino acid phosphorylation ; GO:0006468 | inferred fr... <Preview truncated at 128 characters>	cAMP-dependent protein kinase complex ; GO:0005952 | inferred from electronic annotatio	13,14,22,Tint	CG and CD Hit
CG2248	Rac1	GTPase activity ; GO:0003924 | inferred from sequence or structural similarity with SGD_LOCUS:CDC42; SGD:S0004219 GTP binding ;... <Preview truncated at 128 characters>	JNK cascade ; GO:0007254 | traceable author statement dorsal closure ; GO:0007391 | traceable author statement ovarian follicl... <Preview truncated at 128 characters>	rhabdomere ; GO:0016028 | inferred from direct assay intracellular ; GO:0005622 | inferred from electronic annotatio	2,Tmph2	CD and Nuc Hit
CG4260	alpha-Adaptin	binding ; GO:0005488 | inferred from electronic annotation structural molecule activity ; GO:0005198 | inferred from electronic... <Prev	synaptic vesicle transport ; GO:0048489 | traceable author statement asymmetric cell division ; GO:0008356 | traceable author s... <Preview truncated at 128 characters>	plasma membrane ; GO:0005886 | inferred from direct assay AP-2 adaptor complex ; GO:0030122 | non-traceable author statement c... <Preview truncated at 128 characters>	[]	CG and CD hit
CG1099	Dynamin associated protein 16	protein binding ; GO:0005515 | traceable author statement calcium ion binding ; GO:0005509 | inferred from electronic annotatio	protein localization ; GO:0008104 | inferred from mutant phenotype synaptic growth at neuromuscular junction ; GO:0051124 | inf... <Preview truncated at 128 characters>	presynaptic membrane ; GO:0042734 | inferred from direct assa	[]	CG and CD hit
CG9388	AP-47	-	neurotransmitter secretion ; GO:0007269 | non-traceable author statement synaptic vesicle coating ; GO:0016183 | traceable auth... <Preview truncated at 128 characters>	coated vesicle ; GO:0030135 | traceable author statement synaptic vesicle ; GO:0008021 | traceable author statement clathrin v... <Preview truncated at 128 characters>	[]	CG and CD hit
