# Supplementary material for: Population Distribution Analyses Reveal a Hierarchy of Molecular Players Underlying Parallel Endocytic Pathways
Source: PLoS One. 2014 Jun 27;9(6):e100554. doi: 10.1371/journal.pone.0100554 (PMC4074053; doi:10.1371/journal.pone.0100554)
Supplement: Table S8 — Comparison with other screens for endocytosis. List of genes already classified as endocytosis genes by KEGG (Endocytosis genes) and the hit lists from other recent endocytosis or lipid droplet screens (as indicated) compared to the set of hits from this screen. (XLS) [file pone.0100554.s016.xls]

## Sheet: List of screens and refs
Screen Group	Screen name
Endocytosis/Lipid Storage	Identification of Drosophila Gene Products Required for Phagocytosis of Candida albicans. (Stroschein-Stevenson et al., 2005)
Endocytosis/Lipid Storage	COPI activity coupled with fatty acid biosynthesis is required for viral replication. (Cherry et al., 2006)
Endocytosis/Lipid Storage	Functional genomics reveals genes involved in protein secretion and Golgi organization. (Bard et al., 2006)
Endocytosis/Lipid Storage	Systems survey of endocytosis by multiparametric image analysis. (Collinet et al., 2010)
Endocytosis/Lipid Storage	Genome-wide analysis of human kinases in clathrin- and caveolae/raft-mediated endocytosis. (Pelkmans et al., 2005)
Endocytosis/Lipid Storage	Functional genomic screen reveals genes involved in lipid-droplet formation and utilization (Guo et al., 2008)
Bacterial Entry	RNAi Screen Reveals an Abl Kinase-Dependent Host Cell Pathway Involved in Pseudomonas aeruginosa Internalization (Pielage et al., 2008)
Bacterial Entry	siRNA screen of the human signaling proteome identifies the PtdIns(3,4,5)P3-mTOR signaling pathway as a primary regulator of transferring uptake. (Galvez et al., 2007)
Bacterial Entry	RNAi Screen in Drosophila Cells Reveals the Involvement of the Tom Complex in Chlamydia Infection. (Derre et al., 2007)
Bacterial Entry	Genome-Wide RNAi Screen for Host Factors Required for Intracellular Bacterial Infection. (Agaisse et al., 2005)
Bacterial Entry	Drosophila RNAi Screen Reveals CD36 Family Member Required for Mycobacterial Infection. (Philips et al., 2005)
Bacterial Entry	Genome-wide RNAi screen identifies genes involved in intestinal pathogenic bacterial infection. (Cronin et al., 2009)
Viral Infection/Entry	Drosophila RNAi screen identifies host genes important for influenza virus replication. (Hao et al., 2008)
Viral Infection/Entry	Genome-Scale RNAi Screen for Host Factors Required for HIV Replication. (Zhou et al., 2008)
Viral Infection/Entry	RNA interference screen for human genes associated with West Nile virus infection. (Krishnan et al., 2008)
Viral Infection/Entry	Genome-wide RNAi screen reveals a specific sensitivity of IRES-containing RNA viruses to host translation inhibition. (Cherry et al., 2005)
Viral Infection/Entry	Discovery of insect and human dengue virus host factors. (Sessions et al., 2009)
Cell Proliferation / Metabolism	Effect of ER-associated Cellular Factors on Brucellamelitensis Replication. (Qin et al., 2008)
Cell Proliferation / Metabolism	Molecular Correlates of Genes Exhibiting RNAiPhenotypes in Caenorhabditiselegans(Cutter et al., 2003)
Cell Proliferation / Metabolism	Identification of novel modulators of mitochondrial function by a genome-wide RNAi screen in Drosophila melanogaster. (Chen et al., 2008)
Cell Proliferation / Metabolism	Genome-wide functional analysis of human cell-cycle regulators. (Mukherji et al., 2006)
Cell Proliferation / Metabolism	Genome-wide RNAi analysis of growth and viability in Drosophila cells. (Boutros et al., 2004)
Cell Proliferation / Metabolism	Identification of neural outgrowth genes using genome-wide RNAi Screen. (Sepp et al., 2008)
Cell Proliferation / Metabolism	CRACM1 is a plasma membrane protein essential for store-operated Ca2+ entry. (Vig et al., 2006)
Cell Proliferation / Metabolism	Msk is required for nuclear import of TGF-(Foley and O'Farrell)-BMP-activated Smads. (Xu et al., 2007)
Cell Proliferation / Metabolism	Genome-wide RNAi screen of Ca(2+) influx identifies genes that regulate Ca(2+) release-activated Ca(2+) channel activity. (Zhang et al., 2006)
Cell Proliferation / Metabolism	Identification of novel modulators of mitochondrial function by a genome-wide RNAi screen in Drosophila melanogaster (Chen et al., 2008)
Cell Proliferation / Metabolism	Identification of novel genes involved in light-dependent CRY degradation through a genome-wide RNAi screen. (Sathyanarayanan et al., 2008)
Cell Proliferation / Metabolism	A genome-wide RNA interference screen identifies putative chromatin regulators essential for E2F repression. (Lu et al., 2007)
Cell Proliferation / Metabolism	A genome-wide RNA interference screen reveals that variant histones are necessary for replication-dependent histone pre-mRNA processing. (Wagner et al., 2007)
Cell Proliferation / Metabolism	RNA interference screening in Drosophila primary cells for genes involved in muscle assembly and maintenance. (Bai et al., 2008)
Cell Proliferation / Metabolism	Definition of global and transcript-specific mRNA export pathways in metazoans. (Farny et al., 2007)
Cell Proliferation / Metabolism	A genome-wide RNAi screen reveals multiple regulators of caspase activation. (Yi et al., 2007)
Cell Proliferation / Metabolism	A Genome-Wide RNAi Screen to Dissect Centriole Duplication and Centrosome Maturation in Drosophila. (Dobbelaere et al., 2008)
Cell Proliferation / Metabolism	A genome-wide RNAi screen for modifiers of the circadian clock in human cells. (Zhang et al., 2009)
Cell Proliferation / Metabolism	Genome- Wide RNAi Screen Identifies Letm1 as a Mitochondrial Ca2+/H+ Antiporter(Jiang et al., 2009)
Cell Proliferation / Metabolism	Parallel chemical genetic and genome-wide RNAi screens identify cytokinesis inhibitors and targets. (Eggert et al., 2004)
Cell Proliferation / Metabolism	A Network of Conserved Damage Survival Pathways Revealed by a Genomic RNAi Screen. (Ravi et al., 2009)
Cell Proliferation / Metabolism	PDGF/VEGF signaling controls cell size in Drosophila. (Sims et al., 2009)
Cell Signaling	A genome-wide Drosophila RNAi screen identifies DYRK-family kinases as regulators of NFAT. (Gwack et al., 2006)
Cell Signaling	Functional genomic analysis of the Wnt-wingless signaling pathway. (DasGupta et al., 2005)
Cell Signaling	A genome-wide RNA interference screen in Drosophila melanogaster cells for new components of the Hh signaling pathway. (Nybakken et al., 2005)
Cell Signaling	Genome-wide RNAi analysis of JAK-STAT signaling components in Drosophila. (Baeg et al., 2005b)
Cell Signaling	A functional RNAi screen for regulators of receptor tyrosine kinase and ERK signaling. (Friedman and Perrimon, 2006)
Cell Signaling	Genome-wide analysis of Notch signaling in Drosophila by transgenic RNAi(Mummery-Widmer et al., 2009)

## Sheet: Endocytosis Expected Genes
CG Number	Gene Name	Molecular Function	Biological Process	Cellular Component	Pathway -Hit Summary	Position in Tree
CG11556	Rabphilin	protein transporter activity ; GO:0008565 | inferred from sequence or structural similarity with UniProt:P47709 Rab GTPase binding ; GO:0017137 | inferred from electronic annotation protein binding ; GO:0005515 | inferred from electronic annotation zinc ion binding ; GO:0008270 | inferred from electronic annotation	neurotransmitter secretion ; GO:0007269 | non-traceable author statement vesicle-mediated transport ; GO:0016192 | non-traceable author statement synaptic vesicle endocytosis ; GO:0048488 | inferred from sequence or structural similarity with UniProt:P47709 synaptic vesicle exocytosis ; GO:0016079 | inferred from sequence or structural similarity intracellular protein transport ; GO:0006886 | inf…	'synaptic vesicle ; GO:0008021 | non-traceable author statement membrane ; GO:0016020 | inferred from electronic annotation'	CG Hit	'Fmph2'
CG12230	carnation	protein binding ; GO:0005515 | inferred from physical interaction with dor SNARE binding ; GO:0000149 | inferred from sequence or structural similarity	ommochrome biosynthetic process ; GO:0006727 | inferred from mutant phenotype eye pigment granule organization and biogenesis ; GO:0008057 | inferred from mutant phenotype protein targeting to lysosome ; GO:0006622 | inferred from mutant phenotype lysosome organization and biogenesis ; GO:0007040 | non-traceable author statement vesicle-mediated transport ; GO:0016192 | inferred from sequence or …	'lysosome ; GO:0005764 | inferred from direct assay cytosol ; GO:0005829 | traceable author statement membrane ; GO:0016020 | traceable author statement'	CG Hit	[]
CG18112	Vps16B	molecular_function ; GO:0003674 | no biological data available	biological_process ; GO:0008150 | no biological data available	'cellular_component ; GO:0005575 | no biological data available'	CG Hit	[]
CG3093	deep orange	protein binding ; GO:0005515 | inferred from physical interaction with car zinc ion binding ; GO:0008270 | inferred from electronic annotation	ommochrome biosynthetic process ; GO:0006727 | inferred from mutant phenotype pteridine biosynthetic process ; GO:0006728 | inferred from mutant phenotype eye pigment granule organization and biogenesis ; GO:0008057 | inferred from mutant phenotype protein targeting to lysosome ; GO:0006622 | inferred from mutant phenotype endosome to lysosome transport ; GO:0008333 | non-traceable author stateme…	'lysosome ; GO:0005764 | inferred from direct assay synapse ; GO:0045202 | inferred from mutant phenotype'	CG Hit	'14,Fmph2'
CG7982	centaurin gamma 1A	ARF GTPase activator activity ; GO:0008060 | non-traceable author statement GTP binding ; GO:0005525 | inferred from electronic annotation	small GTPase mediated signal transduction ; GO:0007264 | non-traceable author statement G-protein coupled receptor protein signaling pathway ; GO:0007186 | inferred from electronic annotation regulation of GTPase activity ; GO:0043087 | inferred from electronic annotation	'nucleus ; GO:0005634 | non-traceable author statement'	CG Hit	[]
CG7961	alpha-coatomer protein	binding ; GO:0005488 | inferred from electronic annotation protein transporter activity ; GO:0008565 | inferred from electronic annotation	retrograde vesicle-mediated transport, Golgi to ER ; GO:0006890 | inferred from sequence or structural similarity with SGD_LOCUS:COP1; SGD:S0002304 vesicle-mediated transport ; GO:0016192 | non-traceable author statement endocytosis ; GO:0006897 | inferred from electronic annotation exocytosis ; GO:0006887 | inferred from electronic annotation intracellular protein transport ; GO:0006886 | inferr…	'COPI vesicle coat ; GO:0030126 | inferred from sequence or structural similarity with SGD_LOCUS:COP1; SGD:S0002304'	CG Hit	'Fmph2'
CG7967	CG7967	-	-	'-'	CG Hit	[]
CG8506	Rabenosyn	nucleic acid binding ; GO:0003676 | inferred from electronic annotation zinc ion binding ; GO:0008270 | inferred from electronic annotation	establishment and/or maintenance of apical/basal cell polarity ; GO:0035088 | inferred from mutant phenotype	'-'	CG Hit	[]
CG9575	Rab35	GTPase activity ; GO:0003924 | inferred from sequence or structural similarity with SGD_LOCUS:YPT1; SGD:S0001856 ATP binding ; GO:0005524 | inferred from electronic annotation GTP binding ; GO:0005525 | inferred from electronic annotation transcription factor binding ; GO:0008134 | inferred from electronic annotation	cytokinesis ; GO:0000910 | inferred from mutant phenotype endocytosis ; GO:0006897 | inferred from electronic annotation intracellular protein transport ; GO:0006886 | inferred from electronic annotation regulation of exocytosis ; GO:0017157 | inferred from electronic annotation signal transduction ; GO:0007165 | inferred from electronic annotation regulation of transcription, DNA-dependent ; GO:…	'intracellular ; GO:0005622 | inferred from electronic annotation lipid particle ; GO:0005811 | inferred from direct assay'	CG Hit	'14'
CG9834	endophilin B	protein binding ; GO:0005515 | inferred from electronic annotation	membrane organization and biogenesis ; GO:0016044 | non-traceable author statement transmission of nerve impulse ; GO:0019226 | inferred from electronic annotation	'cytoplasm ; GO:0005737 | inferred from electronic annotation'	CG Hit	'14,Fint4'
CG14296	endophilin A	lysophosphatidic acid acyltransferase activity ; GO:0042171 | non-traceable author statement protein binding ; GO:0005515 | inferred from electronic annotation	synaptic vesicle endocytosis ; GO:0048488 | non-traceable author statement regulation of synapse structure and activity ; GO:0050803 | inferred from mutant phenotype neurotransmitter secretion ; GO:0007269 | non-traceable author statement	'cytoplasm ; GO:0005737 | inferred from direct assay'	CD Hit	'NuSize'
CG14750	Vacuolar protein sorting 25	-	endosome transport ; GO:0016197 | non-traceable author statement regulation of apoptosis ; GO:0042981 | inferred from mutant phenotype cell proliferation ; GO:0008283 | inferred from mutant phenotype cell differentiation ; GO:0030154 | inferred from mutant phenotype	'-'	CD Hit	'Rto3'
CG17998	G protein-coupled receptor kinase 2	G-protein coupled receptor kinase activity ; GO:0004703 | inferred from sequence or structural similarity regulator of G-protein signaling activity ; GO:0016299 | inferred from sequence or structural similarity protein serine/threonine kinase activity ; GO:0004674 | non-traceable author statement receptor signaling protein serine/threonine kinase activity ; GO:0004702 | inferred from electronic a…	protein amino acid phosphorylation ; GO:0006468 | inferred from sequence or structural similarity signal transduction ; GO:0007165 | inferred from sequence or structural similarity regulation of G-protein coupled receptor protein signaling pathway ; GO:0008277 | inferred from sequence or structural similarity G-protein coupled receptor protein signaling pathway ; GO:0007186 | non-traceable author…	'cytoplasm ; GO:0005737 | inferred from direct assay plasma membrane ; GO:0005886 | inferred from direct assay'	CD Hit	'Tint1'
CG7576	Rab-protein 3	GTPase activity ; GO:0003924 | inferred from sequence or structural similarity GTP binding ; GO:0005525 | inferred from electronic annotation	neurotransmitter secretion ; GO:0007269 | non-traceable author statement vesicle-mediated transport ; GO:0016192 | non-traceable author statement protein transport ; GO:0015031 | non-traceable author statement endocytosis ; GO:0006897 | inferred from electronic annotation intracellular protein transport ; GO:0006886 | inferred from electronic annotation regulation of exocytosis ; GO:0017157 | inf…	'synaptic vesicle ; GO:0008021 | non-traceable author statement'	CD Hit	'Tint4'
CG8024	lightoid	GTP binding ; GO:0005525 | inferred from sequence or structural similarity GTPase activity ; GO:0003924 | inferred from sequence or structural similarity hydrolase activity, acting on acid anhydrides, in phosphorus-containing anhydrides ; GO:0016818 | inferred from electronic annotation ATP binding ; GO:0005524 | inferred from electronic annotation protein kinase activity ; GO:0004672 | inferred …	ommochrome biosynthetic process ; GO:0006727 | inferred from mutant phenotype learning and/or memory ; GO:0007611 | inferred from mutant phenotype olfactory learning ; GO:0008355 | inferred from mutant phenotype eye pigment granule organization and biogenesis ; GO:0008057 | inferred from mutant phenotype eye pigment precursor transport ; GO:0006856 | traceable author statement protein targeting t…	'-'	CD Hit	'Tclc'
CG8222	PDGF- and VEGF-receptor related	protein-tyrosine kinase activity ; GO:0004713 | non-traceable author statement platelet-derived growth factor receptor activity ; GO:0005017 | non-traceable author statement vascular endothelial growth factor receptor activity ; GO:0005021 | non-traceable author statement transmembrane receptor protein tyrosine kinase activity ; GO:0004714 | inferred from physical interaction with Pvf1 AND inferr…	border follicle cell migration ; GO:0007298 | inferred from genetic interaction with Cbl inferred from genetic interaction with Egfr protein amino acid phosphorylation ; GO:0006468 | non-traceable author statement hemocyte differentiation ; GO:0042386 | non-traceable author statement actin cytoskeleton organization and biogenesis ; GO:0030036 | inferred from mutant phenotype hemopoiesis ; GO:0030…	'plasma membrane ; GO:0005886 | non-traceable author statement'	CD Hit	'Okt'
CG8228	CG8228	heme binding ; GO:0020037 | inferred from electronic annotation iron ion binding ; GO:0005506 | inferred from electronic annotation monooxygenase activity ; GO:0004497 | inferred from electronic annotation	intracellular protein transport ; GO:0006886 | inferred from sequence or structural similarity with EMBL:U66865 lysosome organization and biogenesis ; GO:0007040 | inferred from sequence or structural similarity with EMBL:U66865 protein targeting ; GO:0006605 | inferred from sequence or structural similarity with EMBL:U66865 exocytosis ; GO:0006887 | inferred from electronic annotation electron t…	'-'	CD Hit	'19'
CG8937	Heat shock protein cognate 1	ATPase activity ; GO:0016887 | non-traceable author statement unfolded protein binding ; GO:0051082 | inferred from sequence or structural similarity with MGD:Hspa8; MGI:MGI:105384 ATP binding ; GO:0005524 | inferred from electronic annotation	protein folding ; GO:0006457 | inferred from sequence or structural similarity with MGD:Hspa8; MGI:MGI:105384 response to heat ; GO:0009408 | non-traceable author statement defense response ; GO:0006952 | inferred from electronic annotation protein complex assembly ; GO:0006461 | inferred from electronic annotation	'mitochondrion ; GO:0005739 | inferred from sequence or structural similarity with UniProt:P38646'	CD Hit	'17'
CG9985	skittles	1-phosphatidylinositol-4-phosphate 5-kinase activity ; GO:0016308 | inferred from sequence or structural similarity with NCBI_gi:4505815	phosphorylation ; GO:0016310 | non-traceable author statement peripheral nervous system development ; GO:0007422 | inferred from mutant phenotype autophagic cell death ; GO:0048102 | inferred from expression pattern salivary gland cell autophagic cell death ; GO:0035071 | inferred from expression pattern G-protein coupled receptor protein signaling pathway ; GO:0007186 | inferred from electronic …	'nucleus ; GO:0005634 | inferred from sequence or structural similarity'	CD Hit	'Okt'
CG14542	CG14542	-	-	'-'	CG and CD Hit	'14,Okt'
CG15667	Smad anchor for receptor activation	transforming growth factor beta receptor binding ; GO:0005160 | non-traceable author statement kinase activator activity ; GO:0019209 | inferred from electronic annotation zinc ion binding ; GO:0008270 | inferred from electronic annotation	protein localization ; GO:0008104 | non-traceable author statement transforming growth factor beta receptor signaling pathway ; GO:0007179 | non-traceable author statement intracellular signaling cascade ; GO:0007242 | inferred from electronic annotation	'early endosome ; GO:0005769 | inferred from direct assay'	CG and CD Hit	'''Fint1,Tint'
CG18102	CG18102	actin binding ; GO:0003779 | inferred from direct assay microtubule binding ; GO:0008017 | inferred from direct assay microtubule motor activity ; GO:0003777 | non-traceable author statement GTPase activity ; GO:0003924 | non-traceable author statement structural constituent of cytoskeleton ; GO:0005200 | inferred from electronic annotation GTP binding ; GO:0005525 | inferred from electronic anno…	epithelial cell migration, open tracheal system ; GO:0007427 | inferred from mutant phenotype open tracheal system development ; GO:0007424 | inferred from mutant phenotype cytokinesis ; GO:0000910 | inferred from mutant phenotype cellularization ; GO:0007349 | traceable author statement pole cell formation ; GO:0007279 | traceable author statement vesicle-mediated transport ; GO:0016192 | tracea…	'microtubule associated complex ; GO:0005875 | inferred from sequence or structural similarity with UniProt:P39055 synapse ; GO:0045202 | inferred from mutant phenotype plasma membrane ; GO:0005886 | inferred from direct assay'	CG and CD Hit	[]
CG2520	like-AP180	clathrin binding ; GO:0030276 | non-traceable author statement phosphatidylinositol binding ; GO:0005545 | inferred from sequence or structural similarity with UniProt:O55012	receptor-mediated endocytosis ; GO:0006898 | inferred from direct assay synaptic vesicle endocytosis ; GO:0048488 | inferred from mutant phenotype synaptic vesicle transport ; GO:0048489 | traceable author statement nerve-nerve synaptic transmission ; GO:0007270 | inferred from mutant phenotype phototaxis ; GO:0042331 | inferred from mutant phenotype neurotransmitter secretion ; GO:0007269 | non-…	'clathrin adaptor complex ; GO:0030131 | inferred from sequence or structural similarity coated pit ; GO:0005905 | inferred from direct assay synaptic vesicle ; GO:0008021 | traceable author statement'	CG and CD Hit	[]
CG2774	CG2774	phosphoinositide binding ; GO:0035091 | inferred from electronic annotation protein binding ; GO:0005515 | inferred from electronic annotation	intracellular protein transport ; GO:0006886 | inferred from sequence or structural similarity with NCBI_gi:4507141 endocytosis ; GO:0006897 | inferred from electronic annotation intracellular signaling cascade ; GO:0007242 | inferred from electronic annotation	'-'	CG and CD Hit	'13'
CG31064	CG31064	zinc ion binding ; GO:0008270 | inferred from electronic annotation	endocytosis ; GO:0006897 | inferred from electronic annotation intracellular protein transport ; GO:0006886 | inferred from electronic annotation phagocytosis, engulfment ; GO:0006911 | inferred from mutant phenotype	'-'	CG and CD Hit	'16'
CG3664	Rab-protein 5	GTP binding ; GO:0005525 | inferred from sequence or structural similarity GTPase activity ; GO:0003924 | inferred from sequence or structural similarity	synaptic vesicle endocytosis ; GO:0048488 | traceable author statement synaptic vesicle to endosome fusion ; GO:0016189 | traceable author statement regulation of synapse structure and activity ; GO:0050803 | inferred from mutant phenotype border follicle cell migration ; GO:0007298 | inferred from mutant phenotype establishment and/or maintenance of chromatin architecture ; GO:0006325 | inferred…	'plasma membrane ; GO:0005886 | inferred from sequence or structural similarity early endosome ; GO:0005769 | non-traceable author statement lipid particle ; GO:0005811 | inferred from direct assay'	CG and CD Hit	'''14,Fmph2,Tint'
CG4260	alpha-Adaptin	binding ; GO:0005488 | inferred from electronic annotation structural molecule activity ; GO:0005198 | inferred from electronic annotation	synaptic vesicle transport ; GO:0048489 | traceable author statement asymmetric cell division ; GO:0008356 | traceable author statement neurotransmitter secretion ; GO:0007269 | non-traceable author statement synaptic vesicle coating ; GO:0016183 | traceable author statement vesicle coating ; GO:0006901 | traceable author statement vesicle-mediated transport ; GO:0016192 | non-traceable author st…	'plasma membrane ; GO:0005886 | inferred from direct assay AP-2 adaptor complex ; GO:0030122 | non-traceable author statement coated vesicle ; GO:0030135 | traceable author statement synaptic vesicle ; GO:0008021 | traceable author statement clathrin coat of trans-Golgi network vesicle ; GO:0030130 | inferred from electronic annotation'	CG and CD Hit	[]
CG5915	Rab-protein 7	GTPase activity ; GO:0003924 | non-traceable author statement GTP binding ; GO:0005525 | inferred from electronic annotation	endosome to lysosome transport ; GO:0008333 | inferred from genetic interaction with dpp AND traceable author statement endosome transport ; GO:0016197 | inferred from mutant phenotype AND traceable author statement autophagic cell death ; GO:0048102 | inferred from expression pattern salivary gland cell autophagic cell death ; GO:0035071 | inferred from expression pattern intracellular protein t…	'late endosome ; GO:0005770 | inferred from direct assay lipid particle ; GO:0005811 | inferred from direct assay'	CG and CD Hit	21,Tclc,Fclc
CG6148	Putative Achaete Scute Target 1	calcium ion binding ; GO:0005509 | inferred from sequence or structural similarity with InterPro:IPR002048 calmodulin binding ; GO:0005516 | inferred from electronic annotation GTP binding ; GO:0005525 | inferred from electronic annotation GTPase activity ; GO:0003924 | inferred from electronic annotation	endocytosis ; GO:0006897 | non-traceable author statement	'-'	CG and CD Hit	'23,Fclc'
CG6842	CG6842	ATPase activity ; GO:0016887 | inferred from sequence or structural similarity with UniProt:P46467 ATP binding ; GO:0005524 | inferred from electronic annotation	intracellular protein transport ; GO:0006886 | inferred from sequence or structural similarity with UniProt:P46467 phagocytosis, engulfment ; GO:0006911 | inferred from mutant phenotype	'-'	CG and CD Hit	'Tclc'
CG7756	Heat shock protein cognate 2	unfolded protein binding ; GO:0051082 | inferred from sequence or structural similarity with UniProt:P38646 ATP binding ; GO:0005524 | inferred from electronic annotation hydrolase activity ; GO:0016787 | inferred from electronic annotation	protein folding ; GO:0006457 | inferred from sequence or structural similarity with MGD:Hspa8; MGI:MGI:105384 response to heat ; GO:0009408 | non-traceable author statement defense response ; GO:0006952 | inferred from electronic annotation protein complex assembly ; GO:0006461 | inferred from electronic annotation	'mitochondrion ; GO:0005739 | inferred from sequence or structural similarity with UniProt:P38646'	CG and CD Hit	'''24,9,NuSiz'
CG8055	shrub	binding ; GO:0005488 | inferred from electronic annotation transmembrane transporter activity ; GO:0022857 | inferred from electronic annotation	intracellular protein transport ; GO:0006886 | inferred from electronic annotation dendrite morphogenesis ; GO:0048813 | inferred from mutant phenotype	'-'	CG and CD Hit	'6'
CG8385	ADP ribosylation factor 79F	GTP binding ; GO:0005525 | inferred from sequence or structural similarity with MGD:Arf2; MGI:MGI:99595 GTPase activity ; GO:0003924 | inferred from sequence or structural similarity	protein amino acid ADP-ribosylation ; GO:0006471 | inferred from sequence or structural similarity with UniProt:P51643 neurotransmitter secretion ; GO:0007269 | traceable author statement synaptic vesicle endocytosis ; GO:0048488 | traceable author statement cell adhesion ; GO:0007155 | inferred from mutant phenotype regulation of cell shape ; GO:0008360 | inferred from mutant phenotype endosome …	'intracellular ; GO:0005622 | inferred from electronic annotation'	CG and CD Hit	'22,9'
CG8532	liquid facets	-	neurotransmitter secretion ; GO:0007269 | non-traceable author statement synaptic vesicle endocytosis ; GO:0048488 | non-traceable author statement endocytosis ; GO:0006897 | inferred from mutant phenotype negative regulation of cardioblast cell fate specification ; GO:0009997 | inferred from mutant phenotype regulation of Notch signaling pathway ; GO:0008593 | inferred from mutant phenotype intr…	'-'	CG and CD Hit	[]
CG9012	Clathrin heavy chain	binding ; GO:0005488 | inferred from electronic annotation	sperm individualization ; GO:0007291 | inferred from mutant phenotype neurotransmitter secretion ; GO:0007269 | non-traceable author statement synaptic vesicle coating ; GO:0016183 | traceable author statement intracellular protein transport ; GO:0006886 | inferred from electronic annotation receptor-mediated endocytosis ; GO:0006898 | inferred from electronic annotation	'clathrin vesicle coat ; GO:0030125 | traceable author statement coated pit ; GO:0005905 | traceable author statement coated vesicle ; GO:0030135 | traceable author statement synaptic vesicle ; GO:0008021 | traceable author statement clathrin coat of coated pit ; GO:0030132 | non-traceable author statement clathrin coat of synaptic vesicle ; GO:0030129 | non-traceable author statement'	CG and CD Hit	[]

## Sheet: Strochein-Stevenson et al.,2005
Overlap with 'Identification of Drosophila Gene Products Required for Phagocytosis of Candida albicans'
		GENE ONTOLOGY
CG Number	Gene Name	Molecular Function	Biological Process	Cellular Component	Pathway -Hit Summary	Position in Tree
CG3456	Monocarboxylate transporter 1	monocarboxylic acid transmembrane transporter activity ; GO:0008028 | inferred from sequence or structural similarity with EMBL:U87627	cation transport ; GO:0006812 | inferred from electronic annotation	integral to membrane ; GO:0016021 | inferred from electronic annotation	CG Hit	'10'
CG7636	mitochondrial ribosomal protein L2	structural constituent of ribosome ; GO:0003735 | inferred from sequence or structural similarity with EMBL:AI313184 nucleic acid binding ; GO:0003676 | inferred from electronic annotation	translation ; GO:0006412 | inferred from sequence or structural similarity with EMBL:AI313184	mitochondrial large ribosomal subunit ; GO:0005762 | inferred from sequence or structural similarity with EMBL:AI313184	CG Hit	'Fint3'
CG33171	CG33171	extracellular matrix structural constituent ; GO:0005201 | inferred from electronic annotation	cell-matrix adhesion ; GO:0007160 | inferred from electronic annotation cytoskeleton organization and biogenesis ; GO:0007010 | inferred from electronic annotation signal transduction ; GO:0007165 | inferred from electronic annotation phosphate transport ; GO:0006817 | inferred from electronic annotation	collagen ; GO:0005581 | inferred from sequence or structural similarity cytoplasm ; GO:0005737 | inferred from electronic annotation	CG Hit	'Fmph2'
CG33116	CG33116	CDP-alcohol phosphotransferase activity ; GO:0008414 | inferred from sequence or structural similarity with UniProt:O04178	phospholipid metabolic process ; GO:0006644 | inferred from electronic annotation phospholipid biosynthetic process ; GO:0008654 | inferred from electronic annotation	-	CG Hit	'Fmph2'
CG10367	HMG Coenzyme A reductase	hydroxymethylglutaryl-CoA reductase (NADPH) activity ; GO:0004420 | inferred from sequence or structural similarity	germ cell migration ; GO:0008354 | inferred from mutant phenotype germ cell attraction ; GO:0035232 | traceable author statement pole cell migration ; GO:0007280 | traceable author statement isoprenoid biosynthetic process ; GO:0008299 | traceable author statement gonad development ; GO:0008406 | traceable author statement cholesterol metabolic process ; GO:0008203 | inferred from electronic anno…	intracellular ; GO:0005622 | traceable author statement endoplasmic reticulum membrane ; GO:0005789 | non-traceable author statement integral to membrane ; GO:0016021 | inferred from electronic annotation	CG Hit	'Fmph2'
CG10626	Leucokinin receptor	tachykinin receptor activity ; GO:0004995 | inferred from sequence or structural similarity with Takr99D neuropeptide receptor activity ; GO:0008188 | inferred from sequence or structural similarity leucokinin receptor activity ; GO:0042071 | inferred from direct assay neuropeptide Y receptor activity ; GO:0004983 | inferred from sequence or structural similarity with MGD:Npy1r; MGI:MGI:104963	tachykinin signaling pathway ; GO:0007217 | inferred from sequence or structural similarity with Takr99D G-protein coupled receptor protein signaling pathway ; GO:0007186 | inferred from sequence or structural similarity transmission of nerve impulse ; GO:0019226 | inferred from electronic annotation	integral to membrane ; GO:0016021 | inferred from sequence or structural similarity with Takr99D basolateral plasma membrane ; GO:0016323 | inferred from direct assay	CG Hit	'Fint2'
CG11579	armadillo	cytoskeletal protein binding ; GO:0008092 | inferred from sequence or structural similarity protein binding ; GO:0005515 | inferred from physical interaction with Apc2 AND inferred from physical interaction with Mer alpha-catenin binding ; GO:0045294 | non-traceable author statement receptor binding ; GO:0005102 | inferred from electronic annotation structural constituent of cytoskeleton ; GO:000…	Wnt receptor signaling pathway ; GO:0016055 | inferred from sequence or structural similarity with MGD:Catnb; MGI:MGI:88276 cytoskeletal anchoring ; GO:0007016 | inferred from sequence or structural similarity dorsal closure ; GO:0007391 | inferred from mutant phenotype cell adhesion ; GO:0007155 | inferred from mutant phenotype regulation of cell shape ; GO:0008360 | inferred from mutant phenoty…	zonula adherens ; GO:0005915 | inferred from direct assay catenin complex ; GO:0016342 | inferred from sequence or structural similarity adherens junction ; GO:0005912 | non-traceable author statement cytoplasm ; GO:0005737 | non-traceable author statement membrane ; GO:0016020 | non-traceable author statement apicolateral plasma membrane ; GO:0016327 | traceable author statement spot adherens ju…	CG Hit	'Fmph2'
CG11591	CG11591	-	-	-	CG Hit	'Fmph2'
CG11921	forkhead domain 96Ca	transcription factor activity ; GO:0003700 | inferred from sequence or structural similarity with EMBL:AF071554 sequence-specific DNA binding ; GO:0043565 | inferred from electronic annotation	embryonic development ; GO:0009790 | non-traceable author statement regulation of transcription from RNA polymerase II promoter ; GO:0006357 | inferred from electronic annotation	nucleus ; GO:0005634 | inferred from sequence or structural similarity with EMBL:AF071554	CG Hit	'Fmph2'
CG12399	Mothers against dpp	RNA polymerase II transcription factor activity ; GO:0003702 | inferred from direct assay AND inferred from genetic interaction with vg AND inferred from mutant phenotype protein binding ; GO:0005515 | inferred from physical interaction with Med DNA binding ; GO:0003677 | traceable author statement transforming growth factor beta receptor, pathway-specific cytoplasmic mediator activity ; GO:00306…	transforming growth factor beta receptor signaling pathway ; GO:0007179 | inferred from genetic interaction with dpp AND inferred from genetic interaction with tkv AND inferred from genetic interaction with wg germ-line stem cell division ; GO:0042078 | inferred from mutant phenotype germ-line stem cell maintenance ; GO:0030718 | inferred from mutant phenotype regulation of transcription from RNA…	cytoplasm ; GO:0005737 | inferred from direct assay nucleus ; GO:0005634 | inferred from direct assay	CG Hit	'Fint4,NuCirc'
CG1030	Sex combs reduced	specific RNA polymerase II transcription factor activity ; GO:0003704 | inferred from sequence or structural similarity with UniProt:P10628 sequence-specific DNA binding ; GO:0043565 | inferred from electronic annotation transcription factor activity ; GO:0003700 | inferred from electronic annotation	segment specification ; GO:0007379 | non-traceable author statement sex comb development ; GO:0045498 | non-traceable author statement specification of segmental identity, labial segment ; GO:0007381 | traceable author statement regulation of transcription from RNA polymerase II promoter ; GO:0006357 | inferred from sequence or structural similarity with UniProt:P10628 midgut development ; GO:000…	nucleus ; GO:0005634 | inferred from sequence or structural similarity with UniProt:P10628	CD Hit	'Tclc,Tmph2'
CG2097	CG2097	binding ; GO:0005488 | inferred from electronic annotation	mRNA cleavage ; GO:0006379 | inferred from sequence or structural similarity with NCBI_NP:004810	tight junction ; GO:0005923 | inferred from sequence or structural similarity with NCBI_gi:4759196 mRNA cleavage stimulating factor complex ; GO:0005848 | inferred from sequence or structural similarity with NCBI_NP:004810	CD Hit	'17,Tnum'
CG5661	Semaphorin-5c	receptor activity ; GO:0004872 | inferred from electronic annotation receptor binding ; GO:0005102 | inferred from electronic annotation catalytic activity ; GO:0003824 | inferred from electronic annotation ferric iron binding ; GO:0008199 | inferred from electronic annotation	axon guidance ; GO:0007411 | inferred from sequence or structural similarity with UniProt:Q13591 embryonic development via the syncytial blastoderm ; GO:0001700 | inferred from expression pattern cell surface receptor linked signal transduction ; GO:0007166 | inferred from electronic annotation cell-cell adhesion ; GO:0016337 | inferred from electronic annotation ectoderm development ; GO:0007398…	plasma membrane ; GO:0005886 | inferred from sequence or structural similarity with UniProt:Q13591	CD Hit	'Rto2'
CG5949	DNA-polymerase-delta	delta DNA polymerase activity ; GO:0003891 | inferred from direct assay 3-5-exodeoxyribonuclease activity ; GO:0008296 | inferred from direct assay single-stranded DNA specific 3-5 exodeoxyribonuclease activity ; GO:0008310 | non-traceable author statement nucleic acid binding ; GO:0003676 | inferred from electronic annotation DNA binding ; GO:0003677 | inferred from electronic annotation nucleot…	lagging strand elongation ; GO:0006273 | non-traceable author statement leading strand elongation ; GO:0006272 | non-traceable author statement DNA recombination ; GO:0006310 | inferred from electronic annotation DNA repair ; GO:0006281 | inferred from electronic annotation lipid catabolic process ; GO:0016042 | inferred from electronic annotation phospholipid metabolic process ; GO:0006644 | inf…	delta DNA polymerase complex ; GO:0043625 | inferred from direct assay membrane ; GO:0016020 | inferred from electronic annotation	CD Hit	'Tint1,Tmph2'
CG7578	sec71	ARF guanyl-nucleotide exchange factor activity ; GO:0005086 | inferred from sequence or structural similarity binding ; GO:0005488 | inferred from electronic annotation	ER to Golgi vesicle-mediated transport ; GO:0006888 | inferred from sequence or structural similarity with SGD_LOCUS:SEC7; SGD:S0002577 intra-Golgi vesicle-mediated transport ; GO:0006891 | inferred from sequence or structural similarity with SGD_LOCUS:SEC7; SGD:S0002577 exocytosis ; GO:0006887 | inferred from electronic annotation intracellular protein transport ; GO:0006886 | inferred from elec…	Golgi apparatus ; GO:0005794 | inferred from sequence or structural similarity with SGD_LOCUS:SEC7; SGD:S0002577	CD Hit	'Tclc'
CG8440	Lissencephaly-1	enzyme regulator activity ; GO:0030234 | inferred from sequence or structural similarity with UniProt:P43033 ATPase activity, coupled ; GO:0042623 | inferred from sequence or structural similarity dynein binding ; GO:0045502 | non-traceable author statement structural constituent of cytoskeleton ; GO:0005200 | inferred from electronic annotation	regulation of catalytic activity ; GO:0050790 | inferred from sequence or structural similarity with UniProt:P43033 germarium-derived oocyte differentiation ; GO:0030706 | inferred from mutant phenotype germarium-derived oocyte fate determination ; GO:0007294 | inferred from mutant phenotype microtubule-based movement ; GO:0007018 | inferred from sequence or structural similarity fusome organizat…	dynein complex ; GO:0030286 | inferred from sequence or structural similarity	CD Hit	'Tclc'
CG9799	CG9799	-	-	-	CD Hit	'18,CellSize'
CG1021	CG1021	-	-	-	CG And CD Hit	'11,22'
CG1107	CG1107	protein kinase activity ; GO:0004672 | non-traceable author statement protein serine/threonine kinase activity ; GO:0004674 | inferred from electronic annotation receptor signaling protein serine/threonine kinase activity ; GO:0004702 | inferred from electronic annotation ATP binding ; GO:0005524 | IEA with InterPro:IPR000719 heat shock protein binding ; GO:0031072 | IEA with InterPro:IPR001623	protein amino acid phosphorylation ; GO:0006468 | non-traceable author statement synaptic vesicle uncoating ; GO:0016191 | traceable author statement intracellular protein transport ; GO:0006886 | inferred from electronic annotation protein metabolic process ; GO:0019538 | inferred from electronic annotation	-	CG And CD Hit	'13,15'
CG32297	CG32297	RNA cap binding ; GO:0000339 | inferred from sequence or structural similarity with UniProt:O95149	snRNP protein import into nucleus ; GO:0006608 | inferred from sequence or structural similarity with UniProt:O95149	nuclear envelope ; GO:0005635 | inferred from sequence or structural similarity with UniProt:O95149	CG And CD Hit	'13,22,Fclc,Tint3'
CG3780	Spliceosomal protein on the X	RNA splicing factor activity, transesterification mechanism ; GO:0031202 | inferred from sequence or structural similarity with UniProt:Q15427 mRNA binding ; GO:0003729 | inferred from sequence or structural similarity nucleotide binding ; GO:0000166 | inferred from electronic annotation	nuclear mRNA splicing, via spliceosome ; GO:0000398 | inferred from sequence or structural similarity histone mRNA 3-end processing ; GO:0006398 | inferred from electronic annotation	spliceosome ; GO:0005681 | non-traceable author statement snRNP U2 ; GO:0005686 | inferred from sequence or structural similarity with NCBI_NP:005841 AND inferred from sequence or structural similarity with SGD_LOCUS:HSH49; SGD:S0005846	CG And CD Hit	'16,Tclc,Rto2,Tnum'
CG7704	TBP-associated factor 5	general RNA polymerase II transcription factor activity ; GO:0016251 | inferred from sequence or structural similarity with HGNC_gene:TAF5; HGNC:11539; OMIM:601787 AND inferred from sequence or structural similarity with HGNC_gene:TAF5L; HGNC:17304 AND inferred from sequence or structural similarity with SGD_LOCUS:TAF90; SGD:S0000402	transcription initiation from RNA polymerase II promoter ; GO:0006367 | inferred from sequence or structural similarity with HGNC_gene:TAF5; HGNC:11539; OMIM:601787 AND inferred from sequence or structural similarity with HGNC_gene:TAF5L; HGNC:17304 AND inferred from sequence or structural similarity with SGD_LOCUS:TAF90; SGD:S0000402 regulation of transcription, DNA-dependent ; GO:0006355 | non-…	transcription factor TFIID complex ; GO:0005669 | inferred from sequence or structural similarity with HGNC_gene:TAF5; HGNC:11539; OMIM:601787 AND inferred from sequence or structural similarity with HGNC_gene:TAF5L; HGNC:17304 AND inferred from sequence or structural similarity with SGD_LOCUS:TAF90; SGD:S0000402 SAGA complex ; GO:0000124 | inferred from physical interaction with Ada2b AND inferr…	CG And CD Hit	'21,NuSize,Fclc'
CG11678	Actin-related protein 13E	structural constituent of cytoskeleton ; GO:0005200 | inferred from sequence or structural similarity protein binding ; GO:0005515 | inferred from electronic annotation	cytoskeleton organization and biogenesis ; GO:0007010 | inferred from sequence or structural similarity	actin filament ; GO:0005884 | inferred from sequence or structural similarity	CG And CD Hit	'12'

## Sheet: Guo et al.,2008
Overlap with 'Functional genomic screen reveals genes involved in lipid-droplet formation and utilization'
		GENE ONTOLOGY
CG Number	Gene Name	Molecular Function	Biological Process	Cellular Component	Pathway -Hit Summary	Position in Tree
CG3314	Ribosomal protein L7A	structural constituent of ribosome ; GO:0003735 | non-traceable author statement nucleic acid binding ; GO:0003676 | inferred from electronic annotation	translation ; GO:0006412 | non-traceable author statement ribosome biogenesis and assembly ; GO:0042254 | inferred from electronic annotation	cytosolic large ribosomal subunit (sensu Eukaryota) ; GO:0005842 | non-traceable author statement ribosome ; GO:0005840 | non-traceable author statement	CG Hit	'Fint1'
CG4916	maternal expression at 31B	ATP-dependent RNA helicase activity ; GO:0004004 | non-traceable author statement nucleic acid binding ; GO:0003676 | inferred from electronic annotation ATP binding ; GO:0005524 | inferred from electronic annotation RNA binding ; GO:0003723 | inferred from direct assay	nucleobase, nucleoside, nucleotide and nucleic acid metabolic process ; GO:0006139 | inferred from electronic annotation	-	CG Hit	'Fint1'
CG7961	alpha-coatomer protein	binding ; GO:0005488 | inferred from electronic annotation protein transporter activity ; GO:0008565 | inferred from electronic annotation	retrograde vesicle-mediated transport, Golgi to ER ; GO:0006890 | inferred from sequence or structural similarity with SGD_LOCUS:COP1; SGD:S0002304 vesicle-mediated transport ; GO:0016192 | non-traceable author statement endocytosis ; GO:0006897 | inferred from electronic annotation exocytosis ; GO:0006887 | inferred from electronic annotation intracellular protein transport ; GO:0006886 | inferr…	COPI vesicle coat ; GO:0030126 | inferred from sequence or structural similarity with SGD_LOCUS:COP1; SGD:S0002304	CG Hit	'Fmph2'
CG8522	Helix loop helix protein 106	transcription factor activity ; GO:0003700 | inferred from sequence or structural similarity with NCBI_gi:4759168	fatty acid biosynthetic process ; GO:0006633 | non-traceable author statement positive regulation of transcription ; GO:0045941 | traceable author statement regulation of fatty acid biosynthetic process ; GO:0042304 | traceable author statement lipid metabolic process ; GO:0006629 | inferred from electronic annotation transcription from RNA polymerase II promoter ; GO:0006366 | inferred from elec…	nucleus ; GO:0005634 | traceable author statement	CG Hit	'Fmph2'
CG9060	Zpr1	protein binding ; GO:0005515 | inferred from electronic annotation zinc ion binding ; GO:0008270 | inferred from electronic annotation	transcription from RNA polymerase I promoter ; GO:0006360 | inferred from sequence or structural similarity with SGD_LOCUS:ZPR1; SGD:S0003443	nucleolus ; GO:0005730 | inferred from sequence or structural similarity with SGD_LOCUS:ZPR1; SGD:S0003443	CG Hit	'Fmph2'
CG9575	Rab35	GTPase activity ; GO:0003924 | inferred from sequence or structural similarity with SGD_LOCUS:YPT1; SGD:S0001856 ATP binding ; GO:0005524 | inferred from electronic annotation GTP binding ; GO:0005525 | inferred from electronic annotation transcription factor binding ; GO:0008134 | inferred from electronic annotation	cytokinesis ; GO:0000910 | inferred from mutant phenotype endocytosis ; GO:0006897 | inferred from electronic annotation intracellular protein transport ; GO:0006886 | inferred from electronic annotation regulation of exocytosis ; GO:0017157 | inferred from electronic annotation signal transduction ; GO:0007165 | inferred from electronic annotation regulation of transcription, DNA-dependent ; GO:…	intracellular ; GO:0005622 | inferred from electronic annotation lipid particle ; GO:0005811 | inferred from direct assay	CG Hit	'14'
CG9769	CG9769	translation initiation factor activity ; GO:0003743 | inferred from sequence or structural similarity	translational initiation ; GO:0006413 | inferred from sequence or structural similarity autophagic cell death ; GO:0048102 | inferred from expression pattern salivary gland cell autophagic cell death ; GO:0035071 | inferred from expression pattern	eukaryotic translation initiation factor 3 complex ; GO:0005852 | inferred from sequence or structural similarity	CG Hit	'15'
CG11132	DMAP1	molecular_function ; GO:0003674 | no biological data available	negative regulation of transcription ; GO:0016481 | inferred from electronic annotation phagocytosis, engulfment ; GO:0006911 | inferred from mutant phenotype	NuA4 histone acetyltransferase complex ; GO:0035267 | inferred from direct assay	CG Hit	'15'
CG12344	CG12344	extracellular-glycine-gated chloride channel activity ; GO:0016934 | inferred from sequence or structural similarity with UniProt:P23416 GABA receptor activity ; GO:0016917 | inferred from electronic annotation GABA-A receptor activity ; GO:0004890 | inferred from electronic annotation neurotransmitter receptor activity ; GO:0030594 | inferred from electronic annotation	anion transport ; GO:0006820 | inferred from electronic annotation nerve-nerve synaptic transmission ; GO:0007270 | inferred from electronic annotation signal transduction ; GO:0007165 | inferred from electronic annotation	glycine-gated chloride channel complex ; GO:0016935 | inferred from sequence or structural similarity with UniProt:P23416 postsynaptic membrane ; GO:0045211 | inferred from electronic annotation	CG Hit	'Fmph2'
CG13605	CG13605	protein binding ; GO:0005515 | inferred from electronic annotation zinc ion binding ; GO:0008270 | inferred from electronic annotation	-	-	CG Hit	'Fint3'
CG14220	CG14220	-	-	-	CG Hit	'Fint3'
CG14792	stubarista	structural constituent of ribosome ; GO:0003735 | inferred from sequence or structural similarity with SGD_LOCUS:RPS0A; SGD:S0003446 nucleic acid binding ; GO:0003676 | inferred from electronic annotation	translation ; GO:0006412 | inferred from sequence or structural similarity with SGD_LOCUS:RPS0A; SGD:S0003446 protein metabolic process ; GO:0019538 | inferred from electronic annotation	cytosolic small ribosomal subunit (sensu Eukaryota) ; GO:0005843 | inferred from sequence or structural similarity with SGD_LOCUS:RPS0A; SGD:S0003446 ribosome ; GO:0005840 | non-traceable author statement	CG Hit	'Fint1'
CG1049	CTP:phosphocholine cytidylyltransferase 1	choline-phosphate cytidylyltransferase activity ; GO:0004105 | inferred from sequence or structural similarity	endocytosis ; GO:0006897 | inferred from mutant phenotype establishment of ommatidial polarity ; GO:0042067 | inferred from mutant phenotype eye development ; GO:0001654 | inferred from mutant phenotype imaginal disc-derived wing morphogenesis ; GO:0007476 | inferred from mutant phenotype determination of adult life span ; GO:0008340 | inferred from mutant phenotype phospholipid metabolic process…	-	CD Hit	'Tint4,Tmph1'
CG2168	Ribosomal protein S3A	structural constituent of ribosome ; GO:0003735 | non-traceable author statement nucleic acid binding ; GO:0003676 | inferred from electronic annotation	translation ; GO:0006412 | non-traceable author statement oogenesis ; GO:0048477 | non-traceable author statement	cytosolic small ribosomal subunit (sensu Eukaryota) ; GO:0005843 | non-traceable author statement cytosolic ribosome (sensu Eukaryota) ; GO:0005830 | non-traceable author statement lipid particle ; GO:0005811 | inferred from direct assay	CD Hit	'Tmph2'
CG2252	female sterile (1) homeotic	DNA binding ; GO:0003677 | non-traceable author statement protein kinase activity ; GO:0004672 | non-traceable author statement chromatin binding ; GO:0003682 | inferred from electronic annotation single-stranded DNA binding ; GO:0003697 | inferred from electronic annotation	regulation of transcription from RNA polymerase II promoter ; GO:0006357 | non-traceable author statement MAPKKK cascade ; GO:0000165 | inferred from electronic annotation chromatin assembly or disassembly ; GO:0006333 | inferred from electronic annotation spermatogenesis ; GO:0007283 | inferred from electronic annotation	-	CD Hit	'Tclc,Tint4'
CG3889	COP9 complex homolog subunit 1 b	small GTPase regulator activity ; GO:0005083 | inferred from electronic annotation	signal transduction ; GO:0007165 | inferred from electronic annotation	signalosome ; GO:0008180 | inferred from sequence or structural similarity	CD Hit	'NuSize,Rto1'
CG4759	Ribosomal protein L27	structural constituent of ribosome ; GO:0003735 | inferred from sequence or structural similarity with SGD_LOCUS:RPL27A; SGD:S0001052 nucleic acid binding ; GO:0003676 | inferred from electronic annotation	translation ; GO:0006412 | inferred from sequence or structural similarity with SGD_LOCUS:RPL27A; SGD:S0001052	cytosolic large ribosomal subunit (sensu Eukaryota) ; GO:0005842 | inferred from sequence or structural similarity with SGD_LOCUS:RPL27A; SGD:S0001052	CD Hit	'21,Tclc'
CG5352	Small ribonucleoprotein particle protein B	RNA splicing factor activity, transesterification mechanism ; GO:0031202 | inferred from sequence or structural similarity with SGD_LOCUS:SMB1; SGD:S0000831	nuclear mRNA splicing, via spliceosome ; GO:0000398 | inferred from sequence or structural similarity with NCBI_NP:003082 AND inferred from sequence or structural similarity with SGD_LOCUS:SMB1; SGD:S0000831 RNA metabolic process ; GO:0016070 | non-traceable author statement	small nuclear ribonucleoprotein complex ; GO:0030532 | non-traceable author statement spliceosome ; GO:0005681 | inferred from sequence or structural similarity with NCBI_NP:003082 AND inferred from sequence or structural similarity with SGD_LOCUS:SMB1; SGD:S0000831 nucleus ; GO:0005634 | non-traceable author statement	CD Hit	'17'
CG6711	TBP-associated factor 2	general RNA polymerase II transcription factor activity ; GO:0016251 | inferred from sequence or structural similarity with HGNC_gene:TAF2; HGNC:11536; OMIM:604912 AND inferred from sequence or structural similarity with SGD_LOCUS:TSM1; SGD:S0000638 DNA binding ; GO:0003677 | inferred from electronic annotation N-methyltransferase activity ; GO:0008170 | inferred from electronic annotation membra…	transcription initiation from RNA polymerase II promoter ; GO:0006367 | inferred from sequence or structural similarity with HGNC_gene:TAF2; HGNC:11536; OMIM:604912 AND inferred from sequence or structural similarity with SGD_LOCUS:TSM1; SGD:S0000638 regulation of transcription, DNA-dependent ; GO:0006355 | non-traceable author statement regulation of transcription from RNA polymerase II promoter…	transcription factor TFIID complex ; GO:0005669 | inferred from sequence or structural similarity with HGNC_gene:TAF2; HGNC:11536; OMIM:604912 AND inferred from sequence or structural similarity with SGD_LOCUS:TSM1; SGD:S0000638 nucleus ; GO:0005634 | non-traceable author statement	CD Hit	'Tmph2'
CG6846	Ribosomal protein L26	structural constituent of ribosome ; GO:0003735 | inferred from sequence or structural similarity with UniProt:P12749 nucleic acid binding ; GO:0003676 | inferred from electronic annotation	translation ; GO:0006412 | inferred from sequence or structural similarity with UniProt:P12749	cytosolic large ribosomal subunit (sensu Eukaryota) ; GO:0005842 | inferred from sequence or structural similarity with UniProt:P12749	CD Hit	'22'
CG7094	CG7094	casein kinase I activity ; GO:0004681 | non-traceable author statement receptor signaling protein serine/threonine kinase activity ; GO:0004702 | inferred from electronic annotation ATP binding ; GO:0005524 | inferred from electronic annotation	protein amino acid phosphorylation ; GO:0006468 | non-traceable author statement intracellular signaling cascade ; GO:0007242 | inferred from electronic annotation	-	CD Hit	'Tmph3'
CG7283	Ribosomal protein L10Ab	structural constituent of ribosome ; GO:0003735 | inferred from sequence or structural similarity with UniProt:P52859 nucleic acid binding ; GO:0003676 | inferred from electronic annotation	translation ; GO:0006412 | inferred from sequence or structural similarity with UniProt:P52859	cytosolic large ribosomal subunit (sensu Eukaryota) ; GO:0005842 | inferred from sequence or structural similarity with UniProt:P52859	CD Hit	'18'
CG7885	RNA polymerase II 33kD subunit	DNA-directed RNA polymerase activity ; GO:0003899 | non-traceable author statement nucleic acid binding ; GO:0003676 | inferred from electronic annotation DNA binding ; GO:0003677 | inferred from electronic annotation protein dimerization activity ; GO:0046983 | inferred from electronic annotation	transcription from RNA polymerase II promoter ; GO:0006366 | inferred from sequence or structural similarity with HGNC_gene:POLR2C; HGNC:9189; OMIM:180663 AND inferred from sequence or structural similarity with SGD_LOCUS:RPB3; SGD:S0001283 mRNA transcription ; GO:0009299 | inferred from electronic annotation	DNA-directed RNA polymerase II, core complex ; GO:0005665 | inferred from sequence or structural similarity with HGNC_gene:POLR2C; HGNC:9189; OMIM:180663 AND inferred from sequence or structural similarity with SGD_LOCUS:RPB3; SGD:S0001283	CD Hit	'17'
CG8053	Eukaryotic initiation factor 1A	translation initiation factor activity ; GO:0003743 | inferred from sequence or structural similarity	translation ; GO:0006412 | inferred from sequence or structural similarity translational initiation ; GO:0006413 | non-traceable author statement smoothened signaling pathway ; GO:0007224 | inferred from genetic interaction with smo phagocytosis, engulfment ; GO:0006911 | inferred from mutant phenotype	cytosol ; GO:0005829 | inferred from sequence or structural similarity eukaryotic 43S preinitiation complex ; GO:0016282 | inferred from sequence or structural similarity	CD Hit	'Okt'
CG8264	Bx42	-	embryonic development via the syncytial blastoderm ; GO:0001700 | inferred from mutant phenotype eye-antennal disc development ; GO:0035214 | inferred from mutant phenotype transcription from RNA polymerase II promoter ; GO:0006366 | inferred from electronic annotation	nuclear chromatin ; GO:0000790 | non-traceable author statement nucleus ; GO:0005634 | non-traceable author statement	CD Hit	'17'
CG8309	Transport and Golgi organization 7	-	Golgi organization and biogenesis ; GO:0007030 | inferred from mutant phenotype	Golgi apparatus ; GO:0005794 | inferred from direct assay cytosol ; GO:0005829 | inferred from direct assay	CD Hit	'Tmph2'
CG8636	CG8636	mRNA binding ; GO:0003729 | inferred from sequence or structural similarity translation initiation factor activity ; GO:0003743 | inferred from sequence or structural similarity nucleotide binding ; GO:0000166 | inferred from electronic annotation	translational initiation ; GO:0006413 | inferred from sequence or structural similarity	eukaryotic translation initiation factor 3 complex ; GO:0005852 | inferred from sequence or structural similarity	CD Hit	'Tmph2'
CG8877	prp8	RNA splicing factor activity, transesterification mechanism ; GO:0031202 | inferred from sequence or structural similarity with SGD_LOCUS:PRP8; SGD:S0001208	nuclear mRNA splicing, via spliceosome ; GO:0000398 | inferred from sequence or structural similarity with NCBI_NP:006436 AND inferred from sequence or structural similarity with SGD_LOCUS:PRP8; SGD:S0001208	snRNP U5 ; GO:0005682 | inferred from sequence or structural similarity with NCBI_NP:006436 AND inferred from sequence or structural similarity with SGD_LOCUS:PRP8; SGD:S0001208 spliceosome ; GO:0005681 | inferred from sequence or structural similarity with SGD_LOCUS:PRP8; SGD:S0001208	CD Hit	'Okt,Tint3'
CG11276	Ribosomal protein S4	structural constituent of ribosome ; GO:0003735 | non-traceable author statement nucleic acid binding ; GO:0003676 | inferred from electronic annotation	translation ; GO:0006412 | non-traceable author statement	cytosolic small ribosomal subunit (sensu Eukaryota) ; GO:0005843 | non-traceable author statement ribosome ; GO:0005840 | non-traceable author statement lipid particle ; GO:0005811 | inferred from direct assay	CD Hit	'22'
CG14813	delta-coatomer protein	-	retrograde vesicle-mediated transport, Golgi to ER ; GO:0006890 | inferred from sequence or structural similarity exocytosis ; GO:0006887 | inferred from electronic annotation intracellular protein transport ; GO:0006886 | inferred from electronic annotation phagocytosis, engulfment ; GO:0006911 | inferred from mutant phenotype	COPI vesicle coat ; GO:0030126 | inferred from sequence or structural similarity clathrin vesicle coat ; GO:0030125 | inferred from electronic annotation	CD Hit	'22'
CG15319	nejire	transcription coactivator activity ; GO:0003713 | inferred from sequence or structural similarity cAMP response element binding protein binding ; GO:0008140 | traceable author statement acetyltransferase activity ; GO:0016407 | inferred from electronic annotation chromatin binding ; GO:0003682 | inferred from electronic annotation zinc ion binding ; GO:0008270 | inferred from electronic annotation	Wnt receptor signaling pathway ; GO:0016055 | non-traceable author statement smoothened signaling pathway ; GO:0007224 | non-traceable author statement neurotransmitter secretion ; GO:0007269 | inferred from mutant phenotype synaptogenesis ; GO:0007416 | inferred from mutant phenotype regulation of mitosis ; GO:0007088 | inferred from genetic interaction with Myb AND inferred from mutant phenotyp…	nucleus ; GO:0005634 | inferred from sequence or structural similarity	CD Hit	'Tmph2'
CG15442	mitochondrial ribosomal protein L27	structural constituent of ribosome ; GO:0003735 | inferred from sequence or structural similarity with UniProt:Q99N92	translation ; GO:0006412 | inferred from electronic annotation	mitochondrial large ribosomal subunit ; GO:0005762 | inferred from sequence or structural similarity with UniProt:Q99N92	CD Hit	'Tint1'
CG16916	Rpt3	ATPase activity ; GO:0016887 | inferred from sequence or structural similarity with SGD_LOCUS:RPT3; SGD:S0002802 endopeptidase activity ; GO:0004175 | inferred from direct assay ATP binding ; GO:0005524 | inferred from electronic annotation	proteolysis ; GO:0006508 | inferred from direct assay AND inferred from sequence or structural similarity with HGNC_gene:PSMC4; HGNC:9551; OMIM:602707 AND inferred from sequence or structural similarity with SGD_LOCUS:RPT3; SGD:S0002802 protein catabolic process ; GO:0030163 | inferred from electronic annotation	proteasome regulatory particle, base subcomplex (sensu Eukaryota) ; GO:0008540 | non-traceable author statement proteasome regulatory particle (sensu Eukaryota) ; GO:0005838 | inferred from direct assay AND inferred from sequence or structural similarity with HGNC_gene:PSMC4; HGNC:9551; OMIM:602707 cytoplasm ; GO:0005737 | inferred from electronic annotation nucleus ; GO:0005634 | inferred from e…	CD Hit	'Tmph2'
CG17608	fu12	1-acylglycerol-3-phosphate O-acyltransferase activity ; GO:0003841 | inferred from sequence or structural similarity with EMBL:AF030001	phospholipid metabolic process ; GO:0006644 | inferred from electronic annotation phospholipid biosynthetic process ; GO:0008654 | inferred from electronic annotation	membrane ; GO:0016020 | inferred from electronic annotation	CD Hit	'Tmph2'
CG17888	PAR-domain protein 1	DNA binding ; GO:0003677 | inferred from physical interaction with Tm1 transcription factor activity ; GO:0003700 | traceable author statement protein homodimerization activity ; GO:0042803 | inferred from sequence or structural similarity sequence-specific DNA binding ; GO:0043565 | inferred from electronic annotation	transcription ; GO:0006350 | traceable author statement circadian rhythm ; GO:0007623 | inferred from direct assay AND inferred from genetic interaction with vri AND inferred from mutant phenotype mesoderm development ; GO:0007498 | inferred from electronic annotation regulation of transcription from RNA polymerase II promoter ; GO:0006357 | inferred from electronic annotation growth ; GO:0040007…	nucleus ; GO:0005634 | inferred from direct assay	CD Hit	'Tmph2'
CG1100	Rpn5	endopeptidase activity ; GO:0004175 | inferred from direct assay	proteolysis ; GO:0006508 | inferred from direct assay AND inferred from sequence or structural similarity with HGNC_gene:PSMD12; HGNC:9557; OMIM:604450 AND inferred from sequence or structural similarity with SGD_LOCUS:RPN5; SGD:S0002306	proteasome regulatory particle, lid subcomplex (sensu Eukaryota) ; GO:0008541 | non-traceable author statement proteasome regulatory particle (sensu Eukaryota) ; GO:0005838 | inferred from direct assay AND inferred from sequence or structural similarity with HGNC_gene:PSMD12; HGNC:9557; OMIM:604450	CG And CD Hit	'20,9'
CG1249	snRNP2	RNA splicing factor activity, transesterification mechanism ; GO:0031202 | inferred from sequence or structural similarity with SGD_LOCUS:SMD2; SGD:S0004265	nuclear mRNA splicing, via spliceosome ; GO:0000398 | inferred from sequence or structural similarity with NCBI_NP:004588 AND inferred from sequence or structural similarity with SGD_LOCUS:SMD2; SGD:S0004265	small nuclear ribonucleoprotein complex ; GO:0030532 | inferred from sequence or structural similarity with EMBL:U15008; protein_id:AAC13776.1 spliceosome ; GO:0005681 | inferred from sequence or structural similarity with NCBI_NP:004588 AND inferred from sequence or structural similarity with SGD_LOCUS:SMD2; SGD:S0004265	CG And CD Hit	'13,16'
CG1341	Rpt1	ATPase activity ; GO:0016887 | inferred from sequence or structural similarity with SGD_LOCUS:RPT1; SGD:S0001628 endopeptidase activity ; GO:0004175 | inferred from direct assay ATP binding ; GO:0005524 | inferred from electronic annotation	proteolysis ; GO:0006508 | inferred from direct assay AND inferred from sequence or structural similarity with HGNC_gene:PSMC2; HGNC:9548; OMIM:154365 AND inferred from sequence or structural similarity with SGD_LOCUS:RPT1; SGD:S0001628 protein catabolic process ; GO:0030163 | inferred from electronic annotation cellular process ; GO:0009987 | inferred from mutant phenotype	proteasome regulatory particle, base subcomplex (sensu Eukaryota) ; GO:0008540 | non-traceable author statement proteasome regulatory particle (sensu Eukaryota) ; GO:0005838 | inferred from direct assay AND inferred from sequence or structural similarity with HGNC_gene:PSMC2; HGNC:9548; OMIM:154365 cytoplasm ; GO:0005737 | inferred from electronic annotation nucleus ; GO:0005634 | inferred from e…	CG And CD Hit	'8'
CG1404	ran	GTPase activity ; GO:0003924 | inferred from sequence or structural similarity protein binding ; GO:0005515 | inferred from physical interaction with tamo GTP binding ; GO:0005525 | inferred from electronic annotation	actin filament organization ; GO:0007015 | inferred from mutant phenotype cell adhesion ; GO:0007155 | inferred from mutant phenotype regulation of cell shape ; GO:0008360 | inferred from mutant phenotype RNA localization ; GO:0006403 | inferred from electronic annotation cell cycle ; GO:0007049 | inferred from electronic annotation protein targeting ; GO:0006605 | inferred from electronic annota…	cytoplasm ; GO:0005737 | inferred from direct assay exosome (RNase complex) ; GO:0000178 | inferred from electronic annotation lipid particle ; GO:0005811 | inferred from direct assay	CG And CD Hit	'8'
CG1528	gamma-coatomer protein	binding ; GO:0005488 | inferred from electronic annotation	retrograde vesicle-mediated transport, Golgi to ER ; GO:0006890 | non-traceable author statement cytokinesis ; GO:0000910 | inferred from mutant phenotype intracellular protein transport ; GO:0006886 | inferred from electronic annotation phagocytosis, engulfment ; GO:0006911 | inferred from mutant phenotype	COPI vesicle coat ; GO:0030126 | non-traceable author statement	CG And CD Hit	'8,Tmph2'
CG2960	Ribosomal protein L40	protein binding ; GO:0005515 | inferred from sequence or structural similarity structural constituent of ribosome ; GO:0003735 | traceable author statement nucleic acid binding ; GO:0003676 | inferred from electronic annotation	translation ; GO:0006412 | traceable author statement protein modification process ; GO:0006464 | inferred from sequence or structural similarity ubiquitin cycle ; GO:0006512 | inferred from sequence or structural similarity ubiquitin-dependent protein catabolic process ; GO:0006511 | inferred from sequence or structural similarity ATP-dependent proteolysis ; GO:0006510 | non-traceable author sta…	cytosolic large ribosomal subunit (sensu Eukaryota) ; GO:0005842 | inferred from direct assay ribosome ; GO:0005840 | non-traceable author statement cytoplasm ; GO:0005737 | non-traceable author statement nucleus ; GO:0005634 | non-traceable author statement	CG And CD Hit	'16,4,Tclc,Fint1'
CG3180	RNA polymerase II 140kD subunit	DNA-directed RNA polymerase activity ; GO:0003899 | inferred from sequence or structural similarity with HGNC_gene:POLR2B; HGNC:9188; OMIM:180661 AND inferred from sequence or structural similarity with SGD_LOCUS:RPB2; SGD:S0005677 AND inferred from sequence or structural similarity with WB:C26E6.4; WP:CE01162 nucleic acid binding ; GO:0003676 | inferred from electronic annotation DNA binding ; G…	transcription from RNA polymerase II promoter ; GO:0006366 | inferred from sequence or structural similarity with HGNC_gene:POLR2B; HGNC:9188; OMIM:180661 AND inferred from sequence or structural similarity with SGD_LOCUS:RPB2; SGD:S0005677 AND inferred from sequence or structural similarity with WB:C26E6.4; WP:CE01162 mRNA transcription ; GO:0009299 | inferred from electronic annotation	DNA-directed RNA polymerase II, core complex ; GO:0005665 | inferred from sequence or structural similarity with HGNC_gene:POLR2B; HGNC:9188; OMIM:180661 AND inferred from sequence or structural similarity with SGD_LOCUS:RPB2; SGD:S0005677	CG And CD Hit	'16,25,Tclc,Fint3,Tnum'
CG3455	Rpt4	ATPase activity ; GO:0016887 | inferred from sequence or structural similarity with SGD_LOCUS:RPT4; SGD:S0005785 endopeptidase activity ; GO:0004175 | inferred from direct assay ATP binding ; GO:0005524 | inferred from electronic annotation nucleic acid binding ; GO:0003676 | inferred from electronic annotation	proteolysis ; GO:0006508 | inferred from direct assay AND inferred from sequence or structural similarity with HGNC_gene:PSMC6; HGNC:9553; OMIM:602708 AND inferred from sequence or structural similarity with SGD_LOCUS:RPT4; SGD:S0005785 protein catabolic process ; GO:0030163 | inferred from electronic annotation	proteasome regulatory particle, base subcomplex (sensu Eukaryota) ; GO:0008540 | non-traceable author statement proteasome regulatory particle (sensu Eukaryota) ; GO:0005838 | inferred from direct assay AND inferred from sequence or structural similarity with HGNC_gene:PSMC6; HGNC:9553; OMIM:602708 cytoplasm ; GO:0005737 | inferred from electronic annotation nucleus ; GO:0005634 | inferred from e…	CG And CD Hit	'8,Tmph2'
CG3948	zetaCOP	-	intracellular protein transport ; GO:0006886 | inferred from electronic annotation vesicle-mediated transport ; GO:0016192 | inferred from electronic annotation phagocytosis, engulfment ; GO:0006911 | inferred from mutant phenotype	COPI vesicle coat ; GO:0030126 | non-traceable author statement clathrin vesicle coat ; GO:0030125 | inferred from electronic annotation	CG And CD Hit	'Fint3,Tmph2'
CG3949	hoi-polloi	mRNA binding ; GO:0003729 | inferred from sequence or structural similarity with HGNC_gene:NHP2L1; HGNC:7819; OMIM:6013040 structural constituent of ribosome ; GO:0003735 | inferred from electronic annotation	nuclear mRNA splicing, via spliceosome ; GO:0000398 | inferred from sequence or structural similarity with NCBI_NP:004999 AND inferred from sequence or structural similarity with SGD_LOCUS:SNU13; SGD:S0000752 nervous system development ; GO:0007399 | inferred from mutant phenotype peripheral nervous system development ; GO:0007422 | traceable author statement ribosome biogenesis and assembly ; GO…	small nuclear ribonucleoprotein complex ; GO:0030532 | inferred from sequence or structural similarity with NCBI_NP:004999 AND inferred from sequence or structural similarity with SGD_LOCUS:SNU13; SGD:S0000752 spliceosome ; GO:0005681 | inferred from sequence or structural similarity with NCBI_NP:004999 nucleus ; GO:0005634 | non-traceable author statement	CG And CD Hit	'6'
CG6223	beta-coatomer protein	binding ; GO:0005488 | inferred from electronic annotation	retrograde vesicle-mediated transport, Golgi to ER ; GO:0006890 | inferred from sequence or structural similarity with SGD_LOCUS:SEC26; SGD:S0002646 exocytosis ; GO:0006887 | inferred from electronic annotation intracellular protein transport ; GO:0006886 | inferred from electronic annotation protein targeting ; GO:0006605 | inferred from electronic annotation phagocytosis, engulfment ; GO:000691…	Golgi apparatus ; GO:0005794 | inferred from direct assay COPI vesicle coat ; GO:0030126 | inferred from sequence or structural similarity with SGD_LOCUS:SEC26; SGD:S0002646 Golgi stack ; GO:0005795 | inferred from electronic annotation	CG And CD Hit	'22,Tclc,Fclc,Tint1'
CG7269	Helicase at 25E	RNA helicase activity ; GO:0003724 | inferred from sequence or structural similarity with NCBI_NP:004631 RNA splicing factor activity, transesterification mechanism ; GO:0031202 | inferred from sequence or structural similarity with SGD_LOCUS:SUB2; SGD:S0002242 ATP-dependent RNA helicase activity ; GO:0004004 | inferred from sequence or structural similarity with EMBL:AF063447 ATP binding ; GO:00…	nuclear mRNA splicing, via spliceosome ; GO:0000398 | inferred from sequence or structural similarity with NCBI_NP:004631 AND inferred from sequence or structural similarity with SGD_LOCUS:SUB2; SGD:S0002242 mRNA export from nucleus ; GO:0006406 | inferred from mutant phenotype regulation of alternative nuclear mRNA splicing, via spliceosome ; GO:0000381 | inferred from mutant phenotype	nucleus ; GO:0005634 | inferred from direct assay spliceosome ; GO:0005681 | inferred from sequence or structural similarity with SGD_LOCUS:SUB2; SGD:S0002242	CG And CD Hit	'17,Fint2'
CG7762	Rpn1	endopeptidase activity ; GO:0004175 | inferred from direct assay enzyme regulator activity ; GO:0030234 | inferred from electronic annotation binding ; GO:0005488 | inferred from electronic annotation	proteolysis ; GO:0006508 | inferred from direct assay AND inferred from sequence or structural similarity with HGNC_gene:PSMD2; HGNC:9559; OMIM:606223 AND inferred from sequence or structural similarity with SGD_LOCUS:RPN1; SGD:S0001069 regulation of progression through cell cycle ; GO:0000074 | inferred from electronic annotation	proteasome regulatory particle, base subcomplex (sensu Eukaryota) ; GO:0008540 | non-traceable author statement proteasome regulatory particle (sensu Eukaryota) ; GO:0005838 | inferred from direct assay AND inferred from sequence or structural similarity with HGNC_gene:PSMD2; HGNC:9559; OMIM:606223	CG And CD Hit	'7'
CG8055	shrub	binding ; GO:0005488 | inferred from electronic annotation transmembrane transporter activity ; GO:0022857 | inferred from electronic annotation	intracellular protein transport ; GO:0006886 | inferred from electronic annotation dendrite morphogenesis ; GO:0048813 | inferred from mutant phenotype	-	CG And CD Hit	'6'
CG8385	ADP ribosylation factor 79F	GTP binding ; GO:0005525 | inferred from sequence or structural similarity with MGD:Arf2; MGI:MGI:99595 GTPase activity ; GO:0003924 | inferred from sequence or structural similarity	protein amino acid ADP-ribosylation ; GO:0006471 | inferred from sequence or structural similarity with UniProt:P51643 neurotransmitter secretion ; GO:0007269 | traceable author statement synaptic vesicle endocytosis ; GO:0048488 | traceable author statement cell adhesion ; GO:0007155 | inferred from mutant phenotype regulation of cell shape ; GO:0008360 | inferred from mutant phenotype endosome …	intracellular ; GO:0005622 | inferred from electronic annotation	CG And CD Hit	'22,9'
CG9677	Int6 homologue	translation initiation factor activity ; GO:0003743 | inferred from sequence or structural similarity with EMBL:AL035216; protein_id:CAA22813	translational initiation ; GO:0006413 | inferred from sequence or structural similarity with EMBL:AL035216; protein_id:CAA22813 regulation of translation ; GO:0006445 | inferred from electronic annotation phagocytosis, engulfment ; GO:0006911 | inferred from mutant phenotype	eukaryotic translation initiation factor 3 complex ; GO:0005852 | inferred from sequence or structural similarity with EMBL:AL035216; protein_id:CAA22813 cytosol ; GO:0005829 | non-traceable author statement	CG And CD Hit	'14,Okt'
CG10370	Tat-binding protein-1	endopeptidase activity ; GO:0004175 | inferred from sequence or structural similarity ATPase activity ; GO:0016887 | inferred from sequence or structural similarity with SGD_LOCUS:RPT5; SGD:S0005643 ATP binding ; GO:0005524 | inferred from electronic annotation ATP-dependent peptidase activity ; GO:0004176 | inferred from electronic annotation serine-type endopeptidase activity ; GO:0004252 | inf…	proteolysis ; GO:0006508 | inferred from direct assay AND inferred from sequence or structural similarity with HGNC_gene:PSMC3; HGNC:9549; OMIM:186852 AND inferred from sequence or structural similarity with SGD_LOCUS:RPT5; SGD:S0005643 protein catabolic process ; GO:0030163 | inferred from electronic annotation cellular process ; GO:0009987 | inferred from mutant phenotype	proteasome regulatory particle, base subcomplex (sensu Eukaryota) ; GO:0008540 | inferred from sequence or structural similarity proteasome regulatory particle (sensu Eukaryota) ; GO:0005838 | inferred from direct assay AND inferred from sequence or structural similarity with HGNC_gene:PSMC3; HGNC:9549; OMIM:186852 cytoplasm ; GO:0005737 | inferred from electronic annotation nucleus ; GO:0005634 …	CG And CD Hit	'13,14,17,Tnum'
CG10484	Diphenol oxidase A2	endopeptidase activity ; GO:0004175 | inferred from sequence or structural similarity enzyme activator activity ; GO:0008047 | inferred from electronic annotation binding ; GO:0005488 | inferred from electronic annotation	phenol metabolic process ; GO:0018958 | non-traceable author statement proteolysis ; GO:0006508 | inferred from direct assay AND inferred from sequence or structural similarity with HGNC_gene:PSMD3; HGNC:9560 AND inferred from sequence or structural similarity with SGD_LOCUS:RPN3; SGD:S0000823	proteasome complex (sensu Eukaryota) ; GO:0000502 | inferred from sequence or structural similarity proteasome regulatory particle (sensu Eukaryota) ; GO:0005838 | inferred from direct assay AND inferred from sequence or structural similarity with HGNC_gene:PSMD3; HGNC:9560 proteasome regulatory particle, lid subcomplex (sensu Eukaryota) ; GO:0008541 | inferred from sequence or structural similar…	CG And CD Hit	'13,14,17,Tnum'
CG10938	Proteasome alpha subunit	endopeptidase activity ; GO:0004175 | non-traceable author statement threonine endopeptidase activity ; GO:0004298 | inferred from electronic annotation	ATP-dependent proteolysis ; GO:0006510 | non-traceable author statement ubiquitin-dependent protein catabolic process ; GO:0006511 | non-traceable author statement cellular process ; GO:0009987 | inferred from mutant phenotype	proteasome complex (sensu Eukaryota) ; GO:0000502 | non-traceable author statement proteasome core complex (sensu Eukaryota) ; GO:0005839 | non-traceable author statement	CG And CD Hit	'25,7'
CG11888	Rpn2	endopeptidase activity ; GO:0004175 | inferred from direct assay enzyme regulator activity ; GO:0030234 | inferred from electronic annotation binding ; GO:0005488 | inferred from electronic annotation	proteolysis ; GO:0006508 | inferred from direct assay AND inferred from sequence or structural similarity with HGNC_gene:PSMD1; HGNC:9554; NCBI_NM:NM_002807 AND inferred from sequence or structural similarity with SGD_LOCUS:RPN2; SGD:S0001337 regulation of progression through cell cycle ; GO:0000074 | inferred from electronic annotation	proteasome regulatory particle, base subcomplex (sensu Eukaryota) ; GO:0008540 | non-traceable author statement proteasome regulatory particle (sensu Eukaryota) ; GO:0005838 | inferred from direct assay AND inferred from sequence or structural similarity with HGNC_gene:PSMD1; HGNC:9554	CG And CD Hit	'9,Tint2,Tmph2'
CG16792	Developmental embryonic B	RNA splicing factor activity, transesterification mechanism ; GO:0031202 | inferred from sequence or structural similarity with SGD_LOCUS:SMX3; SGD:S0006386	nuclear mRNA splicing, via spliceosome ; GO:0000398 | non-traceable author statement	small nuclear ribonucleoprotein complex ; GO:0030532 | non-traceable author statement spliceosome ; GO:0005681 | inferred from sequence or structural similarity with NCBI_NP:003086 AND inferred from sequence or structural similarity with SGD_LOCUS:SMX3; SGD:S0006386	CG And CD Hit	'13,17,22'

## Sheet: Cherry et al.,2006
Overlap with 'COPI activity coupled with fatty acid biosynthesis is required for viral replication'
		GENE ONTOLOGY
CG Number	Gene Name	Molecular Function	Biological Process	Cellular Component	Pathway -Hit Summary	Position in Tree
CG1883	Ribosomal protein S7	structural constituent of ribosome ; GO:0003735 | inferred from sequence or structural similarity with NCBI_gi:4506741 nucleic acid binding ; GO:0003676 | inferred from electronic annotation	translation ; GO:0006412 | inferred from sequence or structural similarity with NCBI_gi:4506741	cytosolic small ribosomal subunit (sensu Eukaryota) ; GO:0005843 | inferred from sequence or structural similarity with NCBI_gi:4506741 lipid particle ; GO:0005811 | inferred from direct assay	CG Hit	'Fint2'
CG3314	Ribosomal protein L7A	structural constituent of ribosome ; GO:0003735 | non-traceable author statement nucleic acid binding ; GO:0003676 | inferred from electronic annotation	translation ; GO:0006412 | non-traceable author statement ribosome biogenesis and assembly ; GO:0042254 | inferred from electronic annotation	cytosolic large ribosomal subunit (sensu Eukaryota) ; GO:0005842 | non-traceable author statement ribosome ; GO:0005840 | non-traceable author statement	CG Hit	'Fint1'
CG7961	alpha-coatomer protein	binding ; GO:0005488 | inferred from electronic annotation protein transporter activity ; GO:0008565 | inferred from electronic annotation	retrograde vesicle-mediated transport, Golgi to ER ; GO:0006890 | inferred from sequence or structural similarity with SGD_LOCUS:COP1; SGD:S0002304 vesicle-mediated transport ; GO:0016192 | non-traceable author statement endocytosis ; GO:0006897 | inferred from electronic annotation exocytosis ; GO:0006887 | inferred from electronic annotation intracellular protein transport ; GO:0006886 | inferr…	COPI vesicle coat ; GO:0030126 | inferred from sequence or structural similarity with SGD_LOCUS:COP1; SGD:S0002304	CG Hit	'Fmph2'
CG8522	Helix loop helix protein 106	transcription factor activity ; GO:0003700 | inferred from sequence or structural similarity with NCBI_gi:4759168	fatty acid biosynthetic process ; GO:0006633 | non-traceable author statement positive regulation of transcription ; GO:0045941 | traceable author statement regulation of fatty acid biosynthetic process ; GO:0042304 | traceable author statement lipid metabolic process ; GO:0006629 | inferred from electronic annotation transcription from RNA polymerase II promoter ; GO:0006366 | inferred from elec…	nucleus ; GO:0005634 | traceable author statement	CG Hit	'Fmph2'
CG2168	Ribosomal protein S3A	structural constituent of ribosome ; GO:0003735 | non-traceable author statement nucleic acid binding ; GO:0003676 | inferred from electronic annotation	translation ; GO:0006412 | non-traceable author statement oogenesis ; GO:0048477 | non-traceable author statement	cytosolic small ribosomal subunit (sensu Eukaryota) ; GO:0005843 | non-traceable author statement cytosolic ribosome (sensu Eukaryota) ; GO:0005830 | non-traceable author statement lipid particle ; GO:0005811 | inferred from direct assay	CD Hit	'Tmph2'
CG4759	Ribosomal protein L27	structural constituent of ribosome ; GO:0003735 | inferred from sequence or structural similarity with SGD_LOCUS:RPL27A; SGD:S0001052 nucleic acid binding ; GO:0003676 | inferred from electronic annotation	translation ; GO:0006412 | inferred from sequence or structural similarity with SGD_LOCUS:RPL27A; SGD:S0001052	cytosolic large ribosomal subunit (sensu Eukaryota) ; GO:0005842 | inferred from sequence or structural similarity with SGD_LOCUS:RPL27A; SGD:S0001052	CD Hit	'21,Tclc'
CG6846	Ribosomal protein L26	structural constituent of ribosome ; GO:0003735 | inferred from sequence or structural similarity with UniProt:P12749 nucleic acid binding ; GO:0003676 | inferred from electronic annotation	translation ; GO:0006412 | inferred from sequence or structural similarity with UniProt:P12749	cytosolic large ribosomal subunit (sensu Eukaryota) ; GO:0005842 | inferred from sequence or structural similarity with UniProt:P12749	CD Hit	'22'
CG7283	Ribosomal protein L10Ab	structural constituent of ribosome ; GO:0003735 | inferred from sequence or structural similarity with UniProt:P52859 nucleic acid binding ; GO:0003676 | inferred from electronic annotation	translation ; GO:0006412 | inferred from sequence or structural similarity with UniProt:P52859	cytosolic large ribosomal subunit (sensu Eukaryota) ; GO:0005842 | inferred from sequence or structural similarity with UniProt:P52859	CD Hit	'18'
CG8053	Eukaryotic initiation factor 1A	translation initiation factor activity ; GO:0003743 | inferred from sequence or structural similarity	translation ; GO:0006412 | inferred from sequence or structural similarity translational initiation ; GO:0006413 | non-traceable author statement smoothened signaling pathway ; GO:0007224 | inferred from genetic interaction with smo phagocytosis, engulfment ; GO:0006911 | inferred from mutant phenotype	cytosol ; GO:0005829 | inferred from sequence or structural similarity eukaryotic 43S preinitiation complex ; GO:0016282 | inferred from sequence or structural similarity	CD Hit	'Okt'
CG9300	CG9300	-	-	-	CD Hit	'Okt'
CG11276	Ribosomal protein S4	structural constituent of ribosome ; GO:0003735 | non-traceable author statement nucleic acid binding ; GO:0003676 | inferred from electronic annotation	translation ; GO:0006412 | non-traceable author statement	cytosolic small ribosomal subunit (sensu Eukaryota) ; GO:0005843 | non-traceable author statement ribosome ; GO:0005840 | non-traceable author statement lipid particle ; GO:0005811 | inferred from direct assay	CD Hit	'22'
CG15442	mitochondrial ribosomal protein L27	structural constituent of ribosome ; GO:0003735 | inferred from sequence or structural similarity with UniProt:Q99N92	translation ; GO:0006412 | inferred from electronic annotation	mitochondrial large ribosomal subunit ; GO:0005762 | inferred from sequence or structural similarity with UniProt:Q99N92	CD Hit	'Tint1'
CG1519	Proteasome alpha7 subunit	endopeptidase activity ; GO:0004175 | non-traceable author statement threonine endopeptidase activity ; GO:0004298 | inferred from electronic annotation	proteolysis ; GO:0006508 | inferred from electronic annotation ubiquitin-dependent protein catabolic process ; GO:0006511 | inferred from electronic annotation	proteasome core complex (sensu Eukaryota) ; GO:0005839 | non-traceable author statement	CG And CD Hit	'21,8'
CG1528	gamma-coatomer protein	binding ; GO:0005488 | inferred from electronic annotation	retrograde vesicle-mediated transport, Golgi to ER ; GO:0006890 | non-traceable author statement cytokinesis ; GO:0000910 | inferred from mutant phenotype intracellular protein transport ; GO:0006886 | inferred from electronic annotation phagocytosis, engulfment ; GO:0006911 | inferred from mutant phenotype	COPI vesicle coat ; GO:0030126 | non-traceable author statement	CG And CD Hit	'8,Tmph2'
CG2746	Ribosomal protein L19	structural constituent of ribosome ; GO:0003735 | inferred from sequence or structural similarity with MGD:Rpl19; MGI:MGI:98020 nucleic acid binding ; GO:0003676 | inferred from electronic annotation	translation ; GO:0006412 | inferred from sequence or structural similarity with MGD:Rpl19; MGI:MGI:98020	cytosolic large ribosomal subunit (sensu Eukaryota) ; GO:0005842 | inferred from sequence or structural similarity with MGD:Rpl19; MGI:MGI:98020 ribosome ; GO:0005840 | non-traceable author statement	CG And CD Hit	'14,20,Rto3'
CG3664	Rab-protein 5	GTP binding ; GO:0005525 | inferred from sequence or structural similarity GTPase activity ; GO:0003924 | inferred from sequence or structural similarity	synaptic vesicle endocytosis ; GO:0048488 | traceable author statement synaptic vesicle to endosome fusion ; GO:0016189 | traceable author statement regulation of synapse structure and activity ; GO:0050803 | inferred from mutant phenotype border follicle cell migration ; GO:0007298 | inferred from mutant phenotype establishment and/or maintenance of chromatin architecture ; GO:0006325 | inferred…	plasma membrane ; GO:0005886 | inferred from sequence or structural similarity early endosome ; GO:0005769 | non-traceable author statement lipid particle ; GO:0005811 | inferred from direct assay	CG And CD Hit	'14,Fmph2,Tint3'
CG3948	zetaCOP	-	intracellular protein transport ; GO:0006886 | inferred from electronic annotation vesicle-mediated transport ; GO:0016192 | inferred from electronic annotation phagocytosis, engulfment ; GO:0006911 | inferred from mutant phenotype	COPI vesicle coat ; GO:0030126 | non-traceable author statement clathrin vesicle coat ; GO:0030125 | inferred from electronic annotation	CG And CD Hit	'Fint3,Tmph2'
CG5271	Ribosomal protein S27A	protein binding ; GO:0005515 | inferred from sequence or structural similarity structural constituent of ribosome ; GO:0003735 | inferred from sequence or structural similarity nucleic acid binding ; GO:0003676 | inferred from electronic annotation	translation ; GO:0006412 | inferred from sequence or structural similarity protein modification process ; GO:0006464 | inferred from sequence or structural similarity ubiquitin-dependent protein catabolic process ; GO:0006511 | inferred from sequence or structural similarity ubiquitin cycle ; GO:0006512 | inferred from sequence or structural similarity ATP-dependent proteolysis ; GO:0006510 | non…	cytosolic small ribosomal subunit (sensu Eukaryota) ; GO:0005843 | inferred from sequence or structural similarity ribosome ; GO:0005840 | non-traceable author statement cytoplasm ; GO:0005737 | non-traceable author statement nucleus ; GO:0005634 | non-traceable author statement	CG And CD Hit	'4'
CG6223	beta-coatomer protein	binding ; GO:0005488 | inferred from electronic annotation	retrograde vesicle-mediated transport, Golgi to ER ; GO:0006890 | inferred from sequence or structural similarity with SGD_LOCUS:SEC26; SGD:S0002646 exocytosis ; GO:0006887 | inferred from electronic annotation intracellular protein transport ; GO:0006886 | inferred from electronic annotation protein targeting ; GO:0006605 | inferred from electronic annotation phagocytosis, engulfment ; GO:000691…	Golgi apparatus ; GO:0005794 | inferred from direct assay COPI vesicle coat ; GO:0030126 | inferred from sequence or structural similarity with SGD_LOCUS:SEC26; SGD:S0002646 Golgi stack ; GO:0005795 | inferred from electronic annotation	CG And CD Hit	'22,Tclc,Fclc,Tint1'
CG11624	Ubiquitin-63E	protein binding ; GO:0005515 | inferred from sequence or structural similarity structural constituent of ribosome ; GO:0003735 | inferred from electronic annotation	protein modification process ; GO:0006464 | inferred from sequence or structural similarity response to heat ; GO:0009408 | inferred from expression pattern ubiquitin cycle ; GO:0006512 | inferred from sequence or structural similarity ubiquitin-dependent protein catabolic process ; GO:0006511 | inferred from sequence or structural similarity ATP-dependent proteolysis ; GO:0006510 | non-traceable…	cytoplasm ; GO:0005737 | non-traceable author statement nucleus ; GO:0005634 | non-traceable author statement ribosome ; GO:0005840 | inferred from electronic annotation	CG And CD Hit	'22,Fint2,Tint3'

## Sheet: Bard et al.,2006
Overlap with 'Functional genomics reveals genes involved in protein secretion and Golgi organization'
		GENE ONTOLOGY
CG Number	Gene Name	Molecular Function	Biological Process	Cellular Component	Pathway -Hit Summary	Position in Tree
CG9769	CG9769	translation initiation factor activity ; GO:0003743 | inferred from sequence or structural similarity	translational initiation ; GO:0006413 | inferred from sequence or structural similarity autophagic cell death ; GO:0048102 | inferred from expression pattern salivary gland cell autophagic cell death ; GO:0035071 | inferred from expression pattern	eukaryotic translation initiation factor 3 complex ; GO:0005852 | inferred from sequence or structural similarity	CG Hit	'15'
CG12021	Patj	protein binding ; GO:0005515 | inferred from electronic annotation	establishment of planar polarity ; GO:0001736 | inferred from mutant phenotype intercellular junction assembly ; GO:0007043 | non-traceable author statement establishment and/or maintenance of cell polarity ; GO:0007163 | non-traceable author statement establishment and/or maintenance of polarity of follicular epithelium ; GO:0016334 | inferred from physical interaction with crb morphogenesis of …	apical plasma membrane ; GO:0016324 | non-traceable author statement septate junction ; GO:0005918 | traceable author statement cytoplasm ; GO:0005737 | non-traceable author statement nuclear envelope ; GO:0005635 | non-traceable author statement apical cortex ; GO:0045179 | non-traceable author statement plasma membrane ; GO:0005886 | non-traceable author statement subapical complex ; GO:0035003…	CG Hit	'Fmph2'
CG12600	CG33967	molecular_function ; GO:0003674 | no biological data available	biological_process ; GO:0008150 | no biological data available	cellular_component ; GO:0005575 | no biological data available	CG Hit	'Fmph2'
CG16982	Roc1a	ubiquitin-protein ligase activity ; GO:0004842 | inferred from direct assay AND inferred from sequence or structural similarity with SGD_LOCUS:HRT1; SGD:S0005493 protein binding ; GO:0005515 | non-traceable author statement zinc ion binding ; GO:0008270 | inferred from electronic annotation	ubiquitin cycle ; GO:0006512 | inferred from sequence or structural similarity with SGD_LOCUS:HRT1; SGD:S0005493 proteolysis ; GO:0006508 | traceable author statement smoothened signaling pathway ; GO:0007224 | inferred from mutant phenotype cell proliferation ; GO:0008283 | inferred from mutant phenotype protein ubiquitination ; GO:0016567 | inferred from direct assay protein ubiquitination duri…	SCF ubiquitin ligase complex ; GO:0019005 | non-traceable author statement cytoplasm ; GO:0005737 | non-traceable author statement nucleus ; GO:0005634 | non-traceable author statement	CG Hit	'Fint2'
CG18174	Rpn11	endopeptidase activity ; GO:0004175 | inferred from direct assay	proteolysis ; GO:0006508 | inferred from direct assay AND inferred from sequence or structural similarity with SGD_LOCUS:RPN11; SGD:S0001900 cellular process ; GO:0009987 | inferred from mutant phenotype	proteasome regulatory particle, lid subcomplex (sensu Eukaryota) ; GO:0008541 | non-traceable author statement proteasome regulatory particle (sensu Eukaryota) ; GO:0005838 | inferred from direct assay AND inferred from sequence or structural similarity with NCBI_NP:005796	CG Hit	'Fmph2'
CG1212	p130CAS	structural constituent of cytoskeleton ; GO:0005200 | inferred from electronic annotation	cytoskeletal anchoring ; GO:0007016 | inferred from sequence or structural similarity cell adhesion ; GO:0007155 | inferred from electronic annotation regulation of progression through cell cycle ; GO:0000074 | inferred from electronic annotation	focal adhesion ; GO:0005925 | inferred from sequence or structural similarity	CD Hit	'19,Tmph1'
CG30497	CG30497	-	-	-	CD Hit	'Tmph2'
CG1420	Slu7	-	nuclear mRNA splicing, via spliceosome ; GO:0000398 | inferred from sequence or structural similarity with EMBL:AF101074; protein_id:AAD13774.1	spliceosome ; GO:0005681 | inferred from sequence or structural similarity with EMBL:AF101074; protein_id:AAD13774.1	CD Hit	'18'
CG1676	cactin	-	dorsal/ventral axis specification ; GO:0009950 | inferred from genetic interaction with cact defense response ; GO:0006952 | non-traceable author statement signal transduction ; GO:0007165 | non-traceable author statement	-	CD Hit	'Okt'
CG1810	mRNA-capping-enzyme	protein tyrosine/serine/threonine phosphatase activity ; GO:0008138 | non-traceable author statement mRNA guanylyltransferase activity ; GO:0004484 | inferred from sequence or structural similarity with EMBL:AF034568 nucleic acid binding ; GO:0003676 | inferred from electronic annotation	protein amino acid dephosphorylation ; GO:0006470 | non-traceable author statement mRNA capping ; GO:0006370 | inferred from sequence or structural similarity with EMBL:AF034568	nucleoplasm ; GO:0005654 | inferred from electronic annotation	CD Hit	'Okt'
CG5684	Pop2	general RNA polymerase II transcription factor activity ; GO:0016251 | inferred from sequence or structural similarity with UniProt:Q60809 transcription repressor activity ; GO:0016564 | inferred from electronic annotation	regulation of transcription from RNA polymerase II promoter ; GO:0006357 | inferred from sequence or structural similarity with UniProt:Q60809 negative regulation of transcription ; GO:0016481 | inferred from electronic annotation neuron development ; GO:0048666 | inferred from mutant phenotype muscle development ; GO:0007517 | inferred from mutant phenotype	cytoplasm ; GO:0005737 | inferred from direct assay nucleus ; GO:0005634 | inferred from sequence or structural similarity with UniProt:Q60809	CD Hit	'Okt,Tmph2'
CG8264	Bx42	-	embryonic development via the syncytial blastoderm ; GO:0001700 | inferred from mutant phenotype eye-antennal disc development ; GO:0035214 | inferred from mutant phenotype transcription from RNA polymerase II promoter ; GO:0006366 | inferred from electronic annotation	nuclear chromatin ; GO:0000790 | non-traceable author statement nucleus ; GO:0005634 | non-traceable author statement	CD Hit	'17'
CG8435	CG8435	-	-	-	CD Hit	'18'
CG8636	CG8636	mRNA binding ; GO:0003729 | inferred from sequence or structural similarity translation initiation factor activity ; GO:0003743 | inferred from sequence or structural similarity nucleotide binding ; GO:0000166 | inferred from electronic annotation	translational initiation ; GO:0006413 | inferred from sequence or structural similarity	eukaryotic translation initiation factor 3 complex ; GO:0005852 | inferred from sequence or structural similarity	CD Hit	'Tmph2'
CG8919	xmas-2	mRNA binding ; GO:0003729 | non-traceable author statement nucleotide binding ; GO:0000166 | inferred from electronic annotation	embryonic development ; GO:0009790 | non-traceable author statement spermatogenesis ; GO:0007283 | non-traceable author statement intracellular protein transport ; GO:0006886 | inferred from electronic annotation oogenesis ; GO:0048477 | non-traceable author statement	cellular_component ; GO:0005575 | no biological data available	CD Hit	'Okt'
CG10107	CG10107	cysteine-type peptidase activity ; GO:0008234 | inferred from sequence or structural similarity with SGD_LOCUS:ULP2; SGD:S0001293	proteolysis ; GO:0006508 | inferred by curator from GO:0008234	-	CD Hit	'19'
CG10198	Nup98	-	protein targeting ; GO:0006605 | inferred from electronic annotation phagocytosis, engulfment ; GO:0006911 | inferred from mutant phenotype	nuclear pore ; GO:0005643 | inferred from sequence or structural similarity with EMBL:AF071076; protein_id:AAD22395.1 AND inferred from sequence or structural similarity with UniProt:P49793	CD Hit	'17'
CG10754	CG10754	RNA splicing factor activity, transesterification mechanism ; GO:0031202 | inferred from sequence or structural similarity with MGD:Sf3a2; MGI:MGI:104912 zinc ion binding ; GO:0008270 | inferred from electronic annotation	nuclear mRNA splicing, via spliceosome ; GO:0000398 | inferred from sequence or structural similarity with HGNC_gene:SF3A2; HGNC:10766; OMIM:600796	spliceosome ; GO:0005681 | inferred from sequence or structural similarity with HGNC_gene:SF3A2; HGNC:10766; OMIM:600796 snRNP U2 ; GO:0005686 | inferred from sequence or structural similarity with NCBI_NP:038679 AND inferred from sequence or structural similarity with SGD_LOCUS:PRP11; SGD:S0002201	CD Hit	'20'
CG11979	Rpb5	DNA-directed RNA polymerase activity ; GO:0003899 | inferred from sequence or structural similarity with HGNC_gene:POLR2E; HGNC:9192; OMIM:180664 AND inferred from sequence or structural similarity with SGD_LOCUS:RPB5; SGD:S0000358 nucleic acid binding ; GO:0003676 | inferred from electronic annotation DNA binding ; GO:0003677 | inferred from electronic annotation	transcription from RNA polymerase II promoter ; GO:0006366 | inferred from sequence or structural similarity with HGNC_gene:POLR2E; HGNC:9192; OMIM:180664 AND inferred from sequence or structural similarity with SGD_LOCUS:RPB5; SGD:S0000358 mRNA transcription ; GO:0009299 | inferred from electronic annotation	DNA-directed RNA polymerase II, core complex ; GO:0005665 | inferred from sequence or structural similarity with HGNC_gene:POLR2E; HGNC:9192; OMIM:180664 AND inferred from sequence or structural similarity with SGD_LOCUS:RPB5; SGD:S0000358	CD Hit	'19,Tclc'
CG16902	Hr4	ligand-dependent nuclear receptor activity ; GO:0004879 | inferred from mutant phenotype transcription regulator activity ; GO:0030528 | inferred from electronic annotation sequence-specific DNA binding ; GO:0043565 | inferred from electronic annotation steroid hormone receptor activity ; GO:0003707 | inferred from electronic annotation transcription factor activity ; GO:0003700 | inferred from e…	growth ; GO:0040007 | inferred from mutant phenotype pupariation ; GO:0035073 | inferred from mutant phenotype steroid hormone receptor signaling pathway ; GO:0030518 | inferred from mutant phenotype regulation of transcription from RNA polymerase II promoter ; GO:0006357 | inferred from electronic annotation signal transduction ; GO:0007165 | inferred from electronic annotation metamorphosis ; G…	nucleus ; GO:0005634 | inferred from direct assay	CD Hit	'Tmph2'
CG16916	Rpt3	ATPase activity ; GO:0016887 | inferred from sequence or structural similarity with SGD_LOCUS:RPT3; SGD:S0002802 endopeptidase activity ; GO:0004175 | inferred from direct assay ATP binding ; GO:0005524 | inferred from electronic annotation	proteolysis ; GO:0006508 | inferred from direct assay AND inferred from sequence or structural similarity with HGNC_gene:PSMC4; HGNC:9551; OMIM:602707 AND inferred from sequence or structural similarity with SGD_LOCUS:RPT3; SGD:S0002802 protein catabolic process ; GO:0030163 | inferred from electronic annotation	proteasome regulatory particle, base subcomplex (sensu Eukaryota) ; GO:0008540 | non-traceable author statement proteasome regulatory particle (sensu Eukaryota) ; GO:0005838 | inferred from direct assay AND inferred from sequence or structural similarity with HGNC_gene:PSMC4; HGNC:9551; OMIM:602707 cytoplasm ; GO:0005737 | inferred from electronic annotation nucleus ; GO:0005634 | inferred from e…	CD Hit	'Tmph2'
CG1100	Rpn5	endopeptidase activity ; GO:0004175 | inferred from direct assay	proteolysis ; GO:0006508 | inferred from direct assay AND inferred from sequence or structural similarity with HGNC_gene:PSMD12; HGNC:9557; OMIM:604450 AND inferred from sequence or structural similarity with SGD_LOCUS:RPN5; SGD:S0002306	proteasome regulatory particle, lid subcomplex (sensu Eukaryota) ; GO:0008541 | non-traceable author statement proteasome regulatory particle (sensu Eukaryota) ; GO:0005838 | inferred from direct assay AND inferred from sequence or structural similarity with HGNC_gene:PSMD12; HGNC:9557; OMIM:604450	CG And CD Hit	'20,9'
CG1249	snRNP2	RNA splicing factor activity, transesterification mechanism ; GO:0031202 | inferred from sequence or structural similarity with SGD_LOCUS:SMD2; SGD:S0004265	nuclear mRNA splicing, via spliceosome ; GO:0000398 | inferred from sequence or structural similarity with NCBI_NP:004588 AND inferred from sequence or structural similarity with SGD_LOCUS:SMD2; SGD:S0004265	small nuclear ribonucleoprotein complex ; GO:0030532 | inferred from sequence or structural similarity with EMBL:U15008; protein_id:AAC13776.1 spliceosome ; GO:0005681 | inferred from sequence or structural similarity with NCBI_NP:004588 AND inferred from sequence or structural similarity with SGD_LOCUS:SMD2; SGD:S0004265	CG And CD Hit	'13,16'
CG1250	sec23	GTPase activator activity ; GO:0005096 | inferred from sequence or structural similarity small GTPase regulator activity ; GO:0005083 | inferred from electronic annotation protein binding ; GO:0005515 | inferred from electronic annotation zinc ion binding ; GO:0008270 | inferred from electronic annotation	Golgi organization and biogenesis ; GO:0007030 | inferred from genetic interaction with ecd larval chitin-based cuticle development ; GO:0008363 | inferred from mutant phenotype chitin-based larval cuticle pattern formation ; GO:0035293 | inferred from mutant phenotype ER to Golgi vesicle-mediated transport ; GO:0006888 | inferred from sequence or structural similarity with SGD_LOCUS:SEC23; SGD:S…	ER to Golgi transport vesicle ; GO:0030134 | traceable author statement Golgi stack ; GO:0005795 | inferred from direct assay endoplasmic reticulum ; GO:0005783 | inferred from direct assay COPII vesicle coat ; GO:0030127 | inferred from electronic annotation	CG And CD Hit	'8,Tmph2'
CG1341	Rpt1	ATPase activity ; GO:0016887 | inferred from sequence or structural similarity with SGD_LOCUS:RPT1; SGD:S0001628 endopeptidase activity ; GO:0004175 | inferred from direct assay ATP binding ; GO:0005524 | inferred from electronic annotation	proteolysis ; GO:0006508 | inferred from direct assay AND inferred from sequence or structural similarity with HGNC_gene:PSMC2; HGNC:9548; OMIM:154365 AND inferred from sequence or structural similarity with SGD_LOCUS:RPT1; SGD:S0001628 protein catabolic process ; GO:0030163 | inferred from electronic annotation cellular process ; GO:0009987 | inferred from mutant phenotype	proteasome regulatory particle, base subcomplex (sensu Eukaryota) ; GO:0008540 | non-traceable author statement proteasome regulatory particle (sensu Eukaryota) ; GO:0005838 | inferred from direct assay AND inferred from sequence or structural similarity with HGNC_gene:PSMC2; HGNC:9548; OMIM:154365 cytoplasm ; GO:0005737 | inferred from electronic annotation nucleus ; GO:0005634 | inferred from e…	CG And CD Hit	'8'
CG1404	ran	GTPase activity ; GO:0003924 | inferred from sequence or structural similarity protein binding ; GO:0005515 | inferred from physical interaction with tamo GTP binding ; GO:0005525 | inferred from electronic annotation	actin filament organization ; GO:0007015 | inferred from mutant phenotype cell adhesion ; GO:0007155 | inferred from mutant phenotype regulation of cell shape ; GO:0008360 | inferred from mutant phenotype RNA localization ; GO:0006403 | inferred from electronic annotation cell cycle ; GO:0007049 | inferred from electronic annotation protein targeting ; GO:0006605 | inferred from electronic annota…	cytoplasm ; GO:0005737 | inferred from direct assay exosome (RNase complex) ; GO:0000178 | inferred from electronic annotation lipid particle ; GO:0005811 | inferred from direct assay	CG And CD Hit	'8'
CG2807	CG2807	binding ; GO:0005488 | inferred from electronic annotation	nuclear mRNA splicing, via spliceosome ; GO:0000398 | inferred from sequence or structural similarity with EMBL:AF054284	spliceosome ; GO:0005681 | inferred from sequence or structural similarity with EMBL:AF054284 snRNP U2 ; GO:0005686 | inferred from sequence or structural similarity with NCBI_NP:036565 AND inferred from sequence or structural similarity with SGD_LOCUS:HSH155; SGD:S0004901	CG And CD Hit	'4'
CG3416	Mov34	endopeptidase activity ; GO:0004175 | inferred from direct assay	proteolysis ; GO:0006508 | inferred from direct assay AND inferred from sequence or structural similarity with HGNC_gene:PSMD7; HGNC:9565; OMIM:157970 AND inferred from sequence or structural similarity with SGD_LOCUS:RPN8; SGD:S0005787 ubiquitin-dependent protein catabolic process ; GO:0006511 | non-traceable author statement regulation of progression through cell cycle ; GO:0000074 | inferred f…	proteasome complex (sensu Eukaryota) ; GO:0000502 | inferred from direct assay proteasome regulatory particle, lid subcomplex (sensu Eukaryota) ; GO:0008541 | non-traceable author statement proteasome regulatory particle (sensu Eukaryota) ; GO:0005838 | inferred from direct assay AND inferred from sequence or structural similarity with HGNC_gene:PSMD7; HGNC:9565; OMIM:157970 dendrite ; GO:0030425…	CG And CD Hit	'8'
CG3605	CG3605	-	nuclear mRNA splicing, via spliceosome ; GO:0000398 | inferred from sequence or structural similarity with UniProt:Q13435	spliceosome ; GO:0005681 | inferred from sequence or structural similarity with UniProt:Q13435 snRNP U2 ; GO:0005686 | inferred from sequence or structural similarity with NCBI_NP:006833 AND inferred from sequence or structural similarity with SGD_LOCUS:CUS1; SGD:S0004853	CG And CD Hit	'9,Rto2'
CG3948	zetaCOP	-	intracellular protein transport ; GO:0006886 | inferred from electronic annotation vesicle-mediated transport ; GO:0016192 | inferred from electronic annotation phagocytosis, engulfment ; GO:0006911 | inferred from mutant phenotype	COPI vesicle coat ; GO:0030126 | non-traceable author statement clathrin vesicle coat ; GO:0030125 | inferred from electronic annotation	CG And CD Hit	'Fint3,Tmph2'
CG4453	Nup153	mRNA binding ; GO:0003729 | inferred from electronic annotation nucleic acid binding ; GO:0003676 | inferred from electronic annotation zinc ion binding ; GO:0008270 | inferred from electronic annotation	intracellular protein transport ; GO:0006886 | inferred from electronic annotation protein targeting ; GO:0006605 | inferred from electronic annotation	nuclear pore ; GO:0005643 | inferred from sequence or structural similarity with EMBL:AF045567	CG And CD Hit	'Fmph2,Okt,Tmph2'
CG5378	Rpn7	endopeptidase activity ; GO:0004175 | inferred from direct assay	proteolysis ; GO:0006508 | inferred from direct assay AND inferred from sequence or structural similarity with HGNC_gene:PSMD6; HGNC:9564 AND inferred from sequence or structural similarity with SGD_LOCUS:RPN7; SGD:S0006312 cellular process ; GO:0009987 | inferred from mutant phenotype	proteasome regulatory particle, lid subcomplex (sensu Eukaryota) ; GO:0008541 | non-traceable author statement proteasome regulatory particle (sensu Eukaryota) ; GO:0005838 | inferred from direct assay AND inferred from sequence or structural similarity with HGNC_gene:PSMD6; HGNC:9564	CG And CD Hit	'9'
CG7073	sar1	GTP binding ; GO:0005525 | inferred from sequence or structural similarity GTPase activity ; GO:0003924 | inferred from sequence or structural similarity	embryonic heart tube development ; GO:0035050 | inferred from mutant phenotype larval chitin-based cuticle development ; GO:0008363 | inferred from mutant phenotype chitin-based larval cuticle pattern formation ; GO:0035293 | inferred from mutant phenotype intracellular protein transport ; GO:0006886 | inferred from electronic annotation regulation of exocytosis ; GO:0017157 | inferred from elect…	ER to Golgi transport vesicle ; GO:0030134 | inferred from sequence or structural similarity lipid particle ; GO:0005811 | inferred from direct assay	CG And CD Hit	'Tclc,Fclc,Tmph2'
CG7762	Rpn1	endopeptidase activity ; GO:0004175 | inferred from direct assay enzyme regulator activity ; GO:0030234 | inferred from electronic annotation binding ; GO:0005488 | inferred from electronic annotation	proteolysis ; GO:0006508 | inferred from direct assay AND inferred from sequence or structural similarity with HGNC_gene:PSMD2; HGNC:9559; OMIM:606223 AND inferred from sequence or structural similarity with SGD_LOCUS:RPN1; SGD:S0001069 regulation of progression through cell cycle ; GO:0000074 | inferred from electronic annotation	proteasome regulatory particle, base subcomplex (sensu Eukaryota) ; GO:0008540 | non-traceable author statement proteasome regulatory particle (sensu Eukaryota) ; GO:0005838 | inferred from direct assay AND inferred from sequence or structural similarity with HGNC_gene:PSMD2; HGNC:9559; OMIM:606223	CG And CD Hit	'7'
CG8608	unc-13-4A	-	neurotransmitter secretion ; GO:0007269 | non-traceable author statement synaptic vesicle priming ; GO:0016082 | non-traceable author statement	synaptic vesicle ; GO:0008021 | non-traceable author statement	CG And CD Hit	'13'
CG8610	Cdc27	binding ; GO:0005488 | inferred from electronic annotation	mitosis ; GO:0007067 | inferred from mutant phenotype cell cycle ; GO:0007049 | inferred from mutant phenotype cellular process ; GO:0009987 | inferred from mutant phenotype	-	CG And CD Hit	'9'
CG11246	Rpb8	DNA-directed RNA polymerase activity ; GO:0003899 | inferred from sequence or structural similarity with HGNC_gene:POLR2H; HGNC:9195; OMIM:606023 AND inferred from sequence or structural similarity with SGD_LOCUS:RPB8; SGD:S0005750 AND inferred from sequence or structural similarity with WB:F26F4.11; WP:CE04448 nucleic acid binding ; GO:0003676 | inferred from electronic annotation	transcription from RNA polymerase II promoter ; GO:0006366 | inferred from sequence or structural similarity with HGNC_gene:POLR2H; HGNC:9195; OMIM:606023 AND inferred from sequence or structural similarity with SGD_LOCUS:RPB8; SGD:S0005750 AND inferred from sequence or structural similarity with WB:F26F4.11; WP:CE04448 mRNA transcription ; GO:0009299 | inferred from electronic annotation	DNA-directed RNA polymerase II, core complex ; GO:0005665 | inferred from sequence or structural similarity with HGNC_gene:POLR2H; HGNC:9195; OMIM:606023 AND inferred from sequence or structural similarity with SGD_LOCUS:RPB8; SGD:S0005750	CG And CD Hit	'16,Tclc'
CG11888	Rpn2	endopeptidase activity ; GO:0004175 | inferred from direct assay enzyme regulator activity ; GO:0030234 | inferred from electronic annotation binding ; GO:0005488 | inferred from electronic annotation	proteolysis ; GO:0006508 | inferred from direct assay AND inferred from sequence or structural similarity with HGNC_gene:PSMD1; HGNC:9554; NCBI_NM:NM_002807 AND inferred from sequence or structural similarity with SGD_LOCUS:RPN2; SGD:S0001337 regulation of progression through cell cycle ; GO:0000074 | inferred from electronic annotation	proteasome regulatory particle, base subcomplex (sensu Eukaryota) ; GO:0008540 | non-traceable author statement proteasome regulatory particle (sensu Eukaryota) ; GO:0005838 | inferred from direct assay AND inferred from sequence or structural similarity with HGNC_gene:PSMD1; HGNC:9554	CG And CD Hit	'9,Tint2,Tmph2'
CG11981	Prosbeta3	endopeptidase activity ; GO:0004175 | inferred from sequence or structural similarity with EMBL:AF058707 threonine endopeptidase activity ; GO:0004298 | inferred from electronic annotation	ATP-dependent proteolysis ; GO:0006510 | non-traceable author statement ubiquitin-dependent protein catabolic process ; GO:0006511 | inferred from electronic annotation	proteasome core complex (sensu Eukaryota) ; GO:0005839 | inferred from sequence or structural similarity with EMBL:AF058707 proteasome complex (sensu Eukaryota) ; GO:0000502 | non-traceable author statement	CG And CD Hit	'8'
CG14542	CG14542	-	-	-	CG And CD Hit	'14,Okt'
CG16941	CG16941	RNA binding ; GO:0003723 | inferred from electronic annotation	regulation of alternative nuclear mRNA splicing, via spliceosome ; GO:0000381 | inferred from mutant phenotype nuclear mRNA splicing, via spliceosome ; GO:0000398 | inferred from sequence or structural similarity with NCBI_gi:5032087 protein modification process ; GO:0006464 | inferred from electronic annotation	nucleus ; GO:0005634 | inferred by curator from GO:0000381 spliceosome ; GO:0005681 | inferred from sequence or structural similarity with NCBI_gi:5032087 snRNP U2 ; GO:0005686 | inferred from sequence or structural similarity with NCBI_NP:005868 AND inferred from sequence or structural similarity with SGD_LOCUS:PRP21; SGD:S0003739	CG And CD Hit	'14,17,Fmph2'
CG17331	CG17331	endopeptidase activity ; GO:0004175 | inferred from sequence or structural similarity with UniProt:P40307 threonine endopeptidase activity ; GO:0004298 | inferred from electronic annotation	proteolysis ; GO:0006508 | inferred from electronic annotation ubiquitin-dependent protein catabolic process ; GO:0006511 | inferred from electronic annotation cellular process ; GO:0009987 | inferred from mutant phenotype	proteasome core complex (sensu Eukaryota) ; GO:0005839 | inferred from sequence or structural similarity with UniProt:P40307	CG And CD Hit	'13,14,17'

## Sheet: Collinet et al.,2010
Overlap with 'Systems survey of endocytosis by multiparametric image analysis'
		GENE ONTOLOGY
CG Number	Gene Name	Molecular Function	Biological Process	Cellular Component	Pathway -Hit Summary	Position in Tree
CG1063	Inositol 1,4,5,-tris-phosphate receptor	inositol-1,4,5-triphosphate receptor activity ; GO:0008095 | inferred from direct assay calcium channel activity ; GO:0005262 | non-traceable author statement ligand-gated ion channel activity ; GO:0015276 | inferred from electronic annotation inositol 1,4,5-triphosphate-sensitive calcium-release channel activity ; GO:0005220 | inferred from electronic annotation	molting cycle, chitin-based cuticle ; GO:0007591 | inferred from genetic interaction with rut response to oxidative stress ; GO:0006979 | inferred from mutant phenotype G-protein coupled receptor protein signaling pathway ; GO:0007186 | inferred from electronic annotation cation transport ; GO:0006812 | inferred from electronic annotation calcium ion transport ; GO:0006816 | inferred from electro…	endoplasmic reticulum membrane ; GO:0005789 | non-traceable author statement	CG Hit	'Fmph2'
CG1994	lethal (1) G0020	N-acetyltransferase activity ; GO:0008080 | non-traceable author statement	biological_process ; GO:0008150 | no biological data available	nucleus ; GO:0005634 | non-traceable author statement	CG Hit	'14,Fmph2'
CG5972	Arc-p20	actin binding ; GO:0003779 | inferred from sequence or structural similarity structural constituent of cytoskeleton ; GO:0005200 | inferred from electronic annotation	cell motility ; GO:0006928 | inferred from electronic annotation cytoskeleton organization and biogenesis ; GO:0007010 | inferred from electronic annotation cell projection biogenesis ; GO:0030031 | inferred from mutant phenotype cortical actin cytoskeleton organization and biogenesis ; GO:0030866 | inferred from mutant phenotype regulation of cell shape ; GO:0008360 | inferred from mutant phenot…	cytoskeleton ; GO:0005856 | inferred from electronic annotation	CG Hit	'Fclc'
CG6226	FK506-binding protein 1	FK506 binding ; GO:0005528 | inferred from direct assay peptidyl-prolyl cis-trans isomerase activity ; GO:0003755 | inferred from sequence or structural similarity with UniProt:Q26486	protein folding ; GO:0006457 | inferred from sequence or structural similarity with UniProt:Q26486	nucleus ; GO:0005634 | inferred from sequence or structural similarity with UniProt:Q26486	CG Hit	'Fclc'
CG7158	CG7158	-	-	-	CG Hit	'14'
CG7507	Dynein heavy chain 64C	ATPase activity, coupled ; GO:0042623 | inferred from direct assay microtubule motor activity ; GO:0003777 | inferred from direct assay motor activity ; GO:0003774 | inferred from sequence or structural similarity with EMBL:N39708 structural constituent of cytoskeleton ; GO:0005200 | inferred from electronic annotation ATP binding ; GO:0005524 | inferred from electronic annotation cysteine-type e…	microtubule-based movement ; GO:0007018 | inferred from direct assay germarium-derived oocyte fate determination ; GO:0007294 | inferred from mutant phenotype centrosome cycle ; GO:0007098 | inferred from mutant phenotype dendrite morphogenesis ; GO:0048813 | traceable author statement establishment of mitotic spindle localization ; GO:0040001 | traceable author statement fusome organization and …	microtubule associated complex ; GO:0005875 | inferred from direct assay cytoplasmic dynein complex ; GO:0005868 | inferred from sequence or structural similarity fusome ; GO:0045169 | traceable author statement germline ring canal ; GO:0045172 | traceable author statement cytoplasm ; GO:0005737 | non-traceable author statement kinetochore ; GO:0000776 | inferred from direct assay	CG Hit	'Fint2'
CG7636	mitochondrial ribosomal protein L2	structural constituent of ribosome ; GO:0003735 | inferred from sequence or structural similarity with EMBL:AI313184 nucleic acid binding ; GO:0003676 | inferred from electronic annotation	translation ; GO:0006412 | inferred from sequence or structural similarity with EMBL:AI313184	mitochondrial large ribosomal subunit ; GO:0005762 | inferred from sequence or structural similarity with EMBL:AI313184	CG Hit	'Fint3'
CG8339	CG32396	structural constituent of cytoskeleton ; GO:0005200 | inferred from sequence or structural similarity tubulin binding ; GO:0015631 | inferred from electronic annotation GTP binding ; GO:0005525 | inferred from electronic annotation GTPase activity ; GO:0003924 | inferred from electronic annotation	microtubule-based process ; GO:0007017 | inferred from sequence or structural similarity cell motility ; GO:0006928 | inferred from electronic annotation chromosome segregation ; GO:0007059 | inferred from electronic annotation intracellular protein transport ; GO:0006886 | inferred from electronic annotation mitosis ; GO:0007067 | inferred from electronic annotation microtubule-based movement ; …	microtubule ; GO:0005874 | inferred from sequence or structural similarity	CG Hit	'Fmph2'
CG8470	mitochondrial ribosomal protein S30	structural constituent of ribosome ; GO:0003735 | inferred from sequence or structural similarity with UniProt:Q9NP92	translation ; GO:0006412 | inferred from sequence or structural similarity with UniProt:Q9NP92	mitochondrial small ribosomal subunit ; GO:0005763 | inferred from sequence or structural similarity with UniProt:Q9NP92	CG Hit	'Fint3,Fmph2'
CG8509	CG8509	protein tyrosine phosphatase activator activity ; GO:0008160 | inferred from sequence or structural similarity with UniProt:Q28717	-	-	CG Hit	'15'
CG8593	quemao	farnesyltranstransferase activity ; GO:0004311 | non-traceable author statement dimethylallyltranstransferase activity ; GO:0004161 | inferred from sequence or structural similarity with UniProt:P24322 geranyltranstransferase activity ; GO:0004337 | inferred from sequence or structural similarity with UniProt:P24322 acyltransferase activity ; GO:0008415 | inferred from electronic annotation	embryonic heart tube development ; GO:0035050 | inferred from mutant phenotype germ cell migration ; GO:0008354 | inferred from mutant phenotype isoprenoid biosynthetic process ; GO:0008299 | inferred from electronic annotation	-	CG Hit	'Fint1,Fmph2'
CG9449	CG9449	acid phosphatase activity ; GO:0003993 | inferred from sequence or structural similarity with UniProt:P11117	phosphate metabolic process ; GO:0006796 | inferred from electronic annotation phagocytosis, engulfment ; GO:0006911 | inferred from mutant phenotype	-	CG Hit	'Fint2'
CG9493	Pez	protein tyrosine phosphatase activity ; GO:0004725 | inferred from sequence or structural similarity cytoskeletal protein binding ; GO:0008092 | inferred from sequence or structural similarity structural constituent of cytoskeleton ; GO:0005200 | inferred from electronic annotation	protein amino acid dephosphorylation ; GO:0006470 | non-traceable author statement	cytoskeleton ; GO:0005856 | inferred from electronic annotation	CG Hit	'Fint3'
CG10289	CG10289	-	-	-	CG Hit	'Fmph2'
CG10357	CG10357	triacylglycerol lipase activity ; GO:0004806 | inferred from sequence or structural similarity with UniProt:Q02157	lipid metabolic process ; GO:0006629 | inferred from electronic annotation	-	CG Hit	'Fmph2,NuCirc'
CG10443	Leukocyte-antigen-related-like	protein tyrosine phosphatase activity ; GO:0004725 | inferred from direct assay transmembrane receptor protein tyrosine phosphatase activity ; GO:0005001 | inferred from sequence or structural similarity	protein amino acid dephosphorylation ; GO:0006470 | inferred from direct assay axon guidance ; GO:0007411 | inferred from mutant phenotype motor axon guidance ; GO:0008045 | inferred from mutant phenotype embryonic development via the syncytial blastoderm ; GO:0001700 | non-traceable author statement cell adhesion ; GO:0007155 | inferred from mutant phenotype regulation of cell shape ; GO:0008360…	plasma membrane ; GO:0005886 | inferred from sequence or structural similarity integral to membrane ; GO:0016021 | non-traceable author statement	CG Hit	'Fint3'
CG10449	Catecholamines up	metal ion transmembrane transporter activity ; GO:0046873 | inferred from electronic annotation	ovarian nurse cell to oocyte transport ; GO:0007300 | inferred from mutant phenotype regulation of catecholamine metabolic process ; GO:0042069 | inferred from mutant phenotype metal ion transport ; GO:0030001 | inferred from electronic annotation	integral to plasma membrane ; GO:0005887 | non-traceable author statement	CG Hit	'Fmph2'
CG10460	crammer	cysteine protease inhibitor activity ; GO:0004869 | inferred from direct assay	long-term memory ; GO:0007616 | inferred from mutant phenotype	-	CG Hit	'Fmph2'
CG10563	lethal (2) 37Cd	general RNA polymerase II transcription factor activity ; GO:0016251 | inferred from electronic annotation transcription regulator activity ; GO:0030528 | inferred from electronic annotation	nucleobase, nucleoside, nucleotide and nucleic acid metabolic process ; GO:0006139 | inferred from electronic annotation transcription from RNA polymerase II promoter ; GO:0006366 | inferred from electronic annotation transcription initiation from RNA polymerase II promoter ; GO:0006367 | inferred from electronic annotation phagocytosis, engulfment ; GO:0006911 | inferred from mutant phenotype	-	CG Hit	'Fint3'
CG32112	CG32112	-	-	-	CG Hit	'NuSize,Fclc'
CG11377	CG11377	calcium ion binding ; GO:0005509 | inferred from electronic annotation	-	-	CG Hit	'Fmph2'
CG11459	CG11459	cathepsin L activity ; GO:0004217 | non-traceable author statement	proteolysis ; GO:0006508 | inferred from electronic annotation	-	CG Hit	'Fmph2'
CG11796	CG11796	4-hydroxyphenylpyruvate dioxygenase activity ; GO:0003868 | inferred from sequence or structural similarity with UniProt:Q02110 AND inferred from sequence or structural similarity with UniProt:Q22633	amino acid catabolic process ; GO:0009063 | inferred from electronic annotation aromatic amino acid family metabolic process ; GO:0009072 | inferred from electronic annotation	-	CG Hit	'Fmph2,Fmph3'
CG12021	Patj	protein binding ; GO:0005515 | inferred from electronic annotation	establishment of planar polarity ; GO:0001736 | inferred from mutant phenotype intercellular junction assembly ; GO:0007043 | non-traceable author statement establishment and/or maintenance of cell polarity ; GO:0007163 | non-traceable author statement establishment and/or maintenance of polarity of follicular epithelium ; GO:0016334 | inferred from physical interaction with crb morphogenesis of …	apical plasma membrane ; GO:0016324 | non-traceable author statement septate junction ; GO:0005918 | traceable author statement cytoplasm ; GO:0005737 | non-traceable author statement nuclear envelope ; GO:0005635 | non-traceable author statement apical cortex ; GO:0045179 | non-traceable author statement plasma membrane ; GO:0005886 | non-traceable author statement subapical complex ; GO:0035003…	CG Hit	'Fmph2'
CG12030	CG12030	UDP-glucose 4-epimerase activity ; GO:0003978 | inferred from sequence or structural similarity with SGD_LOCUS:GAL10; SGD:S0000223 coenzyme binding ; GO:0050662 | inferred from electronic annotation	galactose metabolic process ; GO:0006012 | non-traceable author statement	-	CG Hit	'Fint1'
CG12065	CG12065	-	-	-	CG Hit	'Fmph2'
CG12340	CG12340	-	-	-	CG Hit	'Fint1,Fmph2'
CG12539	CG12539	glucose dehydrogenase (acceptor) activity ; GO:0004344 | inferred from sequence or structural similarity with UniProt:P18172 FAD binding ; GO:0050660 | inferred from electronic annotation	alcohol metabolic process ; GO:0006066 | inferred from electronic annotation electron transport ; GO:0006118 | inferred from electronic annotation	-	CG Hit	'14'
CG14884	COP9 complex homolog subunit 5	NEDD8 activating enzyme activity ; GO:0019781 | inferred from mutant phenotype transcription regulator activity ; GO:0030528 | inferred from electronic annotation	oocyte axis determination ; GO:0007309 | inferred from mutant phenotype axonogenesis ; GO:0007409 | inferred from mutant phenotype glial cell migration ; GO:0008347 | inferred from mutant phenotype oocyte anterior/posterior axis determination ; GO:0007314 | inferred from mutant phenotype oocyte dorsal/ventral axis determination ; GO:0007310 | inferred from mutant phenotype protein deneddylation ;…	signalosome ; GO:0008180 | inferred from sequence or structural similarity cytoplasm ; GO:0005737 | inferred from direct assay	CG Hit	'Fint1,NuSize'
CG15814	CG15814	-	-	-	CG Hit	'Fint2'
CG16827	alphaPS4	cell adhesion molecule binding ; GO:0050839 | inferred from sequence or structural similarity with scb receptor activity ; GO:0004872 | inferred from sequence or structural similarity with scb	cell-matrix adhesion ; GO:0007160 | traceable author statement heterophilic cell adhesion ; GO:0007157 | traceable author statement cell adhesion ; GO:0007155 | inferred from sequence or structural similarity with EMBL:AF041409	integrin complex ; GO:0008305 | inferred from sequence or structural similarity with scb	CG Hit	'Fint1'
CG17068	CG17068	transcription regulator activity ; GO:0030528 | inferred from electronic annotation protein binding ; GO:0005515 | inferred from electronic annotation	nucleobase, nucleoside, nucleotide and nucleic acid metabolic process ; GO:0006139 | inferred from electronic annotation transcription from RNA polymerase II promoter ; GO:0006366 | inferred from electronic annotation	-	CG Hit	'Fint2'
CG18211	betaTrypsin	trypsin activity ; GO:0004295 | non-traceable author statement	proteolysis ; GO:0006508 | non-traceable author statement	extracellular region ; GO:0005576 | non-traceable author statement	CG Hit	'Fint2'
CG1683	Adenine nucleotide translocase 2	ATP:ADP antiporter activity ; GO:0005471 | non-traceable author statement binding ; GO:0005488 | inferred from electronic annotation transmembrane transporter activity ; GO:0022857 | inferred from sequence or structural similarity	ADP transport ; GO:0015866 | inferred from sequence or structural similarity with UniProt:P12235 ATP transport ; GO:0015867 | inferred from sequence or structural similarity with UniProt:P12235 cation transport ; GO:0006812 | inferred from electronic annotation nucleobase, nucleoside, nucleotide and nucleic acid metabolic process ; GO:0006139 | inferred from electronic annotation	mitochondrial inner membrane ; GO:0005743 | non-traceable author statement mitochondrial envelope ; GO:0005740 | inferred from sequence or structural similarity lipid particle ; GO:0005811 | inferred from direct assay	CD Hit	'18'
CG1753	CG1753	cystathionine beta-synthase activity ; GO:0004122 | inferred from sequence or structural similarity with EMBL:L19501; protein_id:AAA19874.1	amino acid biosynthetic process ; GO:0008652 | inferred from electronic annotation cysteine biosynthetic process from serine ; GO:0006535 | inferred from electronic annotation cysteine biosynthetic process via cystathionine ; GO:0019343 | inferred from electronic annotation	cytoplasm ; GO:0005737 | inferred from electronic annotation	CD Hit	'20'
CG1771	multiple edematous wings	cell adhesion molecule binding ; GO:0050839 | inferred from mutant phenotype receptor activity ; GO:0004872 | inferred from mutant phenotype	cell adhesion ; GO:0007155 | inferred from mutant phenotype imaginal disc-derived wing morphogenesis ; GO:0007476 | inferred from expression pattern AND inferred from mutant phenotype cell differentiation ; GO:0030154 | traceable author statement cell migration ; GO:0016477 | traceable author statement cell-cell adhesion ; GO:0016337 | traceable author statement ectodermal gut morphogenesis ; GO:…	integrin complex ; GO:0008305 | inferred from sequence or structural similarity with HGNC_gene:ITGA3; HGNC:6139; OMIM:605025	CD Hit	'18'
CG1864	Hormone receptor-like in 38	ligand-dependent nuclear receptor activity ; GO:0004879 | inferred from sequence or structural similarity with MGD:Nr4a2; MGI:MGI:1352456 transcription regulator activity ; GO:0030528 | inferred from electronic annotation sequence-specific DNA binding ; GO:0043565 | inferred from electronic annotation steroid hormone receptor activity ; GO:0003707 | inferred from electronic annotation transcripti…	epidermis development ; GO:0008544 | non-traceable author statement intracellular signaling cascade ; GO:0007242 | inferred from electronic annotation regulation of transcription from RNA polymerase II promoter ; GO:0006357 | inferred from electronic annotation phagocytosis, engulfment ; GO:0006911 | inferred from mutant phenotype	nucleus ; GO:0005634 | non-traceable author statement	CD Hit	'Tmph2'
CG1939	CG1939	ATP binding ; GO:0005524 | inferred from electronic annotation	-	-	CD Hit	'Tint4'
CG1973	CG1973	protein kinase activity ; GO:0004672 | non-traceable author statement ATP binding ; GO:0005524 | inferred from electronic annotation	protein amino acid phosphorylation ; GO:0006468 | inferred from electronic annotation	-	CD Hit	'20'
CG2875	CG2875	-	-	-	CD Hit	'Tclc'
CG3400	6-phosphofructo-2-kinase	6-phosphofructo-2-kinase activity ; GO:0003873 | inferred from sequence or structural similarity with UniProt:P07953 fructose-2,6-bisphosphate 2-phosphatase activity ; GO:0004331 | inferred from sequence or structural similarity with UniProt:P07953 ATP binding ; GO:0005524 | inferred from electronic annotation	fructose metabolic process ; GO:0006000 | inferred from sequence or structural similarity with UniProt:P07953 glycolysis ; GO:0006096 | inferred from electronic annotation fructose 2,6-bisphosphate metabolic process ; GO:0006003 | inferred from electronic annotation	-	CD Hit	'Tmph2'
CG5661	Semaphorin-5c	receptor activity ; GO:0004872 | inferred from electronic annotation receptor binding ; GO:0005102 | inferred from electronic annotation catalytic activity ; GO:0003824 | inferred from electronic annotation ferric iron binding ; GO:0008199 | inferred from electronic annotation	axon guidance ; GO:0007411 | inferred from sequence or structural similarity with UniProt:Q13591 embryonic development via the syncytial blastoderm ; GO:0001700 | inferred from expression pattern cell surface receptor linked signal transduction ; GO:0007166 | inferred from electronic annotation cell-cell adhesion ; GO:0016337 | inferred from electronic annotation ectoderm development ; GO:0007398…	plasma membrane ; GO:0005886 | inferred from sequence or structural similarity with UniProt:Q13591	CD Hit	'Rto2'
CG5819	CG5819	-	cell adhesion ; GO:0007155 | inferred from electronic annotation transmission of nerve impulse ; GO:0019226 | inferred from electronic annotation	-	CD Hit	'17,Tmph2'
CG5949	DNA-polymerase-delta	delta DNA polymerase activity ; GO:0003891 | inferred from direct assay 3-5-exodeoxyribonuclease activity ; GO:0008296 | inferred from direct assay single-stranded DNA specific 3-5 exodeoxyribonuclease activity ; GO:0008310 | non-traceable author statement nucleic acid binding ; GO:0003676 | inferred from electronic annotation DNA binding ; GO:0003677 | inferred from electronic annotation nucleot…	lagging strand elongation ; GO:0006273 | non-traceable author statement leading strand elongation ; GO:0006272 | non-traceable author statement DNA recombination ; GO:0006310 | inferred from electronic annotation DNA repair ; GO:0006281 | inferred from electronic annotation lipid catabolic process ; GO:0016042 | inferred from electronic annotation phospholipid metabolic process ; GO:0006644 | inf…	delta DNA polymerase complex ; GO:0043625 | inferred from direct assay membrane ; GO:0016020 | inferred from electronic annotation	CD Hit	'Tint1,Tmph2'
CG6433	quail	actin binding ; GO:0003779 | inferred from direct assay AND inferred from mutant phenotype AND inferred from sequence or structural similarity with Gel AND inferred from sequence or structural similarity with HGNC_gene:VIL1; HGNC:12690; OMIM:193040 calcium ion binding ; GO:0005509 | inferred from sequence or structural similarity with HGNC_gene:VIL1; HGNC:12690; OMIM:193040 structural constituent…	ovarian nurse cell to oocyte transport ; GO:0007300 | inferred from mutant phenotype actin filament organization ; GO:0007015 | inferred from direct assay actin filament bundle formation ; GO:0051017 | non-traceable author statement cytoplasmic transport, nurse cell to oocyte ; GO:0007303 | non-traceable author statement	-	CD Hit	'Tmph2'
CG6841	CG6841	RNA splicing factor activity, transesterification mechanism ; GO:0031202 | inferred from sequence or structural similarity with SGD_LOCUS:PRP6; SGD:S0000259	regulation of alternative nuclear mRNA splicing, via spliceosome ; GO:0000381 | inferred from mutant phenotype nuclear mRNA splicing, via spliceosome ; GO:0000398 | inferred from sequence or structural similarity with SGD_LOCUS:PRP6; SGD:S0000259	nucleus ; GO:0005634 | inferred by curator from GO:0000381 U2-dependent spliceosome ; GO:0005684 | inferred from sequence or structural similarity with SGD_LOCUS:PRP6; SGD:S0000259 small nuclear ribonucleoprotein complex ; GO:0030532 | inferred from sequence or structural similarity with SGD_LOCUS:PRP6; SGD:S0000259 AND inferred from sequence or structural similarity with protein_id:BAA37140 snRN…	CD Hit	'Tmph2'
CG6876	CG6876	RNA splicing factor activity, transesterification mechanism ; GO:0031202 | inferred from sequence or structural similarity with SGD_LOCUS:PRP31; SGD:S0003323	nuclear mRNA splicing, via spliceosome ; GO:0000398 | inferred from sequence or structural similarity with UniProt:P49704	spliceosome ; GO:0005681 | inferred from sequence or structural similarity with UniProt:P49704	CD Hit	'22,Okt'
CG7012	nicastrin	-	Notch signaling pathway ; GO:0007219 | non-traceable author statement cytoskeleton organization and biogenesis ; GO:0007010 | inferred from mutant phenotype Notch receptor processing ; GO:0007220 | inferred from genetic interaction with N AND inferred from mutant phenotype membrane protein ectodomain proteolysis ; GO:0006509 | inferred from mutant phenotype protein processing ; GO:0016485 | infer…	plasma membrane ; GO:0005886 | non-traceable author statement integral to membrane ; GO:0016021 | non-traceable author statement	CD Hit	'Tmph2'
CG7147	CG7147	metalloendopeptidase activity ; GO:0004222 | inferred from genetic interaction with N AND inferred from sequence or structural similarity with MGD:Adam10; MGI:MGI:109548 zinc ion binding ; GO:0008270 | inferred from electronic annotation	Notch receptor processing ; GO:0007220 | inferred from genetic interaction with H AND inferred from genetic interaction with N AND inferred from genetic interaction with Ser Notch signaling pathway ; GO:0007219 | traceable author statement central nervous system development ; GO:0007417 | traceable author statement regulation of axon extension ; GO:0030516 | traceable author statement proteolysis…	-	CD Hit	'Tmph2'
CG7217	CG7217	antioxidant activity ; GO:0016209 | inferred from sequence or structural similarity with UniProt:P30044	-	peroxisome ; GO:0005777 | inferred from sequence or structural similarity with UniProt:P30044	CD Hit	'Tnum'
CG7263	Apoptosis inducing factor	disulfide oxidoreductase activity ; GO:0015036 | inferred from electronic annotation	DNA fragmentation during apoptosis ; GO:0006309 | inferred from sequence or structural similarity induction of apoptosis ; GO:0006917 | inferred from sequence or structural similarity defense response ; GO:0006952 | inferred from electronic annotation ferredoxin metabolic process ; GO:0006124 | inferred from electronic annotation oxygen and reactive oxygen species metabolic process ; GO:0006800 |…	mitochondrial intermembrane space ; GO:0005758 | inferred from sequence or structural similarity with UniProt:O95831 nucleus ; GO:0005634 | inferred from sequence or structural similarity with UniProt:O95831	CD Hit	'Tclc'
CG7383	eagle	ligand-dependent nuclear receptor activity ; GO:0004879 | inferred from sequence or structural similarity with EMBL:U09504 transcription factor activity ; GO:0003700 | inferred from sequence or structural similarity with EMBL:U09504 sequence-specific DNA binding ; GO:0043565 | inferred from electronic annotation zinc ion binding ; GO:0008270 | inferred from electronic annotation	central nervous system development ; GO:0007417 | inferred from mutant phenotype regulation of transcription from RNA polymerase II promoter ; GO:0006357 | inferred from electronic annotation signal transduction ; GO:0007165 | inferred from electronic annotation	nucleus ; GO:0005634 | inferred from sequence or structural similarity with EMBL:U09504	CD Hit	'Tclc'
CG7791	CG7791	mitochondrial intermediate peptidase activity ; GO:0004243 | inferred from sequence or structural similarity with UniProt:Q01992 zinc ion binding ; GO:0008270 | inferred from electronic annotation	protein processing ; GO:0016485 | inferred from sequence or structural similarity with UniProt:Q99797 protein targeting to mitochondrion ; GO:0006626 | inferred from electronic annotation proteolysis ; GO:0006508 | inferred from electronic annotation	mitochondrion ; GO:0005739 | inferred from sequence or structural similarity with UniProt:Q99797	CD Hit	'25,Tclc'
CG8019	haywire	helicase activity ; GO:0004386 | inferred from sequence or structural similarity general RNA polymerase II transcription factor activity ; GO:0016251 | inferred from sequence or structural similarity with HGNC_gene:ERCC3; HGNC:3435; OMIM:133510 AND inferred from sequence or structural similarity with SGD_LOCUS:SSL2; SGD:S0001405 ATP-dependent DNA helicase activity ; GO:0004003 | non-traceable aut…	nucleotide-excision repair ; GO:0006289 | inferred from sequence or structural similarity transcription initiation from RNA polymerase II promoter ; GO:0006367 | inferred from sequence or structural similarity with HGNC_gene:ERCC3; HGNC:3435; OMIM:133510 AND inferred from sequence or structural similarity with SGD_LOCUS:SSL2; SGD:S0001405 regulation of alternative nuclear mRNA splicing, via splic…	holo TFIIH complex ; GO:0005675 | inferred from sequence or structural similarity with HGNC_gene:ERCC3; HGNC:3435; OMIM:133510 AND inferred from sequence or structural similarity with SGD_LOCUS:SSL2; SGD:S0001405 nucleus ; GO:0005634 | non-traceable author statement	CD Hit	'17'
CG8024	lightoid	GTP binding ; GO:0005525 | inferred from sequence or structural similarity GTPase activity ; GO:0003924 | inferred from sequence or structural similarity hydrolase activity, acting on acid anhydrides, in phosphorus-containing anhydrides ; GO:0016818 | inferred from electronic annotation ATP binding ; GO:0005524 | inferred from electronic annotation protein kinase activity ; GO:0004672 | inferred …	ommochrome biosynthetic process ; GO:0006727 | inferred from mutant phenotype learning and/or memory ; GO:0007611 | inferred from mutant phenotype olfactory learning ; GO:0008355 | inferred from mutant phenotype eye pigment granule organization and biogenesis ; GO:0008057 | inferred from mutant phenotype eye pigment precursor transport ; GO:0006856 | traceable author statement protein targeting t…	-	CD Hit	'Tclc'
CG8222	PDGF- and VEGF-receptor related	protein-tyrosine kinase activity ; GO:0004713 | non-traceable author statement platelet-derived growth factor receptor activity ; GO:0005017 | non-traceable author statement vascular endothelial growth factor receptor activity ; GO:0005021 | non-traceable author statement transmembrane receptor protein tyrosine kinase activity ; GO:0004714 | inferred from physical interaction with Pvf1 AND inferr…	border follicle cell migration ; GO:0007298 | inferred from genetic interaction with Cbl inferred from genetic interaction with Egfr protein amino acid phosphorylation ; GO:0006468 | non-traceable author statement hemocyte differentiation ; GO:0042386 | non-traceable author statement actin cytoskeleton organization and biogenesis ; GO:0030036 | inferred from mutant phenotype hemopoiesis ; GO:0030…	plasma membrane ; GO:0005886 | non-traceable author statement	CD Hit	'Okt'
CG8937	Heat shock protein cognate 1	ATPase activity ; GO:0016887 | non-traceable author statement unfolded protein binding ; GO:0051082 | inferred from sequence or structural similarity with MGD:Hspa8; MGI:MGI:105384 ATP binding ; GO:0005524 | inferred from electronic annotation	protein folding ; GO:0006457 | inferred from sequence or structural similarity with MGD:Hspa8; MGI:MGI:105384 response to heat ; GO:0009408 | non-traceable author statement defense response ; GO:0006952 | inferred from electronic annotation protein complex assembly ; GO:0006461 | inferred from electronic annotation	mitochondrion ; GO:0005739 | inferred from sequence or structural similarity with UniProt:P38646	CD Hit	'17'
CG9115	myotubularin	protein tyrosine/serine/threonine phosphatase activity ; GO:0008138 | inferred from sequence or structural similarity with EMBL:U46024; protein_id:AAC51682.1 AND inferred from sequence or structural similarity with EMBL:Z49610; protein_id:CAA89640.1 inositol or phosphatidylinositol phosphatase activity ; GO:0004437 | inferred from electronic annotation	protein amino acid dephosphorylation ; GO:0006470 | non-traceable author statement phospholipid dephosphorylation ; GO:0046839 | inferred from electronic annotation	-	CD Hit	'Tmph2'
CG9191	Kinesin-like protein at 61F	motor activity ; GO:0003774 | inferred from direct assay microtubule motor activity ; GO:0003777 | inferred from sequence or structural similarity with SGD_LOCUS:KIP1; SGD:S0000159 plus-end-directed microtubule motor activity ; GO:0008574 | inferred from sequence or structural similarity with SGD_LOCUS:KIP1; SGD:S0000159 structural constituent of cytoskeleton ; GO:0005200 | inferred from electron…	microtubule-based movement ; GO:0007018 | inferred from sequence or structural similarity with SGD_LOCUS:KIP1; SGD:S0000159 mitotic centrosome separation ; GO:0007100 | inferred from genetic interaction with ncd AND inferred from mutant phenotype cell cycle ; GO:0007049 | inferred from mutant phenotype centrosome separation ; GO:0051299 | inferred from mutant phenotype Golgi organization and biog…	cytoplasm ; GO:0005737 | inferred from direct assay kinesin complex ; GO:0005871 | inferred from direct assay microtubule associated complex ; GO:0005875 | inferred from direct assay plus-end kinesin complex ; GO:0005873 | inferred from sequence or structural similarity with SGD_LOCUS:KIP1; SGD:S0000159 Golgi apparatus ; GO:0005794 | inferred from direct assay endoplasmic reticulum ; GO:0005783 |…	CD Hit	'17'
CG9354	Ribosomal protein L34b	structural constituent of ribosome ; GO:0003735 | inferred from sequence or structural similarity with NCBI_gi:4506637 nucleic acid binding ; GO:0003676 | inferred from electronic annotation	translation ; GO:0006412 | inferred from sequence or structural similarity with NCBI_gi:4506637	cytosolic large ribosomal subunit (sensu Eukaryota) ; GO:0005842 | inferred from sequence or structural similarity with NCBI_gi:4506637	CD Hit	'19'
CG9985	skittles	1-phosphatidylinositol-4-phosphate 5-kinase activity ; GO:0016308 | inferred from sequence or structural similarity with NCBI_gi:4505815	phosphorylation ; GO:0016310 | non-traceable author statement peripheral nervous system development ; GO:0007422 | inferred from mutant phenotype autophagic cell death ; GO:0048102 | inferred from expression pattern salivary gland cell autophagic cell death ; GO:0035071 | inferred from expression pattern G-protein coupled receptor protein signaling pathway ; GO:0007186 | inferred from electronic …	nucleus ; GO:0005634 | inferred from sequence or structural similarity	CD Hit	'Okt'
CG10177	CG10177	protein serine/threonine kinase activity ; GO:0004674 | non-traceable author statement ATP binding ; GO:0005524 | inferred from electronic annotation	protein amino acid phosphorylation ; GO:0006468 | non-traceable author statement signal transduction ; GO:0007165 | inferred from electronic annotation intracellular signaling cascade ; GO:0007242 | inferred from electronic annotation	-	CD Hit	'22'
CG10220	CG33506	molecular_function ; GO:0003674 | no biological data available	biological_process ; GO:0008150 | no biological data available	cellular_component ; GO:0005575 | no biological data available	CD Hit	'Okt,Tmph3'
CG10278	GATAe	general RNA polymerase II transcription factor activity ; GO:0016251 | non-traceable author statement sequence-specific DNA binding ; GO:0043565 | inferred from electronic annotation transcription factor activity ; GO:0003700 | inferred from electronic annotation zinc ion binding ; GO:0008270 | inferred from electronic annotation	endoderm development ; GO:0007492 | non-traceable author statement mesoderm development ; GO:0007498 | inferred from electronic annotation regulation of transcription from RNA polymerase II promoter ; GO:0006357 | inferred from electronic annotation	nucleus ; GO:0005634 | non-traceable author statement	CD Hit	'Okt'
CG11913	CG11913	NADH dehydrogenase (ubiquinone) activity ; GO:0008137 | inferred from sequence or structural similarity with UniProt:P17694 NADH dehydrogenase activity ; GO:0003954 | inferred from sequence or structural similarity with UniProt:O95299 NAD binding ; GO:0051287 | inferred from electronic annotation pectinesterase activity ; GO:0030599 | inferred from electronic annotation	mitochondrial electron transport, NADH to ubiquinone ; GO:0006120 | inferred from sequence or structural similarity with UniProt:O95299 cell wall modification ; GO:0042545 | inferred from electronic annotation	mitochondrial respiratory chain complex I ; GO:0005747 | inferred from sequence or structural similarity with UniProt:P17694 cell wall ; GO:0005618 | inferred from electronic annotation	CD Hit	'Rto2'
CG12449	Glutamine:fructose-6-phosphate aminotransferase 1	glutamine-fructose-6-phosphate transaminase (isomerizing) activity ; GO:0004360 | inferred from sequence or structural similarity sugar binding ; GO:0005529 | IEA with InterPro:IPR001347	monosaccharide metabolic process ; GO:0005996 | inferred from electronic annotation metabolic process ; GO:0008152 | IEA with InterPro:IPR000583 carbohydrate metabolic process ; GO:0005975 | IEA with InterPro:IPR001347 carbohydrate biosynthetic process ; GO:0016051 | IEA with InterPro:IPR005855	cytoplasm ; GO:0005737 | IEA with InterPro:IPR005855	CD Hit	'25,Rto1'
CG12759	DEAD box protein 45A	ATP-dependent RNA helicase activity ; GO:0004004 | inferred from sequence or structural similarity with SGD_LOCUS:DBP8; SGD:S0001212 nucleic acid binding ; GO:0003676 | inferred from electronic annotation ATP binding ; GO:0005524 | inferred from electronic annotation oxidoreductase activity ; GO:0016491 | inferred from electronic annotation	nucleobase, nucleoside, nucleotide and nucleic acid metabolic process ; GO:0006139 | inferred from electronic annotation regulation of alternative nuclear mRNA splicing, via spliceosome ; GO:0000381 | inferred from mutant phenotype	nucleus ; GO:0005634 | inferred by curator from GO:0000381	CD Hit	'21,NuSize'
CG12896	CG12896	peroxidase activity ; GO:0004601 | inferred from electronic annotation	mesoderm development ; GO:0007498 | inferred from expression pattern defense response ; GO:0006952 | inferred from electronic annotation oxygen and reactive oxygen species metabolic process ; GO:0006800 | inferred from electronic annotation	-	CD Hit	'Tclc,NuSize'
CG12908	Nidogen/entactin	structural molecule activity ; GO:0005198 | inferred from electronic annotation calcium ion binding ; GO:0005509 | inferred from electronic annotation	cell-matrix adhesion ; GO:0007160 | inferred from electronic annotation	basement membrane ; GO:0005604 | inferred from sequence or structural similarity membrane ; GO:0016020 | inferred from electronic annotation	CD Hit	'23'
CG13758	PDF receptor	calcitonin receptor activity ; GO:0004948 | inferred from sequence or structural similarity G-protein coupled receptor activity ; GO:0004930 | inferred from sequence or structural similarity secretin-like receptor activity ; GO:0001633 | inferred from sequence or structural similarity neuropeptide receptor activity ; GO:0008188 | inferred from sequence or structural similarity	G-protein coupled receptor protein signaling pathway ; GO:0007186 | inferred from sequence or structural similarity	integral to membrane ; GO:0016021 | inferred from sequence or structural similarity	CD Hit	'Tclc'
CG14163	CG14163	protein kinase activity ; GO:0004672 | non-traceable author statement ATP binding ; GO:0005524 | inferred from electronic annotation DNA binding ; GO:0003677 | inferred from electronic annotation	DNA methylation ; GO:0006306 | inferred from electronic annotation protein amino acid phosphorylation ; GO:0006468 | inferred from electronic annotation	-	CD Hit	'Okt'
CG14526	CG14526	endothelin-converting enzyme activity ; GO:0016511 | inferred from sequence or structural similarity with EMBL:Y16187; protein_id:CAA76113.1 neprilysin activity ; GO:0004245 | inferred from electronic annotation zinc ion binding ; GO:0008270 | inferred from electronic annotation	proteolysis ; GO:0006508 | inferred from electronic annotation signal transduction ; GO:0007165 | inferred from electronic annotation	membrane ; GO:0016020 | inferred from electronic annotation	CD Hit	'Rto1'
CG15255	CG15255	metalloendopeptidase activity ; GO:0004222 | inferred from sequence or structural similarity with UniProt:P28826 astacin activity ; GO:0008533 | inferred from electronic annotation zinc ion binding ; GO:0008270 | inferred from electronic annotation	proteolysis ; GO:0006508 | inferred from electronic annotation	-	CD Hit	'Tmph2'
CG31764	virus-induced RNA 1	-	defense response to virus ; GO:0051607 | inferred from expression pattern	-	CD Hit	'Tmph2'
CG15528	CG15528	protein tyrosine/serine/threonine phosphatase activity ; GO:0008138 | non-traceable author statement kinase inhibitor activity ; GO:0019210 | inferred from electronic annotation	protein amino acid dephosphorylation ; GO:0006470 | non-traceable author statement intracellular signaling cascade ; GO:0007242 | inferred from electronic annotation	-	CD Hit	'Tmph2'
CG16708	CG16708	D-erythro-sphingosine kinase activity ; GO:0017050 | inferred from sequence or structural similarity with UniProt:O88885 diacylglycerol kinase activity ; GO:0004143 | inferred from electronic annotation	autophagic cell death ; GO:0048102 | inferred from expression pattern salivary gland cell autophagic cell death ; GO:0035071 | inferred from expression pattern protein kinase C activation ; GO:0007205 | inferred from electronic annotation	-	CD Hit	'Rto3'
CG16720	Serotonin receptor 1A	serotonin receptor activity ; GO:0004993 | inferred from sequence or structural similarity with MGD:Htr1a; MGI:MGI:96273 5-HT1 receptor activity ; GO:0001586 | non-traceable author statement G-protein coupled serotonin receptor activity ; GO:0016609 | non-traceable author statement amine receptor activity ; GO:0008227 | inferred from sequence or structural similarity	serotonin receptor, adenylate cyclase inhibiting pathway ; GO:0007198 | inferred from direct assay serotonin receptor, phospholipase C activating pathway ; GO:0007208 | inferred from direct assay serotonin receptor signaling pathway ; GO:0007210 | inferred by curator from GO:0004993 transmission of nerve impulse ; GO:0019226 | inferred from electronic annotation regulation of circadian sleep/wake…	integral to membrane ; GO:0016021 | inferred from sequence or structural similarity with MGD:Htr1a; MGI:MGI:96273 integral to plasma membrane ; GO:0005887 | non-traceable author statement	CD Hit	'Tmph2'
CG17036	CG17036	reduced folate carrier activity ; GO:0008518 | inferred from sequence or structural similarity with EMBL:AL021068; protein_id:CAA15926 folic acid binding ; GO:0005542 | inferred from electronic annotation	coenzyme metabolic process ; GO:0006732 | inferred from electronic annotation prosthetic group metabolic process ; GO:0051189 | inferred from electronic annotation transport ; GO:0006810 | inferred from electronic annotation	plasma membrane ; GO:0005886 | inferred from sequence or structural similarity with EMBL:AL021068; protein_id:CAA15926	CD Hit	'Tint1'
CG17134	CG17134	cathepsin D activity ; GO:0004192 | inferred from sequence or structural similarity with UniProt:Q9DEX3 pepsin A activity ; GO:0004194 | inferred from electronic annotation	proteolysis ; GO:0006508 | inferred from electronic annotation	-	CD Hit	'Tmph2'
CG17291	CG17291	protein phosphatase type 2A regulator activity ; GO:0008601 | inferred from sequence or structural similarity protein serine/threonine phosphatase activity ; GO:0004722 | inferred from sequence or structural similarity with UniProt:Q76MZ3 binding ; GO:0005488 | inferred from electronic annotation	protein amino acid dephosphorylation ; GO:0006470 | inferred from sequence or structural similarity phagocytosis, engulfment ; GO:0006911 | inferred from mutant phenotype	protein phosphatase type 2A complex ; GO:0000159 | inferred from sequence or structural similarity protein serine/threonine phosphatase complex ; GO:0008287 | inferred from sequence or structural similarity with UniProt:Q76MZ3	CD Hit	'Tmph2'
CG17333	CG17333	6-phosphogluconolactonase activity ; GO:0017057 | inferred from sequence or structural similarity with SGD_LOCUS:SOL3; SGD:S0001206	pentose-phosphate shunt ; GO:0006098 | non-traceable author statement	cellular_component ; GO:0005575 | no biological data available	CD Hit	'Tmph2'
CG17369	Vacuolar H[+]-ATPase 55kD B subunit	hydrogen-exporting ATPase activity, phosphorylative mechanism ; GO:0008553 | inferred from sequence or structural similarity with EMBL:Y12634; protein_id:CAA73182 ATP binding ; GO:0005524 | inferred from electronic annotation hydrogen ion transporting ATP synthase activity, rotational mechanism ; GO:0046933 | inferred from electronic annotation hydrogen ion transporting ATPase activity, rotationa…	proton transport ; GO:0015992 | non-traceable author statement cell motility ; GO:0006928 | inferred from electronic annotation cytoskeleton organization and biogenesis ; GO:0007010 | inferred from electronic annotation purine base metabolic process ; GO:0006144 | inferred from electronic annotation ATP synthesis coupled proton transport ; GO:0015986 | inferred from electronic annotation energy c…	vacuolar proton-transporting V-type ATPase, V1 domain ; GO:0000221 | inferred from sequence or structural similarity with EMBL:Y12634; protein_id:CAA73182 proton-transporting two-sector ATPase complex ; GO:0016469 | inferred from electronic annotation	CD Hit	'Rto1,Rto2'
CG17520	Casein kinase II alpha subunit	protein kinase CK2 activity ; GO:0004682 | inferred from sequence or structural similarity protein kinase activity ; GO:0004672 | non-traceable author statement casein kinase activity ; GO:0004680 | inferred from direct assay receptor signaling protein serine/threonine kinase activity ; GO:0004702 | inferred from electronic annotation ATP binding ; GO:0005524 | IEA with InterPro:IPR000719, InterP…	protein amino acid phosphorylation ; GO:0006468 | inferred from sequence or structural similarity circadian rhythm ; GO:0007623 | inferred from mutant phenotype locomotor rhythm ; GO:0045475 | inferred from mutant phenotype cell proliferation ; GO:0008283 | inferred from electronic annotation intracellular signaling cascade ; GO:0007242 | inferred from electronic annotation compound eye developme…	protein kinase CK2 complex ; GO:0005956 | inferred from sequence or structural similarity cytosol ; GO:0005829 | inferred from direct assay nucleus ; GO:0005634 | inferred from direct assay	CD Hit	'Rto2,Tmph2'
CG17559	doughnut on 2	transmembrane receptor protein tyrosine kinase activity ; GO:0004714 | inferred from genetic interaction with drl AND inferred from sequence or structural similarity with UniProt:P34925 protein-tyrosine kinase activity ; GO:0004713 | non-traceable author statement ATP binding ; GO:0005524 | inferred from electronic annotation	axon guidance ; GO:0007411 | inferred from mutant phenotype muscle attachment ; GO:0016203 | inferred from mutant phenotype protein amino acid phosphorylation ; GO:0006468 | inferred from sequence or structural similarity with UniProt:P34925 signal transduction ; GO:0007165 | inferred from mutant phenotype cell-cell signaling ; GO:0007267 | inferred from electronic annotation ectoderm development…	integral to membrane ; GO:0016021 | inferred from sequence or structural similarity with UniProt:P34925 plasma membrane ; GO:0005886 | inferred from sequence or structural similarity	CD Hit	'Rto2'
CG17608	fu12	1-acylglycerol-3-phosphate O-acyltransferase activity ; GO:0003841 | inferred from sequence or structural similarity with EMBL:AF030001	phospholipid metabolic process ; GO:0006644 | inferred from electronic annotation phospholipid biosynthetic process ; GO:0008654 | inferred from electronic annotation	membrane ; GO:0016020 | inferred from electronic annotation	CD Hit	'Tmph2'
CG17841	CG17841	-	-	-	CD Hit	'Tmph2'
CG17903	Cytochrome c proximal	electron carrier activity ; GO:0009055 | inferred from direct assay electron transporter, transferring electrons from CoQH2-cytochrome c reductase complex and cytochrome c oxidase complex activity ; GO:0045155 | inferred from sequence or structural similarity with UniProt:P12831 oxidoreductase activity ; GO:0016491 | inferred from electronic annotation heme binding ; GO:0020037 | inferred from el…	oxidative phosphorylation ; GO:0006119 | inferred from sequence or structural similarity with SGD_LOCUS:CYC1; SGD:S0003809 electron transport ; GO:0006118 | inferred from sequence or structural similarity with UniProt:P00001	mitochondrial inner membrane ; GO:0005743 | inferred from sequence or structural similarity with SGD_LOCUS:CYC1; SGD:S0003809 mitochondrion ; GO:0005739 | inferred from direct assay mitochondrial matrix ; GO:0005759 | inferred from sequence or structural similarity with UniProt:P00001	CD Hit	'Tmph2'
CG17998	G protein-coupled receptor kinase 2	G-protein coupled receptor kinase activity ; GO:0004703 | inferred from sequence or structural similarity regulator of G-protein signaling activity ; GO:0016299 | inferred from sequence or structural similarity protein serine/threonine kinase activity ; GO:0004674 | non-traceable author statement receptor signaling protein serine/threonine kinase activity ; GO:0004702 | inferred from electronic a…	protein amino acid phosphorylation ; GO:0006468 | inferred from sequence or structural similarity signal transduction ; GO:0007165 | inferred from sequence or structural similarity regulation of G-protein coupled receptor protein signaling pathway ; GO:0008277 | inferred from sequence or structural similarity G-protein coupled receptor protein signaling pathway ; GO:0007186 | non-traceable author…	cytoplasm ; GO:0005737 | inferred from direct assay plasma membrane ; GO:0005886 | inferred from direct assay	CD Hit	'Tint1'
CG18627	beta subunit of type II geranylgeranyl transferase	CAAX-protein geranylgeranyltransferase activity ; GO:0004662 | non-traceable author statement acyltransferase activity ; GO:0008415 | inferred from electronic annotation	protein amino acid lipidation ; GO:0006497 | inferred from electronic annotation	-	CD Hit	'Tint4'
CG1106	Gelsolin	actin binding ; GO:0003779 | inferred from sequence or structural similarity structural constituent of cytoskeleton ; GO:0005200 | inferred from electronic annotation	cytoskeleton organization and biogenesis ; GO:0007010 | inferred from electronic annotation phagocytosis, engulfment ; GO:0006911 | inferred from mutant phenotype	actin filament ; GO:0005884 | inferred from direct assay cytosol ; GO:0005829 | inferred from direct assay extracellular region ; GO:0005576 | inferred from direct assay	CG And CD Hit	'9,NuCirc'
CG1216	mrityu	glycerol kinase activity ; GO:0004370 | inferred from sequence or structural similarity with UniProt:Q63060 protein binding ; GO:0005515 | inferred from electronic annotation voltage-gated potassium channel activity ; GO:0005249 | inferred from electronic annotation	autophagic cell death ; GO:0048102 | inferred from expression pattern salivary gland cell autophagic cell death ; GO:0035071 | inferred from expression pattern potassium ion transport ; GO:0006813 | inferred from electronic annotation	voltage-gated potassium channel complex ; GO:0008076 | inferred from electronic annotation	CG And CD Hit	'12,15,Okt'
CG32297	CG32297	RNA cap binding ; GO:0000339 | inferred from sequence or structural similarity with UniProt:O95149	snRNP protein import into nucleus ; GO:0006608 | inferred from sequence or structural similarity with UniProt:O95149	nuclear envelope ; GO:0005635 | inferred from sequence or structural similarity with UniProt:O95149	CG And CD Hit	'13,22,Fclc,Tint3'
CG1543	Tyramine beta hydroxylase	dopamine beta-monooxygenase activity ; GO:0004500 | non-traceable author statement tyramine-beta hydroxylase activity ; GO:0004836 | inferred from sequence or structural similarity with MGD:Dbh; MGI:MGI:94864 copper ion binding ; GO:0005507 | inferred from electronic annotation	behavioral response to ethanol ; GO:0048149 | inferred from mutant phenotype ovulation ; GO:0030728 | inferred from mutant phenotype octopamine biosynthetic process ; GO:0006589 | traceable author statement memory ; GO:0007613 | inferred from mutant phenotype catecholamine metabolic process ; GO:0006584 | inferred from electronic annotation histidine catabolic process ; GO:0006548 | inferred from…	-	CG And CD Hit	'12,Fint2,Tint3'
CG1697	rhomboid-4	serine-type peptidase activity ; GO:0008236 | non-traceable author statement receptor binding ; GO:0005102 | inferred from electronic annotation receptor signaling protein activity ; GO:0005057 | inferred from electronic annotation calcium ion binding ; GO:0005509 | inferred from electronic annotation	ectoderm development ; GO:0007398 | inferred from electronic annotation female gamete generation ; GO:0007292 | inferred from electronic annotation nervous system development ; GO:0007399 | inferred from electronic annotation	plasma membrane ; GO:0005886 | non-traceable author statement integral to membrane ; GO:0016021 | non-traceable author statement	CG And CD Hit	'15,17,Fmph2'
CG1742	Microsomal glutathione S-transferase-like	glutathione transferase activity ; GO:0004364 | inferred from sequence or structural similarity with HGNC_gene:MGST1; HGNC:7061; OMIM:138330	defense response ; GO:0006952 | inferred from electronic annotation protein modification process ; GO:0006464 | inferred from electronic annotation response to toxin ; GO:0009636 | inferred from electronic annotation	microsome ; GO:0005792 | inferred from sequence or structural similarity with HGNC_gene:MGST1; HGNC:7061; OMIM:138330 mitochondrial outer membrane ; GO:0005741 | inferred from sequence or structural similarity with UniProt:P10620	CG And CD Hit	'18,Fint3,Fmph2'
CG1747	Sphingosine kinase 1	diacylglycerol kinase activity ; GO:0004143 | non-traceable author statement D-erythro-sphingosine kinase activity ; GO:0017050 | inferred from sequence or structural similarity AND traceable author statement carbohydrate kinase activity ; GO:0019200 | inferred from electronic annotation	phosphorylation ; GO:0016310 | non-traceable author statement sphingolipid metabolic process ; GO:0006665 | inferred from direct assay sphingosine metabolic process ; GO:0006670 | inferred from sequence or structural similarity with HGNC_gene:SPHK2; HGNC:18859; OMIM:607092 anti-apoptosis ; GO:0006916 | inferred from electronic annotation signal transduction ; GO:0007165 | inferred from electronic…	-	CG And CD Hit	'15,17'
CG32666	CG32666	protein serine/threonine kinase activity ; GO:0004674 | non-traceable author statement receptor signaling protein serine/threonine kinase activity ; GO:0004702 | inferred from electronic annotation structural constituent of cytoskeleton ; GO:0005200 | inferred from electronic annotation ATP binding ; GO:0005524 | inferred from electronic annotation	protein amino acid phosphorylation ; GO:0006468 | non-traceable author statement cell adhesion ; GO:0007155 | inferred from mutant phenotype regulation of cell shape ; GO:0008360 | inferred from mutant phenotype induction of apoptosis ; GO:0006917 | inferred from electronic annotation muscle contraction ; GO:0006936 | inferred from electronic annotation signal transduction ; GO:0007165 | inferred…	-	CG And CD Hit	'17,Fint3'
CG2221	lethal (1) G0289	-	-	-	CG And CD Hit	'Tclc,Fclc,Tint4'
CG2974	CG2974	-	-	-	CG And CD Hit	'13,Tmph2'
CG3427	Epac	cyclic nucleotide-dependent guanyl-nucleotide exchange factor activity ; GO:0017132 | inferred from sequence or structural similarity with EMBL:U78516 cAMP-dependent protein kinase regulator activity ; GO:0008603 | inferred from electronic annotation Rap guanyl-nucleotide exchange factor activity ; GO:0017034 | inferred from sequence or structural similarity with EMBL:AF115480	MAPKKK cascade ; GO:0000165 | inferred from electronic annotation protein amino acid phosphorylation ; GO:0006468 | inferred from electronic annotation regulation of small GTPase mediated signal transduction ; GO:0051056 | inferred from electronic annotation small GTPase mediated signal transduction ; GO:0007264 | inferred from electronic annotation	cAMP-dependent protein kinase complex ; GO:0005952 | inferred from electronic annotation	CG And CD Hit	'13,14,22,Tint3'
CG3948	zetaCOP	-	intracellular protein transport ; GO:0006886 | inferred from electronic annotation vesicle-mediated transport ; GO:0016192 | inferred from electronic annotation phagocytosis, engulfment ; GO:0006911 | inferred from mutant phenotype	COPI vesicle coat ; GO:0030126 | non-traceable author statement clathrin vesicle coat ; GO:0030125 | inferred from electronic annotation	CG And CD Hit	'Fint3,Tmph2'
CG4453	Nup153	mRNA binding ; GO:0003729 | inferred from electronic annotation nucleic acid binding ; GO:0003676 | inferred from electronic annotation zinc ion binding ; GO:0008270 | inferred from electronic annotation	intracellular protein transport ; GO:0006886 | inferred from electronic annotation protein targeting ; GO:0006605 | inferred from electronic annotation	nuclear pore ; GO:0005643 | inferred from sequence or structural similarity with EMBL:AF045567	CG And CD Hit	'Fmph2,Okt,Tmph2'
CG5915	Rab-protein 7	GTPase activity ; GO:0003924 | non-traceable author statement GTP binding ; GO:0005525 | inferred from electronic annotation	endosome to lysosome transport ; GO:0008333 | inferred from genetic interaction with dpp AND traceable author statement endosome transport ; GO:0016197 | inferred from mutant phenotype AND traceable author statement autophagic cell death ; GO:0048102 | inferred from expression pattern salivary gland cell autophagic cell death ; GO:0035071 | inferred from expression pattern intracellular protein t…	late endosome ; GO:0005770 | inferred from direct assay lipid particle ; GO:0005811 | inferred from direct assay	CG And CD Hit	'21,Tclc,Fclc'
CG31064	CG31064	zinc ion binding ; GO:0008270 | inferred from electronic annotation	endocytosis ; GO:0006897 | inferred from electronic annotation intracellular protein transport ; GO:0006886 | inferred from electronic annotation phagocytosis, engulfment ; GO:0006911 | inferred from mutant phenotype	-	CG And CD Hit	'16'
CG6148	Putative Achaete Scute Target 1	calcium ion binding ; GO:0005509 | inferred from sequence or structural similarity with InterPro:IPR002048 calmodulin binding ; GO:0005516 | inferred from electronic annotation GTP binding ; GO:0005525 | inferred from electronic annotation GTPase activity ; GO:0003924 | inferred from electronic annotation	endocytosis ; GO:0006897 | non-traceable author statement	-	CG And CD Hit	'23,Fclc'
CG6987	SF2	mRNA binding ; GO:0003729 | inferred from sequence or structural similarity protein binding ; GO:0005515 | inferred from physical interaction with Trn-SR nucleotide binding ; GO:0000166 | inferred from electronic annotation	nuclear mRNA splicing, via spliceosome ; GO:0000398 | non-traceable author statement mRNA splice site selection ; GO:0006376 | inferred from sequence or structural similarity with NCBI_NP:008855	nucleus ; GO:0005634 | inferred from direct assay spliceosome ; GO:0005681 | inferred from sequence or structural similarity with UniProt:Q07955	CG And CD Hit	'16,Tclc'
CG7693	frayed	protein serine/threonine kinase activity ; GO:0004674 | inferred from sequence or structural similarity receptor signaling protein serine/threonine kinase activity ; GO:0004702 | non-traceable author statement ATP binding ; GO:0005524 | inferred from electronic annotation	chitin-based embryonic cuticle biosynthetic process ; GO:0008362 | inferred from mutant phenotype establishment of blood-nerve barrier ; GO:0008065 | inferred from mutant phenotype axonal fasciculation ; GO:0007413 | inferred from mutant phenotype protein amino acid phosphorylation ; GO:0006468 | non-traceable author statement axon ensheathment ; GO:0008366 | inferred from mutant phenotype MAPKKK…	-	CG And CD Hit	'11,25,Fclc,Tint4'
CG7704	TBP-associated factor 5	general RNA polymerase II transcription factor activity ; GO:0016251 | inferred from sequence or structural similarity with HGNC_gene:TAF5; HGNC:11539; OMIM:601787 AND inferred from sequence or structural similarity with HGNC_gene:TAF5L; HGNC:17304 AND inferred from sequence or structural similarity with SGD_LOCUS:TAF90; SGD:S0000402	transcription initiation from RNA polymerase II promoter ; GO:0006367 | inferred from sequence or structural similarity with HGNC_gene:TAF5; HGNC:11539; OMIM:601787 AND inferred from sequence or structural similarity with HGNC_gene:TAF5L; HGNC:17304 AND inferred from sequence or structural similarity with SGD_LOCUS:TAF90; SGD:S0000402 regulation of transcription, DNA-dependent ; GO:0006355 | non-…	transcription factor TFIID complex ; GO:0005669 | inferred from sequence or structural similarity with HGNC_gene:TAF5; HGNC:11539; OMIM:601787 AND inferred from sequence or structural similarity with HGNC_gene:TAF5L; HGNC:17304 AND inferred from sequence or structural similarity with SGD_LOCUS:TAF90; SGD:S0000402 SAGA complex ; GO:0000124 | inferred from physical interaction with Ada2b AND inferr…	CG And CD Hit	'21,NuSize,Fclc'
CG7831	non-claret disjunctional	minus-end-directed microtubule motor activity ; GO:0008569 | non-traceable author statement microtubule motor activity ; GO:0003777 | inferred from sequence or structural similarity structural constituent of cytoskeleton ; GO:0005200 | inferred from electronic annotation ATP binding ; GO:0005524 | inferred from electronic annotation	meiotic spindle organization and biogenesis ; GO:0000212 | inferred from mutant phenotype mitotic centrosome separation ; GO:0007100 | inferred from genetic interaction with Klp61F AND inferred from mutant phenotype microtubule-based movement ; GO:0007018 | inferred from sequence or structural similarity mitotic spindle elongation ; GO:0000022 | inferred from mutant phenotype chromosome segregati…	spindle ; GO:0005819 | inferred from direct assay kinesin complex ; GO:0005871 | inferred from sequence or structural similarity minus-end kinesin complex ; GO:0005872 | non-traceable author statement	CG And CD Hit	'13,21,26,Fclc'
CG8107	Calpain-B	calcium ion binding ; GO:0005509 | non-traceable author statement calcium-dependent cysteine-type endopeptidase activity ; GO:0004198 | inferred from direct assay calmodulin binding ; GO:0005516 | inferred from electronic annotation	proteolysis ; GO:0006508 | inferred from direct assay protein autoprocessing ; GO:0016540 | traceable author statement	cytoplasm ; GO:0005737 | inferred from direct assay membrane ; GO:0016020 | inferred from direct assay	CG And CD Hit	'Fmph2,Rto1'
CG8152	CG8152	nucleic acid binding ; GO:0003676 | inferred from electronic annotation	biological_process ; GO:0008150 | no biological data available	intracellular ; GO:0005622 | inferred from electronic annotation	CG And CD Hit	'Fint3,Tmph2'
CG8385	ADP ribosylation factor 79F	GTP binding ; GO:0005525 | inferred from sequence or structural similarity with MGD:Arf2; MGI:MGI:99595 GTPase activity ; GO:0003924 | inferred from sequence or structural similarity	protein amino acid ADP-ribosylation ; GO:0006471 | inferred from sequence or structural similarity with UniProt:P51643 neurotransmitter secretion ; GO:0007269 | traceable author statement synaptic vesicle endocytosis ; GO:0048488 | traceable author statement cell adhesion ; GO:0007155 | inferred from mutant phenotype regulation of cell shape ; GO:0008360 | inferred from mutant phenotype endosome …	intracellular ; GO:0005622 | inferred from electronic annotation	CG And CD Hit	'22,9'
CG10484	Diphenol oxidase A2	endopeptidase activity ; GO:0004175 | inferred from sequence or structural similarity enzyme activator activity ; GO:0008047 | inferred from electronic annotation binding ; GO:0005488 | inferred from electronic annotation	phenol metabolic process ; GO:0018958 | non-traceable author statement proteolysis ; GO:0006508 | inferred from direct assay AND inferred from sequence or structural similarity with HGNC_gene:PSMD3; HGNC:9560 AND inferred from sequence or structural similarity with SGD_LOCUS:RPN3; SGD:S0000823	proteasome complex (sensu Eukaryota) ; GO:0000502 | inferred from sequence or structural similarity proteasome regulatory particle (sensu Eukaryota) ; GO:0005838 | inferred from direct assay AND inferred from sequence or structural similarity with HGNC_gene:PSMD3; HGNC:9560 proteasome regulatory particle, lid subcomplex (sensu Eukaryota) ; GO:0008541 | inferred from sequence or structural similar…	CG And CD Hit	'13,14,17,Tnum'
CG10580	fringe	UDP-glycosyltransferase activity ; GO:0008194 | inferred from direct assay acetylglucosaminyltransferase activity ; GO:0008375 | inferred from direct assay receptor binding ; GO:0005102 | inferred from electronic annotation	imaginal disc-derived wing margin morphogenesis ; GO:0008587 | inferred from mutant phenotype imaginal disc-derived wing morphogenesis ; GO:0007476 | inferred from mutant phenotype dorsal/ventral pattern formation, imaginal disc ; GO:0007450 | inferred from direct assay leg joint morphogenesis ; GO:0035111 | inferred from mutant phenotype leg segmentation ; GO:0035286 | inferred from mutant pheno…	Golgi apparatus ; GO:0005794 | inferred from direct assay integral to membrane ; GO:0016021 | non-traceable author statement Golgi stack ; GO:0005795 | inferred from direct assay endoplasmic reticulum ; GO:0005783 | inferred from direct assay	CG And CD Hit	'10'
CG10850	imaginal discs arrested	ligase activity ; GO:0016874 | inferred from electronic annotation binding ; GO:0005488 | inferred from electronic annotation	mitotic anaphase ; GO:0000090 | non-traceable author statement imaginal disc development ; GO:0007444 | inferred from mutant phenotype mitotic cell cycle ; GO:0000278 | inferred from mutant phenotype regulation of progression through cell cycle ; GO:0000074 | inferred from electronic annotation regulation of proteolysis ; GO:0030162 | traceable author statement	anaphase-promoting complex ; GO:0005680 | non-traceable author statement	CG And CD Hit	'Tclc,Fmph3,Fclc,Tint4'
CG11246	Rpb8	DNA-directed RNA polymerase activity ; GO:0003899 | inferred from sequence or structural similarity with HGNC_gene:POLR2H; HGNC:9195; OMIM:606023 AND inferred from sequence or structural similarity with SGD_LOCUS:RPB8; SGD:S0005750 AND inferred from sequence or structural similarity with WB:F26F4.11; WP:CE04448 nucleic acid binding ; GO:0003676 | inferred from electronic annotation	transcription from RNA polymerase II promoter ; GO:0006366 | inferred from sequence or structural similarity with HGNC_gene:POLR2H; HGNC:9195; OMIM:606023 AND inferred from sequence or structural similarity with SGD_LOCUS:RPB8; SGD:S0005750 AND inferred from sequence or structural similarity with WB:F26F4.11; WP:CE04448 mRNA transcription ; GO:0009299 | inferred from electronic annotation	DNA-directed RNA polymerase II, core complex ; GO:0005665 | inferred from sequence or structural similarity with HGNC_gene:POLR2H; HGNC:9195; OMIM:606023 AND inferred from sequence or structural similarity with SGD_LOCUS:RPB8; SGD:S0005750	CG And CD Hit	'16,Tclc'
CG11290	enoki mushroom	histone acetyltransferase activity ; GO:0004402 | inferred from sequence or structural similarity with SGD_LOCUS:ESA1; SGD:S0005770 transcription regulator activity ; GO:0030528 | inferred from electronic annotation DNA binding ; GO:0003677 | inferred from electronic annotation protein binding ; GO:0005515 | inferred from electronic annotation zinc ion binding ; GO:0008270 | inferred from electro…	mushroom body development ; GO:0016319 | inferred from mutant phenotype neuroblast proliferation ; GO:0007405 | inferred from mutant phenotype protein amino acid acetylation ; GO:0006473 | inferred from electronic annotation regulation of transcription from RNA polymerase II promoter ; GO:0006357 | inferred from electronic annotation DNA integration ; GO:0015074 | inferred from electronic annotat…	histone acetyltransferase complex ; GO:0000123 | inferred from sequence or structural similarity with SGD_LOCUS:ESA1; SGD:S0005770	CG And CD Hit	'24,25,9,Tnum'
CG33160	CG33160	-	proteolysis ; GO:0006508 | inferred from electronic annotation	-	CG And CD Hit	'11,NuSize,Fclc,Tmph2'
CG11859	CG11859	protein kinase activity ; GO:0004672 | non-traceable author statement	protein amino acid phosphorylation ; GO:0006468 | non-traceable author statement	-	CG And CD Hit	'12'
CG11970	CG11970	transcription factor activity ; GO:0003700 | inferred from sequence or structural similarity with EMBL:U08191; protein_id:AAA17871.1	regulation of transcription from RNA polymerase II promoter ; GO:0006357 | inferred from electronic annotation	nucleus ; GO:0005634 | inferred from sequence or structural similarity with EMBL:U08191; protein_id:AAA17871.1	CG And CD Hit	'Fmph2,Tmph2'
CG13748	CG13748	serine-type endopeptidase inhibitor activity ; GO:0004867 | inferred from sequence or structural similarity with EMBL:AF099016; protein_id:AAD22172.1	-	-	CG And CD Hit	'12,15'
CG16983	skpA	centromeric DNA binding ; GO:0019237 | inferred from electronic annotation	DNA endoreduplication ; GO:0042023 | inferred from mutant phenotype centrosome duplication ; GO:0051298 | inferred from mutant phenotype chromosome condensation ; GO:0030261 | inferred from mutant phenotype positive regulation of progression through mitotic cell cycle ; GO:0045931 | inferred from mutant phenotype chromosome segregation ; GO:0007059 | inferred from electronic annotation mitosis ; …	SCF ubiquitin ligase complex ; GO:0019005 | non-traceable author statement	CG And CD Hit	'14,Fmph2,Tint1,Tmph2'

## Sheet: Pelkmans et al.,2005
Overlap with Genome-wide analysis of human kinases in clathrin- and caveolae/raft-mediated endocytosis'
		GENE ONTOLOGY
CG Number	Gene Name	Molecular Function	Biological Process	Cellular Component	Pathway -Hit Summary	Position in Tree
CG32019	bent	protein serine/threonine kinase activity ; GO:0004674 | non-traceable author statement myosin light chain kinase activity ; GO:0004687 | non-traceable author statement structural constituent of cytoskeleton ; GO:0005200 | inferred from sequence or structural similarity with EMBL:D83390; protein_id:BAA11908 receptor signaling protein serine/threonine kinase activity ; GO:0004702 | inferred from el…	protein amino acid phosphorylation ; GO:0006468 | non-traceable author statement mesoderm development ; GO:0007498 | inferred from expression pattern cell communication ; GO:0007154 | inferred from electronic annotation cell motility ; GO:0006928 | inferred from electronic annotation cell-matrix adhesion ; GO:0007160 | inferred from electronic annotation cytoskeleton organization and biogenesis ;…	cytoplasm ; GO:0005737 | inferred from sequence or structural similarity with WB:unc-22; WP:CE33017	CG Hit	'Fmph2'
CG10295	PAK-kinase	protein serine/threonine kinase activity ; GO:0004674 | inferred from sequence or structural similarity receptor signaling protein serine/threonine kinase activity ; GO:0004702 | non-traceable author statement ATP binding ; GO:0005524 | inferred from electronic annotation	cell adhesion ; GO:0007155 | inferred from direct assay axon guidance ; GO:0007411 | inferred from mutant phenotype AND inferred from physical interaction with dock JNK cascade ; GO:0007254 | non-traceable author statement dorsal closure ; GO:0007391 | traceable author statement protein amino acid phosphorylation ; GO:0006468 | non-traceable author statement Rac protein signal transduction ; GO:0…	focal adhesion ; GO:0005925 | inferred from direct assay cytoskeleton ; GO:0005856 | inferred from mutant phenotype	CG Hit	'Fmph2'
CG12072	warts	protein serine/threonine kinase activity ; GO:0004674 | inferred from sequence or structural similarity receptor signaling protein serine/threonine kinase activity ; GO:0004702 | inferred from electronic annotation protein binding ; GO:0005515 | traceable author statement ATP binding ; GO:0005524 | inferred from electronic annotation specific transcriptional repressor activity ; GO:0016566 | infe…	terminal branching, open tracheal system ; GO:0007430 | non-traceable author statement imaginal disc growth ; GO:0007446 | inferred from mutant phenotype negative regulation of cell proliferation ; GO:0008285 | inferred from mutant phenotype regulation of cell shape ; GO:0008360 | inferred from mutant phenotype protein amino acid phosphorylation ; GO:0006468 | non-traceable author statement negat…	-	CG Hit	'Fint1,Fmph2'
CG12244	licorne	MAP kinase kinase activity ; GO:0004708 | inferred from sequence or structural similarity protein kinase activity ; GO:0004672 | inferred from direct assay protein serine/threonine kinase activity ; GO:0004674 | non-traceable author statement receptor signaling protein serine/threonine kinase activity ; GO:0004702 | non-traceable author statement ATP binding ; GO:0005524 | inferred from electroni…	activation of MAPK activity ; GO:0000187 | inferred from direct assay oocyte axis determination ; GO:0007309 | inferred from mutant phenotype oocyte anterior/posterior axis determination ; GO:0007314 | non-traceable author statement protein amino acid phosphorylation ; GO:0006468 | non-traceable author statement	-	CG Hit	'Fmph2'
CG1973	CG1973	protein kinase activity ; GO:0004672 | non-traceable author statement ATP binding ; GO:0005524 | inferred from electronic annotation	protein amino acid phosphorylation ; GO:0006468 | inferred from electronic annotation	-	CD Hit	'20'
CG2252	female sterile (1) homeotic	DNA binding ; GO:0003677 | non-traceable author statement protein kinase activity ; GO:0004672 | non-traceable author statement chromatin binding ; GO:0003682 | inferred from electronic annotation single-stranded DNA binding ; GO:0003697 | inferred from electronic annotation	regulation of transcription from RNA polymerase II promoter ; GO:0006357 | non-traceable author statement MAPKKK cascade ; GO:0000165 | inferred from electronic annotation chromatin assembly or disassembly ; GO:0006333 | inferred from electronic annotation spermatogenesis ; GO:0007283 | inferred from electronic annotation	-	CD Hit	'Tclc,Tint4'
CG3400	6-phosphofructo-2-kinase	6-phosphofructo-2-kinase activity ; GO:0003873 | inferred from sequence or structural similarity with UniProt:P07953 fructose-2,6-bisphosphate 2-phosphatase activity ; GO:0004331 | inferred from sequence or structural similarity with UniProt:P07953 ATP binding ; GO:0005524 | inferred from electronic annotation	fructose metabolic process ; GO:0006000 | inferred from sequence or structural similarity with UniProt:P07953 glycolysis ; GO:0006096 | inferred from electronic annotation fructose 2,6-bisphosphate metabolic process ; GO:0006003 | inferred from electronic annotation	-	CD Hit	'Tmph2'
CG6386	ballchen	protein kinase activity ; GO:0004672 | non-traceable author statement histone threonine kinase activity ; GO:0035184 | inferred from direct assay protein serine/threonine kinase activity ; GO:0004674 | inferred from sequence or structural similarity with EMBL:AF080253 ATP binding ; GO:0005524 | inferred from electronic annotation	protein amino acid phosphorylation ; GO:0006468 | non-traceable author statement histone phosphorylation ; GO:0016572 | inferred from direct assay peptidyl-threonine phosphorylation ; GO:0018107 | inferred from direct assay female meiosis ; GO:0007143 | inferred from mutant phenotype	-	CD Hit	'Tclc,NuSize'
CG8222	PDGF- and VEGF-receptor related	protein-tyrosine kinase activity ; GO:0004713 | non-traceable author statement platelet-derived growth factor receptor activity ; GO:0005017 | non-traceable author statement vascular endothelial growth factor receptor activity ; GO:0005021 | non-traceable author statement transmembrane receptor protein tyrosine kinase activity ; GO:0004714 | inferred from physical interaction with Pvf1 AND inferr…	border follicle cell migration ; GO:0007298 | inferred from genetic interaction with Cbl inferred from genetic interaction with Egfr protein amino acid phosphorylation ; GO:0006468 | non-traceable author statement hemocyte differentiation ; GO:0042386 | non-traceable author statement actin cytoskeleton organization and biogenesis ; GO:0030036 | inferred from mutant phenotype hemopoiesis ; GO:0030…	plasma membrane ; GO:0005886 | non-traceable author statement	CD Hit	'Okt'
CG9985	skittles	1-phosphatidylinositol-4-phosphate 5-kinase activity ; GO:0016308 | inferred from sequence or structural similarity with NCBI_gi:4505815	phosphorylation ; GO:0016310 | non-traceable author statement peripheral nervous system development ; GO:0007422 | inferred from mutant phenotype autophagic cell death ; GO:0048102 | inferred from expression pattern salivary gland cell autophagic cell death ; GO:0035071 | inferred from expression pattern G-protein coupled receptor protein signaling pathway ; GO:0007186 | inferred from electronic …	nucleus ; GO:0005634 | inferred from sequence or structural similarity	CD Hit	'Okt'
CG10021	brother of odd with entrails limited	RNA polymerase II transcription factor activity ; GO:0003702 | inferred from sequence or structural similarity with odd nucleic acid binding ; GO:0003676 | inferred from electronic annotation zinc ion binding ; GO:0008270 | inferred from electronic annotation	hindgut morphogenesis ; GO:0007442 | inferred from mutant phenotype imaginal disc-derived leg joint morphogenesis ; GO:0016348 | inferred from mutant phenotype imaginal disc-derived leg morphogenesis ; GO:0007480 | inferred from mutant phenotype cell proliferation ; GO:0008283 | inferred from electronic annotation regulation of transcription from RNA polymerase II promoter ; GO:0006357 | inferred…	nucleus ; GO:0005634 | inferred from sequence or structural similarity with odd	CD Hit	'Tint2'
CG11228	hippo	receptor signaling protein serine/threonine kinase activity ; GO:0004702 | non-traceable author statement protein serine/threonine kinase activity ; GO:0004674 | inferred from direct assay protein binding ; GO:0005515 | non-traceable author statement ATP binding ; GO:0005524 | inferred from electronic annotation kinase activity ; GO:0016301 | inferred from direct assay	protein amino acid phosphorylation ; GO:0006468 | non-traceable author statement apoptosis ; GO:0006915 | inferred from mutant phenotype cell proliferation ; GO:0008283 | inferred from mutant phenotype negative regulation of organ size ; GO:0046621 | traceable author statement induction of apoptosis ; GO:0006917 | inferred from mutant phenotype negative regulation of cell proliferation ; GO:00082…	cellular_component ; GO:0005575 | no biological data available	CD Hit	'Tint3,Tmph2'
CG17520	Casein kinase II alpha subunit	protein kinase CK2 activity ; GO:0004682 | inferred from sequence or structural similarity protein kinase activity ; GO:0004672 | non-traceable author statement casein kinase activity ; GO:0004680 | inferred from direct assay receptor signaling protein serine/threonine kinase activity ; GO:0004702 | inferred from electronic annotation ATP binding ; GO:0005524 | IEA with InterPro:IPR000719, InterP…	protein amino acid phosphorylation ; GO:0006468 | inferred from sequence or structural similarity circadian rhythm ; GO:0007623 | inferred from mutant phenotype locomotor rhythm ; GO:0045475 | inferred from mutant phenotype cell proliferation ; GO:0008283 | inferred from electronic annotation intracellular signaling cascade ; GO:0007242 | inferred from electronic annotation compound eye developme…	protein kinase CK2 complex ; GO:0005956 | inferred from sequence or structural similarity cytosol ; GO:0005829 | inferred from direct assay nucleus ; GO:0005634 | inferred from direct assay	CD Hit	'Rto2,Tmph2'
CG17559	doughnut on 2	transmembrane receptor protein tyrosine kinase activity ; GO:0004714 | inferred from genetic interaction with drl AND inferred from sequence or structural similarity with UniProt:P34925 protein-tyrosine kinase activity ; GO:0004713 | non-traceable author statement ATP binding ; GO:0005524 | inferred from electronic annotation	axon guidance ; GO:0007411 | inferred from mutant phenotype muscle attachment ; GO:0016203 | inferred from mutant phenotype protein amino acid phosphorylation ; GO:0006468 | inferred from sequence or structural similarity with UniProt:P34925 signal transduction ; GO:0007165 | inferred from mutant phenotype cell-cell signaling ; GO:0007267 | inferred from electronic annotation ectoderm development…	integral to membrane ; GO:0016021 | inferred from sequence or structural similarity with UniProt:P34925 plasma membrane ; GO:0005886 | inferred from sequence or structural similarity	CD Hit	'Rto2'
CG32666	CG32666	protein serine/threonine kinase activity ; GO:0004674 | non-traceable author statement receptor signaling protein serine/threonine kinase activity ; GO:0004702 | inferred from electronic annotation structural constituent of cytoskeleton ; GO:0005200 | inferred from electronic annotation ATP binding ; GO:0005524 | inferred from electronic annotation	protein amino acid phosphorylation ; GO:0006468 | non-traceable author statement cell adhesion ; GO:0007155 | inferred from mutant phenotype regulation of cell shape ; GO:0008360 | inferred from mutant phenotype induction of apoptosis ; GO:0006917 | inferred from electronic annotation muscle contraction ; GO:0006936 | inferred from electronic annotation signal transduction ; GO:0007165 | inferred…	-	CG And CD Hit	'17,Fint3'

## Sheet: Howes et al.,2010
Overlap with 'Clathrin-independent carriers form a high capacity endocytic sorting system at the leading edge of migrating cells'
		GENE ONTOLOGY
CG Number	Gene Name	Molecular Function	Biological Process	Cellular Component	Pathway -Hit Summary	Position in Tree
CG11459	CG11459	cathepsin L activity ; GO:0004217 | non-traceable author statemen	proteolysis ; GO:0006508 | inferred from electronic annotatio	-	CG Hit	Fmph2
CG16957	CG16957	-	-	-	CG Hit	Fmph2
CG3269	Rab-protein 2	GTPase activity ; GO:0003924 | inferred from sequence or structural similarity GTP binding ; GO:0005525 | non-traceable author ... <Preview truncated at 128 characters>	intracellular protein transport ; GO:0006886 | inferred from electronic annotation lysosomal transport ; GO:0007041 | inferred ... <Preview truncated at 128 characters>	intracellular ; GO:0005622 | inferred from electronic annotatio	CG Hit	[]
CG7190	CG33214	receptor binding ; GO:0005102 | inferred from electronic annotation fibroblast growth factor binding ; GO:0017134 | inferred fr... <Preview truncated	cell adhesion ; GO:0007155 | inferred from electronic annotation intracellular protein transport ; GO:0006886 | inferred from e... <Preview trunc	membrane ; GO:0016020 | inferred from electronic annotatio	CG Hit	[]
CG7798	CG7798	lysozyme activity ; GO:0003796 | inferred from sequence or structural similarit	cell wall catabolic process ; GO:0016998 | inferred from electronic annotation antimicrobial humoral response ; GO:0019730 | no... <Preview truncated at	extracellular region ; GO:0005576 | inferred from electronic annotatio	CG Hit	[]
CG9010	CG9010	glyceraldehyde-3-phosphate dehydrogenase (phosphorylating) activity ; GO:0004365 | inferred from sequence or structural similari... <Preview truncated at 128 characters>	glycolysis ; GO:0006096 | inferred from electronic annotatio	-	CG Hit	[]
CG12086	cueball	low-density lipoprotein receptor activity ; GO:0005041 | inferred from sequence or structural similarity with UniProt:P98157	primary spermatocyte growth ; GO:0007285 | inferred from mutant phenotype	membrane ; GO:0016020 | inferred from electronic annotation	CD Hit	Rto1
CG2248	Rac1	GTPase activity ; GO:0003924 | inferred from sequence or structural similarity with SGD_LOCUS:CDC42; SGD:S0004219 GTP binding ; GO:0005525 | inferred from electronic annotation	JNK cascade ; GO:0007254 | traceable author statement dorsal closure ; GO:0007391 | traceable author statement ovarian follicle cell development ; GO:0030707 | traceable author statement cell proliferation ; GO:0008283 | inferred from genetic interaction with RacGAP50C actin cytoskeleton organization and biogenesis ; GO:0030036 | inferred from mutant phenotype rhabdomere development ; GO:0042052 …	rhabdomere ; GO:0016028 | inferred from direct assay intracellular ; GO:0005622 | inferred from electronic annotation	CD Hit	2,Tmph2
CG7012	nicastrin	-	Notch signaling pathway ; GO:0007219 | non-traceable author statement cytoskeleton organization and biogenesis ; GO:0007010 | inferred from mutant phenotype Notch receptor processing ; GO:0007220 | inferred from genetic interaction with N AND inferred from mutant phenotype membrane protein ectodomain proteolysis ; GO:0006509 | inferred from mutant phenotype protein processing ; GO:0016485 | infer…	plasma membrane ; GO:0005886 | non-traceable author statement integral to membrane ; GO:0016021 | non-traceable author statement	CD Hit	Tmph2
CG8937	Heat shock protein cognate 1	ATPase activity ; GO:0016887 | non-traceable author statement unfolded protein binding ; GO:0051082 | inferred from sequence or structural similarity with MGD:Hspa8; MGI:MGI:105384 ATP binding ; GO:0005524 | inferred from electronic annotation	protein folding ; GO:0006457 | inferred from sequence or structural similarity with MGD:Hspa8; MGI:MGI:105384 response to heat ; GO:0009408 | non-traceable author statement defense response ; GO:0006952 | inferred from electronic annotation protein complex assembly ; GO:0006461 | inferred from electronic annotation	mitochondrion ; GO:0005739 | inferred from sequence or structural similarity with UniProt:P38646	CD Hit	17
CG1075	CG1075	cathepsin L activity ; GO:0004217 | inferred from sequence or structural similarity with UniProt:Q28944	proteolysis ; GO:0006508 | inferred from electronic annotation	-	CG and CD Hit	12
CG1179	Lysozyme B	lysozyme activity ; GO:0003796 | inferred from sequence or structural similarity	cell wall catabolic process ; GO:0016998 | inferred from electronic annotation antimicrobial humoral response ; GO:0019730 | non-traceable author statement	extracellular region ; GO:0005576 | inferred from electronic annotation	CG and CD Hit	1,Tclc,Tmph2
CG3664	Rab-protein 5	GTP binding ; GO:0005525 | inferred from sequence or structural similarity GTPase activity ; GO:0003924 | inferred from sequence or structural similarity	synaptic vesicle endocytosis ; GO:0048488 | traceable author statement synaptic vesicle to endosome fusion ; GO:0016189 | traceable author statement regulation of synapse structure and activity ; GO:0050803 | inferred from mutant phenotype border follicle cell migration ; GO:0007298 | inferred from mutant phenotype establishment and/or maintenance of chromatin architecture ; GO:0006325 | inferred…	plasma membrane ; GO:0005886 | inferred from sequence or structural similarity early endosome ; GO:0005769 | non-traceable author statement lipid particle ; GO:0005811 | inferred from direct assay	CG and CD Hit	14,Fmph2,Tint3
CG5915	Rab-protein 7	GTPase activity ; GO:0003924 | non-traceable author statement GTP binding ; GO:0005525 | inferred from electronic annotation	endosome to lysosome transport ; GO:0008333 | inferred from genetic interaction with dpp AND traceable author statement endosome transport ; GO:0016197 | inferred from mutant phenotype AND traceable author statement autophagic cell death ; GO:0048102 | inferred from expression pattern salivary gland cell autophagic cell death ; GO:0035071 | inferred from expression pattern intracellular protein t…	late endosome ; GO:0005770 | inferred from direct assay lipid particle ; GO:0005811 | inferred from direct assay	CG and CD Hit	21,Tclc,Fclc
CG6058	Aldolase	fructose-bisphosphate aldolase activity ; GO:0004332 | inferred from direct assay	glycolysis ; GO:0006096 | inferred from direct assay mesoderm development ; GO:0007498 | non-traceable author statement	-	CG and CD Hit	13,16
