# Supplementary material for: Population Distribution Analyses Reveal a Hierarchy of Molecular Players Underlying Parallel Endocytic Pathways
Source: PLoS One. 2014 Jun 27;9(6):e100554. doi: 10.1371/journal.pone.0100554 (PMC4074053; doi:10.1371/journal.pone.0100554)
Supplement: Table S9 — Sequences of dsRNA primers used in the primary screen. (XLS) [file pone.0100554.s017.xls]

## Sheet: Sheet1
Table ST9 : List of primers used to generate dsRNAs in this study
CG	newfbgn	left primer	right primer	PLATE	ROW	COLUMN
1004	4635	TTCTGGTGCTAAAGAACTTCGG	ATTTAAATCATAGCGAGAGGCG	1	A	1
1009	35226	ACTCTCTGAAAAACTCGCATCC	CAAACATGTCATCGATCAATCC	1	A	2
1017	35294	GATACATATCCGGTAAGCGACC	CAGATCTTTCTTGACGCTCTCC	1	A	3
1019	14863	AGCTCTACTGCAAGACGTGCC	GTTATAGAAGGGCCTGTTGGC	1	A	4
1021	37443	AGCAACTGCCCACTCAGC	CAAACTCGTCAGAGACGAAGG	1	A	5
1028	95	GGGAAAGCGAAATAAGATTAACG	TTTAAGTTGGCCAATCTCTTGC	1	A	6
1030	3339	TCGATGAACATCGTACCCTACC	CTTAAAGAGTGACGTCGATTGC	1	A	7
1031	15568	AGAACGAGAAGGAAGTGTTTCG	TGTATGGTTTGGTACTCCATCG	1	A	8
1041	37440	AATCTGCTGAAGTACCACGTCC	GATAAGTTCGTCGGTCTCTTCG	1	A	9
1046	4053	AACTTGAGAACGAGTTCAAGAGC	GATTAACGCTCAGCTTTCTCG	1	A	10
1048	4054	TTCAGCAGTCTTCAGCTAATCG	AGCAGAAGAGCTATTCGAGTCC	1	A	11
1049	35230	ACATCTATGCTCCTCTCAAGGC	CTCTGCAGACTCTGGTAACTGC	1	A	12
1056	13743	AGTGCCACAGTAAGAAATTGCC	GTAGATGGCGTCATAAGTGGC	1	B	1
1057	37262	ATGCGAAATACCTCATGTACCC	ATTGGTAAACTTTTAGTTGCCAGC	1	B	2
1058	22981	TAGCAGAGTACCATCCAGTTCG	ATGGGTTATCCTTTAACCAGGC	1	B	3
1059	11341	GGTACTGGAGCAGGTAGTGACG	GTAGAACTTAAGCATGGGCAGC	1	B	4
1063	10051	TTTGCTACGCTACTTCCAGACC	ACCTTGTTTGACAATTGGTTGC	1	B	6
1064	11715	ACATTCCCGATGTGTTTCG	GATTTTCTTCTCCATTTCGGC	1	B	7
1065	4888	CTGTCGTCTCGTTCATTGCC	CGAGCAGGCATTTAAAATTAAGG	1	B	8
1066	3383	ACTCGATTCCCACAACCTCC	CCACAGATACTTCTGGTACTCGG	1	B	9
1070	37471	TACCACTGCCTCTTCCAATACG	GGGAGTGTAGATCGAGTGATCC	1	B	10
1071	24371	ATGACATAAATGGCGGAAAGC	AAACTTCTGTGTGAGCAGGACC	1	B	11
1072	13751	TCCTCTATGGATGAATTGTCGC	TGCCTGGCGAGTTATATTTAGG	1	B	12
1074	37250	AACAAATTACCCGAGTTTCACC	TCTGTTATTATGCAGTCGAACG	1	C	1
1075	37397	GAAAGTTGGTGACCTTTCGC	TTTATTATCCAGTAGTCGCCCC	1	C	2
1078	37255	CCAGCACCTACAACATCAAGC	GCTCATAGCCGTAGTCAAAGG	1	C	3
1081	37343	GTGGGAGATATATTCCATCAGC	AACTTAAACCTGTTGTGTTGCG	1	C	4
1082	15572	AGAGACAGGGTCACAATATGCC	CGGAATAAACTTCAATTCCTCG	1	C	5
1084	37240	TATGGAGACAACCGATATGTGC	TGAAGGAGAAGTATAGGGCACC	1	C	6
1086	25593	GAGAACTACACGTTCTTGCCG	GCTGGATAACTATTCGACATATTGC	1	C	7
1088	15324	AGGACCATGTGAGCAGCG	ACGTTCTGATTGATCTGGGC	1	C	8
1089	15573	CTAGCTCTCAAGTGGGTCAAGC	TTCTCTTTCTCGCTACTGACCG	1	C	9
1090	37238	AAGCGACTACCAGGACTACAGC	TCTGTATGAACCAGGGAAGACC	1	C	10
1091	37470	CCTAAACTCAGTGAACCAGACG	GCCGTACTGTTATATGCTGACG	1	C	11
1093	4879	CAATTACCACAGCACCATGC	AGTAATGCCTTTTGATTTTGCC	1	C	12
1098	27497	ACGTACCCGGTATTGACTGC	AGTTGACTCGCTGTTACTGGG	1	D	1
1099	23388	AAGTGCGAGGATCTGTACAAGG	CTCCTTCTTGATGACCATGACC	1	D	2
1100	28690	TGGACACCTATTTGTTTGATGG	GAACTTCAGCTTCAGATCATGC	1	D	3
1102	27930	ATTGCACAGTCGGTAAAAACG	GCACGATTTACGATCAATCCC	1	D	4
1104	37467	GAGATCCAGGACGAGTTGTACG	TTGAATGGCATCATACTCAAGG	1	D	5
1105	37465	CTCTGAGACGGAACTACCGC	ATCCGTAAATTGAGTAGGTGGC	1	D	6
1106	10225	TGACTCAGCTAAAGAAGAGCGG	CTTCAACCTTCAAAAATCCACC	1	D	7
1107	37218	TCAATTTAAACCAGCAGCCC	AGTCTGGTCTTGATTGAGCAGG	1	D	8
1108	15574	AGCAGGGATGTTGTATATGTGC	GATACTTAACGAGGACATCGGC	1	D	9
1109	37361	GTATCACCCACAGTGGAGGC	AGTAACGTCTGTTGTTGTTGCG	1	D	10
1112	15575	TTTACTACTTCGTGTTTCCGGC	CTAGGATTTCTCATCCACATGC	1	D	11
1114	37308	ATTCTTCTGGTCTGACATTCGG	AGGAATTACTCGACACATTGGC	1	D	12
1116	37297	CGATGAACTCCTTTGATATGGC	AAAGACGTAAGAGGGGATTGG	1	E	1
1119	4913	GTAGATCCTACGGAGCTTTTCG	CTTAGCGATTCCTGATTTCTCC	1	E	2
1121	15576	TTACATCCACACAGACCTTTGC	ACAATGAGGAGTCAAATAGGGC	1	E	3
1126	37280	TACGGACCTGCTTTGGTAATCC	CACAGGTCTTGCAATTTGTAGC	1	E	4
1128	15577	ACTTCTGGTTCCCAATATACCG	CGAAAGAAACTCTCCCAGACC	1	E	5
1129	37279	GTGGAATTGATCTTCTCACACG	TTAGGAAGTCTTTTGGCTGTCC	1	E	6
1130	4880	ATCTACAGGCCGTATTCCTTGG	CGTGTACTTGGTCTTCTGCTGG	1	E	7
1131	15569	TTTTCATGTCGAAGGATGTGG	ATCATGGGTATCCTGTGACTCC	1	E	8
1132	4895	ACAGTAGTGCAGCAGAGATTCG	TGATATTGTCGATGGTAAACAGC	1	E	9
1133	3002	GTATTGAGAGTGGGAGAACTGG	TTTTGTACTAGAAAGCTGGCGG	1	E	10
1134	35483	AGATACCATATGCGGTAATCCG	TAATAAGCGTGGACTTGGTGG	1	E	11
1135	35489	GGAGCTACTGGATAAGAATGCC	ATATTAAACACTCGCAGCCAGC	1	E	12
1140	35298	GAAATATCCAGCGAAAAGAAGC	GATATCCACATGACCACCACG	1	F	1
1141	35347	ATGCCGACTGTTACTTGAATCC	TTCTCCTTGTCCAACTCTACGG	1	F	2
1142	37504	GAAAATGCACCCATTACAACG	GACCCTTGTCAAAGGAGATCG	1	F	3
1147	37408	GAGCTGATCAACACAGACACG	AGCTTGAGTTCGCCTTTGG	1	F	4
1152	1112	GGCAAGAATCTACACAATCACG	TATGCTGGTGTCCATGACTCG	1	F	5
1158	37310	GCATTGTCGAGGATTGTGG	CACTAATTATGGCGTTCCACG	1	F	6
1165	4430	AACATGAAGGCTTTCTTTGC	TGGTCGAAGTCAGTTTAGAAGC	1	F	7
1167	3206	TTTACCTAGTTTTGGACACGGC	GCCCTTCTTCTTGTAATCCTGC	1	F	8
1179	4425	GAAGGCTTTCATCGTTCTGG	ATCGGTTTAGAAGCAGTCATCG	1	F	9
1180	4428	AAGGCCTTCATCGTTCTGG	GAAATCGGTTTAGAAGCAGCC	1	F	10
1193	37375	CACTTTACCCTCCATCAACAGC	GCAGAATGTCCTTCTCCAGG	1	F	11
1200	40281	CTCATTTCTGTCCCTCAAATGC	GTACTCCCCGACAATCTTGC	1	F	12
1208	37386	ACGGTATGGTGATCTCAGTGC	ACCAGCTCTGGATTTGACTGG	1	G	1
1210	20386	TGAAATGAATTACACACGGAGG	CGCGTTCTAGTAGTAGCAGTGG	1	G	2
1212	35101	ATCATGGATCTGAAGCTGGC	AGATCTGTTGGGCATAGTAGCG	1	G	3
1213	37387	TTCATACCAGGCTCTACAGTGG	TCTAGGCTGGGATAGAAGAAGG	1	G	4
1216	35107	CCCCTATAGCAGTGGCTAATCC	ACGTAAAGTGTTTTTCTGTGCG	1	G	5
1218	37377	GAGTTCATTCGACACAAGTTCC	CTTCTGTCTTCTGGTCAAAGGG	1	G	6
1225	35128	CCAGCTTCCAAAACTTTAAGGG	ATTGACTTGGAGTGCAGTTTGC	1	G	7
1227	37491	CTTCAGTCTAATCGACCTTGGG	CACGGTAAATAACTCTGGAGCC	1	G	8
1228	35133	CGTCGGTTTTATTGAACAGTGC	CGAGCAGATTAGAGTGTGATCC	1	G	9
1233	35137	CCACCTCCTCTGAATGATCC	GGTACTAGAGGTGGCACTGTCC	1	G	10
1234	37489	GAAAAGCCAGAGGATAAGATGC	CTTTTCGGCATCTAGGTTTACG	1	G	11
1236	37370	AGTGAGTACCTGGCATGAGACC	TGTTGATAAGAATGCAGTTGGG	1	G	12
1239	37368	AACAACAATACGCCATTGACC	GACAGACAGGCAGAGTATGACG	1	H	1
1241	35373	AGCCTAGAACTGAGTCTGGACG	GATGTGAGCTCCTGGAAATAGC	1	H	2
1242	1233	AGAAGCAGCTGGAGATCAACC	TATAGCTCTACCAACTAGGGCG	1	H	3
1244	35357	GTCCCCGAGATTCTATCTACCC	AAAGTAGTTCTCCTGTCCTGGC	1	H	4
1245	37359	TTCGTACAGAATTTTTCGTCCC	GTTCTAGAGTGCGCAGGTCC	1	H	5
1249	37434	GTGAAACCGAAATCGGAGC	GATGGATATTGGTTGCTGTACG	1	H	8
1250	37357	GAGTGCACTTATCCCAATACGG	TAATGAACTGTATGCAGCCACG	1	H	9
1257	15571	TGTGGTCGTAGTCACAGTTTCC	AGATGTCGAGCTAGAGCCTGG	1	H	10
1258	11692	AAATCCGTAACGAAACTAACCG	ACAACTGCTCTTGGCAGATACC	1	H	11
1263	24939	GTACCATCATCTGCAACCTGG	ACAAATACGTTTTATTCTGCCG	1	H	12
1264	2522	ACAGCATCAGCATTTGCAGC	ATCATTGGATCCTGATCCTCC	2	A	1
1271	35392	GTATGCCCTGTTCCTTCTCACC	GATACATGCCAGAGATGACAGC	2	A	2
1274	40308	TTCAAGAAGATCAAGACCGAGG	AAACCTCTCCATGGGTGTCC	2	A	3
1275	35321	GGCTTACTCCACTCTTCCACC	ACGTTATGATTTGAGCACTCGC	2	A	4
1276	15829	GAGTTCCAGAAGCTATGGCG	CAGCGTTAGTGTGTTATCCTCG	2	A	5
1287	37506	AAACTGCCAAAACTCATAACCC	AATGGATCCACTGAGCATTACC	2	A	7
1291	35401	GATGTGCTGTATCCTTCACTGC	TCTCTAATAATGCCGTTCAGCC	2	A	8
1299	35501	AGTACAAAAGCACGACGAATCC	ACTGATCGTGTTTACATTTGCG	2	A	9
1303	24912	AAGACCATCCGATACAGTTTCC	AGTTCTTTGACTTTTCATCGGC	2	A	10
1304	31141	CCGAGTTATTCTTAATCCATTCG	TCCAGGAACTACGTCTTAACCG	2	A	11
1307	26566	GACAACTTTAAGATGGTCCTGG	CTTAGCTTGCATGTCACAGTCG	2	A	12
1308	35507	ACCTCTTGGAACTCAACTCTCG	TTCTGTCGTTCTTAATCATGGC	2	B	1
1309	35519	CATCCGCTACAAGGTTAAGACC	AAGTAGAGCACATCGTCGAAGG	2	B	2
1311	35523	CCATCTTTTCGTTCGTTTATGG	TGTTGTAGTCGTATTTGCAGAGC	2	B	3
1311	33586	GTGGCCATCACCTTGATAATCC	ATACGATACAGACGGATTTCGG	75	A	4
1315	26565	AGTTTCAAGGTCGACAGGACC	GTTGTAAAGAGCTCCCACATCC	2	B	4
1316	35526	CGAAGTGCAAATAATTTTAACGG	CACCAGGACTTTAAGGGTGC	2	B	5
1317	35333	TATTTGGTTACTGCTGCATTGG	GTTATTCAAATAAGTTTGCGGG	2	B	6
1318	41630	GTGTTATGCCAGAGTTCGATGC	AATACATGATGCTCGTAGTCGC	2	B	7
1319	35529	CAATGGGGACAAGATTAAGACG	CTTGGACAGGGTGATCTGG	2	B	8
1321	3037	CTGATCGCTAATTTCCTAAGCG	AATACAGGATGCATGATATTGGG	2	B	9
1322	4606	AGAGTTTCCAGAACAATCAGGC	CACTGATCGCACACATAGGG	2	B	10
1332	35514	AAGCGGATCTTTGGACCC	GTACACGTTGACAGTTCCATCC	2	B	12
1333	28736	GACACGAGCATAAGTGATCAGG	CGTGTAGTAATCTTCTCGCCG	2	C	1
1340	39797	GGGATTGAAATTAGTGTCTCCG	AGTAGGGATTGTTACCGTTTGC	2	C	2
1341	28687	CTAAAGACTTATGGGCAGAGCC	AAGATGAGACAAGCCTTTTTGG	2	C	3
1342	39795	TGGGAGTAGCTTCTATTCTGGC	TGTTTTTCCACAGAAAGAGTGG	2	C	4
1343	20378	GTGTAGCGACTCGGAGGAGG	GCTTTATATCCACGAGGGAGC	2	C	5
1344	27507	AAGTTACTGATAAAGCACCGGC	TTGTTTCAGAGTCGGTTACAGC	2	C	6
1345	39580	TGTTATAGAGCACACGAATCGG	GAAATGAACTGGGAGGTGTAGG	2	C	7
1347	37363	GATCGTGTGGATTGAGAATGG	GAGCTTCTCGAATTCTGTTTCC	2	C	8
1349	39802	CGTAGCCGGTTTGAATGG	ATTGAGGGATACGAGGTGAGG	2	C	9
1354	30151	CAAACCGGTCATCTACCTGG	ATCCTCGACGGTGTAGTTGC	2	C	10
1358	33196	CGGTTACCCTCTCTTCACTCC	AGAGAAGACTACGGTACGGAGC	2	C	11
1362	13435	AAACCAATGACTCCACAGATGG	CGACAAAGTACTTGCTTTTCAGG	2	C	12
1371	33482	CTACTGAATCGCTGAAGATTGC	GAAAACGTACGACTCCTTTTCG	2	D	2
1372	4649	CACATCTATTGGACCAACATCC	TAGATGTGTACGGCGTAAATGG	2	D	3
1378	3720	CTGCTGTTCGTCTACGAGTCC	ATGCAATTTGAAACACATCTGG	2	D	5
1379	31124	CCACCTGGTTCTTCATCACC	AGCAGCAGCAACACTATCACC	2	D	6
1380	28560	CTAACGCGTACAACTTTACCCC	ACATGAGACCGATGGAGAGG	2	D	7
1381	33485	GATTAACTGGCCAGGTGGG	TTTATTCATCATCCTCCTCTTCG	2	D	8
1386	26268	GTAACTGCATGCTTGCTGGG	AATCGAAAATCATGGAACGC	2	D	10
1389	3733	AAGAACCTTGAACAGAACGTGG	TGCATATTTCAGTGGTATTCGG	2	D	11
1395	3525	GAGATCTATCTGCTGCACAACG	ATGATTAAGGGGTCTGATTTCG	2	D	12
1399	33212	AGTCTGGCAAAGAAAGTGCG	ATTTAATTGGTCGGCGTTCC	2	E	1
1401	39632	GAGAACTTTGAGATGGCGTACC	CAATAGTTGGCCAGTAGTTCCG	2	E	2
1403	11710	ATCTTTTATATACGCGCTTGGC	TAAGCGAGTAGCCTGCTAAACC	2	E	3
1404	20255	CAATCGACGTATTAAGAAGGGC	TCGAACTACAACTTCGAGAAACC	2	E	4
1406	33210	AAGATTCCACAAATCGAGAACC	ATCTCGTGCTGAAACTTATCCG	2	E	6
1407	33474	AGGTGAAATAGGCACCTGTCC	TCCACCACATAAGCGTAATAGG	2	E	7
1409	29964	AAATCATCATTTTGGGTGCC	GGTAGGATTGAATGGGAGTCG	2	E	8
1410	24182	CTGTAAAAATTGATTCCAGCCC	CATCTGCTTTGGAATAAGCTCC	2	E	9
1411	23023	ATTCTGGTAGATCACAGACCCG	TAGTTTGATCTTTGTGTTCGGC	2	E	10
1412	31118	CTCTTTTTGTTGTAGCGCTCG	CATTACGGATACACTGGACAGC	2	E	11
1414	24251	AACTTCAAGTGGTACAAACTGCC	GAATTCCTCTGTTTCTTGGTGC	2	E	12
1416	32961	CAAGTGGTCTGGAAAGCTCC	AGAGCGTTGTAAAGGTCATTGG	2	F	1
1417	3423	AAAGTAAGAAAGCGAATGTGGG	TGTTGTCTGAGAAATCGAAACG	2	F	2
1418	33468	AACAGTAACATTACCATCGTGGG	TCGATTATTTAAAGTCTGCGGC	2	F	3
1420	39626	GTCTCGCAGATCATTCTGAGC	CAATGATCTCTCTGTGATTGGC	2	F	4
1422	40087	ATGAATTGGGAAGAGTTATGGC	GAGTTGTCATTGAACTGGATGC	2	F	5
1424	20272	GGTGGTAAACAATGTGTTGGG	GGCTGCAAACATTTCATAAGG	2	F	6
1427	37347	TACAACTTCGGTCATGGTATCG	CTCTCCCAGCATAAGTACTGGC	2	F	7
1428	32967	TGCAATAACTCAAGACGGTAGC	CTTTTGGGAAGCTCTTTATCCC	2	F	8
1429	11656	TGCAGCACCAACAACACC	CTTGCATGGTTTACGTATCTCG	2	F	9
1430	10292	CACTAAGATCTCTGACGAGGGC	TTAGAAAATGAAAGACTGCGGC	2	F	10
1433	19637	CAACTTTTTGTCAGTGGTCACG	TCTTATACCGGTTCTTGATGGC	2	F	11
1434	30554	GTACTACAAATGGGCACCAGC	CACACAGTACTTGGCGTTATGC	2	F	12
1438	15032	GTTGTCTATTGGAGTTCGCAGC	GATCCACATTCATTTCGATGG	2	G	1
1440	30038	GCACTAATTCAGCCTGCTATACG	ATCAAACGTAATCCATGGAAGG	2	G	2
1441	33464	GAAGCACCTGGACTTCTTCG	ACCCAATAGTTGGACTTCATCG	2	G	3
1442	39622	TTTAAAATGGGGACTTCTCTGG	GCACTGTTCGTTACACTCATCG	2	G	4
1444	29975	TTTTATTTTCCCCCTTCTACCC	CAACAACATTGGCGTAAATCC	2	G	5
1447	20912	AACGACAACGATGACGAGG	TTTATACGGGGCTCTTTAGTGG	2	G	6
1449	4607	AACTCATATCCAAAGGACAGCG	AAATTTAACTCGCATTTGTCGC	2	G	7
1451	15589	ACAATGAATGACTACAGCTCGG	GAGACATAGGCTGGTTTCTTGC	2	G	8
1453	30268	CTGATATTCGCGTATCATTTGC	GCAAGGAGGTAGAACTGGACG	2	G	9
1454	5642	AACCTGTACGTGTAAGCAAGGC	CTCCTTAAAGACCTTCAGACGC	2	G	10
1455	10015	ATCCTCGCACATCCACTCC	TCAGGCACTGAAATAAATTGGC	2	G	11
1461	30558	AGCCCATATCAACCATATACCG	ATTGTGCGTGTTAAGGGATAGC	2	G	12
1462	16123	CTACGCCCACATCTACGACC	TTCTCGTGTGAATTAGCTGTCC	2	H	1
1463	30406	GTGAATCATCTAAGTCCTCCGC	GGGAATTCATGAGTGACTACTGC	2	H	2
1464	5558	AGCTTTAACCACTCAGCTGTCG	ATAGATTGGATTTAATGGGCGG	2	H	3
1467	31106	GTTCTTGCGCTGATACATTTCC	AGCCAAATCGTCTCCAAGC	2	H	4
1470	13973	GATTCGTTCCACTTGGAGTACC	CAAAGGCATAGAAATGAAGTGG	2	H	5
1471	39774	TTGCTGTCCAAAACTACTGTGC	GATCTTGTCGACCTTCCTGC	2	H	6
1472	33460	TATTACGAACCAGTTCTTGCCG	ATACCGCTCCTACTCTTGGTGG	2	H	7
1473	39776	CTTACGAGATGTTGTGCAGAGG	ACCTCCAATGCCGTAGTTTACC	2	H	8
1474	23506	GGACTTGAACTTGAATGCTTCC	AGTCTAAGGCAGAGATTGTCGC	2	H	9
1475	37351	GATCCCACACAAGACCAAGC	CCCTTGTTGTTGTCCTTAAACC	2	H	10
1479	5666	GTAGATGATTGGAAGCCAGTGC	GCTTAGATGGATCTGAACGACC	2	H	11
1486	31174	CCCACTTGGCTCTCATATCG	AACTGGTCCACAAGGACAGG	2	H	12
1487	40206	GCAAGGAGTTTATGATGAAGCC	CAGTAGCCGATTCAGTTTCTCC	3	A	1
1488	30367	AAATGACACATTTATGCCCTGC	GGAGTGGATACCACCACGG	3	A	2
1489	20369	ATCAAGGAGGTGATTGAGTTGC	AGACATGTTCTTCTCCGAGTCC	3	A	3
1490	30366	GGGCTACGTAATCCTGAAAGG	CTCCAAGGAGAATGACTATGGC	3	A	4
1492	30361	GACGAATCCAAACTTCATTGC	GGATAACTTCTCGTCATTTCGC	3	A	5
1494	31169	TACAGACTCAACTATGACGGCG	TCTCGATGTTATTGTGCAATCC	3	A	6
1497	31167	TTATCATGCATCCCAACTATGC	CCTTGGAGATCCTAAGGTAGCC	3	A	7
1499	39852	ACAATGTATCCATAGAGTGCCG	CATAGGAAACCAAAGATTTGAGC	3	A	8
1500	1083	TTGTTCAGTCTTTCACCATTGC	ACTGCATACCGAACTACAATCG	3	A	9
1504	31100	AGTAGGGTGTGAATATGGCAGC	GGAGCTATCGATCCAGTACACG	3	A	10
1505	808	AACCGATAACCGCTAATTACTCC	TTTAACACCTTTATTCGACCCG	3	A	11
1506	23416	GCTTAAGAAATGACAGTGCTGG	GTTCTCAATTTGGACTGACACG	3	A	12
1511	25936	ATAGACATCCAAATGATGGTCG	TCTAATTCGACCTTTGGAAACC	3	B	1
1512	32956	TTCTACGGTAATCTGTCAAGCG	TTCACTTTTGATGTGATCGAGG	3	B	2
1513	33463	ATTAAGCACTCGATTGTCAGCC	GTCGTAGGCATCGTAGAAGTCC	3	B	3
1514	29976	GTCGAGATCCTAAACACTGCG	AATCCGTTCCTGTATTTGTTCC	3	B	4
1515	29978	ACATGTGTCATGTCTATGTGCG	AGCAGGAGTTAGTCTTTTTCGC	3	B	5
1516	27580	CATCTGTACGAACGTGACTGC	ATGAAGTAGGTGTCGAGAACGC	3	B	6
1517	30560	TCGTTTACAAGATTTTCGGACC	CGAAAGACCACATTAGACTCCC	3	B	7
1518	31149	TATTCGAGATAGAGGGAGACGG	GGACTACGGCTACCAGATAACG	3	B	8
1519	23175	AGATCGACTACGCCTCAAAGG	AGCTTCTCCATCTCAGTCTTGG	3	B	9
1522	5563	GGAAGTATGTTTACTTTCGTCCG	CATCAATAGCATTAGCAGCCG	3	B	11
1523	39601	AACTGGATAACTCTGGAGCAGG	GCAGCAGTCCTCACTGTAACC	3	B	12
1528	28968	CATTGTCAACCTCAAGAACACC	GATATTGCTTAACAAGGCTGGG	3	C	1
1529	31144	GCTTCTGGCAGTGAATACAGG	AGAAGAAGATTCTTGACGACCG	3	C	2
1530	29983	GAACCACGACTTCAATATGTTCC	GACCAGAGTCTGTGGAAACTCG	3	C	3
1531	29985	TGAAGAGCAAGGATAAGATGCC	TACTGAAAGATCCGGTGGTAGG	3	C	4
1532	31143	ATCCTTTTCGATGTTTCGATCC	GACACAGGTGTCTGGAAAAGC	3	C	5
1536	3447	CACACAGTGGGAGTTCTAGGG	GTCTTTCTTCATTTTTGCTGGC	3	C	6
1539	11716	ATGGGCCATCTGACCAGG	AATAGCAGTAAATTGTTTTCAGAGACC	3	C	7
1542	39828	TATCAAGATGCAACTGCCTTGG	GAAGCCGAACTTCTTGTTGC	3	C	8
1543	10329	AGCCAGGTCGTCCAATTACC	ACAGTCAAACTTCCATAAGGCG	3	C	9
1544	39827	ACAGCAAGCCAGAGGAGAGG	CTCTGGTACCTAAAGGCCAAGC	3	C	10
1546	39779	GAAAAAGATGCGGATCACTACC	AAGTTCTTCGGCAGATTGACC	3	C	11
1548	29093	GCTCCACAAATTTCAGTCGG	ATTCACCAGTGTAGTGGTTGGG	3	C	12
1550	33225	TACTTTACCAGCGGTCACATCC	GAATATCGAACTTAACGCTGCC	3	D	1
1554	3277	TTTCGTACATAGTGTCGAACGG	CCCTCTGAGTTCTATTTCCACG	3	D	2
1555	337	GTTCAGGGCAGGAGTATTAACC	CCTTTATGAGCTGTTGCTCTCC	3	D	3
1559	30354	TCGGTGGATCTTCTCAGTTAGC	ACCAAAAACTGAAGGAGTCTGC	3	D	4
1560	4657	ACCACTGTCTGTGCTTGAACC	TATATTGCAGTGGCTCTTCTCG	3	D	5
1567	21742	ATCCTCCTCCTCATCGTACTCG	GCTCGTACTGGAACTAGATGGC	3	D	6
1571	29993	GAATCAGTTCATCTATTCCCGC	TTCACATCCCACACATAGAAGC	3	D	7
1575	29999	GAGTCCTCCTACTCGGAAACG	CACATTGTAATATTGCGGACG	3	D	8
1578	30336	GAACGTACTGAAGTTGTGCAGG	ATACGTCGACGATGGAATTACG	3	D	9
1582	30246	AATTGTCCAAAATGAACTGCG	GAGAACGATAACGAGCTGTGG	3	D	10
1583	30013	TATAAAACGGCAGTGTTTTTCG	GACATTGAAGAAGAGCTTTCCG	3	D	11
1584	23180	CACCGAACTAGTACGCCTCC	CCTTCCATATTTCGTAGTCCTCC	3	D	12
1587	24811	CCCTAACGCATACGATAAGACTG	TGTTAACAATTGGTATGCACAACTTA	3	E	1
1591	29133	GAAATTCAAACTGTGGAATCCG	AGCTCGCCTATTCTTTTTATGC	3	E	2
1594	4864	GGTAGAGGAACTTGTGGCTCC	AGAAGAGGAAACGGATAGAACG	3	E	3
1597	30289	AATATGTGCCCAACACTTCACC	GTTTCCAGCTGAAGCAGAAGG	3	E	4
1598	33191	GATCAAACTACATTCGTCTGCG	CTTACAAACGGATGGGTAAAGG	3	E	5
1599	33452	CCCGATAAGCAAAACAAAGC	TGTAGTGGATCAGGTAGTCTCCG	3	E	6
1600	33188	AGTACGCACAACATGAACAAGC	GTTGTGGCAAAGTGATAGGAGG	3	E	7
1602	33186	ATATGAGCTCTCGAAAACAGGC	TTTGCACACAAACTTCTTCACC	3	E	8
1603	33185	GTGCTGTATAATCAAGCGTTGC	AACGTAGCATCACAGTACTCGC	3	E	9
1605	25185	GTCACCCACTACGATGTCTACG	GTCTTCTCCTTGTGGATGTGG	3	E	10
1607	39844	ATACATTTAAAGTCGGAACCCC	AAATGACCCAAACGATGAGG	3	E	11
1609	19990	GCCTACAAGAACCTAGTTGCCC	TGGTACATTGCAGAAGATGAGG	3	E	12
1615	17561	GCAAATAGGATTGACTGGAGGC	GATACGGAGCTAAGCAAACTGG	3	F	1
1616	15929	GAACCAATGTTGTTGTCAGCC	CATACAAAAGCACATTATGCGG	3	F	2
1618	346	AACAAGATTAACGACGATGTGG	AGTGCCTGTAGCGTCATATTGG	3	F	4
1620	33183	GTACGGAAAATGATGGAGTTCG	CTTGATCCCCTCATACTTTTGC	3	F	5
1622	30468	GAGCAATACTGTAGGGAGCAGG	CTCACGCTCTTCATAGTGTTCG	3	F	6
1625	33447	TCCTCGTACTCTGGAAATCAGG	TTGTTAACAGCGGAACTATTGG	3	F	7
1628	30218	CAGCTTACACTTGATCAGCTCC	GACGCTGAGAGCGGTACG	3	F	9
1630	30471	GAGGATTTCGACAGAATGAGC	CTTGGAGTACTGAATGTAGCCG	3	F	10
1632	30027	AACGTTTGAACGACTACGTGC	TGATGGTATCAGGAAGAACTGC	3	F	11
1633	40309	GACTACAAGGGCAAATACCTGG	TCCGTACAATCGTTTATTGTGG	3	F	12
1634	2968	ATGGAACTGTTTTGCATCTACG	CCCTTAGCCATTTAACCAGAGG	3	G	1
1635	39854	GGGAGGTACCAAAAGTTAACCC	ATGTACCACATGGTTTCGTGG	3	G	2
1637	30245	TAGTTTCGGTAGCTTCCATGC	CTCAACTATGGTTTAAAGCCGC	3	G	3
1638	39855	GACTTCACCAGTGTCTCACCC	CATGATCTGCAGGTAGTTCTCC	3	G	4
1639	1491	TTTTTAAACAAATCGGAACGC	CCATTTTCAAGATCCACCACC	3	G	5
1640	30478	GGTGGATTACTATCTGGAGGAGG	GGGTTAACCTTGTAGCCTTCG	3	G	6
1644	31182	ATAAAGCGCTCATACTCTTCGG	ATTCTACACTTCTGGCATTGGC	3	G	7
1646	39600	AGTACTACCGATCTGACCACCG	CAGATTTTATTGAGGAAACGGG	3	G	9
1647	39602	GCACTACAAATGAACCTCATTCC	GTGGTATTACCTCCAGCAAAGC	3	G	10
1650	15561	CTCGCAGATCTCTGAACGG	ACTCAGACTGTGCACGTAGTCC	3	G	11
1651	11747	ATCGTTACTCAAAATGTTCCGC	TTGTTGCTCAAGGGTCTTATCC	3	G	12
1655	30242	CAATATGTCGTAGGTGCACTGG	AAGGAGCAGGGTATACTCAACG	3	H	1
1657	30286	AATACCAAGGATGTGGAACTGC	GCTATCCTCATCGTTCAGTGC	3	H	2
1659	25549	TTTGGATTTCCAGTTACGTTCG	ACACACACACACACGAAACACC	3	H	3
1663	33449	ATGGATAGTTCCCAAAAAGTGG	CTGTTACCGTCGTGAATTTTCC	3	H	4
1664	3321	GGCTAAGCGTGTATTGTAAATCG	GTAAATCGCATAGGAGTTTCCG	3	H	5
1665	33451	GGAAATAACTCGACCTTTGACC	GTCCTCCTGTCTAATGAATGGC	3	H	6
1666	1565	TCACAAAGATTATGCTCTTGCC	TCCTTAACTCCAAACTGAACGC	3	H	7
1669	40513	CCATTGAGGATATCTACGTGGC	GAACGTGCTCTTCGTCTGC	3	H	8
1671	33454	ACTCGGATACGGTAATGTCCC	GTGTAAAAGAACCGATTGCTCC	3	H	9
1673	30482	GGGCAGTTACTTTAAGACAGGC	AACATAAAGATGTTCATGGTGCC	3	H	10
1675	33457	GTCGAAGCAGAAGGATGATAGC	TACACTGGAAAGAGTCCCTTGG	3	H	11
1676	31114	AGTTTCACTTAGAGCAGGCACG	TCTCCTCTTCCTTGACTTGTGG	3	H	12
1681	30484	GATCTGGAATTTCGAATTTTGG	TGAGCATCGATATGGGTATGG	4	A	1
1683	25111	TTCTTCATCTCGTCGTAAAGGG	CCTGATCGATTGTCTAATGAAGG	4	A	2
1685	15527	GTAGAAGCATATAACAGCCGCC	CTATTTCAAAGGTGGTGAAGGC	4	A	3
1688	27589	ATAGCGAGTCCTTTGAGTGTGC	AGTCCCAGAAGCAAGTAAGCG	4	A	4
1689	2576	AAATTGGCCAGGATCAGTACC	ATAGACTTTCCCGTTATGCTGC	4	A	5
1691	30235	ACACATGAAGCCTTCTTCGC	AAATTTGCCTCAAAATACTCGC	4	A	6
1692	2641	TTTGAAATATGACCGTGAGTGG	ATATGGTGGTCAAGGTTTCTGG	4	A	7
1693	15558	ATAATACAGTAAGTTAGCCCCCG	TAACCGACGAAAGCAACTATGC	4	A	8
1695	31116	CTCCTTTAAGGCCTGCTCG	ACGGAACACATAGTCGATTGG	4	A	9
1696	31173	AACATGAAACAAATGCATGTCC	AATTGATTCGTTTTGCTCAACC	4	A	10
1697	30318	ATGGGCTGATCAACACGC	ATGGACATTTGCTTCTCGTAGG	4	A	11
1698	33443	GTGATTATCTTCGGGATTCTGG	AGTACAGCGAAGTCTTGATGCC	4	A	12
1702	31117	AGAACGCAACCGAGTTCTACC	CTCCTGATTGATCTGTTCCTCC	4	B	1
1703	30321	GATCTATTTGTGAACGCCAACC	CTTGAACATGGAATAGTTGCCC	4	B	2
1705	2723	GACACTCTAATGCAACTGCTGG	GCATATTGTTGTTTCTCGAGCG	4	B	4
1708	352	GATCATTTCTACAAAGGTGGCG	AAAAAGATATCGAACTCCAGCC	4	B	5
1710	39904	AAGGTAACTCCGAACGTAATGG	CCATTATTTTCATTCTCCTCCG	4	B	6
1716	30486	ATATTACCACCAAGGAGATGCG	TTGTTTGTCAGCTAATAAATGTCG	4	B	7
1718	31170	CATCGAAAGTCCTTTTACGACC	CATGCTAATTTTACGGCTTTGG	4	B	8
1724	31164	TGAATTAATATCGCCTGATCCC	GTCCTTTTCGCATCGTGG	4	B	9
1728	27359	AGATCTGCTGGGAGAAGTGC	AATCACGGATTTCAATTTCGG	4	B	10
1732	39915	TCTGCACAGTTAATTCTAGCACC	TAAATATTTCTTTCCGCTTCCG	4	B	12
1736	39819	AGCTCATGGACACCAGTATTCC	CGCCTCTTCAAATTGTTATTCC	4	C	1
1740	31145	CTTCTCGCAGGTCTTTTTCC	ATTTGCTGATAATCGTGAGACC	4	C	2
1742	25814	GAAGGTCAAGTTCGACGATCC	GATCCAACAGCACCAAAGC	4	C	3
1743	1145	CATTCGGGACATTGAGAAGG	CTTGCTCCTCTTCATTTCATCG	4	C	4
1744	313	AGATTGAGCCCTACTTCCTGC	GTACTTGAATGAATTGGGAGGC	4	C	5
1746	39830	GTCTGTTCTGTTTGATGATGGC	CCAAGATGTTAGTCGCAGAGG	4	C	6
1747	30300	ATCTTCTTCGTGGACAATAGCC	CTTCGTAGAATAGACCATCGCC	4	C	7
1748	39898	CCACACAGAGACACGTTGTACG	GGCAAACAATTAACGAGACGG	4	C	8
1749	30305	TACCCTGAGCTTTATCAATCCG	TGTATTACTTTCTGGCGCATCC	4	C	9
1750	39836	ACAGAAATTATCTGGTCCGAGC	CAGGAATCCGTTGTTAAAGTCC	4	C	10
1751	30306	CTCGATGATGCAGTGAAAACC	CTGCTAGCGTTCTTCTTGTCG	4	C	11
1753	31148	GAGAAGATGTCCAACGAGAAGG	ACGAACTTGGTCATGTAGTTGC	4	C	12
1756	30303	TAAGAAGAATGAGCACAGTCCC	TAACATGTGGTTTACGATCGGC	4	D	1
1759	251	TCTCGGTCGTATGTTACTGTGC	GCTGTTGGTCTCGTTGAGC	4	D	2
1762	10395	CTATTTGTACTGCGGAATGTGC	ATGTTTGTTCACCAGTCGTACC	4	D	4
1763	2948	ACCTGGGTATTCTGCCTCG	GTATGGTATCACTGTGTGGCCC	4	D	5
1764	30467	GCTCCTTTTTGAGAATAATGGC	AAGTTCGACGTACAGCTGGC	4	D	6
1765	546	AGCTCGGACTCAATATTCTTCG	GTAGCTGAGGTTGTAGCTGCG	4	D	7
1768	11202	TCGTTCTGCATTGTCTATGAGC	ATCTTCTTCTCGTACTCCTCCG	4	D	8
1771	4456	GAAACATGTTAGATTACTGGCCG	AGTCCACCGATAATCCAATACC	4	D	9
1773	33439	ATACGACCCATATGTCTACCCC	TGCAAACTTCCTTTAAAATCCG	4	D	10
1774	39856	ACCATCTATGTGAGGCAGTTGG	ACAACATCTCTCGGTAGGATCG	4	D	11
1775	11655	GTGCAAACTATGAAATTCCACG	CCATGCCAAAGTCCTGGG	4	D	12
1776	33441	TTTGAAAGGAGGACTCTTCAGC	GTACTCCAGATTGTCGCTGACC	4	E	1
1780	26415	AACACGTTGTTCTTTCGTTCG	AACTTGGACTACGTGAACCTGC	4	E	2
1782	23143	CAAAATCTGCTCGGGTAATACG	CCCAAAGTTCCCAGAGTTCC	4	E	3
1783	39919	TGCAATATGAGTACGATGAAAGC	AGACTTGCCGAATGGTAATAGC	4	E	4
1785	30061	TATTGATCAGGTGGTGGAACG	CCTCTTGAGCTCTGTTTGACG	4	E	5
1787	41629	CGGTTGAAAATAGCGAATACACC	GACCGCGAAGGATAATAGGG	4	E	6
1789	30063	ACATATTTGATTGCTGTCGAGG	CAAATTTGATACGTTTGTTGGC	4	E	7
1791	30163	ACTCCCTTCCATACCACCAGG	TGCTACGATGAGAAGCATGG	4	E	8
1792	39860	GAATTGATCGAATCCTTCGC	GACACTGAAACAAAGCATTCCC	4	E	9
1793	39923	ACTATCACCAAGGAGCAGTTGG	TGTCGTTATAGCGATGTTTTCG	4	E	10
1794	33438	CCATGGTACCAGAATAACGAGG	ATCGAGATGGCATCGTAGTAGG	4	E	11
1795	27864	TCTATGATTGAATGGTTTTGCG	TTCTTGGTTACGTTCTTTTGGC	4	E	12
1796	30365	ATTATCACGGTCACTTATCGGC	ACACTTTGATTGTCTTGTCCGC	4	F	1
1799	3204	GATCTATAATGGCCAACTGCG	TAGCGTGCAAAATAAGTAAGCG	4	F	2
1800	39861	AGGTGGAGCAACAAAAGACG	AATGAGTATTTCCAGCGTTTCC	4	F	3
1801	31171	AGAAGCGTAAGTTTACCGGAGC	TCTGCTTCATCACACTGTACACC	4	F	4
1804	39862	ATCCAGATCTGCTGAACATTCC	AAGAGCGTCTCATTTTCGTAGC	4	F	5
1809	33423	CCAATGTGTCCAGGTACAGC	AGAAAGAATCCCTTGTCATTGC	4	F	6
1810	30556	ATCATATAACGTGTACCGTCCG	GACCAATACGAAACGATTCTACG	4	F	7
1812	31119	AGCCAGCAGTGACTACTTTTGC	GTAGTAGCTGGTAGGCAGTGGC	4	F	8
1814	33426	CGATTACGACTACACGCTGG	CTGTAGCTATTGTTCGGCCC	4	F	9
1815	39863	TGACCATCACAAAGATACCACG	TGAACACCTTTACGTTTTCCG	4	F	10
1817	4370	GAGGAGCAGTTCACCATTATCC	CTTGTGGTTGTCACAGTTCTCC	4	F	11
1818	33428	CTCAAGAATGATAACCTGCTGC	TCGCGTATTCTCTTCAGGTAGG	4	F	12
1819	31162	GATTTCGACACTGTTCTACCCC	AACATCAGGATTACAACGAGGC	4	G	1
1824	30403	ACTCTCCGTAGACATGAGGTGG	GATGGATCCGATTAACAACTCG	4	G	2
1826	30228	AATTGTCAACTGTTCCCTCTGG	ATCCATGAACATTAGGCAAACC	4	G	3
1827	33431	TGTGAGAAACTCCAGTGTGACC	ATCATCACATCTCCATCTCCG	4	G	4
1828	2183	AACACAACAAGCTCTCAGATGG	TCTTGATCTTCTTCTTGGACGG	4	G	5
1829	31126	TCTTAAGAGAAATGAAATCAGCG	AACAGATAGATACCCACGACGG	4	G	6
1832	32979	CAGTTTTCACAGTCACCACACC	TAACCCACCGATAATCACTTCC	4	G	7
1836	26777	TCATTGTGGTAATGTTGACACG	TGAATTTGATTCTGTTGAACGC	4	G	8
1837	30329	GATGAGAAGGTGGTTATCGAGG	CAAAAACAGCTAAGGAAGAGGG	4	G	9
1838	26199	ATCCCCATACACATTTAGCAGC	AAATGATCCACATGTAGCCTCC	4	G	10
1839	30555	CTGGAGATGTCGTAGAAGGTGC	CAGCCGACTCAATTACTATACGG	4	G	11
1841	30330	TTCAGGTGATGCTAATGAATCC	CAGGTGTCGTTCCAATATAGCC	4	G	12
1842	13813	CCCTGGGAATTCCTATACAGC	CTGCAACAACTGCTTATTCTCG	4	H	1
1845	33155	TAAAGAGGAGCAGCACAATTCG	CTCTGTCAGGATCTCCATCAGC	4	H	2
1846	30553	GATTGGGTGCCTGCTTGC	AAGATAACCCAACAACTGACCG	4	H	3
1847	30345	CTTTTATATCCAAGACCCTGCG	GACTTGAGCTCCTTAGACACGG	4	H	4
1849	3300	GAGTTCGACCTGGACAAGAGC	TCTTGGTATTTTCTTTTTGGGC	4	H	5
1851	26602	GCCTCATGTATCAGGACAACC	CCTAAGGTTTGGGGAGATTACC	4	H	6
1855	30401	ACGCTTTAAATTCACGGATAGG	ATGATCAATGACTTCTCGGAGG	4	H	7
1859	33147	GTTTCCCCCTTGCTTATACAGG	AAATACAATGAGCATTCGGAGG	4	H	8
1862	40324	ACTGCGTCTTACTGTTTCCTGG	GCAACTAGACATGGTGGAGAGC	4	H	10
1864	14859	ATCAGCAACCTGACAGACTCG	ACATCTGGGCCTGAGACTGC	4	H	11
1869	35398	GCCCAGGAACTGAAGAAGC	ATCAGGGGATACTTGACATTGC	4	H	12
1871	11586	TTGTTGTAGTTGCTATTGCACG	ACACCATCCTATTGGTACAGCC	5	A	1
1873	557	ACGATTGAGAAGTTCGAGAAGG	GATCTTGTAGACGTCCTGGAGC	5	A	2
1877	15509	ACAACTCCAAGGACGAGAGC	TCTTGTAGATACCCTTCTGCCC	5	A	3
1882	33226	GAGAAGCAATTTGTGAAATCGG	CACAGGTCTCGTTCACGTAGC	5	A	4
1883	39757	ATCATCTACGTGCCCATTCC	GTGGTCTGCTGGTTCTTGTCC	5	A	5
1884	33424	GACGTAAACGTGAGCAACTTCC	AGCATAAAGTGTAGCTGGAGCC	5	A	6
1885	30066	ATAAATCTCCAATGCCCTCTCC	ACTCGACAAAGGAAAATTCAGC	5	A	7
1886	30343	CAATATCACAGAGCACATTGGC	CATAATCTCCAACTCCACCTCC	5	A	8
1887	35290	CCACAGGTTTTATCCGAAGC	GAATTGAGAAGATCTGGATGGG	5	A	9
1889	30164	TAGACATTGAGCCGCAACTCC	CGTGGGTACTGAATTTCTTTCC	5	A	10
1890	39869	CGAATTAACTGTGATTCATGCC	ATGATGCACTCCTGGATGACC	5	A	11
1891	3317	CTATACATAAGCTGGCTTCCGC	GTGTGTATGCTTCTATGCGTGG	5	A	12
1893	35390	GGATGTCGATACCCGTGG	TGTTCTTGATGTTGAACTTGGG	5	B	1
1894	39585	AGTGCTTCTAAGTCCGAAATGG	CATATAGGGCGGTAAAACAAGG	5	B	2
1895	30339	GAGTACGAACTTCGGGGTAGC	CGTAGTCACATTTTTCCGTGG	5	B	3
1896	39870	CAAGTTATATCGAGTTTGGGGC	GAGTCTCTTCTTGGACTCTGCG	5	B	4
1901	39914	TTTCACCATGATAAAATCGACG	AATGCTCTTAAAGGCAACATCC	5	B	5
1903	5410	ACTCCAATGTTATGTGGACACG	TGCTAGTTCCGATTTTAATCCC	5	B	6
1906	39672	AGATGGAGGACGCCTACTACG	GCGATGCTCACTAGGTTACTGG	5	B	8
1907	39674	CTGAGACAGGCAACCTACACC	AGCTGCTCCAGAATAATGAAGG	5	B	9
1909	39911	CCTATGAAATCTTGCGACGG	TTGCTGTGGTAAATGACTTTGG	5	B	10
1911	39680	GTCTCCCGCTTAATCTTTTGC	GTTAGCCTTAACTCGGTGTTCG	5	B	11
1912	13972	GGTATCGCTACCTCTTCTCGC	AGCAGACTGACGTTCTTCTTCC	5	B	12
1913	3884	CACGTATTCACTTCCCTCTGG	TTCGTATGCTTTTCAGTGTTGC	5	C	1
1915	42183	ATCGTTGACCAAGATGAAATCC	CTTCAGCTGGTTCTTCAGTGG	76	B	2
1915	35301	TTGAACCATCTGAGTTTGATCG	TACTCCACAGGTATTTCCTCGG	74	G	3
1916	4360	GAGCTGATCTACCTGGAGGC	CTGGAATGTGTCTGTATGGTGG	5	C	2
1921	14388	AACAGCATCAACAACAACTTCC	GACAGACGATGGGATTCAGC	5	C	3
1922	28996	CTACTTGAACGAGATAGGCAGC	ACGATGTTTGACTAAACCCAGG	5	C	4
1924	30377	GCAGCTTTAGTGTTTCATTCTCG	GAAGCCTACCTATAAGAGCCCG	5	C	5
1937	39875	CCATCCTTCTGACCGTAATAGC	CAGTTGGAGCTGGAGGAGG	5	C	7
1938	30276	ACAAAAAGTCGGGCAGTCC	TAAGCTTATCCATTAAGTGGCG	5	C	8
1939	37469	GATTAATAGCCCGCAATGAGC	CACATAAAGTGACCTCGTATGGC	5	C	9
1941	33214	CTGGCATTTCCATTAATATGGG	CCATTTTAACGAATCCCTTGC	5	C	10
1942	33215	CAAGTGGCTGGAGCTATTCC	AGGTTAAAATGTACTGCCCAGG	5	C	11
1944	33395	TATAAAGGAAACCATGCGCC	CAGCACTGAAGGGAATGTAGG	5	C	12
1945	5632	TATATATCCGCTTCCAGAACCC	CTCAGTGGGGTACAGTTTCTCC	5	D	1
1946	33216	ACAATTGGCTATCCCTTTACCC	AAACCCTTTCTATCCTTGAGGG	5	D	2
1950	30370	AATAATCGGTCTGACCACATCC	GTTGAGGAGTTAACCACCAAGG	5	D	3
1951	39623	TCTAATTTTCACCATTTATGCCG	GCAGACACAGTTTCTTGATTCG	5	D	4
1954	3093	GAGGTTCAATGTGAATCTTCCG	GTATCTGGAACATCAGATCGCC	5	D	5
1956	4636	AAGTGATTTTCGAGGGAGAGC	TATCGTTCACATTCACTTTGGC	5	D	6
1957	27873	GGAGACTTCGATCTATTTTCGC	GATGTGCTTGAACTGAAAGGG	5	D	7
1962	32876	ACAGAAAAATTACCCTTGGTGG	GCCATTGAGCTCTATTACTCGG	5	D	8
1963	24841	TACGACTAAACGAACAGGAACG	GTTTATTTCAACAAATTGGCCG	5	D	9
1964	39688	CCAACTACGAGACCTTGAAACC	AAGATTGGCGAGAGAAACTGG	5	D	10
1965	37466	AGATGAACGAGTGGGAAAACC	TTGATTTTTGCCATACTGTTGC	5	D	11
1966	27620	AAGAGTATTGCCGAGCTACACG	GTTAGTTTCAGATTCCATCGCC	5	D	12
1967	30341	AGACGAGATTGACAACATTTCG	CGAGGAGATCAAGAAGAACTCG	5	E	1
1968	33401	CATCCTCTAAAGGTTCGAGTGG	GAGCAATACATCGGGTAGTTCC	5	E	2
1970	39909	GGATCGTAACTGCAGAAGAAGC	TCCAATCTTCTCTAAAGCTGCC	5	E	3
1972	39691	CTACATGTCAGAGATTGTGGGC	TAGTAGGTATTGGCCTTCTCGG	5	E	4
1973	39692	TTAGGATAATTCGACGGAGACG	GTCGTAGACGAACACAGACACC	5	E	5
1975	28408	AAGTACTCGCCCTCAAAGAAGG	GTCAAGGATCTTGGAGTTGAGG	5	E	6
1976	39883	CACACAGGCTGATACAGAGTCG	AATAGATGATTCCACTGAGCCG	5	E	7
1977	3470	TAGTCAACAGGAGAGGACACCC	GACAAATAATTTTGCCAGGTGC	5	E	8
1981	26869	AAGCTCAATGCATCCAATATCC	TGAATTCTGTTCTTCGTAACGC	5	E	9
1982	24289	GATGTACACTACCTTGCACACG	AGGATGAGAACTTTTGAGCCC	5	E	10
1986	30162	ATCTTGCAATTCGTTTGCG	GACTCCAATTACAATGTGTGCG	5	E	11
1987	30479	CACCTATAGCGTCCACCGC	CAAATACGAGATCGAGAACGC	5	E	12
1989	26749	CAAGTGTGGATCATCAGTTTCG	AGTACGCCCTGATCACAGAGG	5	F	1
1994	30062	TGCATAGTAGTCCTTGAGCAGC	TACGATAAATGGATACGAGGGC	5	F	2
1998	30485	AAAGAACGGCAGATGATAGCC	GCTATCGACTAATGGAGATCCG	5	F	3
2003	39886	GCATACACTGGCTTTGATTGC	GTTACCAAAACAAGGACCAAGG	5	F	4
2005	4369	ATGTCAAAGGTCCTTCAGTTGC	ATCTGTGGCCTTGTTTCTATCG	5	F	5
2006	39664	GTAGTGCTCATATTCCCAAGCG	GTGGATGAGATCGTACATGTGG	5	F	6
2009	26262	TGTATTTGGAAGCACAATGACC	AATTGCAATAAAGGAAGCAACG	5	F	8
2010	39667	GAGGAGGAGGAGATCTACGAGG	ACTGCTTGAGAACGCTGTCG	5	F	9
2014	39669	CATGCCGGTGTACGATTACC	ATTCCGTACATTAAGGCCTCG	5	F	10
2017	37391	GTTACCTTCATGGATCTAGCCG	TGATCCATACTGAAAGACAGCG	5	F	11
2019	29088	TACGAGATTACAAACGACAGCG	AAAGTCGGTGAGAAAATTCAGG	5	F	12
2023	37383	GTGATCAGTTCTCCAAAACGC	GGACGATGTAAAAGACACAGGC	5	G	1
2025	30344	AGGCGTCCTTGTAGTTGAAGC	TGAATCCACCTCATCTACCTCC	5	G	2
2028	15024	ACATTTACCTGGGCATGAGC	TTCAGATACATGGAGAACTCGG	5	G	3
2031	37382	ACTCTCCAGATAACTTGCAGGC	CAGTTTGTCAGCATCTTAACGC	5	G	4
2040	10114	GGAGGATTGAGAATGAAAATGG	ATTTCCGTACTGCTGAAGATCC	5	G	5
2047	1077	TTCAATAGATACATCACCCGGC	CTAATCGATCGCTGAGAACCC	5	G	6
2048	2413	AGTTCTACAAGACGATGCAGGG	CACATAGTCGTAAGTGAAGCCC	5	G	7
2049	33398	AAACTTTGACGAGGAGTTCACG	CAGACTATTCAATGCGTTCTCG	5	G	8
2049	33398	CTACTCCTTGGATTTACGACGC	CATTAATGTTCATCTGCTTGGC	5	H	1
2051	37376	GGATAAAATTACGTTCCAAAGGG	CCGGAACTTTTTACTTGTGACC	5	G	9
2052	39905	CATATCCTTCAACATGCACACC	GCCAGCATTGTTACTATTCAGC	5	G	10
2052	39905	GAATGTTTAAAATGGACTCCGC	GATTATCAGTGCTCGACCTTCC	51	H	2
2053	39887	ATTGACAGCCTAGGACTCTTGC	AAACCTTCCTGGCAAAAATAGC	5	G	11
2054	22702	TGACTACCTGCTGAAACTGGG	CACTCCCTCAATTTCTCACTGG	5	G	12
2056	30051	ATATGCGCTATTATGCAGTTGG	AGAAGGAGGTGACCAACACG	5	H	2
2060	14469	AACCTGGGTCTCGTGATGC	ATAATTGTATCTGTGGGGACGG	5	H	3
2061	27498	AGCGCTACTCCTTTCTGTGC	TTGAAGATCAGATAGGCCTTGG	5	H	4
2062	15034	TTATGTTGGGATACAATGACCG	ACTATCGCATACAAGCCTCTGC	5	H	5
2063	33400	GAAGAAAGCAAGCGATCTAAGG	GACTCGTAATAGGACTCCTCGC	5	H	6
2064	33205	CGAAGAGTGGAGCTCAGACC	ATTAATCCGTTCGTGAAACAGC	5	H	7
2069	35264	AGGCTCTGTACCACTTGGAGC	CTGTAGATGTGCTCTGGAGGC	5	H	8
2070	33203	TCACATTCTTATCAACAACGCC	AACCCAAAAAGGGTGTATTGC	5	H	9
2071	11834	AGAGTGCTTTTTGATCCAGTCC	CTGTGGAGGTTCAATTCTGACC	5	H	10
2072	26326	CTTTGCAGAACAGCAAACTACG	GTGTTTAAATGCTTGTTGTGGC	5	H	11
2076	30263	AAATTATAAAGCCGCAGTGAGC	ACCCATCAGTTTCTCCTTCAGC	5	H	12
2078	33402	CCCCTTCTAACCAGTTTCAGC	CAGGAAGTGTTCCAGATGGC	6	A	2
2079	29944	AACTACGATATCTTCGCCATCC	GCTGACCATTGTGTAGTTGAGG	6	A	3
2082	27608	CAATCCATTCTGCTGTTCTGC	TCGGAGGTATTAAATAGATTGCG	6	A	4
2083	35376	CAACTCCGATACAGTAGCAACG	GCTCTTCTTCTTTTTACTGCCG	6	A	5
2086	27594	ATCACCTGGACTACTCACGACC	CTGCAATTTTACCAGGAAGAGG	6	A	6
2087	37327	GTGTCCATTGACATCCATTCG	CACCTTGTAGTCGTAGTGCTGG	6	A	7
2088	27604	AACTCGTTTCTCAAATCGAAGC	GTTGAGTCTCCAAGTCCGTAGG	6	A	8
2091	37372	CTCACCTCAAGTCAATTCTCCC	TAATACCAGTTTAGGCACACGC	6	A	9
2092	4243	TAGAAATCTATGGCATGTTGGC	GAGAAAACTGTTAACAACCCGC	6	A	10
2093	33194	ACTGGAATGCAGTACATGATCG	CACTTCCTTGTTGATGAAATTGG	6	A	11
2095	37373	AGATTTGCGAACTGACCTGC	ATCGGTTAGATCGTATGGTTGC	6	A	12
2096	711	CTGTACAGCGGAATGAACTCG	TTATTTATCTGCATGTTTCGGG	6	B	1
2097	37371	GAATGGATTGCAGTACTTGTGC	CATTTTGGGAATAAGCTTCTGG	6	B	2
2098	24891	CTGAAGAACTTCATCCTTGTGC	CAGTATGTGAAAACCAATCCCC	6	B	3
2100	37369	ACATTGCTTAGAAGTTTTGCCG	AGAAGTAATCGTACACGGTGCC	6	B	4
2101	35374	AATGCAGAGCTGATGAAGATACC	TTGACCTCCTCCTTGTATTTGC	6	B	5
2102	4878	GATATCTCTAGCAGCACATCCG	GACAACAGCAGCTTCTCGG	6	B	6
2103	35375	AGTCCTTCAAATGGTTCATGG	GGCCGTACAACCTATCTAGCC	6	B	7
2104	37365	ATACAAGATTGTGGAGAAGGCG	GAGACTTCACTCCCATACGAGC	6	B	8
2105	33192	CTGTCTAGCTCGATTGACTCGC	TTCCATAAGCTTGGAGTTGTAGC	6	B	9
2107	35383	CTACCAATACCTGCAATGTTCC	CATAACCAGAATGTGCTTGGC	6	B	10
2108	37364	GACTTCCTAGAGCGACAGATCG	CAATATTCCGCATTTCTTGAGC	6	B	11
2109	37330	AAGAAACTAGGACCACAAAAGCC	CTAGCACAGTGTTCTTTCCGC	6	B	12
2111	30223	GCCAGATTTCACCTTTAAGTCG	ACTGCGGAGTTATGAAGAAACG	6	C	1
2112	39880	CACTATATCGCGAGTCATCGG	TCTACGTATAGTGTACCGCCACC	6	C	2
2113	35384	ATGATGATAAACCCCTTTGCC	GAAGCAGAGTCGGTTCCTCC	6	C	3
2114	35385	TGTTTATCCGTTTATATCGCCG	GTAGTGGATAAGATCCGGTTGG	6	C	4
2116	30003	ACTTTGACGAGGATAGCACACC	GTAGCTGATGTCGGTGAACTCC	6	C	5
2118	39877	ATTTCAAATCGTGGTGAGATCG	CTGATCCGCAAATACTTGAACC	6	C	6
2120	30005	ATATGCGACAGAAGATTCTCGG	TTGAGGTGTTGCTTATGATTGG	6	C	7
2121	33289	GCCTACATGCCCTACATAGCC	AGGAAGATGGAGTTGAGCAGC	6	C	8
2124	30217	GATATGGAGCGAATTTGTCTGG	ACGATAACCACTGTGACCAGC	6	C	10
2125	36885	AAACTGGTAAACGAAGTGCAGC	AAACTCCTTCTCTACCAACCCC	46	D	8
2125	4859	TATTGGTAACGGAAATGCATCC	CATGCATTTAAGCTTTTGTTCG	6	C	11
2128	25825	GGGAGACATGTACGAGATAGGC	TGCTTACGCTAAACTCGAATCC	6	C	12
2129	30008	CTGCACAAAAGTTTACCAGAGC	CAGGAACTTGTGGTGGTAGAGG	6	D	1
2135	39874	ACAGGGAATTAGGGAAAAGTGG	GAAGATTATACAGGTAGCCGGG	6	D	3
2137	33190	CAAGAAGTATAGCATACGGGCG	TTTACCTCCGCCTCAATATACG	6	D	5
2139	28646	GACCTACGAACTGCTACAGCG	ACATTGAGTGCAAAAGTTGACG	6	D	6
2144	33187	GTTTTGATGCTGGGCTATCG	AAGTACTTTTGGGGAAAACACG	6	D	8
2145	30251	AAGAACGAGGTACAGATCACCC	TACCGAGGAAGAGAACGAAGG	6	D	9
2146	15933	GCCATTTAAGGTTGTCTTCAGG	AACAAATGCCAACGTAGTTTAGG	6	D	10
2151	20653	CTGTGCAGAAGGACAAGATTCC	TGTTAATTGTGGAAACGAAACG	6	D	11
2152	15276	TATCTACGCGACCACTTGAAGC	GGACCGACTGGAACTATCAGG	6	D	12
2155	3965	GAAGTACTCGGATGTCTTTAGCG	TGGTTATTAACGAGTCGATGTCC	6	E	1
2158	33264	ATCGGTCCGTCATAAAATTCC	TGAATGTTTCCGAGAGAGAAGG	6	E	2
2160	33266	CAGAGTCAAAACCAGAGCAGC	GCAAGTAGTCGTGTGTGAATGG	6	E	4
2161	17550	TCGATAGTGGATCGTAAGGACC	AATATGAAAGTCCGCTAACTCCC	6	E	5
2162	35388	ACTGCTAGCTGCCAAACAGC	TGCTCGCGCTTAAAAATTAGG	6	E	6
2163	5648	AAACAATCGCAACAGAAAACG	ATTTTGTTGATTTACTTCTTTCCC	6	E	7
2168	17545	AACATGTTATGCTCAGCAATCG	AAGACGAAAGACTTCCCAAAGG	6	E	8
2171	3738	CAGTTCTACGCCAATTTCAGC	CTTCCAGTCCTTGATCTTCTGG	6	E	9
2174	30255	GACAGATCTACCGCCTGCC	CATGGGACTATGGTTATCCTCC	6	D	4
2174	30252	GGCCAGAGGTACACCCTACC	ATTTTCCAAACGAAAACTGACC	6	E	10
2177	39902	TAATGCTTCATAAGGCACCAGC	TTATAATTAGGGGTAGCAGTGCG	6	E	11
2179	37362	GAGTCAAACAAGATGATGACAAGG	CACGATAATTGCTTGAGACTGG	6	E	12
2182	37360	ACGATGGCATTGTTATAGAGGC	GAAGAGCAAGTCGTCTGAGTCC	6	F	1
2183	33273	TCTTAACTTACTGATGCTCGCC	ATATTGATGGCCTCCAGTATGC	6	F	2
2184	2773	GACGGTATTATTGGCAAGAACG	TGATTTAACGTTCTGATTCTGGC	6	F	3
2185	37358	GACTTTACTCGCGCTTCACC	TATGGACATCTTCTGATCCACG	6	F	4
2187	17448	GTTAACCCTATTGCATTTCCCC	AGAAGAATCCGAAGTACACCCC	6	F	5
2189	439	ACTCGTAAGACCGAAACGTCC	CACTCATATGACCCGTAGATGC	6	F	6
2191	39873	ATGTGCACCTAATCAACACCG	AATGTGTGGCTTGATGTAGTCG	6	F	7
2194	16718	GCCTAGCACCACATCTCAGC	GGACCGATTAACATTGGTGG	6	F	8
2196	39872	GGATATAATGGGTCACATGATGG	AGGGATCGTACTTAATCAGCCC	6	F	9
2198	71	TCGGTCTTATATTCTGCCTTGC	TTGTGCCAAACTACAGTCGG	6	F	10
2201	32955	TGGACACTACGAATGACTCAGC	ACATTAATTACGGACCAAAGGC	6	F	11
2202	30240	TAAAGGATGTATCGTTGGAGGG	CGCTGTTCATAGTATTCTCGTCC	6	F	12
2204	1122	AAAAGAAAAGAAACGAGGAAAGG	AACATACTTGGGGTTAAATGCC	6	G	1
2210	150	GAAGCACTACGCTGATCTGTCC	TGTATTCAGCTTAGACGAGGGC	6	G	2
2212	3656	TCGGTACTACAATATCGGTTGC	ATATGTCTAATTGGCATTGGGG	6	G	3
2218	39767	TAGATATACGCCGTGAAGAGCC	TCTTCAGGAATAGAGAGGGTCG	6	G	4
2221	30194	GAAATCAAACTTGAGCTCCACC	ACTGAGAACGGATCGACTGC	6	G	5
2224	39773	GTACTACCGCTCTGGCACC	CGTGGGAAAGTCATTGGG	6	G	6
2227	11770	AACCGATCCATCCATCATAGC	CGGTAGAGATCCCCTATCCC	6	G	7
2229	39777	GTGAAGGATGTCAAGATCCAGG	GAAACGAAGGAGGTTACTCCG	6	G	8
2238	559	AGAAAGAGGCTGACAACAAACG	CTTGAAGGTGGTAATCGTACCG	6	G	9
2241	39788	AAGGTGGACCCATTAGTATCCC	TTTCCCTCAGAGCATACATTCC	6	G	10
2244	27951	GTATTAGTGGAAAATCGCAGGC	ATTATTGTGAGCTCCTTGTCGG	6	G	11
2245	39871	AAGCCTTTGACGATGATTCG	ATCTGAATGCAGTCCTCTGTGG	6	G	12
2246	39790	AATACCATTCCACACGAGATCC	AGTGGCTAGCCTTAGATGAACG	6	H	1
2248	10333	CACAAAACGCGAGTTAAAGAGG	CGAGCACTCCAGATACTTGACC	6	H	2
2252	4656	TCACATAGTCCATATGTTGCTGC	GGTAGCAACTTTGGTGGTGC	6	H	3
2253	29992	CTTGGTCATGTTCATCAGTTCG	CTCCAATCTCAAAAAGAACACG	6	H	4
2254	29994	ATTAGACGAATCTCGTTCTCGG	TGACATCTACAACATTGTCCTGC	6	H	5
2256	29995	GCTCAACTCATCCATCCTCC	AACACCGACACCCAATCG	6	H	6
2257	29996	GGATTGGGATATGTGAGCAGC	CCAGTGAGAGTTGACGAATGC	6	H	7
2258	29997	CCGTATCGTTCTTGCAGTCC	GACAATAGCATTACGTCGGAGC	6	H	8
2259	40319	CTGGTAGGAGAGAATCACACGG	AGGACACAAAGACGAAGCTACC	6	H	9
2260	30000	AATGGAACAGCTTCCTCTTGG	GTAACTTTAACACGGGACTGGG	6	H	10
2261	39867	GAGATTTTGGACCCCAGTAACC	CCAGTAGGATGAAAAGACAGGC	6	H	11
2262	25800	GAGGGGGAAGATTGAAAACC	TATGAGCTAAATACGCGTGTCG	6	H	12
2263	30007	CCATCTTTAGATCCACTTTGGG	ACACCTTCTTCGTGAATCATCC	7	A	1
2264	33478	CAGTGCTACGGGAACAACG	CCTGAGTACCTTCTTCAGCTCC	7	A	2
2272	30018	GGTTTGATAGGGATCAATGGC	GAGTTCAGTGACCTTCCAGAGC	7	A	3
2275	1291	CAACTGCCATTCAGATCATACC	CTTAAGTACCTTCACGCGATCC	7	A	4
2277	35204	GGTCAGCAGCAGACAGTTAGG	AATAGAGACTCTGGTCGTTGGC	7	A	5
2286	17566	AAGGTTCTCGTGGTCGTAGG	AACAAGCCCTACAGTTTTGTGG	7	A	7
2287	1203	ACAGAGCTATTCGGTTGACTGG	ATGATCTCGACCTTGGCG	7	A	8
2292	33479	TCTAATGCCTTGATACTGCTGC	GAAGTGTGATATGGACGTACCG	7	A	9
2302	15519	TGGTGGTGGTGATGCTGC	CAAACCTACAACCTGATGGACG	7	A	10
2304	39668	GAAGAAGGAGGAGAAGCAGAGG	TGGGAGAACAACTCCTTTATGC	7	A	11
2316	39890	TCGGGTACTGGAATGATTATGG	CGTTTTCAGTTATATGCTTGCG	7	B	1
2321	39663	CTCCACTGTCTACTCGCTGAGG	GCCAAAGACAAGTATGTCCACC	7	B	2
2328	606	CTACGGACAGTACCGCTACACG	TCTACAATCTGTACAATCTTCGGG	7	B	3
2330	37447	GAGAGAAAGTACGAGCTCTGCC	CTTTAGCTCCTGGAAACTCTCG	7	B	4
2331	24923	CAACACCTCAGGATCTGGTAAC	TTCACTTAAAAATGTAGCTCCAAATAC	7	B	5
2346	715	CATCGACTACTCGAAGAACGC	AAGTTTGAGTCCATCTTCCCG	7	B	7
2380	39899	AGACCATCTCAAACAACTTCCG	AGTCATTTCGTGTTGTGAAACG	7	B	8
2381	39900	GACATGTATTTGGATAGCACCG	TTCATTCCATCGTGGATTAAGG	7	B	9
2397	33304	CTATATGTCAAGCTACGCTGGC	AAGAAGAACTCACTGACCTCCG	7	B	10
2411	3892	ATGACCGAGAAGGAAATGTACG	AGACAGAATACCTTCAAAGCCG	7	B	11
2412	33389	CAGAGTCTGGGAACTCTGTGG	TGTCAGCACTGACTTTCTGACG	7	B	12
2448	30327	CATTTGAGATTCTGGACATTCG	CTATGTCGAGGACTACTACCGC	7	C	1
2453	30460	GCAATAGTGTAGGCCGTAAAGC	AACTCCTATGACGTGATGAACG	7	C	2
2469	35205	TACTTCCAATATCTGTCCGTGC	CGACTCCTGCTTCTACTTCTGC	7	C	3
2471	30357	CGGATAACTCCTTGTCCAGC	GTAGCTCGCGTTTAAACAATCC	7	C	4
2478	32872	TACAGACTCCTCTGGACATCCC	CATTGTGGTACAGACTCAAGGC	7	C	5
2488	16054	AATTTTACTACACAGTGGCGGC	GGTTTTAACGTTTTCGCTTAGG	7	C	6
2493	32864	ATATGATTCTTCGCGATATGGG	AGAGTCTCGAAGAGTTTCCACG	7	C	7
2503	37274	ATTAACCGGGAGCTCTATCAGG	TAGTTTTCTTCGTAGCCCTTGG	7	C	8
2505	15570	GAAGGATGCGGATGTACTAAGC	ATGACTTATCCAGTTTGGAGGC	7	C	9
2508	32863	AAGAGCTACTACGACGTGAGGG	ACGAACAGCAGATTGGAATAGG	7	C	10
2512	3885	GGTATCTTTAAATTTCCCACCG	TGTTAAACGAGTCATCACCTCC	7	C	12
2520	26210	GTTAGGCACCGGTTAGAGAGC	AGTCCAAGTGCTTCTTCTTCGG	7	D	1
2522	10391	TTATGTAGGTCATGGAGATGGC	GAGGATACTATCGCCCAAACG	7	D	2
2525	26417	TGTACATGAAAGAGTTCCAGGC	AGTTGAAGTGCTCCAAAGAAGG	7	D	3
2528	32969	AACAACATTAGCCAATCCTTCC	GATAAGGTATTTTCCGCAGTCG	7	D	4
2533	30319	CATTCGGAGTCTAAGGGAAGG	GCAACTGATGGAGATGACCC	7	D	6
2534	340	GAATGGCAGTTTGGAGTACAGG	CAGTTTTATCTCCGTTTGTCGG	7	D	7
2540	30411	ATGTCTGGATCTTTGGCTATGG	GCTGTTCCTCCTCCAGAATACC	7	D	8
2543	30407	ATCTTGGGATTTCATGTTTTCG	CATGCTTTCCAGAGTGTGAGC	7	D	9
2574	30386	TGAAGTTAGAAATCGGGACTCG	ACGTTGCAGTGGTATATTCGG	7	D	11
2577	30384	ATCTATATCCACAGTGGGGAGC	GAAGTCGTAGTTGGGCTTATCG	7	D	12
2604	37298	CAAGGTGTGTCTACCTTTTCCC	AAGGTGATTAAAAGAGAGCCGC	7	E	3
2608	32870	CTGCTCGACTCAATACTCAACG	CGCACATCCTTCTTATTCTTGC	7	E	4
2614	32873	CAAACCCCTCGCTATACTATCC	TTTAACTAAGGCTTCCGATTGC	7	E	5
2615	28633	GTGGTAAGGTGATCGTGATGG	TATTCTCCTCGAGAAGTCCAGC	7	E	6
2616	37512	CATGTCGAAGGAAGACTCAGG	CGTAAATCTGGAGGTATCTGGC	7	E	7
2621	3371	AACCGAACAAGAGGAGGAGG	AATTCGGTCGTAGTGGTTATCG	7	E	8
2637	986	AGACACTGGTGAACAAGGTGG	GTCCTGCTTGGTTAATTTCTCG	7	E	9
2641	37518	CTAGTCCGAGAGGACATCAAGC	GCACTTGTCATAACTGGGAGG	7	E	10
2647	3068	GCTCAATAAGCACAACGACG	GGGATGTAGTAGAAGGTCGGG	7	E	11
2655	11276	TACTATCTCCGAATGCTTTGGC	CTATCGAAGAACGAGATCCTGC	7	F	1
2656	37478	GACTGCAAGAGAAATGTTCAGG	GTAAGCTTTGCGTATTTCTCGC	7	F	2
2658	24992	TATCAGCTCGATTCGTACTGGC	CCAAGTTCACGCTAGTTGATCC	7	F	3
2669	37316	GTGCTCCAGAAGTACGACCC	CTCGTTAAAACTGTTGTCGTGC	7	F	5
2670	24909	TCATAAACGAAGAGGACAAGCC	CAGTTGATTGATCTTCTGCTGG	7	F	6
2671	2121	TATTAGCTGGCCTATCACTGGC	GTCAAAGAGAACTAAGCCGTGC	7	F	7
2674	5278	TTCCAAAACACAAGTAACCTGC	TTGTGACTTGTGAGAAGTTCCG	7	F	8
2675	24994	GAAGATGTATATGGAGGCCACG	ACAATCTGCTGTACGTCTCTGC	7	F	9
2677	24996	ACGGTTACCTCGAACATTGC	AGAAACTGACGCTTTTTGATCG	7	F	10
2678	14931	CGAAACGGGATTATTAGTTTGC	ATATTTCCCTCTTGGAGCTTCG	7	F	11
2679	4919	GTGGCTTATAGAGCATCGAACC	GGCATTGAAAAATATAGGCTGC	7	F	12
2680	24995	CAGGCTATCGGCATAGTAATCC	CACCTGGCCATTGAAAAGC	7	G	1
2681	24997	GAGGAGGATCTAAAAATTCTGGC	CACTCTTGCACAGAAGGATGG	7	G	2
2682	33015	TTGTACTTCTTGCCTAGTGCCC	CGAAGGTATATGATGGTGATGC	7	G	3
2684	2542	CAGTAGTGACAGCGATACACCC	AAGCTCACATTCCAAACAAACC	7	G	4
2685	24998	GTGGCTTGGCTGTAATAGTGG	AAAGAGAAGGACAAGAACAGCG	7	G	5
2691	30504	AAAGACGAACGAGAAGATGAGG	GACAATGAAATGGATGAAGCG	7	G	6
2692	1147	GATATAAGTGACACGGAATCGG	TTTGACTACCAAAGTGTCCCG	7	G	7
2698	37536	CTTGATCGTGGTCTACTTGAGC	AGGAGCTTAAAGAATGTGTCGC	7	G	8
2699	20622	CCTTATTTACGAGACGAGCACC	AATCGAAAACCGCTTTACTAGC	7	G	9
2701	24973	CGTATCACCTCTGGATTCTCG	AGTAACGGTGTCCAAGTTACGG	7	G	10
2702	37540	ACAATGTACTGGCACAACGC	GAAGCTACGTGTTTCCGTATCC	7	G	11
2711	520	AAGCACCTACGCAACTACAAGG	TAGGCTTACATTCTAGAGCCGC	7	G	12
2712	24975	GTCGAGTTCAATCCATGACG	AGCCTCATGTGGTACTGAAAGG	7	H	1
2713	24978	ATAATGTAGCCGTTGGGATCG	CAATATTCGGAGGCAGCG	7	H	2
2714	376	GACGTAGCAGTTGGAAGATGC	AGGAGATTCATGAGTTTCTGGG	7	H	3
2718	1142	AACGACGTAATTGTCCTGTGC	CCCCAAGAAAACTTATCGATGC	7	H	4
2720	24352	GAAACGGCCCTAAAACACTACC	TAAGATCTGTTGAATCTCCGGG	7	H	5
2727	10435	TGTTTGACATCAAGCAGGTAGC	TTAAGAAAGCAAGAACAGGATCG	7	H	6
2736	35090	GAATTTAACTCAAACGGATCGC	GGTCTTATGTTCGAGATCCTGG	7	H	7
2746	2607	GAAAGCGTAAGGGTACTGCG	ATCATTTCGGCCAAACTAAAGG	7	H	8
2747	37541	GGGAAGACTTAGAAAGAAAACGG	ATAGTGACCTCGTCGACTTTCC	7	H	9
2759	3996	TCGGATATATGTCGGCTACTCC	CTGTGACACATACTTTCTGGGC	7	H	10
2767	37537	GACGTTACCACGAACCACG	AGAATGCAAAGTCACAGATTCG	7	H	12
2772	31533	GAATCGCATTTTGTTGAGACC	AGTACTCGCTGGATGAACGC	8	A	1
2774	31534	TAACGACCAAAACGAACATTCC	TCATGAAAAATGCACTTGATGG	8	A	2
2781	37534	CAAAGTTCACCGAGTTCTTCG	GAAGTAGAACATAACCGCATGG	8	A	4
2788	15663	ATGTAGATCTGCACGAAGAGGG	AAACTTGGAGGCATCTGTATCG	8	A	5
2789	31263	ATTGACATAGTTGCACTCACGG	TGATACTTTGAATTTAGCGCCC	8	A	6
2790	27599	GTAGACGATCTTTACTGCGTGG	ATGGTTCGTCTTCTTTAGGTGG	8	A	7
2791	37533	AGGGTTATACTTGACCTGACGC	GAGCACCTTTACAAAGTTTCCG	8	A	8
2794	31265	GTTACTCCATTCCTGCTGGC	TATGAACATATCTGTGGGCTCG	8	A	9
2807	31266	CATCAAAGAGGAGATTCTTCCG	TTAGGATGGGTGTAAGACGAGG	8	A	10
2808	31556	GACATAACGGGTGAAATAGACG	ATGTGGCTTCCAAAAGCG	8	A	11
2812	34931	GTCCGTTCTCTGCAAGCG	AGTATGACCACTGTAGGCCTGG	8	A	12
2818	31566	GTCGAACGACACTCATGATACC	AAATCGTGATACACCACTGGC	8	B	1
2819	23489	TTTCTCAACCTCAACATTGACC	ACTGAGAATTCGCCTAAGTTGG	8	B	2
2822	3386	ATCTAGTGCTTCAGCGGTTCG	GAGTAGTACATGGCGAAGTTGC	8	B	3
2829	28489	ACACTTCCACCAGCAGTCG	GTCGTTGATCTTCTTGTTGTCG	8	B	4
2831	27606	TAGCTCACCCAGAGTATTTCCC	GTCCGTTGGTTATCTTGTAGGC	8	B	5
2835	1123	CTGCAGAGATCCACTGAAGC	TGCTTGACTATGGTTGATTTGC	8	B	6
2843	31452	GTCTCAAGCAAACGATCAACC	GTTCCGGACTTCTACTCTGTCG	8	B	7
2845	3079	ACTTCAGTGGAGGTAATTTCGG	GTTGTTGATGCACACATTTGG	8	B	8
2846	14930	CAAACGTGGATAATGGACCC	CTTTTCCAGACTGACCTACGC	8	B	9
2848	31456	AATAGACTCACGGTATCTGCGG	AGTTTGTACCACAGGTGGAAGG	8	B	10
2849	15286	GCTGTTCGTATGTGTGTACTGG	TCTAATCAGGGATATTTCATCGC	8	B	11
2851	10323	GATTCTCTCCTCACTGTGGACC	CTTTTCAGACCCAAACTGATGC	8	B	12
2855	31458	GAACTGAGCTATTCTTCGTCACC	AATTTATTGCGAAAGACCTTGG	8	C	1
2856	23215	CCTCCACAGACTTTATGCTGC	TTACTATTGGAACTGGTGGTGC	8	C	2
2857	35078	GTACGCTCTGGTACAGTTCTGG	TCCTGCCTTGAGTAGAGTAGGC	8	C	3
2859	28398	GAAGTTCATCTCGGATATTGCC	GCCCAATTCAAAACTTTAGAGC	8	C	5
2862	31459	CACTTCCTCGTGATTCCTCG	TTTAGGAATTATGGACATGGCG	8	C	6
2863	21874	CTCCATATTTGTTTTTCGTGGG	ATGTATAAATAAGGCCCGCTCC	8	C	7
2864	23216	GATGTTTCTGATTTTCCTTCGC	AACTCTTTACGGAGTGTCTGCG	8	C	8
2867	4901	AGTAGCCAAGAAGTTCGGAGC	AGTGTAAATAGGAATGGGTGGG	8	C	9
2875	29672	ATTCCTTTCTGTCCAAGAGGG	ATGTTCTATCCACGGATGTTCC	8	C	10
2885	30200	CTGTTTAAGGTTCTCGTCCTGG	TATATGTCCATTGCCAACGAGC	8	C	12
2887	30207	GTTTTGCAGAAGTCTGTCGAGC	TTCTTCGAGGATATCGAAAACG	8	D	1
2889	30206	TTTGCCAATGTACACCGC	TGTGGACATACATATTGGAGCG	8	D	2
2890	30208	AGGTCGTCGAGTCTGATAAACC	AAGACAGGCGGAGTTACAGC	8	D	3
2893	40030	CACGCTACTACATAGGAAAGCG	GAGGACTTAACAAAGAGCAGGC	8	D	5
2899	15402	CTGACCACTCTAGAGCAAAGCC	GCTGGCATTAGTATTTGGGTCC	8	D	6
2901	29679	ATCTTCAACTTTTACATGGCCG	ATCAGGTAGCTCATCGACTTGG	8	D	7
2902	10399	TGGATGGTCTATTACGTTTTCG	TTCTTGAATTTCGTTTCTTATGC	8	D	8
2903	31450	GTCATCCATGGCAAGTCCC	ATAAACGTTGTTGAGCTGATGC	8	D	9
2904	25376	ACATGGTTTGCCATATGACCC	GTGGCATATATTTCGATGCTGG	8	D	10
2905	33013	TGCCTATGATCTAGCAATGACC	AGCATTGTACTTCCTTGATCCG	8	D	11
2906	33240	GACTTTATTGTCGACTTTGGGG	CTGATGCACTATTATTCGCTCG	8	D	12
2908	30190	GTACTGGCTATCCTCGTCTTCG	ATTAACAGTAGCCTTTGCACGG	8	E	2
2910	27548	GATCCGTATTACGAAGAGTCCG	ATTGGTGTCGTTTGTGGACC	8	E	3
2913	15565	GGTCATCTGGAGTGAAAGATCC	AAGCGGTTGTATAGGTGTCAGC	8	E	4
2914	5660	GAATACGGCGCTACTCTTAACC	CTTCTGCGTCTTCTTCTGTTGG	8	E	5
2915	33241	GAAGTACCCAAATCGAGTGACC	CAGACTACCACTCACGTAATCCC	8	E	6
2917	23181	CAAGAGCGTGATCTTTATTCTCG	AAGCAGCTCTATCTTGTCGTCG	8	E	7
2918	23529	ATGACCTTCTTTTGGGGATAGG	GTGAAGGATAAACAAACCAGGG	8	E	8
2919	37348	CTCGATGAAGAGAACACAATCG	AATCTTGGCAGCCTTATCTACG	8	E	9
2921	34689	ACAACTTTATCAGCAACCTGCC	TAAAACGAATGTGGTGATGTCC	8	E	10
2922	37346	AGAACTACTGCCCACTGTTGC	CCATTCGACAAACTTTCGC	8	E	11
2924	23528	CAATATATGCAGCTCCAGTTTCC	CTACACCAATCAACACCACTCC	8	E	12
2925	14366	AAGGCCTCCATTTGATATTTCC	AAGTTCCACCTTTAGCAGTTCG	8	F	1
2926	37344	GCTTTATGATGATAGCGACTGG	CTAATGCTCTTGCTGACTCTCG	8	F	2
2929	37339	CAACTGGATAACTTGGTCATGC	CGATACAAACTCCACATGATCG	8	F	3
2930	28491	GTTTATATATGCGGATCGGTGC	TCGGATACCCACTAGTTTCAGG	8	F	4
2931	37342	AATACGTACCAAAACTCGCAGC	GTTCTCTGAAGCTCACGAAGC	8	F	5
2932	25679	TGGTCATAACTGATTCTTTCGC	GACTTAAGTGATTGGGAGCAGC	8	F	6
2937	31639	GACTACTTCCAAGTGCACAACC	CAGTATGGCTTCCTTGAAGAGG	8	F	7
2938	29685	TATCCGTTCGAAGAATACCTCC	TTTGGCCTATTTCTACCTCTGC	8	F	8
2939	4567	TGCCAAGACACTATGATGATCC	GTGACGGGTTTGTGAAGAGG	8	F	9
2943	37530	CTGGTCACCACCTATGAGGG	GAAGTACGGATTACTTGACCGC	8	F	10
2944	33008	CCCTAATGGATCTTTGCCG	TTAAATAATGTTACATGAAGAAACTCG	8	F	11
2945	316	CGGAGAAAGATACAAGTGGTCC	ATTGAAAGCACTTCTTGAACGG	8	F	12
2947	29676	CCTTATCAAGAAGATTGTGCCC	TTCATGTTTTGTTCGTCACAGG	8	G	1
2948	37345	AGATTAAGGCCGACATCATCG	ATCTACCCTAGCCAAAGGAAGG	8	G	2
2950	31637	CGAACGAATAAGTTAGCAGACC	TGCTGCTTGGACTTGTAGTACG	8	G	3
2956	3900	GAGCACAAGAAGCTAATCCACC	AGTTTGAGGGTCTGGATCTTGC	8	G	4
2957	37529	TGGAACTTTTGCTAGTTGAGAGC	CTGTTCTCTGCAGTTTTCGTCC	8	G	5
2960	3941	AATGTCAAGGCTAAGATCCAGG	GTGTAAATAGGCTGTGCCTTGG	8	G	6
2964	31462	GATAGCTCTGAGCAGGTTCTCG	CAGGCACTCACTATCACAATGG	8	G	7
2967	28486	GTTTCAGAACACTCTGGCTGG	GAACCAGATTTCCGACTACCC	8	G	8
2969	20762	CTAGGAGTACCCACGTAGAGCC	CAATGTGTTTTACATCCAAGGC	8	G	9
2970	34936	GAATAACACCATGATCTTGCCC	GCAACAACCGTTTATTCATTCC	8	G	10
2972	30177	AAATCTCGACGAGGATGTGG	TCCTCCTCGAAGTTGTTATTCC	8	G	11
2974	30178	GAATGAGATCATAGTCACGGGC	CTGAAAAACAAGCGATTTTACG	8	G	12
2975	31468	CTAATGTTGCTGATCGGTCTGG	TGCTTATAGACGTACTGCAGCG	8	H	1
2976	31633	CTTTGTGGATCGTCTCATTAGC	GCTTAGCTGGTTCTTCAGATGG	8	H	2
2977	27106	AGTAACAATCAAAAGGAAGGCG	GAAGTGAGCCACCTGGTATAGG	8	H	3
2979	5391	ACTGTGCGATGATCTACTGACG	AAGAGATTATCCATCTGATTGGC	8	H	4
2980	34939	TCTACAGCTTCGATATATTCCTCG	AATAAACGCAACTGTGAGAACG	8	H	5
2981	13348	GGTACGATACTTAGCATGTTGGG	CAATTTCCTCAATCATCATGTCC	8	H	6
2982	29704	GATGCCAACAATAATGATACCG	GGATTCAGTAAACGAATGCTGC	8	H	7
2983	31472	ACAGCTCGTCCAGTACTTTTCC	AACTTCCAAAACCAGATGTTCG	8	H	8
2984	22768	AGCTGCCTTTTGTTCACACC	AAGAAGCAAGAGACCAAACAGG	8	H	9
2985	4045	GACATCATTGTGATCGATTTGG	TCACCTGCAGAATGTAGTCACC	8	H	10
2987	29105	TGATATTTCACCTCTAAGCGGC	TCGTCCAGGAAACTGAAGTAGG	8	H	11
2988	576	CACCAGGACATTCAGGAGC	CTGGATTGGGCATAAACTGG	8	H	12
2989	30171	CTCTATCCCACCATACAAACGG	CTTGCTCAGTATCACCTGATCG	9	A	1
2990	30170	GTAAGACCCAGACATTGGTTGC	TGTATTTATCAGCGTGACTGCC	9	A	2
2993	37521	GCTGTACATCAACAACGAGTCC	CTATCACTGGTCACCAAAATCG	9	A	3
2995	40372	GTGGTAAAAACAGAGCAGGAGG	ACGGAGGTAACTTACTTTTGGC	9	A	5
2999	25726	CGCAGATTATCATACGAATGGC	TGATTGACCCTTCAATAGGACC	9	A	7
3002	30141	CACCACTAGCTCCAATAACGC	GGCCTGTATATTGTCCAGTTCC	9	A	8
3003	30144	TACCAATGAGAGTAGAGCTGCG	CATGTCCATGGCTACTTCTGG	9	A	9
3004	30142	ATTTAGAATCGGCGCTAAAGG	ACAGGACACCGGATAAGACG	9	A	10
3006	34943	CACCATAAGTCACCACTTGACC	GCATGGCGTTTTCTTAGTCC	9	A	11
3008	31643	GATCGCTTTAGCAAACAAAACC	ATTGTCATCGGTCTCTTGATCC	9	A	12
3009	29720	CTGTATTGGCCATATCCGTAGG	GACTGGGCTTCATCTATCCG	9	B	1
3011	29823	AACCTTTAGGGCAGCATCG	TCATCGATTACGATAAGTTGGC	9	B	2
3013	33004	ATGAGGCGTTAACCAAAATAGC	GACGAACATAAGACCAAGAGCC	9	B	3
3014	37519	CTTCAGGAGGTACCCTACAGGC	CAACTGTCGTAAGATGGTGGC	9	B	4
3016	29819	CTCTAGCGATCGACAGGAGC	ACGTCGATGTTAAACACTCTGG	9	B	5
3017	20764	AGCAGATCATGAAGAAGAAGCG	CGATATGATGTCCATTTTGTGC	9	B	6
3018	10602	CATTGCTATTACACGATTGGGG	GGGGCTATCCAAAATTAGTCG	9	B	7
3019	3638	TACCAATTACCTACTTTGGCCC	GGGACTTTTTAGTGGGAGTGC	9	B	8
3020	36464	AGGCTCTTCACCACAGATAAGG	ATCAGATGAACCGTCAGATCG	9	B	9
3021	40337	GTGTGTTTATGCGCAACTGG	AGTGCTTTCCTTCTTTTTGGC	9	B	10
3022	31275	ACAGAACTCCAAGTATCTCGGG	TTACCCTTTCCCTTAAACTGGG	9	B	11
3024	25615	GTGCGATCGTAACTAATGGAGG	GCAATAAGTCACGGAAACCG	9	B	12
3025	14340	CGTGTAGATAATGTCGTCGTGG	CTGGTACTTTAGTCCCTTCCCC	9	C	1
3026	40347	GAACAGAAGTCCCAGTTTAGCC	AACTTTGGCATTAGTCAGAGCC	9	C	2
3027	37513	CAACATGGTTATCATCCACTCG	AGTTCAACGACAAGCAAGCC	9	C	3
3028	16672	CTACCGCCGAGTACATTTCG	CATTGCGCACAGAGATTATACC	9	C	4
3032	29928	TGTGGTACTTGAGGGTGTATCG	GAAGTAGTCTACGATGGCAGGG	9	C	5
3033	29818	AGAAGGTTGTTCAGACTCCTGG	ATCACGGCAAGAATATCTACGG	9	C	6
3034	40339	GAGTCTCTGATGAAGCTGGTGG	ACAAATAAGGTGAACCCCTTCC	9	C	7
3035	330	GGTATACTTTCCCTGATTCGGC	GACTGCTGCATTAAGTTATCCG	9	C	8
3036	31645	GAGTGAACCTCACCATTGCC	GTTGGACATAAACTTGGAGCG	9	C	9
3038	40373	TTCAGGAAAACCATGTTTAGGG	TGAGCTACAAACACGTAATGGG	9	C	11
3039	4646	CCAGCAGAACGTGTTGACC	CGGCAAGAGAAAGTTAAAGTCG	9	C	12
3040	29925	TGTTTCGAGTTGAACAGATTGC	GAGAGACCCCTGCTACAATGG	9	D	1
3041	15270	GATTTTTCTGGAGATGAAAGCG	GTAGATGAATGTTCGGTATGCG	9	D	2
3044	29913	ACCGTGTAATTGATGTTGAACG	ATCTCAGCCTTTTGGATGTTCC	9	D	4
3045	34703	AGATTCAAGCAAATGCCTTCC	CAGGATTACCTGAGCCAGTACC	9	D	5
3048	26319	GACCGATCATCTCCAGTACACC	AGCTTGTATCCATACTGGGAGG	9	D	6
3050	38194	CAAGTGGACATTTAGCTACTGGG	AGCCATTAGCTTCTTGAGTTCC	9	D	7
3051	23169	GCCTAGCAGCACCATACCC	ATGTGGTTAAGGCCAGACTCC	9	D	8
3054	22153	CACTCTTTGTCTGTGGTCATGC	TATCCGCTCCTTTTCACTATCC	9	D	9
3056	24987	ATCAGATATATTGCGCATTCGG	AGTGTGGTTTCGGGTTATATCG	9	D	10
3057	19830	AAAGCGAATCCAGTGAAGTCC	TTGAGGCAGTACTGATTTGTCC	9	D	11
3058	31601	AATGGATGAGGTCATGTACAGC	CTTGGTAGAGTAGTCCTTGGGC	9	D	12
3059	24947	TCCGAGTTTAGTGTGGATATGG	GTAAGGTCGAAGCACATGAAGG	9	E	1
3060	34947	CGAGTCTACCTCACTGAATCCC	TACGTCTTTCAACATCACCTCG	9	E	2
3061	38195	CACAGTGAAAAAGGTGCAAGG	GCATTATCCGTAGGAAAGAGCC	9	E	3
3065	34946	CAATTTTGGTAATTAGGGAGCG	GAAAACTTCTTGGTGCACTGG	9	E	4
3066	37515	AAGAGCACCATAAAGCAGCG	ACATTATCAGAACAAAAGCGGC	9	E	5
3068	147	AACAACTTTGATATTGGTCGCC	AGTTCTTCGAGTAGAAGGGAGC	9	E	6
3069	26324	GCACTATCTCAACATGGGAGG	ATAGGCTATGTGGTTTTCAGCC	9	E	7
3073	29609	CAAAGCTGAGGTGAAGATTGC	CTACGCACGGAGAAGTTTATGC	9	E	8
3074	34709	CGACTACCGCTCCTTCTGC	TGTGTACGGATAGCAGTTCTCG	9	E	9
3075	29905	GAATCTGCTGCTGATGTTGC	AACTACGACCAGTTCGACTTCC	9	E	10
3085	34816	GTGAAGAACATAAAGCTGCTGG	GTCTTTGGGAATCTCGTTCTCC	9	E	11
3086	13987	GATTAATGCTAACGTGAACTGGC	AGATGAGATGAGGAGAGATGGG	9	E	12
3088	36015	GTTTTCTTGGGTCTCACTCTCG	CATTAGTAGGCGATTCCAGTCC	9	F	1
3090	5612	ACCTCCTCCAAGCCTAAGTACG	GTCATGGTCATGGTCACCG	9	F	2
3093	482	CTGGACTTCGAGAAGACAATGC	CAATTAGCCAGATGACCAACG	9	F	3
3097	29804	AGCTGTGTCCTTGATGAAACG	GAGAACAAGAAGGTGTGGATCG	9	F	4
3099	30145	AACAAGAAGGACCTGCAACG	GAGTCGATCACCTCGTAAAAGC	9	F	6
3104	31473	ATCGATATCAAGCGGATAGACG	GACATCGTCTTGACCGTGG	9	F	9
3105	34950	GATAACATCCGTTGACTCCACC	GTTCTCCAGATTGCAGCTTAGG	9	F	10
3106	30148	GCATCGTAGTTGGAGAAGTGG	CGTGATCGTACTGATCTTGTGC	9	F	11
3107	33005	ATGCTCGCATATATTCCTACGG	GCGGAGATTACTGACTACATCG	9	F	12
3108	29807	TTCCACTTCTGACTGAGGTTCC	TCATCGGACATGTATATGCTGG	9	G	1
3109	23519	CTACGAAATGATGCGTTTGACC	CGTAACAGATTAACGAAGGATGG	9	G	2
3114	5427	TGATGCTCTCTGGTTACATTGC	ACTCTGCTAAGCAAGGCTATGG	9	G	3
3117	31471	AGGACAAGTTATCCAAATGCCC	ATAGAGAACAGACATCCCGTCC	9	G	4
3119	31466	ATCTGCTCACTGGTTTCATGG	TATTCCACAGATCCTCGTAGCC	9	G	5
3121	34957	TACTTCGTCACATTCAACGAGC	GTAATGTTTCTCCTTTCCAGGG	9	G	6
3123	31465	GGAGACAGGAATTACTTGGTGC	CAATCTCAGTCATCAGAGGTCG	9	G	7
3125	29797	GCCTTCAATCTCGTACTTGTCG	GTCATCATTGTGATTACGGACG	9	G	8
3126	26145	ACCGTGTACGAATAGAAATGCC	ACCTTCAATTTACCACAATCGG	9	G	9
3127	3075	TTGGATAGTATCAAGTTGGCCC	ACTGCACGTTATTCTTCTTGGC	9	G	10
3129	15794	CTTTGAACACATCGCTGACG	GAGAACAAGTTCGACCAGAACC	9	G	11
3131	31464	AAGAAACCTTACATCCTGCTGC	GAAGTCCTGGTAGGTCAGATGG	9	H	1
3132	37977	GTCTCTCCACTGGATTTGTGC	CATACAGGGTGACTTGAGGTCC	9	H	2
3135	29901	CTGCTCATTGATCCACAACG	TGGTTATATCTGGTGCTGATCG	9	H	3
3136	33010	TGTATAAACAGGTGCAGGTCCC	CTCTTTGGGTTTTGCTAACTGG	9	H	4
3140	22708	CACTGGAGAGCCCCTAATCC	GAAAGTAGTCGACCTGCAAAGG	9	H	6
3143	38197	ATGAGTGTGTGTGTGTGTGAGC	AATGTTTGCAATGGGAAATAGC	9	H	7
3149	27564	GATTATTCAGGACACTGCTCGC	TTGCTTTGTCAAGCTTAAGATCC	9	H	8
3151	10263	CAATAGCACTAGCAACACGAGC	CGTGAACAATTCTGTTATTTCGC	9	H	9
3152	26761	GGAACCTACGAGATCGAAGAGG	AATTCCTTCCTTCAGGAAAAGC	9	H	10
3156	23536	AAAACGGTTAAGACCTTCTGCC	ATAGTCGGAGCATTAGCAGAGC	9	H	11
3157	4176	TTTTCTCATGACAGGCTACACG	GGTCACAGATCGACTATCCTCC	9	H	12
3158	3483	AAACGCGATAGTTATTTCCAGC	ATTCACCCGTTTACTTAAGCCC	10	A	1
3159	26438	ATTAGTGCGGTGATGAATAACG	CTGCGATTCTACCTTTCAATCC	10	A	2
3160	29789	AATAAGCAACACATTGTCCAGC	GCGACCAGTATCCAAACTACG	10	A	3
3161	4145	GCTTCATTCACTTGGGAGCC	TAATTGCAAATTGTTTTCCTCG	10	A	4
3162	34834	ATGTGGGTAATATTCCATTCGG	TGGAATAGATCTCTGGACCACC	10	A	5
3165	31484	CTGACTTGTGTTGACTCACTGC	TTTTTCGACAAACAGGAGAGC	10	A	6
3166	97	AGCTTAGACCGTAAGTGTTGCC	TGTTTCATTGTGTTTTTAGCGG	10	A	7
3167	34962	GAATAACTATGGCAAACCGAGC	GCAGATTGGGTTCAGAAAGC	10	A	8
3168	29896	CATGGTACCGGCGATTAGG	GCCGTACTTCACATACAACTCG	10	A	9
3169	37981	TCTCACTGCTCACAGAGATTGC	GACAGACGTGCATCATAGCC	10	A	10
3172	38206	ATAGGTCCCCTACTGGAAAAGG	GTACGACTCAAAGTAGTCGCCC	10	A	11
3173	34964	TTGTACAGATCCTGAGGACGC	ACAAATCTCTTGGAAGTGAGGC	10	A	12
3174	33079	AGGTCTTCCTAAGCCACCACC	CATCTGATGTGCTTTCTTCTGG	10	B	1
3178	4584	TTGAGAACCTATCAGTCCGAGC	GCTCCTTTAACGTTGGTACTGC	10	B	2
3180	3276	GACCTTCGCCTCTACTCTTTCC	TTCAGATCGTAGGGAGACATAGC	10	B	4
3181	24920	TTTAACACCAACGAAAGATGGG	CTTCTCGGAGACGTAAAACTGC	10	B	5
3182	3353	GATAAAATAGTGCAGCAATGCG	ATCATACGAGCAGAGGAGATCG	10	B	6
3187	29783	CTCCAGCGGTATCTCTACATCG	CACATGGAGTTCGTCAAGTCG	10	B	7
3189	33083	GTTCTTCATGAAACGTGCTCC	CTTCATCTTGTTCTTGTGCAGC	10	B	8
3192	29888	GTTCAACAAATGACGAAACCC	CTTGAATTACAACTCGTTTCGC	10	B	9
3193	377	ATGTAGTCGAATACCTCCTCCC	GCATGTGTCCCAGAGATAAGC	10	B	10
3194	33087	GGGTAAAGTGCATCAGTGCC	GATATTGTCGAAGAAGCCAAGG	10	B	11
3198	29887	AGTAGCCCAGATGCTGTTTACC	GCTTTTGCAATGTTATGCTGC	10	B	12
3200	16715	ATACAAAACCTCCATTTGCTGG	AATGTGTGCACAATCAATCACC	10	C	1
3201	4687	GATTGGTACAAAAGAACGACTGC	GATGATTTCATCGAAGGACTGC	10	C	2
3204	25806	GTTTAAGAAAAGCCAAAAACGC	GATTTCCTTGCGGTAGAAGTCC	10	C	3
3208	29778	ATGCGGCTTCTCGTAGACC	ACGGCAGCTACTTTGTACGC	10	C	4
3209	34971	TCTGTACATGATGATGACCTCG	GACTTGCTGGATCTCCCTCC	10	C	5
3210	31438	CTGAAGATATTCTCAACGCACG	TAAGATCTGGCAGGCAGTCC	10	C	6
3212	31547	ACGGATTTGTTTTAAATGCTCC	TCTCCTATAGTCACCGAAACGG	10	C	7
3213	31545	GAGGACTACCGCAACAAGTACC	GGAGAGTGTGTTCAGTTGACCC	10	C	8
3216	34568	AGCTGCTCTACCAAATCCTGC	GAGGTGCTATTCAGCCAGTAGG	10	C	9
3219	34824	TATACGATGGGTGGTCAGTTCC	TGCAGGTTTTCACCTTCTTACC	10	C	10
3220	11643	GAGGAGAACTTGGCATCCG	CAATAGATATTGTCATCCGGTCC	10	C	11
3222	36014	GGATAGATTGGTGAATGTGATGG	TGGTCAACTTGTGGAAGTATCG	10	C	12
3224	29885	TCCATTTTCTCGACTTTCTTGC	GAAGATGCACTATGGCGATACC	10	D	1
3225	31631	CTGGAGAGTCTATTTGCCTTGG	AGCCACTCTCTCTTGATTACGG	10	D	2
3226	29882	CCTTATCCTGACTCTCGGTCC	TTCGTGAAGCTCTTCATCACC	10	D	3
3228	1330	AGGGGAACGTATAGAAGAAGCC	AGGAGGTGCTAATCGAAACG	10	D	4
3231	27522	AAATAACTTCAGACGTCCTGCG	TTTACAACTAAGCTGCTCGACG	10	D	6
3234	14396	CCTGACCAGAATGTATGTGAGC	GGTCGCTCTTCTTTCTTAAACG	10	D	7
3238	31540	ACTTGCATCCAGTGTGTCTACG	CAATGGTATCATGGTTGTGTCC	10	D	8
3239	29769	AATTTGCCCAAAAGAAAGTGC	GCATACTGGAGCATCTGATCG	10	D	9
3242	4892	AACCATGGTCAGCAGTTTGC	GCTGAGGGATTAAACATGAAGC	10	D	10
3245	25573	GAAGTTACTAAGCAACGGCTCG	CAGAATATCGCATATCAATCCG	10	D	11
3248	31536	AGATATCAGCCAATAAGACGCC	ACGATTGCTTAGGTAGAGCTGC	10	D	12
3249	29764	CGAAAGAGGAACTATGGTCTGG	GATTTCGAGAATCTATCGTCGC	10	E	1
3251	31622	CAATGTCATCATCTACGAACCC	GTGGATGTAGATTATCGGAGGG	10	E	2
3252	29762	AGACCAAACCCATAAGGAAACC	GTCATCTTTCTGGTGATCATGC	10	E	3
3254	31530	TGTTCTTACCTTCCTGGACAGC	GCTGCTTGTAGTCATCCATCC	10	E	4
3259	38221	TTAAAAGAGAAGGAGGCAGTGG	GCAGTCCAGTAGTTTACCCAGC	10	E	5
3260	34981	GAGAAGCCCTTAACACAAATCG	TCTCCAAACACAGCTACTTCCC	10	E	6
3262	32986	CTAGGAAAGCGAGTAGGATTGC	CCGGATATTTTATTACAACAGGC	10	E	7
3263	275	CAACTCCGAACTAGTGACCACC	GGATGATGTAGAAGTCATCGCC	10	E	8
3264	34712	GTGGAATACAATAACTGCACCG	GTATCCGTGTTCCTTGTTCTGG	10	E	9
3265	27066	ATTTGAAACGTGAACGAAAACC	GTACAAAATACCGTTGGTTCGG	10	E	10
3267	42083	GATGTCTTTCCAGACAAACTGC	CTCCATTGTTTCCGACTATTCC	10	E	11
3268	28579	AAGTGGAGGCTGACTTGTCC	CACCGTTTGTTGTGTTTAATCG	10	E	12
3269	14009	CATTAAGATCGGCCAACAGC	TAAAATTTAGAAATCACGCACG	10	F	1
3270	33093	CTCATGGGCTACAAGAAGAAGG	TCCAAGATTAGTTCGGAAATGG	10	F	2
3271	33088	TCTTTCACACAAGGGACTTTCC	AAAAATTGCCAGATAGCTTTGC	10	F	3
3274	27541	GTGACCCTTATCACAGTGGAGG	TTTTTAACAGGAACAATGCTGG	10	F	4
3277	31518	AGCAAACTGAGGAACAGAAACG	AATTGTGCAATTCCTTGTTATCC	10	F	5
3278	32988	GAATTTGTAACCGTTGTCGAGG	AAAACAAGTTCTTCGAAAATAGGC	10	F	6
3279	35156	AAGATCGACTCCAGTTTGCC	GGCTAAGATCATTGGCTATTGG	10	F	7
3281	37967	TATGAGTTCATCGTCGAAGTGG	TGGATGGTAAGGCTAGATACGG	10	F	8
3282	1133	TACGAAAAGAATGCCACCTACC	ATGTCAAAATTGATTTCCACCG	10	F	9
3283	14028	CCGCAGATCAAGAAGTTCG	GATGTTGCGGTACTGCTCG	10	F	10
3284	4855	AATTGCGATTACAAACAGGAGG	CAAACCAAATCGAAGTTCTTGC	10	F	11
3285	31522	ATTTAAGGCCTACGCTTCTGC	ATGTTGCAGAGGAATACGAAGC	10	F	12
3289	16698	GAAGAAGGTGCAAAATCTCGG	GGGTTCCATGTTGTATGTTCG	10	G	1
3290	34711	TACTGCTACCGCTTATCTGTGC	AGGTACCAATTATGCTGGATGC	10	G	2
3291	20261	AGCATGCTCTTGTTGATGAGG	TACATTCGGTACATGAAGACGC	10	G	3
3292	34710	ACACGGATATTCTGACCTACGG	TGCTCATCCAGATACTGATTGG	10	G	4
3294	31628	CGTGATAAACTGGAGGAAGAGG	AAGAACTCATCGTAGTCGTGGC	10	G	5
3295	34573	CAAGTGGGCAAAGATGTACTCC	GTAGGGGCACTTCAGTATGTGG	10	G	6
3297	2778	AACTACGTCAGCTACGTGGAGG	ACAGGCGTACTTCTGCTTTCG	10	G	7
3299	4397	TGTTTAGCTACCAACAAGACCC	ATTAACCTGATTGTGGAGGAGG	10	G	8
3301	38878	ACCACATCAAACAGACTTGCC	CCTTCTTGATGAACTCCTGACG	10	G	9
3304	31527	ACCCAAATTCGTCCTCTGG	ATTGAGATCCACGTCAATGC	10	G	10
3307	38222	GTGAAAACCAGAACAAAGCACC	CCCGTAGTCATAGGTCAGTTCC	10	G	11
3308	38877	TTTGGCTTGTCCTAGAAAATGG	AAAATGATCACATTACGTTTCCC	10	G	12
3309	29756	AGTTGCTCCATGACAAAGTCC	ACCTTCGATCTAAATCTTGGGC	10	H	1
3312	14024	CACGAAGAGCGTCAAGTTCC	CTAATGGAGAGGAGCAAAAAGG	10	H	2
3313	37980	TGCTATGACAGCACTAGGATGC	CTTGTAATTTGTCCACACCCG	10	H	3
3314	14026	ATGGCCCAACTAATTTCATCC	TACTGCATTGTGAAGGGTAAGG	10	H	4
3315	29752	CGTTATGTTCGGAGTGTAATGG	TGATTTTTATGCAGACTGGTGC	10	H	5
3319	15617	TGTGTGTGTGTGCTAGAACTGC	CTAAAGATTGGCGATTTCGG	10	H	6
3320	16700	CATTCCATTCCTTGAAACTTCG	ATTAGTTTCGGTATGGTTTCGC	10	H	7
3322	2528	GTAAGAGCTGTGACTGCAATGG	ATGCCTGTCGTACTTGTTCTCC	10	H	8
3324	442	TGTACTCCAAGAGCATAGCAGC	GTAGTCCTTCTCCTTCAGCTCG	10	H	9
3325	3480	GTGCGTTATAAACCGCATTCC	AACATTGACCACACCTTCTGC	10	H	10
3326	31519	CTCAAGGATCACCATGCTAGG	CTCTCTGACGAGTACTGTTGCG	10	H	11
3328	34985	CTACCAGAACCTATCCACCTGC	GTGGAAGGATTTGATTTTCTCG	10	H	12
3329	23174	CTACCAGGGTCATATCAGTGCC	GCTTCCTTTATTGAACCACTCC	11	A	1
3331	527	CAGTCAGAGCAGCTACCGC	GAGACGCCTGATCTTATAACGC	11	A	2
3332	31514	GTCTTCGTGGCCATTACACC	ACAGAGTGACCTCCTGTGTGG	11	A	3
3333	23184	TATGGTGCCAAGATTACATTGC	TGGCATTGTAGTCGACATAACC	11	A	4
3335	36018	TACTAGCCAAGAATTTGCCAGC	GATTACCATCTATGTGGGTGAGC	11	A	5
3337	38871	GTGGTGCTCTAAAAGCAGATGG	GTTCAGGTCGTAGAACCAGACG	11	A	6
3338	31598	AAGAGGCATCTGCTAGACTTCG	GGAAATTGTGAAACACCTGACC	11	A	7
3340	1325	TATGTACCATACATCGGGAGGC	CTTCAGACAAATCCAATGGACC	11	A	8
3344	35154	GAAACTTTGAGGAGTTGGGTCC	CATCAACCTGTACTGATCACCC	11	A	9
3350	39509	ACGCTGAGTTACAAGGAGCG	ACTTGAAACTTGGCCTCATCG	11	A	10
3352	1075	GCCGACTTGCATATAGTAAGGG	CTGTGACATTTTCTCACGATCC	11	A	11
3353	38869	AACGAGGGCTCTGGACTATACC	CGTCATCATCGTCGTAGTCG	11	A	12
3355	31619	TGGTAAAGGGTCGTCATTATCC	ATCAAAGTTATGATTGGCCTCG	11	B	1
3356	34989	GCTAAAGGACATCAGTATGGGC	ATTATCCGGACGTAACTTGTCG	11	B	2
3358	33117	GGTCTAGACTACGATCGCTTGC	TTCTCTTTCTTCTTGACGGTGG	11	B	3
3359	24211	TACAATCTACTGGGAGAACCCC	GTGGAGTACAGGTTCAGACGC	11	B	4
3360	38236	AATGGAACTGTACCGTAAAGGC	AAATGGAATGTAGGCATATGGG	11	B	5
3362	34988	AAATACTCCTCCAAGGTCAGCC	TGCTGGCTATCTGATCTATTTCC	11	B	6
3365	20304	CATTCTTATGAGACTCAACCCG	TATGTACAAATGTCTGCCGTGG	11	B	7
3367	29871	CACATGAATATATCGCCCACG	ACCAGACCATGTTCTTTGGACC	11	B	8
3373	15737	CAATCGCTCGAAGAATGTTAGC	TAGTTGTCGTCTTGGTAGTGGG	11	B	9
3376	34997	TCTGAGTCCTGATGAACTCTGC	ATGTCCAGTTCGTCGTATAGCC	11	B	10
3379	13981	GTGACGCTGTCACCTACACC	ATTTGCGTTCGGTTAAGTTTGC	11	B	11
3380	34716	CTGTATATCGCACCACAAATGC	GAATTGCATGTGGTAGTGTTGC	11	B	12
3382	34715	TGTACTTGTTTGGCTACATGCC	AGTACACCATACTGCCGAAACC	11	C	1
3385	5636	ACTACAGTTGCACCAGCATCC	CATGTATTCGTTCCACTCCTGC	11	C	2
3388	1148	GTCGGTGAGCTCTATTTCGC	GTAAGTAGCATTGCTCGATCCC	11	C	4
3389	38247	CCAAATAATCGTAGACATCCTGG	TCTTGCTCTCTGTGAGATCTGG	11	C	5
3394	34999	ACGATGTGGTGTACGATCCC	CCAACACAGTTCGTGATAATGG	11	C	7
3397	37975	GTGCTGAATGAGACCATACCC	AGATCGCGTCCAAGTTAATCC	11	C	8
3399	256	ATATTGGACACGGATAGTGACG	CGTAAGGATGATGGAGAAGACC	11	C	9
3399	256	GAACGTCGATGAGAAGTCACC	AATCCAGTTGTCCATGCTCC	68	H	9
3400	27621	CAAGACCTTTATCTCCAAGAAGC	CTCAGGTTGTACTCGCTCTCG	11	C	10
3401	3888	CTTCCAATTGACGCACTCG	GAACGTTGAGGACATCTTCAGG	11	C	11
3403	33094	GGGTGTATCGCATCTTCTCG	TTTAGTTTACGGGGATTTGACG	11	C	12
3407	31573	ACTGGTGGATCTTGAATTGACC	GAGATCTCTCCTGATTGTGCG	11	D	1
3408	36008	AATTCATTGAACGCGAACG	AAGATCTCCGTTTTGGTCAGG	11	D	2
3409	33095	GTGGAACTGCTGGAATACTTCG	CACCAACGAGTCTAGCACAGC	11	D	3
3411	4101	AGCAGCCAATCTGATAAAGAGC	GATATCAGCAGATGCCTGTACG	11	D	4
3412	23423	CCGTGTGAAAAGTGAGTGTCC	CGTCCATTATTTTGTCAGTCTCC	11	D	5
3415	30731	TTCGAGTTCAATAGCAAAGAGC	CTTTGACAGCCTTGAACAGAGC	11	D	6
3416	2787	AAAACGACATAGCCATCAACG	TCCTTGTTGTCCTTATCCTTGC	11	D	7
3419	35002	CAGTTGCTGCTCAGATTCTTCC	GCTCCCACTGATGAGTTTTACC	11	D	8
3421	38853	CAGTCCACAGACAAAAAGTTCG	GAGAGTGAGTGTTCCGACTGG	11	D	9
3422	4066	CAGCTGAAACAAAAATACACGC	ACAATGAGCAGACAGAATGTGG	11	D	10
3423	20616	TGGTTTACTCTTCACATCGTGG	ATATTGCATCTGGTGTACGTGG	11	D	11
3424	36007	GGTGTACACGGTTATTGTGGC	TCTTGCACTTCTCCTTAATGCC	11	D	12
3425	17482	GTGATTGATCCTCTGCACACC	GTATATCGCTGCTGGAGAATCC	11	E	1
3427	33102	ATCTCTGCCTCTGTTTACGCC	GAGAATTCGCTGCTCTTTCC	11	E	2
3428	36005	CCACTCGGACATACTTACCTCG	GACAGCCTGACGTTTAACAGC	11	E	3
3430	31875	TATTGTAGGCGAAGAAGAAGCC	TTAGTGTGACGAGAGTCATGGG	11	E	4
3431	11327	GTCCTTCAAGAACCTAGAGCCC	GATCCTCCTCAGTGTCCATAGC	11	E	5
3434	36000	ACTAGGTCAACTGCGAATCAGG	TGACGCAGTGCTCTACTATTGG	11	E	6
3436	31229	GCTCCACTGATAAAACTCTGGC	GATAGAATCAGGGGTTCTTTTGG	11	E	7
3437	35998	AGAAGATTTGCCTGTTAGAGCC	TCCTTATCACCTGCAACTTGG	11	E	8
3443	3048	ACCATAAGGACATTCGCTTCC	TTCTTTCTGTTCCTGTTCTGGC	11	E	9
3445	35997	GACTTCTATATGAAGGCGACCG	GTTCTGGAGCACTAGTTTTGGG	11	E	10
3446	29868	TGATCTACAAACAAAAAGGTGCG	GGTTGTGACAGCCGTTGG	11	E	11
3454	5619	AACTGAATTGCTGTCACTGTGC	TATCACTAAAGCGACTCCATCG	11	F	1
3455	28685	CTCGATCTTCCTGTCCAAGC	ATGACCACACTGACCATTATGC	11	F	2
3456	23549	TTAGTTAGTAGTTCACCGCCACC	ATACACAGACGGACACACACG	11	F	3
3458	26015	CGGATCGATCTTCTGATAGCC	CGAACAGAGACCAATCAGTATCC	11	F	4
3460	23542	ATGGTCAGGAGGAAATCAACC	TTTCATCGTATTCTACAACGCC	11	F	6
3461	3116	CTATACTGAACATTCCTCGCCG	AAAATCTCTGACTAGGATGGGC	11	F	7
3466	11576	AAAGCTATCAAGGTAATGCACG	TATTTCCACATCCTCGGCG	11	F	8
3469	15000	CATGACGTACACCAGTCTCGC	ATGTTCAGACTGGGATTCACG	11	F	9
3473	28913	GAGTGTAATGCGCGTTATTTCC	GTTTCAAAGTGCATTCCCTAGC	11	F	10
3476	31881	CAAGGGAGTCATAGATTGTGCC	CCTGCCTATATAGCTTGGCG	11	F	11
3477	4577	GAACTGTCAGTACCAGGGTGG	GAATGGAAGTATCTGAAAGCGG	11	F	12
3478	20258	ACATCTGTGATTCGGAAGTGG	ATTTTTCACCGATGAGAACACC	11	G	1
3479	3016	AGTCTAACCAGCGTAATACCCG	CAACTGTTGTTCCGTTCTTTGG	11	G	2
3480	23509	CTATCAAACGAATAACCTCGGC	TCCTTCAGCAGCTTTATCATCC	11	G	3
3481	55	CAGTTGTCAGTTGCAGTTCAGC	TTTTGTTTGGGATTTTGTACCG	11	G	4
3483	35005	CCAATAAGGTTGGCATCAAGG	ACGAACTCTGAGCACTTGGC	11	G	5
3484	56	CTGGCCATTTTACAGAGTACGG	CGAAGTGACGTTCACAATTAGC	11	G	6
3485	31511	GTGAGACTGACACCGAAATTGG	ATATTGAGCATTTGAAGGGACG	11	G	7
3488	14906	CGCATACACGACTATTTAACGC	TTTGGTTTCTCTTTGATTTCCG	11	G	9
3491	28887	ACTATGAGGAAATAGGGGTGGC	ATCACTCCTTCGAACTTTTTGC	11	G	10
3493	34854	AGACGAATCATTTGGAGTCCC	TTTTCTTGTAGCTGACGATCCC	11	G	11
3494	35008	CAAGTACCACATGAGGAACACC	ATTTATATAGGAATGCGGGTGC	11	G	12
3495	34794	CTCATTAACGACAATGTCCTGC	CACACTTTCGTAGTTCCTGAGC	11	H	1
3497	4837	AATGGAATAGTCATGGTAGCGG	ATCGCTGTTTTGTCTTGTTGC	11	H	2
3499	34792	GACAAAGTACTTATGGGACCCG	GATCCTTGAACACCATCAAACC	11	H	3
3500	34849	CCTATTTCTGATCAGCTTCACG	GAAAGGCACATAGACAGTGACG	11	H	4
3501	34791	TTAGTAATCGCAGGCTACTACGC	AGTTTCTGCAGATCGTTGAGC	11	H	5
3502	34847	CGCTTTATATCAAGGGATTTGG	TCTGAAGATGGTTGCTACTTGG	11	H	6
3504	1263	AGCTCATTCACATGGTGACCC	ATGTGGTATTCCGCTTCTGC	11	H	7
3505	38250	CATGAGGATAGTAAAGTGGCGG	AGACTGTCGTGAATCCAATCG	11	H	8
3506	3970	TCTGGATACAAAATACCGACACC	CGTAATTTTTAAGGAATTCGCC	11	H	9
3508	38251	AGGCTAGACAACAGCCTCCC	CATTAAAATCAACACTTCGAGGC	11	H	10
3510	405	CCACTCTGACCTTCTACTCGC	TAATTCTTGGAGAGACAACGCC	11	H	11
3511	35027	ATATTTTGTTCGACAGCACTGG	TCGTTAAGGATATTCTGGAGTGC	11	H	12
3515	31431	GACTATCAATAGGCTGGCCTCC	CTCCTCCTGTACAGTTTCGTCC	12	A	1
3522	35028	TTACCTATCAGGTATCCGTGGG	AGCATATTGCACACTAACCGC	12	A	2
3523	27571	CTCTGGTCGCTAAACTGAACG	ACTTCCACGATGGTCTCACC	12	A	3
3524	31502	GAGTGTCTCCGATAAGACCACC	GAGCAGAGCTCCAAAGTAGGC	12	A	4
3525	536	CTCGAAAGGTGGAGTTTTTGTC	AAGTACATACCTTCGCTTTATTATGAC	12	A	5
3526	40355	CTGCCTGGACTATGATCTTTGC	AGCTGGAAAAAGTGTGTTGAGC	12	A	6
3527	29714	AGTGCCTGTTGATGCTCTTCG	CGAAAGTGGATAGTTGCTAATGG	12	A	7
3529	35995	CAACAATATGTCCATCCTCAGC	CGGTTGATTTGGTTTGTAAGG	12	A	8
3530	28497	ATAGACAAGAACGTGGCTCTGC	AATCGACAAACAAGATTGATGC	12	A	9
3532	37979	GCAAAAGTACCAAAACATCAAGG	CTCTGCTGATTATCACGCTCC	12	A	10
3534	38463	GCTCTACTGGTCCAAACATGG	TCCTTCAAGCTCATCATTAGGG	12	A	11
3539	15816	GGAGAAGAAGCGACTGATCG	CAGCTTTGGATCCAGATAAAGG	12	A	12
3540	23541	AGAAGGGAGTATAGGCGAATGG	CACCATGAAGCTCTTCTATCCC	12	B	1
3541	35030	ATTGAGTTCTTCAACACCATCG	TCCGTAAACCTTCTGCTTATCG	12	B	2
3542	31492	AAGACGCAGAAGATTAAGGACG	AGAACTTGAAAAGATCCAGGGG	12	B	3
3544	31279	TGTTTAGTGAAACAGGGAGCG	CATTCTCTACCAGTAGCCCTGC	12	B	4
3552	35999	AATTCAGATCGAAACCGTAAGC	TGTTTACACAGTACTCGGAGCG	12	B	6
3560	30733	TATGAGAACGAGGATGTGAAGG	TTAGTGGATCTTTTCCCAGTCC	12	B	7
3561	31280	TTCGATTTAACCCAATACGAGC	TAGAACCAGATGACGAACCTGC	12	B	8
3564	29709	GTGAACGAGAACACCAACTCG	AGTTCACAAGTGTCTCTTCCCC	12	B	9
3567	33121	ATCAATTATTAAATCGGACCGC	CTTAGCGAACTCCACGTTATCC	12	B	10
3571	37978	ATGATGGGTTGTCCATATTCG	AATTTTGATAGAGCTGCAAGAGC	12	B	11
3572	22960	AGCAAATCGTCGGACTATGC	TCCAAAGATAACTGCTTACCCC	12	B	12
3573	23508	AAGTGCTTTGAGGGCTACACC	ACGTGCAGGATGAGAATATCG	12	C	1
3578	179	ATTCGAGTTGCTCGGAAAGC	TTCTCCATGCTCTTAAGTTCCG	12	C	2
3582	17457	CAAAATCTATACGTGAACCCCC	CTAAAATACACGATGCTTTGCG	12	C	3
3584	22984	CATCAATAATACCGACAAACGC	TCATAGAAAATTACGAACTCGGG	12	C	4
3585	23458	ATAAAGACATTCTGATTGGCCG	GAACAAACAGGTTCTATTCCCG	12	C	5
3590	38467	GTAACCGGTCAAACATACTCCC	GTTCAGTTTGACGTCTTGAACG	12	C	6
3593	3257	AGCGCACTAAACTGACCTACG	GCCCTCGTCTATCTTCACACC	12	C	7
3595	3514	GTCTGTGAACCGATCACCC	AGAACCACCAATCCAACAGC	12	C	8
3597	31417	ACATAGCATTCAGCACATCTGG	AACGTGTACAGCTCCTTGGC	12	C	9
3599	29848	GTCCTGCATAGATACCCGATCC	TGTGGACATCATAGTGTTTCCC	12	C	10
3603	29648	CAAGAAACCGTACAGGAATTGG	CGTGAAGGAGATCACGCC	12	C	11
3604	31562	TTCAGTTTCATAGTATTCGCGG	TTTTAAAAGGCTGATGAAGTTGG	12	C	12
3605	31493	CAAAAAGGCTACAGACAAACAGC	TTTTAAGATTCGGATACGAGGG	12	D	1
3606	11571	CTCTAGCGGAGGTGGTGG	GTGTGTGTTGGGATAAAAATCG	12	D	2
3608	35039	GATATTTCCCGACTTCAAGATCC	AGGATACTCAGCCAGAGATTGG	12	D	3
3612	11211	ACACCATCATCAACCAGAAGC	GTACTGGGCCAACTCCAGC	12	D	4
3613	22986	GAGAAGATCTTGGTCAGCGG	GGTGAGACTTCTTGTACATGCG	12	D	5
3615	34110	CAACAGCCTCATCTCATTTGG	CTAATAGCAGAATGGGTGGTCC	12	D	6
3616	15040	GTGATGGACATGAATAACGTGG	GAAGATCAGGGACTTCACCTCC	12	D	7
3619	463	ATTCCAATGGACTGACCTAAGC	TAAATGTTTTGCTTGTCTTCGC	12	D	8
3620	4625	ATAACACACGCTCACACCTACC	TAAGACAGTGTTGGCAAAGGC	12	D	9
3622	34778	AGTGACCTGGTGATCCATCC	GAGTAGATAGAGGTGCACATGCC	12	D	10
3625	31245	GGAGCTGTTCATCTCGTACAGG	ACAGTGGTATTCAAAGATGGCG	12	D	11
3626	29706	ATCAAGAAGATTCACAGCGAGC	AGTTGATTTCGAAGTGCTTTCC	12	D	12
3629	157	TGAATTGATTTGATTGATTCGC	ACTTTCCCGGGATGTTAATGC	12	E	1
3630	23540	TCGAAAAGCCCTCTAAACTGG	CAATTGTGGGTAAGTCATCAGC	12	E	2
3631	38268	GACAGCTTTTAGAAACACTGCG	GCAATAGGTCATATCGTCCTCC	12	E	3
3632	30735	GAATCGATTAAGTACCTGGGGC	ATCTCATCGGTGATACAGCAGG	12	E	4
3633	34727	GAGCGACGATTAGTGAGTTCC	GGTGGAGAGTTGTTTCAGTTCC	12	E	5
3634	37026	GACATGAACTTAAGTGCCCAGG	ACTTAGACCTCGCTTGGATGC	12	E	6
3635	32981	CACAATTACCCGGTAGAAGAGC	ATACCCAGCTAAGAAAGGACGG	12	E	7
3637	25865	GCATTTAACCAGATGCAGTCG	AAAGGATATCTCGTCGTCATCC	12	E	8
3638	26875	CAATTTCTGGGTTTGAGGACG	ACCGTTTCGAAGGATTATTGC	12	E	9
3639	31282	ACGCCTGGACTTTAAACTATGG	CTTCCAGCAAAAGACGTAGCC	12	E	10
3641	38270	GTTGTGGATCTGGTCTTTTGC	TGTCCTGCTCGAAGATTATGG	12	E	11
3642	15621	GAGTACGACATGACCAAGATGC	ATGTTGGTTAGAGAGGAAGGCG	12	E	12
3644	181	CAAGAAGAAGATCGTCCACTCC	TATAGTGTGTAGCATGACCCCC	12	F	1
3645	31238	ACTAGCCGTTCCTGTAACTTGC	GGAAGAGCTTGAAGAGATGTCC	12	F	2
3646	1085	TTCAGGTGACATCCTTTCTGG	TAAGTAACTTTCGTTAGCCGCC	12	F	3
3647	1978	GACAGAGACAGGGACAGAGACC	ATGGCTACAACCCTCAATTCG	12	F	4
3648	40069	GTGATTAGGAGAAACAGCAGGG	AGTTGCTCCTGGCTAAAGTTCC	12	F	5
3649	34785	GTGTGGTGCCTTACTTTCTTGC	GACATCAGTGTGTTGCTCATCC	12	F	6
3650	35070	TCTGTTTCTCCTCCAGCTTACC	CTGGTTCTTAAAGATCACCCCG	12	F	7
3653	28369	ATTGTTTGGCCTTTAGCATACC	TGTGACACTGTCGATTGTAACG	12	F	8
3654	36004	GAGGACTTTCTCATCAACGAGG	TGATTTTTGGACACTGATACGC	12	F	9
3655	40397	ACTGAATGCTCCCGATACTCC	GTGCTCAATCACTACGAACAGG	12	F	10
3656	5670	AGTCCTCGAGAACCTTACGACC	GACCTTACCTACATGCTGACCC	12	F	11
3658	26143	TGCGTGTACTCGAACATAATCC	GACAGATTAGGCAGACGATTGG	12	F	12
3663	35044	ATCAACGTATACATAGTGGCGG	CAGATATTTAGACAGGAGGGGC	12	G	2
3664	14010	GCAGTAACCGTCCGTAGAACC	GTCCCAGATCTCGAACTTAACG	12	G	3
3665	635	GGTACCTATCAATAGGCTCTCCG	GACTTTAGCCACATGAAGGAGC	12	G	4
3666	34094	CAGCGGGATTACAATCTAGTGC	TGTTCCTTTTATCGAAGATGCC	12	G	5
3668	4896	CTCCATTTTGGATACGCAAGC	CAGAAGCCTCAAAGATCAACG	12	G	6
3669	39838	GATTGAGCAAAGTGATGAGTGC	TCCGATCCTGTAGAACACTGG	12	G	7
3671	11672	ACAAGTCGATGTACGAAGATGC	ACAAAATGGCAAAAATACCTGC	12	G	8
3675	31592	TGCTCGAGTCGTTATTATTTGC	CTCCAGATAGAAGACCGTTTGG	12	G	9
3678	38461	GATCAGTTCAGAACATGGCG	TACTCGTTGAGCTCCTTGATGG	12	G	10
3680	37027	AATTTGGAACTCCTGTTGAACG	GAGTTAGATTTGATGGGCTTGG	12	G	11
3682	34789	AAGTTCTTCGGATTGTACTGCC	ATCCACATCGGAGTCCTCG	12	G	12
3688	1974	CGAAATTTGCGAATAAGTTTACC	CCTGAAAGTTACTCACATGGGC	12	H	2
3689	35987	CAGAAAAGTGTAATTAAGCGGC	TTCTGGGTACCGTTGTTATTGC	12	H	3
3690	40350	TCCTACTTTGACTGAGTGCTCC	ATCCTCCCCAAAAAGAGGC	12	H	4
3692	30741	CATGTGAGCTATCTGAACTCGG	GAATGTACCGCTGGATCAGG	12	H	5
3695	34795	CCGGATATCACATCAAAGTGC	GAGACCATTTCCCTTGAGTACG	12	H	6
3696	1309	CTATTTCCGAATCCATCATTGC	TTTCTAACCACTTTTGCTGTTCC	12	H	7
3696	31236	GCGAACTTATTCTGGACAAACC	CACAAAGTACTCCTCCACATCG	12	G	1
3697	2707	ATGCAGGATATCGTACAGCAGC	CAAAAGTGATTGTGGATATGCG	12	H	8
3699	40349	GGGAACACGCTTAACGAGG	ACGAAGAAGAGCCTGAAGGG	12	H	9
3700	34796	ATACTGAAGACGAAGAGCAGGG	TGGACTTTGGTATAGACACTCGG	12	H	10
3701	34732	AAACAGTGCCATGTAAGGAACC	CAGTGTTTACCTGTGAGAAGCG	12	H	11
3702	31590	ACACCAATATCTACCTGCTGGG	CACAAAGAAGATGATGTCGTCG	12	H	12
3703	40348	AATTTTGCTGGAATTCGTCG	AAGGAATCCCATCCAGATAAGC	13	A	1
3704	40346	GTCTTGTACAGGATGGAGCAGG	AGACCACGTTCACACAGAAGC	13	A	2
3705	23129	AGATCGTCTGTTTCGATGTGG	AAACATGTGCATCACTACGAGC	13	A	3
3706	40342	GAACACCTTAGACTCCCAGTCG	GGACTGCTGAAAACTCAAGGG	13	A	4
3707	4655	GTGTGTCCAGTGTCAATGTTCG	AGAAAGGCCAATAACAATGTGG	13	A	5
3708	40345	CTCAGGCTGTCAACTAGGTCG	GATGCTCTGTACCTGGACTTCG	13	A	6
3709	31227	ATCAACCCTCCAAAGTTAAGGC	TGACAATATCGATGATCAAGGC	13	A	7
3710	10422	CAAACGCTTAACATCAATCTCG	ACTTGAGGAGATCGGTCTTGG	13	A	8
3711	40344	ATGTCGCAGAACTGTTTGTCC	CAACAAAATGTGGATCTATGCG	13	A	9
3714	31589	GTTGAGATCAACGGCCAGC	ACGTTTTCAGCGAGATTTGC	13	A	10
3715	15296	TAATAGTGACCATTGGCAAGGC	ATACGTATGATTGTTCCCTCCG	13	A	11
3719	24986	TTCTGATCGAACTCGTAGTGG	GACCCTGCCAGATATCTAATCG	13	A	12
3722	3391	ATATTGTGTCATTCGAGCTGGC	TAGGCTTCGACAGTGAGTATGC	13	B	1
3723	13812	GATATTAAACGGTGTGGATCTGG	GAGGCGATCTTCTTAGTGTTCG	13	B	2
3724	4654	GGAGTATCAGGACACATCTCGC	AGTCTCCACTTGTTCTCCCTGG	13	B	3
3725	4551	CTGCTGACTACGATACCCTGC	GACAATGGAATCGAAAACTTCC	13	B	4
3727	10583	GACCAACTGGTCGATCACTACC	GAGTGTTCTGATTAAAAGCGGC	13	B	5
3730	15925	CTATATCCATCCAGTTTTGGCG	GGTGAAAGCTCTGGAGACAGC	13	B	6
3731	38271	AACCTTCTGAAGACCAACATGC	TTATCGGTTTACTGATCCTCTGG	13	B	7
3732	34750	GCGTGGTAGAGTACAAGGATCG	GAAGAGTCGCTGGAGCTGG	13	B	8
3733	16132	TGGAAGATCTCTACTTGCCACC	AATCTTGTCGGTCAGTTTGAGC	13	B	9
3734	38700	CCATGGTAGCATCTTTGAGAGG	AGTAGCGATGCTCTGTGTAGGC	13	B	10
3735	34933	AGTGGAGCGTCAAGTTTCTACC	CAGGATACTGACGGACATTTCG	13	B	11
3736	2989	ATTACGTACCGGATTACGGTGG	AGATTGTCGCTGTTCTTGAGG	13	B	12
3738	10314	CCAAAAGAGCTGGTAAAAATGG	TGAGCAAAATTCTTCTTTTCGC	13	C	1
3739	38702	CCTCTGTCCACTGAGAATTTGG	GTTGGAGCACAAGTTCAATTCC	13	C	2
3743	40305	CGAGACGTTCAACTGTGAGC	AATGATGGGCTTAGAGACAAGG	13	C	3
3744	39240	CTACAGCAGTCAGGTTTCAACG	CTCCAGACTCACAACGTACAGG	13	C	4
3747	26439	TATTGTATCAGCGCTGGAAAGG	TGACTGTATGTGTGATTGCAGC	13	C	5
3751	34751	GTCAAAATGTCCGGTACAACC	AACACTGATTTTGTTTTGTCGG	13	C	7
3752	32114	AGAACCATGGCAAGACTATTCC	TGCTCAGTGTTCAGATCAAAGG	13	C	8
3753	31655	CTTGCAGTTCATCCGAGATAGC	GAACATATGGCTTTAGATCCGC	13	C	9
3756	31657	TACAACAACACCTCGATCATCC	CGGAGAAAATGTAGTGATCTCG	13	C	10
3758	1981	TTCTACAGGACCATCAATCAGC	CTTCTTCACCTGATTACCCTCG	13	C	11
3759	32116	GGAGTATCACTGTGGTCAATCG	TCACTGTGTAAATCTGATGGGG	13	C	12
3763	640	CTACATGGACAAGACACAGATGG	CAAATAATCGCTCAACTAAGCC	13	D	2
3764	36684	TGATTTGATAACGCAGAACAGC	CCTTTGAGCTGAATCCATTACC	13	D	3
3769	32119	TAGCACTGGAGTACAGCTTTGG	CCAGTATCACCAATTTTCGACC	13	D	5
3770	35085	CATCGAGGCAGAGTTATTTTCC	TAGACTAAATCCCAGCATGACG	13	D	6
3772	25680	ATGTGTATGGAGACAACATGGG	GGATACCCACATCCAGTTGC	13	D	7
3774	29849	TTCAACTTTAACATACCCATGCC	TATTGTGCCGAAGAATACCAGG	13	D	8
3775	30425	ACAGTTGAGGAAACTAATGCCC	CTATACCGTACGCCCAAATAGC	13	D	9
3779	2973	GCCTGATAGTGGACCAGACC	TGAGCTCCTGACACAGTTGG	13	D	10
3780	15818	GATTCGTCGAGTTCCTCAGC	AGCATGCCCATATTGTTATTCG	13	D	11
3781	29853	ATGGAATCTACCATGAGCGG	AGTGCAAAATGGATGGTAAAGG	13	D	12
3782	31660	AAAGCTATTAAACGGATGGAAGC	TATGGCCTCCAAATAGGTATGG	13	E	1
3788	34800	AGATCGGTCTGAAGATAAACGC	GTAGGATTTCTTCATTTCGGGC	13	E	3
3790	33778	TGCCTGGAACTATTACACTTGG	TAGCAAATATGTTGGCAGTTCC	13	E	4
3792	31662	CTGGTCAAAGTACCACAAGTGC	TTAGTCATCCTTCTTGGTCTTCG	13	E	6
3793	28507	GAAGGTGGAAGGGATAGAGAGC	TAAACGCACACTTAAATTGGGG	13	E	7
3795	25378	GAGTTCTCGGTGATCCAATCC	AGATGAGGCCATCAACGG	13	E	8
3796	22	TTAATGGACCCTCTGTTATCCG	CAGAACTGCAGGAATTGTTACG	13	E	9
3797	36842	AAGACAGCTCACCCTGAATACC	ATCCTTTCTATGTGATCCACCG	13	E	10
3798	13305	TACGACTTTACTATGATGGGCG	TTGTTTCGTTTATCTGAATGGC	13	E	11
3799	27593	GGCTAAGTTCGAGATCATCACC	ACGTTAATTTGGCATCCTCG	13	E	12
3800	34802	GTTCCACAGCCAGAAACAACC	TGAATTTTCATTTCCTTCATCG	13	F	1
3803	34938	AATGTGAATATGACCGTGGAGG	GCGTTACTGTGCTAATACCAAGG	13	F	2
3806	23512	AATCACTGAGCCACTGTCTACG	ATGCGTGATTTGGACAATAAGG	13	F	3
3808	36838	ATCCTCTACAGAAAAAGCGAGC	ATTAATCGTCTGACCTGCTTCC	13	F	4
3809	37995	TACTTTACGGGCTTCTTTCTGG	GCTAAACTTTGGCAGCTTATCG	13	F	5
3810	23511	ACTTTAATGGCCTTTTACGTGC	TAAGCAACTTCGAGCAGATACG	13	F	6
3811	32123	GGAATCCATGTACCAGATGACC	TGTCCTGATCTCTAACCAAGGC	13	F	7
3812	30421	CAAACGAGAGCTCTTCTACGC	TTGTCGTAGATGATGTTGATGC	13	F	8
3815	29861	CAAAACCTGTTTCTACTGCACG	GATTCTGTATTGGGATTCTCCG	13	F	9
3817	38275	ATGGCTCTTTTGACTGAGAAGC	CAGTGCTTGATCTTCTTGTTGG	13	F	10
3821	2069	AAGATTGAATCCTGCACAGAGC	GTACTGCTGGCCTACAGATTCG	13	F	11
3822	38837	AATCTCGATGAGTTTCGCTACG	AATATGGTTGTAACCACAAGCG	13	F	12
3827	4170	ACTACCATGTCATCGAGTGTGC	TGGAGTTGAATGATGATGTTGG	13	G	1
3829	35091	AGATTCGTGCACTTACATCTGG	GTGATGCGTGGTGATAGAAAGG	13	G	2
3835	23507	GGAACACAGGTCTAGTGGGC	GACAAAAGTCTTCAGCACATCG	13	G	3
3837	38279	AAAACGACATTGACATTCAAGC	ATATATCCAATCGACGGTTTCC	13	G	4
3841	32131	AAGAGCTTCGAGGACAAATTCC	ATTTCCCTCCTTGATTAGCTCC	13	G	5
3842	29866	ACGACTGGATATCATGGATCG	GCAGTCCGAGTAATAGCCACC	13	G	6
3843	38281	GGTTCCACAACTAAAGGTCTGC	AATAGAGCTGATGAGGTACGCC	13	G	7
3847	29867	AGGTGATTATCGATGAGAACGG	CTTGACGACCACCTTCTTGC	13	G	8
3848	23518	ACAGGTGTCCTTGCATAGTCG	GCTGCTAAAACACTAGTGACGG	13	G	9
3849	36653	CACGATCCCTATGCACACTACC	GAATTCTCAGATGGAGTCACAGC	13	G	10
3850	33782	CAGACGGACTCTACTATTGCCG	GACTCCACGTCCATCTTAACG	13	G	11
3851	2985	CTCAAGAGTCACCTCCAGAGC	ACGAACTGAATGGGCTACTACG	13	G	12
3853	15230	AACAACGTGGGTCTCTACAAGG	CGTGTTAGAAAGTCGATCTCCC	13	H	1
3856	24944	TACGCTTTACTACACCACCACG	CCAGTAGAAGAAGAGCATCACG	13	H	2
3861	29869	GTAAAGAACTTCCGCAAGCAGC	TGTGGATGGTCAGATAGAGACG	13	H	3
3862	31286	GAGTACTCACCGAAGACGACG	TTTGGTAAGAAACATGCTGTGG	13	H	4
3864	40070	TGCAATGGAATACAACATCTCC	TTTGATCACGCACTTGATATGC	13	H	5
3869	29870	GTTGGACAACATTTACGAGCG	TCACTCCAATACTGCTCTGTCG	13	H	6
3870	15372	ATGTACTACAGGAATGCCAACG	GGTTGCTTGATTGCTTAAACG	13	H	7
3871	27364	TCAAACAGAATATCGAGTCAGC	GAGCTGAGATTGTCCTGATGG	13	H	8
3875	34740	AACTGCAAGATTGTCATCAAGG	TGAGTCCGTTACTTTTCTTGGC	13	H	10
3876	31284	CACTGGTGGCTCTTAGTTTGC	CAGTAGGAGGTCATGTGGAACC	13	H	11
3878	31025	AAACTAGCACCCTGGAGAAGC	GTCTTCTCGTTCGCATTGG	13	H	12
3879	4512	GGCGAGAAAATAGTGATTGTGG	ATGTGTCCAGCGGTATTCTCC	14	A	1
3881	32135	CAAAGTGCAGAGATGTCGAGG	GCGCTCTATGACTAAGATTCCC	14	A	2
3885	36718	GGACTTTATTCGAGACCAGTGC	ACTGCTCAGCATCTTTAATGGC	14	A	4
3886	5624	CAAATCCCTTTGCCAATATACC	TAGCTGAAGATGAACCTCCTCC	14	A	5
3887	31670	GAGAAGTATCCGCAAATTCAGG	GGGGTGAAAACAGAAATACAGC	14	A	6
3889	27057	CAATTTATCTCCAGAATTGGGC	CTTATTGTGGGAGTCAATACGC	14	A	7
3891	35993	CGCACTACCTCAATATCAATGG	GATCAGTTTGGGCGGAGC	14	A	8
3895	4860	GTGGCAGGAGTAGATGATTTGG	AGATATTGCCGGAATAACATCC	14	A	9
3896	34112	TTCTGGATACTGTGCCTCTTCC	GCTGCAGAGTCTTCTTGATGC	14	A	10
3902	36824	ATTACCACCTTCATTGTGGACC	TACGTTAACATGGTGAGAACCG	14	A	12
3903	1987	CTCATCCAGGACAAGTATCGC	CTCCACAGTGGTGTTCAGTACG	14	B	1
3905	8654	GACATGCGGTACAGTGATTACG	CTTAACCTTCATTTTCCCATCG	14	B	2
3911	35992	CGAATCGGCTACAACATGG	GCTGAGTATGGCACTGTAGCG	14	B	3
3915	33790	CTATCGACGCCGAAGAGC	GGATGTGCTGATGACTGACG	14	B	4
3916	38003	CTAGGATAAATGGAGGACAGCG	AGATGGTGCGATAGTTCAAAGC	14	B	5
3917	26430	TAGTCCCAGCAGGTTCTCTAGC	AACTACTGTACTACCTGCAGCCG	14	B	6
3921	31571	TGAGAATAAGATATACGCTCGGC	GTTTTCGAACTCGTATTCAGCC	14	B	7
3922	5533	CGTGGTATCTCCATCAAGTTGC	TGGAAACGATGTTCACTTTGG	14	B	8
3924	13764	GGAGTTCTTCGAGGATGATGC	GAGAGGGAGAAACTGGGACC	14	B	9
3925	37780	AGTGCGTAGCATGGTCTTTAGC	TGCTCGTGATTTGTAGAACACC	14	B	10
3926	14031	AAGTTCACTACGTGGAGGCG	GGCACCTTAATCGTGTTCACC	14	B	11
3927	34739	CACTGCAAGATTGTCATCAAGG	TGAGTCCGTTACTTTTCTTGGC	14	B	12
3929	524	GAGAATCTTGACCCAAGACACC	CGATGTATACGATAGTTCGTTCG	14	C	1
3931	34879	AGTATGGAAAACTATCGCAGGG	CACTGATGCAATTTTGAAATCC	14	C	2
3935	61	AATGGCTGGTATGTACTCTCCC	CTTGAACCTTAATTGCTCCACC	14	C	3
3936	4647	AAATTGAAGAGTTGCGATAGCC	GCAATGATGACCAGTATAATGCC	14	C	4
3937	14141	CTATTCCGAGATGCACATACCC	CTTGTGTCCAGTCTTCACTTCG	14	C	5
3938	10382	CGCTCTTGATTCTCAACTCG	TGAATACATATAGTCTGTTCTGGGG	14	C	6
3939	40396	GCAGTGTGGTGAATATACTAGTTGC	AAGTAGATGTAGATGGGGCTGC	14	C	7
3940	37788	AACTATCTGGCTTCGATCACG	CTCCTTGAACTCATTGACCTGG	14	C	8
3941	34878	AAACATATAGGGGTGTTCCACG	CCCTTGTTCAAGATCCTAATCG	14	C	9
3942	38008	TAACATCGACATCCACTATCGG	TGATACGGTGGTTCATCATAGC	14	C	10
3943	20545	GAGCTCTGACCTTCATGTACGC	GATCACTGTACATCACAAGTGGG	14	C	11
3945	25807	AGGAGGAACTTACTTTGGAGGC	TTCAATCAGAACCACAGTGTCC	14	C	12
3947	37019	CTGCAATCGAAACTTTGCTACC	TTGGTGAAGCTGTCATAGAACG	14	D	1
3948	40512	GAATCTGTTCAATAAGACGCACC	AGATCTCGTCAAATGCCAGC	14	D	2
3949	15393	CTGAGGAAGTTAATCCCAAGG	AAGGGTTACTAGACTAGCAGTCGC	14	D	3
3950	29875	GAGCGGTACTAAGCCTCATCC	CATCTATCTCCTCCAATCCTGG	14	D	4
3954	382	GTCAGACTCCCTGAGCAAGC	GACATCTTGCAGGAAGTTGAGC	14	D	5
3956	3448	CGAACTATATAACTCGCCTCTCG	ATCTGCTGGTAGCTGTAGACCG	14	D	6
3957	34876	ATACACAGCTTCCAGCACAAGC	GTACATCTTAAAGTCCTCGCCG	14	D	7
3959	11207	GAGGAGTCCGAGGATATGTGG	AGCTTGTAATCCATTTTGACCG	14	D	8
3960	29876	ACTTGTGCGAAGAACCACG	TAAACCAAATATGGACACTCGC	14	D	9
3961	36821	GGAGAAACTAGGTGCCAAAGG	ATTGGCAAAGTACTCCATCTCC	14	D	10
3962	38475	GTACATCTACGTTGTTGGTGGC	TCTCATCATCTGTGAAAGACGC	14	D	11
3964	31574	GCGTCTGTATGTGGTACTGACC	GTACTGGTTATGTTTGCGGACC	14	D	12
3966	2936	GTCACGTCTCGGATCTACATGG	CTCAATGGCATAGATGGTGTCC	14	E	1
3967	35989	CCGTCTTAGGTCTGTTGAAGG	ATTCCCCATCGTTAAAGAATCC	14	E	2
3969	13955	ACGAGTTCGATCTTCAAAGCC	GGAAAAGTTGTAGAATCCGTCG	14	E	3
3971	36650	TACGGAATATACCAGCTCTGCC	AAATTAAACTCTCATCCGACCG	14	E	4
3972	10019	TGACTCCTCTTGGAAGTTCTCC	CATGGCATTGTACGAGTATTGG	14	E	5
3973	29881	ACCACGGACATTCTAGAAGAGG	GTTGCTGTCGTAGAGAATTTGC	14	E	6
3979	36816	CTTACCTTCAAGGGCATCTACG	TGGAATTCAGCAAATCGGC	14	E	7
3980	31575	GATATGCTACTTACGAAGGCCC	TGTTAAGTCTTCCACCATCGC	14	E	8
3981	40395	GACTGGTCCAAGTCGTACACC	GCCTTCTCGATCACCTCC	14	E	9
3983	38473	AGCAAGAAACAGAAGCTCATCC	ATGGACATAAGCAACTCAGCG	14	E	10
3985	4575	GGATGTAATTTTCGGAGACAGC	ATTATTGTTGTTGCATTGGTGG	14	E	11
3987	38292	TCTCCAGAACTACGATCAACCC	CTCGCAGATAGAGGTCTTAGGC	14	E	12
3988	28552	AATTGGACGCCTAGTTGTGG	CCTTCTTCTCCATCTGTATACCC	14	F	1
3989	20513	GATCTGATGATGACCTTTATGGG	ACCTGGTTGTCATTCTGATGG	14	F	2
3991	20370	GGACGTCAGGTGTATCAGAACC	TCTGAACAGAAATTCCATCGC	14	F	3
3992	3507	CAGCATGCAGCACTCACC	CATTATCTCTCCATGTTGCTGC	14	F	4
3994	28516	CATGGTGGTTCCAAGAACG	ACAATGATGGAGAACACAAACG	14	F	5
3996	37800	AAACTGCAGTACTCGCTATCCC	TGACGTTTTATGTCTTCGATGG	14	F	6
3998	22720	GGTATACTAGACGAAATCGCGG	CATGTACTTGTCGCATTTTTCG	14	F	7
3999	37801	CTAAGAGCTAAGGCAGAGGAGC	ATCCAACTCCTCCTTATCCTCC	14	F	8
4001	3071	TCAAGGAGTTTAAGATCCAGGG	GGGGACTTGCAGTTGACTACG	14	F	9
4003	40078	CATCCGCACACTACTCTACTCC	ATTGTTCTTTTCGGACAAATGC	14	F	10
4006	10379	GCCTCAACACGAATTACCTACC	CATGTCTGTCTGTTCAGATGGC	14	F	11
4007	20391	CAAGCACAAGGATTACTCTCAGC	CAGATGTAGCTCGTTCAACTGC	14	F	12
4008	25117	CAAAGAAGAAGGGGAACAAGG	GATCTCGTACGACTCCATGACC	14	G	1
4009	38469	GGAGTTAGTGACGGAAGTTTGG	GCCATAGATGGAGGAGAGATCC	14	G	2
4012	36506	TATTTGATCGTGAACTGCTTGC	TGAATGAGATCACTCGAAATGG	71	A	5
4012	23081	TTGGAGTATCTGAAGCATGTGG	TTTGTGGGACTACTGAATGTGC	14	G	3
4013	24308	ATTGTAGATTATGGTCTCCGGC	GTCAACGGACCGATTAGTATGC	14	G	4
4016	33800	GAGACCCTACTGCTCATAACCG	AAGCCGTAGGAATAGACAATGG	14	G	5
4017	32143	CCTAAACAATCTGCATCTTGGG	TTTGTGGGTGTAGACATAACCG	14	G	6
4019	34885	TGTAAGGTCTTCAAAATGAAGGG	CAGACGATGACCAGGATGG	14	G	7
4020	29821	GGTCAATGAGTACAGGGACAGG	ATGAAGAACCGGACAAGTGG	14	G	8
4021	34659	CTCAAGGGTCGCAGTTCG	TGAGTCCCTTAAAGTTCTTGGC	14	G	9
4025	25624	GAATTACCATCTACGTACGCTACC	CTGTCCTTTGAAGAGGATGTGC	14	G	11
4027	42	GACGATATGGAGAAGATCTGGC	TTCATGATGGAGTTGTAGGTGG	14	G	12
4030	34585	GAGATGATGCACTCAATTGTCG	TGAATCTCATCTTCAGTGCTGG	14	H	1
4032	17	GAGTCTGAGCCAAGTGATAGCC	CTTGGGTGAGCTACTGGAACC	14	H	2
4033	3278	GAAGAGCAGTTACTTCGCAAGG	TACTTGCCACTTGTCAAACACC	14	H	3
4035	15218	TGAGATTGGTCACAAGCTGC	CCGTCTAATCCATTATTGACAGTG	14	H	4
4036	32149	CCTACTGTATCCAGTGCGACC	TTGGTCATCTGTCAGTAGAGGC	14	H	5
4038	11824	GGCAACTATGTTTACTCCTGCC	TATTTGTGAAGGCTTTCTTGGC	14	H	6
4039	25815	AGAGCAGCAGTTCAAGTTCACC	AAGTCGGATACCTGCTTGAGG	14	H	7
4040	30076	TAATAAGGAAAATCTGCCAGCG	GTGACATCCTCACAGCTCTCG	14	H	8
4041	29736	AGGTGGTAGATCTGCGACAAGG	AGAATCTTCTACCAGGTGGCG	14	H	9
4042	37018	AGGTAGAGGAGGAGGTCAGTGC	TTAGGAAAACGATACAGACAGGC	14	H	10
4043	37815	TGCCTTTAAAGTATAGCTTTGCG	CATTGACGTCCTCCTTCTTAGC	14	H	11
4045	25629	AGGCATATTCGGAGAGTAGAGC	AGGTAAGTTTTGCGGACATAGG	14	H	12
4049	34976	GATAGCGAAAGTGATAAAGCCG	AGATTGTTCTGCAAGGGGTAGC	15	A	1
4050	20312	AACGATGATCAGAACGAAAAGG	TTTGATTTACGCTAGCTTCTGC	15	A	2
4051	562	AGTCATAGTTACTTTGTCGGCG	ACAGCTCTGAGAAGAGAGCCC	15	A	3
4053	38482	GTTTGTCTCTGATTTGGCTGC	TGAAAGTCCCATCTCTCTCTGC	15	A	4
4054	34668	CCTGACCACACGAGAGTTACC	ACAAACTCGACCAGATTCAAGG	15	A	5
4058	38818	ATCCAATACCCAAGGATAAGGC	TCGTTGTTGTAACGTCTAAGGG	15	A	6
4059	1078	CTATGCAACAGAAGCTACCAGC	TTCAATTGATGATATTCGACGG	15	A	7
4061	25630	ATCGACGGCTCCTACTTGG	ATAGCAATATTTACCGGCAAGC	15	A	8
4063	23444	CTTTAAAGGACACACAAACGAGG	CCAAATAATGAGCTGGAAAAGG	15	A	9
4064	29808	GATCGGTATATGCAAAAGAGGG	CTTGTTTTTAATGGCCAGATCC	15	A	10
4065	34982	CGCGTCTGATAGAGAACTTCG	GAACTCTGCGTACGAAACTGG	15	A	11
4067	20385	AAGGCCTTGTATGACAGATTGG	CAAGTTCTCCTCGGTGTACTGC	15	A	12
4068	29738	AGGGACAGAGTGGAATGTGG	GAATGAGAGCTACGATGATGAGC	15	B	1
4069	36301	TGAAACCAGGTGGATATAAGCC	TGGAAATTCTTAATCCGTGTCC	15	B	2
4070	11837	CCAGAGCAGCAATCAAAGTAGC	GTTTTCAGTTTCCATGGTTTGG	15	B	3
4071	34744	GCGCAAGAAGAAGTACCAGG	AGGACTTTCTTGGTTGCTTTGG	15	B	4
4074	37017	ACTTAGTGCTAAGACCGTTGGG	TGGATGGGTAGTTCTAGCTTCG	15	B	5
4078	29798	CTAAGCTTGCTGTGCTCATCC	CAGAGGACTTAATCTGCACCG	15	B	6
4079	11291	GTTCTCGTTTCCAACTTTACGG	TTCCTTATAAAAACACGTTTCGG	15	B	7
4080	35983	ATTTGTTTACAAGCCGCACC	AGCGGTGAATACTTGAGAGAGC	15	B	8
4082	17577	AGGAACATATGCACGACATCC	GAGAGACGTTCGTAGATGTCCC	15	B	9
4083	17572	CAAGAACATGCTGTACGGTAGC	GTCATCACGGTGAAATTGTGC	15	B	10
4084	11297	AGGTAAATGTCGGGAAAAAGC	ATTAGCAGAATTCCTACACGGC	15	B	11
4086	4465	ATGTATTCGGCTAGCGTCTGC	TGGCTATAAGGGATATGATGGC	15	B	12
4087	2593	ATCAACACCATCCTGAAGGC	GATTACAGCACAAACACAACGG	15	C	1
4088	5654	ACGTCAACTGTCTTAATCGTGC	CTTGTAAACCACGGAGAGATCG	15	C	2
4089	37838	TGCGGTTACCTAACTAACAAGG	TATGCCAACCAAATTAAACACG	15	C	3
4094	29889	AGGACATTATCAAGATCGGACG	AATACATTCAGCTCGAAGTGCC	15	C	4
4095	29889	GGTTACACACTTGAGGGATGC	GGGGTTTGAATACATTTAGCTCG	15	C	5
4096	29791	CACTATTGGCTGGTCGTGG	ATGAAGTACTCATTGCCTGCC	15	C	6
4097	2284	AAACTCTTTAAACTCTCGCCCC	TACGATGTTTTGTTGTTTTGGG	15	C	7
4098	36648	CTTCTGTTTTTGCCACTGATCC	CACAATTGCTCCTTGGTCG	15	C	8
4099	14033	GATTTAGCACCACCACAGAACC	CTTTTCGGTACTGGAAGTAGGG	15	C	9
4103	28925	CTCTCAATGTGATGAATGCTGC	AATATTTCGGTGTGTTCCTTCC	15	C	10
4104	27560	ACAGAAACAATCTGCTGGTGG	CACATCATCCATCTCCAGAGC	15	C	11
4105	15035	ACTCTGAATTTGGCTCTCATCC	TCTGATTTAAGGGTTAGGACCG	15	C	12
4107	20388	ACGTCGAGTCCTCCTACTGTCC	GGAGATGCACTTCTTTTTCAGC	15	D	1
4108	36805	AGTTTGCCGTAAAGGAATTGG	GTCTTGCTCTTGGGACACTGC	15	D	2
4110	32146	ATGGCTTTCACATCTTTGTGG	TCTTTTCTGCAGAGATAAGCCC	15	D	3
4111	29785	AAGCAGAAGGAGAATCTGCG	TCTTCATTGTACCGAAGAACCC	15	D	4
4114	4583	AAGGATTTGGAAGAACAACTGG	ATGTTTGTTGTCTGTTGGATCG	15	D	5
4117	34590	ACTACGCTGCTGAAGTCATCC	CACGTTTAAGCCATTGATTTCC	15	D	6
4118	36640	GCTTTGATCAGATTGCACACC	TTTTGAACCACGTTGTAGTTGC	15	D	7
4119	28474	AAGGTAGATGCCAAGAACAAGG	CCTTCTGTGTTATCTCGATGGC	15	D	8
4120	36806	TTTATGAACACCATCAACCACC	GGTCGTCCTTAAGCAAAAAGC	15	D	9
4122	4648	AATAAGGTGACAGAGCCAGAGG	ATAATCCTAAAGTCATTGGCGG	15	D	10
4123	26061	GCAAATAACGGTCTTTGAGTACC	AAATACTTGACTGACATCCGCC	15	D	11
4124	31291	CCGAAAAAGAAGCTAACCTGG	TGATTTGGCATCATGTTTGG	15	D	12
4125	3285	AGGACCTAAGATAGGGATTGCC	AGCATCAGATCACGAAAAATGG	15	E	1
4129	27523	GAAGAAGAAGCCTGAACAGAGG	ATGGTGAGTGTTAGCCAGAGG	15	E	2
4136	29775	GAATACGGATTGTATGGAGCG	GTGGTGGTGCATATGGTGC	15	E	3
4140	28535	ATTGAACGCATGATTCTGTGG	TAATCTATCAGTCCCGTTTCGC	15	E	5
4141	15279	GAAGAAACGGACAGTCCACC	AGCTCCTTCAGTTCTTTGATCG	15	E	6
4143	26208	CAAGTGGTAACCGACTACGAGG	ATATTGTGTACGGCTGATTGGG	15	E	7
4145	299	AAAGGAGAATTCGGTTTCAAGG	AATACCAGGAACACCAGGAGG	15	E	8
4147	1218	ATTGTTAAGTTCTTCGATGGGG	AGAATAGGTCGATGAGGAATGG	15	E	9
4148	1990	TAGCGTTTCCAAAGTACAAGCC	AGAGCCATGAAGGACATAAAGG	15	E	10
4152	1986	GTGCTCAAGACTATCCAGGAGG	GGCTTAAACTTGTCCACATACG	15	E	11
4153	4926	AGGACAACAGCTCAACCTGG	TAGGTTGTTTTTGCTCGTATGG	15	E	12
4154	38295	TAGCCAATTCTCCGGTAAGG	TATCCGGATTACTAGGTCTCGG	15	F	1
4157	28693	GCTGTACAAAGAACTGACCGC	TTAAACTATCATCTCGAGGTCGC	15	F	3
4158	1983	AGGAAACCCGTGAGATAGCC	GTTGATGCTTTACCAATCCTGC	15	F	4
4159	38811	CTTCATCATGTCCTTTACGAGC	TTAACCTTCTTGTCTTCGGAGG	15	F	5
4161	28892	ACTCTGATTTGGAATTGCTTGG	TGAATCGGTGTACTGGATAACG	15	F	6
4162	2524	CAGCTCGATCAACTACCATCC	GTATCTGGCAGTTAGAGCCTCC	15	F	7
4163	1992	ACGTTTATGAGCAAGGAGATCG	TTAAAGTTTTGCAGCACTGTGG	15	F	8
4164	31256	ATAATTCAGCTGTCCCTCTTGC	TGTACAGATCATCATTCTTGCG	15	F	9
4165	29763	CAGAGAAGACTCCTAGCCAAGC	ATCGTCCTGGTCCAATTCC	15	F	10
4166	13717	CAACATCTGAGTACGATTTCGC	TCACATAGCTTTGATAGTGCCG	15	F	11
4167	1227	GCAATGGATATAGATGATTCGG	GATTTAAAGTGGAAGTGGTGGC	15	F	12
4168	28888	ACAACGATATTACCGAAGTGGC	TACTTCAGGTGATGCAGTGAGG	15	G	1
4169	36642	CAACTGGTATGGTGGAGATGC	ATACTTAAGCCAAATCGGAGGC	15	G	2
4170	24183	AACTTTTGTTCATGGACGACG	GTTCTGGCCATCGTAGTTGC	15	G	3
4173	14029	ACAAGGACGACTCGTTCAAGG	AACATCTGACGAACCTCCTCC	15	G	4
4174	36793	ATGAGCTGCTCTCAATCAATCC	CTCTTCGGGATTGTAGTTCCC	15	G	5
4179	29761	TAAATGACATCAAGCGCATACC	CACTACACTACCAATAAATCGATGG	15	G	6
4180	1977	GTTTCGACCTGATTGTGATCG	CTGGCTCTGTTTTTCAGTCTCC	15	G	7
4181	10038	TGGACTTTTACTACATGCCAGG	CTGGAGACATTGGAGTACTTGC	15	G	8
4183	1225	TCGCTATCTACTCTGCTTTCGC	GAATGATGATGGATGATGTTGG	15	G	9
4184	27592	TGCATTACAAAGACATGTCACG	ATCTGTTGCATGGCATTTACG	15	G	10
4185	28926	TAAATCCGAGAAAAACATCTGC	GTCATCGTCATCCTCACTTGG	15	G	11
4190	1229	TACTACGGCCACGATATGTTCC	CTTATGACCGTTTCCATTCTGG	15	G	12
4192	28370	CATGTCTCAGAGCTAAGGGAGC	CTCAGCATGTTGACCACATAGG	15	H	1
4193	11761	ACCATGAACGACTATCACAAGC	GATCGAATTGCTTCTTAGTGCC	15	H	2
4196	38297	GGCTTCCAAAATCTCAGTGC	AATATGCGAATAAGGATCTGCG	15	H	3
4199	25628	GACTCCAGGAAATCAGTGACG	AAGGCTATGAACCTTGAGATCG	15	H	4
4200	3416	ACTGTTTCTCTCCTACCATCGC	GATCCAGCTAACTCAGCAATCC	15	H	5
4202	29755	CTTTGTGGACCAGGACTACAGC	CTTACTCTCAGCATCGTCATCG	15	H	6
4203	38300	CATGATCCTTATGATCGAGCG	GTTGGTGGACATGGAGTAGAGC	15	H	7
4204	23212	CTACGAAAACCTACAAGTGGGG	GATGTGGGTTAACCAGGTGC	15	H	8
4205	11769	TGTGGACAAGGATGGAAAGC	CATCGACGTAGAAGTTCCTGG	15	H	9
4206	24332	AATACGCGTAAGGTAATGGAGC	ATTCAAGACGTAGCGCAGTAGC	15	H	10
4208	26751	GAATCTGCTCAAGGAAAACGC	AGCATTGAGAACTGGTGATGG	15	H	11
4209	10014	TAAGAAAGTCGTGCTGAAAACG	TGTGTGTCCTTCAGATTGTTGC	15	H	12
4210	38302	GGTACTCCATTTGCTACAAGGC	CTTTATCTGTCAAATCCACGGC	16	A	1
4212	15791	CAAGATTTACCAGAACATCCAGG	ATCGTTTCCTCCAATTCTTGC	16	A	2
4214	11708	TGTTTAGGACACACAAACCTGC	ATGACGAATATTTCTGGTTCGG	16	A	3
4215	15546	TCTTCAGTTTGTGTCCATGTCC	TCTCGTAGTGTCCCAGATTTCC	16	A	4
4217	38805	ACTCCCTACTTTCGCTTCATGC	TGTAGAGCTCCATCTCCTTGC	16	A	5
4221	38385	GATAGACAAAGGATCCAAACCG	CGTTACCCAGATACAGTGACTCC	16	A	6
4225	38376	GCCATTCTCAAGTACCAAAAGG	GTCTCATATTTCTCCGGAAAGC	16	A	8
4226	31293	GGAGTACGTACAATCTCCTGGC	CTGCACGTAGACCAAAAACTCC	16	A	9
4233	31380	TCAAGAAACGCAATCTGTATCC	TAGAAAATTCGTACAAGTGCCG	16	A	10
4236	15610	AGGAGCATAGGGTTATTGATGC	CTCGTCGTTGTAAACATTCTCG	16	A	11
4237	20655	GATACAACGATCCCAACTTCG	GTATTTTCTCATCTCGCATCCC	16	A	12
4238	31384	CTGTTTTCATCATAGACGACGG	AGAAAAGAGCGACTGAATCTGG	16	B	1
4239	30745	CTTTGTGCTGGACAAGAAGACC	GTTTTAGGCGTTAGCTTTGGC	16	B	2
4241	38801	GCCAGAAAATCGACCAGG	GTGAACTGTATGGCTGCGTAGG	16	B	3
4244	3557	TCTTTGGATCCTTGTTTTACGC	ACAATCAACCCTATATACGCCG	16	B	4
4252	4367	AGCCTCTTGCAGTTATCAATCG	GAGACATTCATCGGTTATGTGC	16	B	5
4254	11726	ATGTTGTACTCCAGCTCCTTCG	ACAGGATACGTGTTTCCATCG	16	B	6
4257	16917	AGCGGTCTACAAAAAGAGTTGC	AGAGCATACCAGGTTCTTCTGC	16	B	7
4258	20305	AAAACTCGAGTAACGATGAGCG	GTTTTTGTTCTTGAACTTGGGC	16	B	8
4259	31389	GATACGACGTGAAACATATGGC	ACTTAACCAGTTCACAATGCCC	16	B	9
4260	15567	GTCTGAGGAAGTATGGTACCGC	ATATTATTTGATGGCGGAGTGC	16	B	10
4261	22787	ATCGTAAAAATGTTGTGGGACC	TTGATTGCGCTAGAATGTTACC	16	B	11
4262	570	GGGATCCTTGACAATCTTTACC	GTTAATGTTCTAAACGGCCTGC	16	B	12
4263	31390	AAGCTTTGCTTAAAGTTGGCG	AGCTGATAGCTGTCGTTCTTCC	16	C	1
4264	1219	GGATGAGAAGCAGAAGGAGACC	AAGCAAATAGTTTGGATGATCG	16	C	2
4265	10288	GGAGTACTGAAGGACTTCCTGG	GGTGTTCCCAATACATATGCG	16	C	3
4266	34598	TTCAATGACAACCAACGAGG	GAAGTTTCTGTTTGTGATTTCGC	16	C	4
4267	31405	GAGCAAAGGTTCGCATATAAGG	CATAGAAAGTTCCGTTCTTGGG	16	C	5
4268	16696	CGTTCTAGAAGTCAAAGCAGCC	GAGGTATACTTCTTGATCGGCG	16	C	6
4271	31409	TAAGTGGATATCATGAGTGCGG	AGACGTTCGTGTAAAGTGATGG	16	C	7
4272	28485	AGACTCGAAGATTCGGAAAGC	CATCACCGTGTGGATATAGTGG	16	C	8
4274	1086	ACTCATTCCTGGTTTCCTCTGG	AAACTGCCTTCTTGGACGC	16	C	9
4276	29095	CATGGAACAGTATGGAATCCG	TCATCGTTGATCAAATAGTCCG	16	C	10
4278	14092	CTTTTAGTGGTCAAAAGCTGGC	GGTAATGATAAGATCCGCTTGG	16	C	11
4280	15924	CTTTATGCTGAACCATGAAGGC	AACATACGACTGATCCGCTAGG	16	C	12
4282	34114	GAGTTCGTAGATGAGGAGACGG	GTGAACTTGAACTCGGACTTGG	16	D	1
4288	38799	ATTTGGTACTGGAATTGGAAGC	GTGTAGAAGCCCCAGTTCTCC	16	D	2
4289	37020	GACCTCAACAAGGAGATTTTGG	TGTGTGTATGTACTTTTGGATATGG	16	D	3
4290	25625	TAACTTCCGTACACACGACTGG	CTTCCCAGGAGTCAAAGGG	16	D	4
4291	31287	GGATCACGGACATCAGTCG	CTCCTCCTTCTGCTTCTTTTCC	16	D	5
4293	24983	GAGTACTGTCCAAAGCTGAGCC	GTTTACCTGGTTTACACGGAGC	16	D	6
4299	14879	CAAACGAAAGGTTAAAAATCCG	CAGCTTGTTGTACTTCTGCTCC	16	D	7
4300	36272	TGAATCCGATTTGATTTACACG	CGAAAGTCACTTGGTAGAAGAGC	16	D	8
4301	30747	CCATCGCTATAGCTTAAGTGGC	GTAACCGGATTTGTGAGGTAGG	16	D	9
4303	25463	TGAAATGATTGATCACAATCGG	AAAAGATACTGCCGCAGAAGG	16	D	10
4306	36787	CGTTAGTCAAGGCATTTATGAGC	TTCGCGTAGCAATATTACATGG	16	D	11
4307	16691	CTATGCTACCGCCCTGTATTCG	CTTAAGGGCACCCTCCAGC	16	D	12
4313	25632	CAGTTTTAGTACAAATTCGGCG	GATAATGATGTACCGGTTGATGG	16	E	1
4314	3515	CAATCCGGTGATTCTATTTTGC	CCGATATCATGATGAAAAGTGC	16	E	2
4316	3319	GTGAAAAACAATAAAGGCCACG	GTTTCGGCTATTTGCTATTTGG	16	E	3
4317	26060	GTACAGTATGGATGCGATGACG	CCGACACGGAACTAGAAATCC	16	E	4
4318	30455	TCAGGTCTCGAACTATGTACGC	GAGGGAGATGGAGAACATGC	16	E	5
4320	29840	ACGAACTGTGACTCGAAGAGC	TTTCCATACGTGCTTAAACTGC	16	E	6
4321	15033	ATGTCAGTTTATCTGCAGGTGG	GGATACATCCTCAGCGACTCC	16	E	7
4322	25631	AATACAAGCCGACAGGTAGAGC	TATGCCAGGATCTATAAACGCC	16	E	8
4323	38797	CGTCAGTCGTTAGATCAACCC	GCAACTTGACATCGTTCTGC	16	E	9
4324	34956	ACTATCTGAACAACGAGCCAGC	TATCTGTTGCTCAGCTGTGTCC	16	E	10
4326	34986	AGAAGGACGAGTTCTACTTCGC	AAAAATATCTTCTTTCGTCGGC	16	E	11
4328	36274	ATGAACGCATGTTAACAACACC	GCATAACAGGAGTGGACCAGG	16	E	12
4329	34745	GGAAGTTGAGATCCTAAAGGAGG	CTTGTCGTACTTCTTCTGCACG	16	F	1
4330	30452	GGAAGAAGATCTACGGCTATGG	ACGAACCAGGAGGTTAGATACG	16	F	2
4332	30456	GTGCTACACATCATTCCTGGC	AATGTGAATTCGGTGGTATTGC	16	F	4
4334	38312	CTGTTTCTTCTAGGGGCCG	AAGTTTATGATGCACATGGTCG	16	F	5
4335	38795	GATAACGAAGTCAGATCCCTGG	TGGTACGACTTCCTGTGTATGC	16	F	6
4336	3302	TATCTGTCCGGTCTAGAAACGC	AACTCCCTGAAGTATGTGGAGG	16	F	7
4337	10438	ATATGAGAACGGCGACTGG	AGATTAGGTTTGGTGATCTGGG	16	F	8
4338	38313	AAAGGAAAGAAGGGTGGAGG	CTGCACCTTAACAATCTCATCG	16	F	9
4341	28481	GAGTCACTTCTTTGTGGGATCG	AGCTTAGAAGCAGGATATTGCG	16	F	10
4347	35978	GCGTTTCAAATTTCCAATAACG	TCAAACAGGGCATAAAACTTGG	16	F	11
4349	30449	TCCAATTGGCTAATATAGTCGG	ATATCAGTTCACCCGGAATGC	16	F	12
4351	30448	AGGGATTGTAACACTTTGAGGC	AATAGTTGGGATCCGAAGGC	16	G	2
4353	10303	AACTCAATGGTGGACATTATATCG	ATCAAATTGTGCCAGTGATACC	16	G	3
4355	31294	AAGTGAACAAGTCCTACCGGG	TCCTTCTCCTTCTCCTTCTTGG	16	G	4
4356	37	TACATCAACTCGACGATCAACC	CAAAATGGAATCTTCCTCCTCC	16	G	5
4357	36279	TGGCTCTGTACTTAATTGTGGC	TTTCTGCTGAGTGAATCAATGC	16	G	6
4360	38787	AAAACGGTGGAAACTGATCG	CTGTTTCATAGGAGAAATGGGC	16	G	7
4364	32138	TGAGTTCCTACACTACGTGATCG	GAGATGTATTGCGTGGTAATGC	16	G	8
4365	37024	CTGATTGTAGACACGAAGACGC	GTTCCAGGACTTCTCCTCGC	16	G	9
4370	39081	TGATGTCTTCAGCATTTATGGC	TGTAGATCTCGTTCAATTCCCG	16	G	10
4371	10043	CTTGGATCTCTACAATTTCCCC	AAACCATTCTACGGTGGATACG	16	G	11
4372	34665	GTGATTCAGGGATGCATGG	CACATGGAATTTACCCTCCG	16	G	12
4373	34756	CTGTACAGATATGTGAAGCGGC	AGCAGAGATTCATCCCTAGACG	16	H	1
4374	39078	GATGGTCTCAGCAGTATTTCCC	CATCAGCACATCACTGGAGG	16	H	2
4376	667	GTCATGAAGTCGAGGAAGGC	CTAGAGAACCCCTACACCACCC	16	H	3
4379	273	GACTTCGAACGGATCAAGACC	CTTCTCGTAGATCTGAATCGGC	16	H	4
4380	3964	GTAATGCGGAAGAGGAACAGG	GATGACTTCATGACCAATAGCG	16	H	5
4382	32132	GAAATTTCTATGCCTTTCGTGG	TTAAGGCAATCCATCATTTCG	16	H	6
4383	34125	GGAGTTCCTAGTGTACTTTGTGGC	CATTTTGACAAAGCAGGAAAGG	16	H	7
4384	35975	TATCGGTCAAACCCATTGTACC	CTAAACTGGGTTCGGGTGTACG	16	H	8
4386	34661	TAGAGAAATGAATCGAGCCTGG	ATATCGTTGTCATAGTTCCGGG	16	H	9
4389	28479	CAAGGATCTGGACCAATACACG	TTTCTGAGAGAAATGCACAAGG	16	H	10
4390	38771	GAGAACTTCATCCAGAAGAGCG	GTAGCTGTGATCGTATCCCTCG	16	H	11
4393	39075	CCACTTAGCCAGGAGTACAAGC	AAAGGGACTGAGGAGATTTATGG	17	A	1
4394	30748	GTGACCTATCACCAGAATCAGC	CCCTTATATTCTGGACACTGGC	17	A	2
4395	30437	CAGCTGATGACAATAAACCAGC	ATCCATGTACATCTGTTCGCC	17	A	3
4396	40222	TATTCGTCTATAACCTGGCCCC	GAAAGGTCTAGTCCAGATTGGC	17	A	4
4400	30434	AGCTTAGCCATTTTGATGAACG	ATGGCATTGGACAATCTGC	17	A	5
4402	34660	ATACGAGAAGTGGCTTCTTTGG	CAGATAATCCACCACCAGATCG	17	A	6
4405	32129	ACAGTTGAACCAGCAACAGAGC	GATCCGCGGAATACTGAGC	17	A	7
4406	23545	GTTATCTCCTCCGAGTCCTGG	TGTCATCTTTGCCCTGATCC	17	A	8
4407	30431	CCGGATTTAATGTACAGCATGG	GTGTGACGTCATCGTTTTTGC	17	A	9
4408	39073	GTGGCTCCAGAAGATACAAAGC	GATCGTGATAGTTGTCCACACG	17	A	10
4412	16119	GCTGAAGACCGAACTGGACC	GTTGTTTTCCCGATTTTATTGG	17	A	12
4413	38767	CTACAAGTTCCGTCTGACATGC	TTTTGAAGGTTTCCACTTTTGG	17	B	1
4415	31296	AGATCTCCAGTTCGGAAGACG	TTCCATCCTCGTTACCTTGC	17	B	2
4420	30753	GCGTAATTTGTTGATTATTGGC	TTTGACTTTATATGTGGCGTGG	17	B	3
4421	10044	TTTTACTACCATCCTTGCTCGG	TGATTAGCTGTACACCGTCCC	17	B	4
4422	4868	GCAGATTATCATTCCACAAAAGC	TTTTGGGTTTTCTTATCTTGGG	17	B	5
4424	38765	AAATTTCGACAGATATGCCAGC	GTTATGCCTTCGCATGTGG	17	B	6
4428	31298	ACAGACATTAACCCGCTTTACG	CAACTATGGCAAAAGAGTCCG	17	B	7
4429	10256	CGTTCATCGCATTTGTCG	GACAGATCGTCCAGTTTGATCC	17	B	8
4432	35976	TACGAAAAATAATGTACCGCCC	CCAGATTACCGTTCAGTATTTGC	17	B	9
4433	38763	TAAGCTTTGTAGTTGCACGGC	CCAGAAGGTGAGCTTGTAGAGG	17	B	10
4434	39071	TGAACGAGAGCGAAGTTAAAGC	CTTTTATTCCGATGACTTTGGC	17	B	11
4435	32117	AAATCTGCAATTTTTGTGAACG	GAGCTCAGCATCAAACTCTGC	17	B	12
4437	35977	AAGCAATGAGACTGTAAAGATCG	TTTTTATTGCTACTCGATGGACC	17	C	1
4438	32115	AGTTCCTTAGCTACAAGGGTCG	ACATTGGCTGCTTTCTTCTCC	17	C	2
4439	34132	TTAATGTGTCCGCCGTATTACC	TAGAAACTAACCCGAACATGGG	17	C	3
4445	27558	TTTTACGAAATGGGATCCTACG	TACTGCAGACAATGATGAGCG	17	C	4
4446	35979	GACAATGGTCAGCTCTATGTGC	ACTGCACCAGCTTTAGTTCCC	17	C	5
4447	35980	GAGCTCCTCACCGAAATTACC	CATCATCCTTGCCAAGTTCC	17	C	6
4448	39067	AGCTTCACCTTTTCAAATGTCC	GACTTTTCAGTGAGGGATTTGC	17	C	7
4450	32113	GATGGCGATGAATGAGGC	ACTGATGAACGAGGGACCG	17	C	8
4451	38755	CAATGAGAACTGGCTCTTTTCG	ATTCAGTCAGTCCAAAGTAGGC	17	C	9
4451	38755	CATTTTTCGAGTTCTTATCGGG	TTGACAAAAGTATCCAAATCCG	59	B	2
4452	35981	TACAAGCGAGCTCTACTCAAGG	CTTTGTCTTTTTGATTCAGGCG	17	C	10
4453	30762	GTATCTACGTTCCACGAGTGCC	TCTCCTGAAAGTTCGACAAAGG	17	C	11
4457	15298	ATATCCCGCCTACATCAATAGG	CTGGTGGTACGAGTCGCC	17	C	12
4459	38753	CTCATTGTGCTAGTATGGCTGC	ATAATCATCAGATTTCCTGCCC	17	D	1
4462	38752	ATGAGATGGAGAATGACGTGG	CTACTCCACACAAAATCTGGGC	17	D	2
4463	1224	TTGAAGGAGAATCATCTTGAAGC	TCTACTTATCGTTGCCATTGTCC	17	D	3
4464	10412	CAGATGGACATCGTCAAGACC	CTCTCTCGTGCAAACAAAAAGC	17	D	4
4466	1226	GGAGTTGGATCATGACTACCG	TTGCTAGTCTCCATTTTCTCGC	17	D	5
4467	39064	AGTTTAGTGCCCTACGAATTGC	CACATAGGTGACTGGAAAGATCC	17	D	6
4472	20416	TTCGACTATATAAACCTGGCGG	ACTTAATTGACCGCAGTATGGG	17	D	7
4475	20415	ATGGATCGAAGGATAGGTTGG	TAGACGATATTTGATGGCTCGC	17	D	8
4476	35969	CGATACTTTTTCGATTCCTTCG	GAGGAAACATTTTGAACTTGGC	17	D	9
4477	35971	AATGGAAAAATCTCTCTCCAAGC	GCCGCTACTTTATTATCACTTAATGC	17	D	10
4481	28431	ACATCACGAACAGCTTGCC	GAAGAAATCCCATGTGGAGC	17	D	11
4482	28528	TCCATTATTGACTTGGTTTGGC	CTGGATCCTGAATCCTGCG	17	D	12
4483	35970	TGGCCTGTGTATTTAGTCTTGG	AGTGTCCTGCTCTTTCACAGG	17	E	1
4484	35968	TGATTGGATTCTTTATGTCCCC	TTTTCAACTCCTTCTTGATGGC	17	E	2
4485	15038	GTTGAGTACTTTGTACGCCTGG	ATTATCCCCTGCCTTAAACTCG	17	E	3
4486	15039	CCAAGGTTGATTACTTTGCTCG	CGAATGGCAAGTAGGTGTAGG	17	E	4
4488	11737	GTTAGATACTATTCCGCGTGGG	GAATATAGACTGCGAAGTGGGC	17	E	5
4494	26170	GTCTGACGAAAAGAAGGGAGG	TTTGTTATTTACGCACACAGACG	17	E	6
4495	31893	GATCACATATTTCTTTGGACCC	GATGGTAAAGACCACATCCACC	17	E	7
4496	31894	ATTTGCATGATCTGTCACTTGG	TCCGAGTACTCCAGATAGTCCC	17	E	8
4498	28875	TGTGTGGTTAAAACTGGAGTGG	AACTGCCGAACTTCATCTCG	17	E	9
4500	28519	ACAAGTTATAGGAGCACCTCGC	CTTGGATATCTTGCATGTGTGC	17	E	10
4501	27348	GCTTAGCCACGAGTCCTCC	GATCTCTGGACCTAATCGTTGG	17	E	11
4502	31896	CAACGATAGTCTATTCGAGTGGC	CGAACTGCATGATGACCG	17	E	12
4509	37840	TAGTCCCGAAGGAGTCTACTGG	GTGGACTCGTACTTCGAGATGG	17	F	1
4511	37843	GAGATGTCGAAAAAGTCGCC	CTCCACGTATTGTCTTCTGTGG	17	F	2
4520	38355	GACATACATCCCACTTCACTCG	TTCCACTCCAGTAGAAGTTCCC	17	F	3
4521	30766	GCGATTCTTGAAGTTCCTGC	AGACAATGGACACAAGTATGCC	17	F	4
4523	29891	GTTCAACTACGACATCCAGAGC	ATCGTATTGAAGATCTCTGGCG	17	F	5
4525	38358	ATGGGAAATTGGATCTCAACC	ATATAGCCAGATTCAAGCGAGC	17	F	6
4527	35001	ACTTTGTCAAAAAGGGTAAGGC	ACCTCACTTTCATCCAGTTTGC	17	F	8
4528	3449	AGTGAATAAAACGCACGACAGG	TGAAGGTACCCTTTATCTTGGC	17	F	9
4532	29903	AAATTAATGGAGGAGCATCGC	GGTTGTACACCCTAATCTTGCC	17	F	10
4533	11296	ATGAGCTCGACTTTCCAATGC	GTAGCGTCTGGAGAACTGGC	17	F	11
4535	29174	GGAGTACACAGTAAAGCTCGTCG	GAAGTGATCGTTGGACTTTTGG	17	F	12
4536	29904	AGTTTCTGCGCTGGAAGTACC	CTCCAACATTTCACGAAAGACC	17	G	1
4538	38745	AGGAATCGACTGATGAGACTGG	ACCGGTGATGTGTAGAAGATCG	17	G	2
4542	29906	ACGGATCTAGTGTATGTGCTCG	AAAGAGCTTCACCAAAATGGG	17	G	3
4545	10414	GTACTACTACCCGGACTGGAGC	AGACTGGAGGCTCACTTAGACC	17	G	4
4546	38373	ACTACTGAGGGCTACAAATCGC	ATTGTGGTAGACACCACGACC	17	G	5
4547	29907	GTCATCCAATGTTTGTTTACGG	ATCTCGTACGGATGCTTAAACG	17	G	6
4548	39338	AGGCAGTAGCAAACAGTTCAGC	GTCTGAATCAGCCTCACTTTCG	17	G	7
4550	2940	ACTGGGGCCACACTTTGC	CTCGACATGAACCAGATGTAGG	17	G	9
4551	16930	AAATGAAGTGGAGCAGTTAGCC	CACAATTCCACTGCCTGTACC	17	G	10
4552	31304	GACAAGGTCTCGGTGGTATCC	GTACAGCGCCTTCAGATAGTCC	17	G	11
4554	34734	GCTTGGTTAATATTTCGGGAGG	GTTTACTTTGTGCTTGGTGTCG	17	G	12
4556	27659	TCCACCGATCATGACACTCC	GCGTGCATACTGATAGAGATCC	17	H	2
4557	29912	ACAGTCGGAGCTGGATAAGC	TCTGCAGATCTCCCTTTAGGC	17	H	3
4559	20414	AAACTTCCAAATGGAACACTGG	AAAAAGGGACAGACACAGAAGG	17	H	4
4560	38369	GACGCTCTACATAACAGAGTGCC	TCTCCATGAACTTTTTCTTCGC	17	H	5
4561	36630	AGAGAAGAAAGCGCTGATAACG	TCTGAGAAGGTAAAGATCTTGCG	17	H	6
4562	38740	ATGTTGCTGTTTATACCCCTGC	CTTATGACGATACTGTGCTCCG	17	H	7
4563	35006	ATGACCGGATTCTCGATTACC	GTGCTTGGACTTGTACTTCAGC	17	H	8
4565	37841	TATTGGAATCTGTGTTGATGCC	CAGCTGCTATATGACAGTTCGG	17	H	9
4567	31898	ACAGAAGACGATATTAAGGCGG	ATCGTTGTCGAAAAAGAAGTGG	17	H	10
4568	11596	TTTGTCAAGTGCAAGCTAATGG	AAACTCCTGATATCGCTGTTGG	17	H	11
4569	17556	CCAGCTGAAACAGAACTACACG	ACCTGGTGATCAATCATACGC	17	H	12
4572	38738	CTATAGTCGCAATAAGCGGAGC	TATGGCATTTTGTACCTTGTGG	18	A	1
4573	36629	TCCAACTTAGATCTAGCCGAGG	TCATTGATCTTATTCTCAAATTGC	18	A	2
4574	4611	ACCTATTTGACGGGAACTGACC	TTGGAGCTTTGTAACGACTAGG	18	A	3
4576	38366	CTGACCTTCTACGGAATCTTGG	AATACAAAGGCATATGGAACCG	18	A	4
4578	338	TCAAGCTGACAGAAAAATGTGC	TTAAAGACAGTTAACGGGACGC	18	A	5
4579	21761	ACAAACTACATCTTGTGGCCG	CTGGAAGAACATCTTCACCTCC	18	A	6
4581	25352	GAGACCATGGGACACTCGG	CAGTTGTTCCACTTGGACAGG	18	A	7
4582	39344	TACATAACGGCCAGCTATAGGG	CATTTTGCGCTAAAACATAGGG	18	A	8
4583	38736	GCACCACCTATAAAACTCCTGG	CCAAGTCCACTAGGTCTTCAGC	18	A	9
4584	27890	TAAACCGCGTTATTTTCAGACC	ACCATGAAGGGATTAAGAATGC	18	A	10
4586	29924	GTTTTGGATCACATCACACAGC	GAATGTATCGATGACGAAAAGC	18	A	11
4587	28863	ATCATATCCGAAGAGATGGAGC	GGTGAAAAATTCATCCATTTCC	18	A	12
4589	19886	GACTCCCTGGACCTTCTAGAGC	TCCACATCCTCCTTATAGTCGG	18	B	2
4590	27108	AAGTCCCGTAGCAAAGTCACC	TAGTCGACCAGGATCTTTTTGC	18	B	3
4591	37848	TGCGTTAATTCATCATATTCGC	ATGATTTTGTCCGTGAACTGG	18	B	4
4592	32162	ATGTTGCCGAATCTCTTTATCG	ACAGAGTCCCTCCTGGAATAGC	18	B	5
4593	29929	CTATTTGCAGTTCGTCCTCTGG	TGGATCTTCTTCTGATCTTGCC	18	B	6
4594	32161	CTGTGAGTATCGAGTGATGCG	ATAAGCTCCCATAACCTTCTGC	18	B	7
4598	32160	CACATCCTGCGAGTATCGG	TTTTATGAATTCGTTATAAAATGGG	18	B	8
4599	32586	GACAAGGGAATTCTTCATTTCG	CTTGAACTTGAGCTCCTCCTCC	18	B	9
4600	40064	CAGCTACAATCTGGAGGATGC	TTTGGAGGTATCCAACTTCAGG	18	B	10
4602	24285	TAATTGTCATACCCGTTCTGGC	CTTAGCGAGCATTCCAATTACC	18	B	11
4606	26616	ACTACTTCCAATCGGATTCTCG	ATTGTCGTCTGTGATGAACTGC	18	B	12
4607	29932	GGTGGTGATCATTGTCTATGCC	CTTTAGGAACACTTCGTGCAGC	18	C	1
4608	14135	CATCAGCAGCAGCAGTAGTAGC	GATGCTTCCTCTTGCCACC	18	C	2
4609	14163	CCTGAATCCATCCGAATCC	ATGATGTCCTTCTCGAAGTTGG	18	C	3
4610	34735	GATCAGCAAGTAGAGCTGGTCC	ATGAAGATGGATTAGCTGCTCG	18	C	4
4611	35591	CGGACTACTACAGCTTCAATGC	TGAATGATCTCGTTGACGTAGC	18	C	5
4612	35016	CCTACAGCACCTACAGCACTCC	TTCTGATTATTGCACAGCATCC	18	C	6
4613	36427	CGAATAAATATCCGTGGATTGC	ATCATGGACCTGTACGAAGTGG	18	C	7
4615	29935	TCTAAATTCGCTGCATGTTACC	GTTCTTCTATCTGGTGATGGGC	18	C	8
4618	35589	ATCACAACATCGTCAGAAGTCG	GACTCATTCAGCATGTCGTCC	18	C	9
4620	4395	CAACTAAAAGCCAAGACAATGG	TCAACATTGTCCAATTGATTACG	18	C	10
4622	35021	TTTTAAGCACCACAATGTACCG	TTTTCAAAGTTGATCACATCGC	18	C	11
4623	35587	ATGAAAAGGTGCTGGATCTGC	CGCTCCTAGCTTATAGTTGCCC	18	C	12
4624	39058	ATGTCGATGATATTCAACACGG	TCACAGCTATTGTAATGGTCCG	18	D	1
4625	40212	AGTATATGTACGCGCTGGTGG	CCACAGCATCAATCACATCC	18	D	2
4626	27342	AGCGCATAAGGAAGACACTAGC	ATACGTTGTCATCCAGTTTTGC	18	D	3
4627	33808	TGTCCCTAGCCATTCAGCC	AGCGATTAAGGAGTTTGTAGCG	18	D	4
4629	31299	CTAGGTGCCCTGGAGTTCG	TGACACTAATTGGGCTTGACC	18	D	5
4630	33809	ACATTTTCCTCTTCTGCATCG	ATAGTAGACGATGGCATTGACG	18	D	6
4633	28962	AGACACTTGGTGAAGCCTATCC	GTCACAATGGAAATAAGGTCGG	18	D	7
4634	16687	CTTGAAGACCCCTATGAATCCC	CGATATCATTGACTTTCGAGGC	18	D	8
4636	41781	GTGTATCAGCAGGATGAGCTGC	TCTTCTGTTTCTTATTGCCACG	18	D	9
4637	4644	AGATCGTGTTTTGAGCATGACC	AATACAATACAGGATCGTTGGG	18	D	10
4643	33811	AAAATGACAATCAACAGGAACG	GTACACATTCCTCGAACAGTCG	18	E	1
4644	31300	GGATTAAGTTGGCTTAAGCTGC	AACCAATCCTGAATTTCTCTCG	18	E	2
4645	30435	CGAAATCTAAATGGAGACACCC	ATATAGATCCGGATTCTCGCC	18	E	3
4647	30433	TATGTCCAGTTTTCGTTCATCC	CACCATGGAAGTGTATCTGACC	18	E	4
4648	31225	AGTTAACGGTATGACGAATGGC	TTGTGCTTGTGTCCATAGATCC	18	E	5
4649	22359	GGACTTTGTGCTGACCAAGC	GTGACCAAACCAATTGGACC	18	E	6
4651	11272	GTAGGCATGAAGAAGTGCTCG	CTCCAGGGTGAAACCACG	18	E	7
4653	30776	CAGCTAAATCCTACAATGTGCG	TCGTTAATCCACTCCAGATGC	18	E	8
4654	11763	GCCACTAATCTCGTGAAAATCC	AAGAAGAAGTTCACCTCATCGG	18	E	9
4656	39055	CAGGTAGAGAGACGTCACAACG	TGATATGGCTTCTTTTGATCCC	18	E	10
4658	32170	GTTGCTCCACATCTGCTACACC	CAATACGTCTGTTCATCCTTGG	18	E	11
4659	10747	GCTGATGTGAATATCCGACTGG	ATGTCCACCTTGTCTTTGAAGG	18	E	12
4660	29839	GCTCGACATATCGTTGTACTCG	ACGAGCAGTCACTCTTCATGG	18	F	1
4662	38735	GCACCGGCTATAAGCTAAGTCC	AAAGCAAAGAAACGCTTAAAGG	18	F	2
4663	33812	GAGTTCCGAGACCATAACAACG	CATATAAATGAACCGCTGCTCC	18	F	3
4665	35964	ATCTGACGGAGAACGAGAAGG	GGGTCCACTTAAGGAAAAGTCC	18	F	4
4666	29838	AGTTGGTGATGTTCTGCTTGG	GTTGTTTTGCTGATCCTGTACG	18	F	5
4670	33814	CAGTTTGTTCGAAGGTCTCAGC	AAGTGGTTGGATGAGTAGACGG	18	F	7
4672	28399	GCTTCATGTACGCCTTCATCC	GAAATCCACAATGATGACCAGC	18	F	8
4673	39348	ACTGGAGCCCTATGATGAGTCC	TGAATATTGATCGAATCCCTGG	18	F	9
4674	37856	AAAGAGGTGTACGAGCATAGCG	CGTATACAATGGTGATGACGC	18	F	10
4675	31899	GTCTTCATACTGCTTGGTCCG	CGGAAAGTCATATAGTCCCAGC	18	F	11
4676	33815	AGGATTGTCAGACATTGGTGC	CTATGGGTTCCCAGTTCATTCC	18	F	12
4677	39039	AACTGCCATCGATGAACTCC	TAGCCAGAAGCAGGAGAAGTCC	18	G	1
4678	30778	GCTATACCGCCCCATTCC	TTATTTGGGTCTATCCATTCCC	18	G	2
4679	33816	ACAATTGGGTGTGAATCCTAGC	ACCCTTTCGAACATATCCAGC	18	G	3
4683	37857	TATGTGAACATGTCAAAAGCGG	CATCACAGAATTTGAGTCCTGC	18	G	4
4684	35966	ACAGAGCTGTTGACTTGCTCG	ACTATCGCTGAAGGTACGATCC	18	G	5
4685	39349	GGAGATAGCCGAGATAATGACG	GACTTTGTTGAACTGCATCTCG	18	G	6
4686	38739	CTGGCACTTTGATGATTACGG	AATAAATGTAACAGCTCGGTTGG	18	G	7
4694	1185	ACGAACAGACCCTACAATCTGG	TAAAGGAATATTTCCGTGCTCC	18	G	8
4696	2789	AGCATGCCGACTTCAAGG	TGTGTGAGTGTGTGTTCATTGG	18	G	9
4697	28869	GTTGAGGTGGACAGGAAGTACC	GCTGAAAGAATGGCTTAAATGC	18	G	10
4698	10453	GAAATTCCAAGCTAAAATCCCG	TTCTCTTGTTATTTCGAACGGC	18	G	11
4700	11260	TCCTTTGATATTGGGGAGTACG	TTAATGTGGAAACTGCATACGG	18	G	12
4701	28868	TATTCAGGAGCTTAGGGAGACG	CTTGTCTTTTCCAATTTCCTCG	18	H	1
4703	38742	CTACATCACACCGTTTACCACC	ATTGCAGCTTCTTTGGTGTAGG	18	H	2
4704	39029	AAGATTTTCCGCTATTTTGCC	TATGTATTTCAATGTGCAGGGC	18	H	3
4705	32339	TCGATTAATGGTAGTGGATTGC	CGTAGTTGCTTAAGTTGCTGCC	18	H	4
4706	37862	TATCAAGGTCAATGTCGATCCC	ATTAAGGGTGTGGTTCAACTGG	18	H	5
4707	35036	TGGAGGTGAACGAACTAGAACC	CGGAAACTTTTTGAAGAACTGC	18	H	6
4709	32169	AAGCACCAATCGATGAACTACC	ATCCTGATCGGTGGTAAGTGG	18	H	7
4713	32342	GACGACTGTGGACACATTAAGC	TGATATTTCTCTAAACGTTGCTGC	18	H	8
4717	1320	GGCTATCCCAGCTATCTGTCC	CAGTTGGTAGAACTTCCGGC	18	H	9
4719	27508	AACTTTGAGTGTGCCGAGTACC	AATCCGGACACATTTGTTATGG	18	H	10
4720	14006	AGAGTATATTGCACGAGATGCG	ACTTCAGATACCAGTTGGGTGG	18	H	11
4721	39024	CTGTTTCATCGCAACTACAACC	ATATCCAGTGCTCCATTATCGG	18	H	12
4722	180	GAAATCACAAGTATGACCGACG	TGTGTACATTTCCTTTGGATGC	19	A	1
4723	39023	GATATTCGGGACTCCATTTACG	AGGTTCCTAAGTTTTTCCTGGC	19	A	2
4725	39022	AAAATGCTGGTAGAGGTCATCC	ATCCAACCAGGACCATTTGC	19	A	4
4726	31307	CTCCAATGTGACGGCTAAGG	AACATATACCAGCCGAAGTTGC	19	A	5
4729	36623	CACAATGCTGAGTTTGCTGC	ATGCAGGACAGAGAGAATACCG	19	A	6
4730	39355	GCGCTGAGTTACTACGACTGC	AGATCCAGAGTGCTTAACCTGC	19	A	7
4733	38744	CAACATGATCAGTTCGGTGG	TCGTAGTTGAGATTGACATCGG	19	A	8
4735	34912	TTACAACAAGATGAACAAGCCG	AAAACGTTAACATTCGTCTGGG	19	A	9
4738	32347	AACCTGCAATTCGATGTAAAGC	CGATCATACTGATTCTAGCCACC	19	A	10
4742	30786	TGCTGTGATAACTCAAGCAAGC	ATGCACGGTCTTGTTGTACTCC	19	A	11
4743	39357	AAATTCTACTGCGTGCCTATCG	CTCGCTCCAGGTAAATGCC	19	A	12
4746	29003	CACTCCTTGGATAGCATGTCG	CAGATGAACAAGTACTGTGCGG	19	B	1
4749	31308	CCTGTACACATATGAAATGGGC	TCCTTGATGGTAGTTGTGATGC	19	B	2
4750	34134	ATTTTAGAGTTACGTGGCTCGG	GGTTCTTCTTCCTCTTGTTGGC	19	B	3
4751	32348	CGGAACATCTATAACAACGACG	ATAGTTATTGGGCTGTCCCTGG	19	B	4
4752	34733	CTGGAGGAGTTGTAGGATACGC	TACTTGTGGACGACTACCTTCG	19	B	5
4753	36622	AGCTGAGGGTGTACATCGATCC	ATTGATGTCGTAGATGGCAGG	19	B	6
4755	38747	ACCAAAGAAACTATCACGAGCG	ATGAAAAAGTAGTCCCACTGGC	19	B	7
4756	30788	GCAAAGAGAAACAAAGCAAAGC	CTCGTTTGGACCTTGAAGTGG	19	B	8
4757	27584	TTATTCGTAGTGGAACTGCTGG	TATACTTCCCGCACTGTAACCC	19	B	9
4758	11584	GAATACTTCACCTCCAGCAAGG	ACATCCTCAGTCAGGTTGGG	19	B	10
4759	39359	AAGATCGTAATCGTCCTTAGCG	GAAGCGAATTTGATATTTTGCC	19	B	11
4760	11206	CAATTTTTCGTTGAGAGCTGC	CAAAACCGAAAATAAAATGAGTCC	19	B	12
4761	1323	AAGAGGAGCTAATGATGTTGGG	GCGTCTAAATAGAAGCGTTTGG	19	C	1
4764	31310	CAGCCACCTATCGTTTAATTCG	ATTGATGTAGAATTTGTTGCCG	19	C	2
4766	27546	CTCTCGATTTTTCGATTTTTCC	ACGCCTTTGAGAAGTTGTAAGG	19	C	3
4767	28902	TATCCACTATGGAAGTGGAGCG	ATGAATCGAAGGAGTTAATGCG	19	C	4
4769	35600	CATCTCGTATTACATTAAGCGGC	GCCTAGAAATGATTTTCCAACC	19	C	5
4770	38751	TTCTGTACGTCTCGACGGC	CTTGTTCCCTAGGATGCTGC	19	C	6
4774	39360	ACGTCAATTAACCTATGCTGCC	GCCCTGGACTATAACATATCCG	19	C	7
4775	31312	GACAACCGCTGTACGAGATACC	CATAACCATTTGTCTTTTGTCCG	19	C	8
4778	27600	CGATAAGTTCTACTTTTGCGTGG	AGGTCTCCTTCTCCTCGTCG	19	C	9
4780	35602	GCTGAAATATGACCTGAGACACC	TAGGAAATAGATGATCAGGGCG	19	C	10
4781	35043	TTATAAGAGGGCTGACCTTTGC	ATCATTTAGGCTACAAGCGTCC	19	C	11
4785	31314	GAACTAATTGAACGTCTCTGCG	TGGAAGTATGTTCAGCATCAGG	19	C	12
4787	39572	GTTAACAACACGGAGATCAACC	TCAAACTCACCCCATGTATCC	19	D	1
4789	30792	CTGATCACCCACAACGAAGC	CAAGAGATCCAGCTTGGTGC	19	D	2
4792	39016	CTATCTCAGTTGCGAGGTTGG	GGGTATGTCTTTCAGTTCGTCC	19	D	3
4793	28514	AACCGCTACCTACTGAATGTGG	AGAATGAAGTCTTTGCCGTAGG	19	D	4
4796	37872	GTGTTGGGTAGCCAGAACTACG	TAGTATCTCCTCGCGGTCTAGC	19	D	6
4797	34909	GGCATCCTAATGGTCTACTCCC	ATGATGTAGCCCAAGAGACAGC	19	D	7
4798	34213	ACTCTGGCCAACTCCTACAAGG	CAAGATAATGTTGTCCTCGGG	19	D	8
4799	11823	TTGAAGCCTTTTATCGATTTGC	TCTGGAAATACTATGATCCACGG	19	D	9
4800	37874	ATCTACGAGGTGTACGGAAAGC	ATGTCGAATTTATAAGCGCTCC	19	D	10
4802	34215	ATGCCCTCCAATGTTAACTACC	GCATTTAGTATGTCCTCCGACC	19	D	11
4803	39015	GCCACTCAATACACTGCTATGC	GCGTATTATATTGCTCAAATGGC	19	D	12
4804	32178	ACTACTGGAAGCCACTCTGTCC	CAAATCCAGGTCATGCAGC	19	E	1
4806	35048	ATCAGTTACAAGTCCACGGAGG	GAATTTAACGAAGGCTGTACCC	19	E	2
4810	37994	TGATTATGTCCAACTACGCACC	TTTCATTGCGTAAGTTGACTCG	19	E	3
4813	39013	GCAGTCCAACATCCAAGAGC	GGATTCTTGTAGTCGTCGATGC	19	E	4
4815	39568	ACAGAAGCTGGGAATAGAGAGG	CATGTATACGTCTGGCTTTTCG	19	E	5
4816	22987	TCAACTTCGTTGGAAAACTGC	ATAGCCACTCTTGGCATTATCG	19	E	6
4817	10278	GACGTTCGACTACAAGATTCCC	CAAAGTCCACGTCCTTGTAGC	19	E	7
4820	37876	GTAGTTTCCGTATCCAACCAGC	ATTGCTGGTGTCTTTGAATTGC	19	E	8
4821	23479	ATTATTCTCCCCATTCTCCTGG	TAAAACTTATGGTCGAAAGGCG	19	E	9
4822	31220	CTGATCCTGCTTTCCATTTACG	AAGCCCATAAATAATATGGGAGG	19	E	10
4824	182	AACAGGCTCAGAATCGTTCC	ACTAGATGCTCCTCCACCAGC	19	E	12
4825	37010	GTCGATTTTTATTGGTCCAAGC	GTTGACGATCACAAATGTCTGG	19	F	1
4826	32618	CTACGATCTATCCGAAGCGG	TATCGTACAACTTGCGTATGGC	19	F	2
4827	34225	AGGATGATGGAGTCATCAATGG	AGAGCAGAAGCAAGGAGATGG	19	F	3
4829	30796	GCAAGACCTACAAACTTCTGGC	ATTCGAAGTACCATCCAGATCC	19	F	5
4830	37996	GCATCACATATGCACTGATTCC	GGTCAGAGTGGCATTATCCTCC	19	F	6
4831	40233	AGTGGTCTAGTCAAAAGCTGGC	AAATACTTAGCAGGCTCAAGGC	19	F	7
4836	38762	GAGGTACTCCCAAAAGGGTAGC	AGATTAGATGCCTTGGTTGAGC	19	F	8
4839	32187	CAGTGCAATTAATGTCATACGC	GGTATGTTAATATCGGGCATCG	19	F	10
4840	33840	AAGGACATATACTGCGAGGAGC	GCTGCTTTATTTCATCTTTGGC	19	F	11
4841	32622	GGTATTGTGGGTGGTAGTTTCG	ACCCAACACATTACCATGACG	19	F	12
4842	36620	TAGGCTTCCTTACCATCTGTCC	TTGAAAGAGATTACAATATGATGCG	19	G	1
4843	4117	TGAAGCTTGAGAAGGATAACGC	CAGCTCGTCTTCAACGAAGG	19	G	2
4845	38764	CACCTGCTTGCCTTCTATACG	CACATATGCGGATAGATTCTGC	19	G	3
4847	34229	GTCACACCAGTCAAATTCCAGG	CAGTAATCCTGTCCTTTCTCCG	19	G	4
4848	37998	ATGGCTAGATAAAATGAACGCC	GAGACTATTCCTCAAAGCCAGG	19	G	5
4849	39566	TATACACTGGACCCAAAGAGGG	TCGATCTCGGAGTACATCTTCC	19	G	6
4852	29121	ACTACTGGAGGGGATCATTTGG	GGAATTGGCTCGAATGGG	19	G	7
4853	34230	TTGCGACTAATCCAAAGAGTCC	CCTGATCGGATCCAGTAATAGC	19	G	8
4854	38766	TGAGTGAGAGTCCCGACTGG	CGCTCTGAGTAGACATTGTTGC	19	G	9
4858	37011	CGATATAGATCTGTGTGGACCG	GTGATCTCCTTGCGTACATCG	19	G	10
4859	35049	CTCACGAGTTCGGTCACTCC	CTTGGGATAGCTAGCCTTGACC	19	G	11
4860	37999	CCTTCTATGCACTATCGGAACC	ATCACAATTCTTTGGATCTCCG	19	G	12
4861	39363	AATACCAGTGCAAGGATCGC	ATTCACAATGGAGGTCATTTCC	19	H	1
4863	20910	ACTACGGTGAGGTCAACAACG	AATCTGTTTATTGATCGCTGCC	19	H	2
4866	34232	GCAGAGAGGATAGCTAAGCTGG	CTACATTTGGAAATCGTCACGC	19	H	3
4867	40239	ACTACTGATACCGAAACCCTCG	GACACACAATCTTTGTTCCTGG	19	H	4
4869	39567	CTACTTTGTCGAATGGATTCCC	TTGGTACTCGGATATCAGATCG	19	H	5
4871	35050	AGAAGTTCATCGTGGAGAGTCG	ATGAAGCGGCCTAACTTGG	19	H	6
4872	30799	AAGAGGACTTTTATTCCATGCG	TTAATATGAACAGCCCGTTTGG	19	H	7
4875	30801	CAGCTGAGCTACAAACACTTCC	ACTTGGTTTCCATTGAAGTGGG	19	H	8
4878	34237	TACCCAATTCGTTGAGTTTTCG	TGAATGATGGAGAACTTGTTGC	19	H	9
4879	27375	GACTTAAAGGCCGTGAGAACC	TAATAAGCAGCCACATTTTGGG	19	H	10
4881	287	CTGAAAAAGAGATCTCCAAGCC	GTTTTGATCTTCGATACCCAGC	19	H	11
4886	28382	GGACAGTTTCAAGCCTATCTGG	GAAGGAGCAGCCTTTGTAGC	19	H	12
4887	31318	GCGTATCTTTACTGGGATCAGC	CAGAGTGGACATCTTCAAGTGC	20	A	1
4889	4009	TATCACTTCCAACTGAACCCG	GATTTTAAACGACAGCATGAGG	20	A	2
4893	36616	GAGGTAGCTGCAGCAAATGG	GTCCAGGAATTTGTTGTAGTCG	20	A	3
4894	1991	ACAAGCTAGACTTCAAGCAACG	AGCAATCCTGAATGATGCG	20	A	4
4896	31319	GAGACCTCCGGCTACTACTACG	GTCCACGTAGTCAGATTCATCG	20	A	5
4897	5593	GTTCATCAAGCTGAACAAGGC	TCTCACTGTTTACATCGAACCG	20	A	6
4899	11693	GATTTGCAGGATAATCTGGAGG	GAGCTCATGTTAACCACAATGC	20	A	7
4900	24958	CTGCCCAAACTTAAAGGTATCG	TAGTACGTTATGTCCACCTCGG	20	A	8
4901	32194	ACGACTGGAACAACAGATCTCC	CATGCTTGGACTGAAACTTGG	20	A	9
4903	34240	GATATTTGTCTGGAGGACTGCC	TTCTCAGATTTACTGAGTGGCG	20	A	11
4904	3151	CGATAGCGATGTTACTGTGTGG	AATTCTTCTCCAGATAGGTGCG	20	A	12
4905	34135	ATGTACATTTGGCCTGAAGTGG	GACAGATGTACTTATGCTTGCCC	20	B	1
4907	39010	GCGTAAGGGCTATCTAACATGG	AGATTATCAGTTCCAAGCGTCG	20	B	2
4908	32195	GTGCTGTACACAGCGATGG	CAAAGGAATTCACTCGTTTTCC	20	B	3
4909	40294	TGATCATAATTGGGCAGAAGG	CGGTCACAATGTAAACACAACC	20	B	4
4912	32198	GAACACAAGGAGTTGAAGACCC	ACCCCTTAGATTTTGTTGAACG	20	B	5
4914	36436	TTCATGATCAAAGTGACCTTCG	GTCCAGATATTTCGTGACTCGG	20	B	6
4916	4419	CAATTAATTATTGCCACTCCCG	TTCGATGCAAGTATGTCTCTGC	20	B	7
4917	39003	TTGCAACCTGATTGTCTACCC	ATGCAGGACAGGACCACTACC	20	B	8
4918	3274	TGTGTTTTTCGTACATTTTGCC	TGTGTTGCACAGTATATTCGCC	20	B	9
4919	39001	AGTGTATTTAAGTGGCCAAGCG	CTGTGTAATCTGCTGCTTGAGG	20	B	10
4920	533	AATGGGACACCAACACTAATCC	TATCCAATCAACGTACTTGCCC	20	B	11
4921	16701	AGTGCTCAAAGACCATACTGGC	TCAATGGGCGTTTTTATTTACC	20	B	12
4923	38319	GCCAAGAACTTCATCTACGAGC	CAATCGCATGTATTTGGTATGG	20	C	1
4924	29079	ATATCCATTGAGTGGAAGCAGG	GTCGTCCAAACTGAGATTCTGC	20	C	2
4925	36614	AGCTGAACAAGTACAAAAGGGG	ATTCTTCAAGAGCGTATCCTCG	20	C	3
4926	10407	AATCTCTTGTACTTCGCCAACG	AATTCTGACCGATGAGTTCAGG	20	C	4
4927	34139	ACTGGACTACAATAGCACCACG	TACTTTGGTGTACACACTGGGC	20	C	5
4928	27556	ATCTATCTGTCCTGCATTGTGG	AGAATGTAGAGCTTCATCTGCG	20	C	6
4931	38320	GATCACGTCAAGTACATTTCGG	ATAGCTGAGTGGAGGAAGGTCC	20	C	8
4933	36615	TGGAATCCAGTCTAAAGGAAGC	CTCTTATTTTGCCTCTTGCCC	20	C	9
4934	221	GAACGATGACACTGGATCTGG	CTTCTGCGACAGAATGAACG	20	C	10
4935	28897	GACTCCTCGATAGCCATTTCC	ACTTGCTTACTTATGCGAATGC	20	C	11
4936	38768	TTTAAGTTTCGAGAGACCTGCC	GGTACTCGATTCTACAGCCACC	20	C	12
4937	30808	CATACCTAGAAGCCATTGGAGG	AAGCTCTCGAGGATCTTTTGC	20	D	1
4938	21750	AGGAGTTCTCTGAATTAGCCCG	GCATCCAGGCTTCTATGTCG	20	D	2
4942	35960	CCATGAAGACCATGATTGTGC	TCTGCTGTATTTTTAGCCAGAGC	20	D	3
4943	29006	GACTCCTCGGAAGATAGTTTGC	TTGAAGGTGAAGTAGTCGTTGC	20	D	4
4944	26084	GAAGGAGAAGAATCAGTTCATCG	TATACGCTTCATACGTTTTGCG	20	D	5
4945	34137	GCGCAAAGGAGATTAACAGC	GAGCTCTTGCTGGGTGTTAGG	20	D	6
4947	31321	GGTCAAGACCACAACAACTGG	ACAGAGCTTCTCGTATCCAAGC	20	D	7
4948	23479	AGTTGGCTTATCAGCAACAGG	CGGAGGTATCATCTCGTACTGC	20	D	8
4950	36587	TAGCGATATCGAGTTGTGATGG	ATGAAAATCAGGCGATTATTGG	20	D	9
4952	5677	TCCGATATCCCTTATTGAGTGC	TTTGATCATTTTTCCTTCATTACG	20	D	10
4953	32204	GAAGAACACCATTAAAATCGGC	TAAGGATTCCATAATGCACGC	20	D	11
4954	34258	AGCAGGAGAAAATCGAGAAGC	AGATTTGTGACCTTGTCCACG	20	D	12
4956	39370	AAAGTTATGGGCCTACTTCATCC	CTGCGATCGAGCATCTTATAGC	20	E	1
4957	32205	ACATTTTCCACGCATTTTGG	TTTGTACTTGATGTCGAGTCGG	20	E	2
4960	39371	GGCTACAAGCAGGACATTAACC	GAAGCTTCAGGAAGTATGGTCG	20	E	3
4961	38770	GATTTCCCACTTCTACGGTGG	GAATTTCATGACAGCTCATTGG	20	E	4
4963	39561	ATACAACATTTGCGTCAGTTGC	GTCATATTGACACCCACACTGG	20	E	5
4965	2673	AACACTCGGCAGTTTCAGTAGC	GTATGCTGACTTCTGTCGTTGC	20	E	6
4966	34261	GGATATTCACAATTCCAATGGC	TCAGGGGTGTTAGTGGTACTCC	20	E	7
4968	32214	TTGCACAAGATCTTCAATGAGC	GTATATCGTAGTGGCCTGGTCG	20	E	8
4969	31902	GACGGGTTTCGTGAACGC	TTATTGTGGAACTTAACCAGCG	20	E	9
4971	31903	GATACCATTCCAAAGATGCTCC	ATCTTCGACTGAATGTCGCC	20	E	10
4972	32217	TGATAAGTTACGGCAAGGTGC	TACCAAAGGTTTTCAGATTCGC	20	E	11
4973	38772	ATGAGCAAAGCAAAGAGACAGG	TCGGAGTGAATCTCATACTTGG	20	E	12
4974	11577	AGCTGTAGTTAAGGATGCTGCC	ATAATATATTGTGATCGCCCCC	20	F	1
4976	39559	ATTTGGTCCCTAAAGCAAATCC	ACTTGATGGCAAATGACACAGC	20	F	2
4977	15400	CAGCAGCAGCATCAGTTCC	CTCCCTTTATTTGGTTTTCTGG	20	F	3
4978	20633	ACATTAACATCTGCCTGATGGG	GATTCCCAACAAGTTACGTGC	20	F	4
4979	38398	ATCTCTGGATTGACTGGAAAGC	TTCCTTTGATCTGGATCTAGCC	20	F	5
4980	39558	CTTTGAGACTCCGCTGATGG	TTTAACTTGCTTCATGCTTTCG	20	F	6
4988	32372	GACCGTTTGTCCATTAGTTTCG	CAGGTCTTTTCGACCTTAAACC	20	F	8
4989	34268	TCTACAAGCGAAATGAGACTCG	AGAGTTCGACGATGGACATAGG	20	F	9
4991	30817	GGAAGAACACTGGAAATAACCG	GCGAGATGTACTTCAGGTTGG	20	F	10
4994	26409	CTCCTCGTATTATCATGATCGG	ATATCATATTCGCATGTGTGGC	20	F	11
4995	32219	GAGTACCTTATGCGTCAAGTGG	GACACATACTGATGGGACATGG	20	F	12
4995	32219	GAGTACCTTATGCGTCAAGTGG	GACACATACTGATGGGACATGG	75	F	8
4996	34271	ACTGACGTGGAGGTACAGAAGC	ATTTAAGAGCCGTCAACTTTGC	20	G	1
4998	36612	TTCTACTCGACCATCTATGCCC	CAACATGGTGATAATGATGATGC	20	G	2
4999	29505	AATGTTGCTCAATGTTTTGCC	GTTTCATGCTTTCGATTTACGG	20	G	3
5000	27948	AGACAATGAGGACGATGATGG	ATCCAAGGTGAATCATAATGCC	20	G	4
5001	31322	GAACACGATCTCTATGTGACGC	GTCAGTCTCGCCGTGTAGC	20	G	5
5002	34275	GAAGTACCTTGGTCTCTCCCG	ATGGCTACTATTTCCAGGATCG	20	G	6
5004	30820	TAGCGATATAAATAATGGCCCG	GCTTCACCATACTGGGAATAGG	20	G	7
5009	27572	TTGTGCTCTTATCCGTGATACC	TGGAAAGCCTTGACAATAGACC	20	G	8
5010	30821	ATGAGCGCTCCTCCCAGT	CTGGAGATGGTGGCTCTGCT	20	G	9
5013	38396	GCCTACTCCTTCTACACATGGC	TAAACTCCAGCAGATCCACTCC	20	G	10
5014	29687	AACTGAAGTTTGCGAAGAAACC	GCTGTTTTTATGCCTGTTTCG	20	G	11
5017	39553	CAGTCACAGCGAAAACGC	CACATCCAGGTTAATGGTCTCC	20	G	12
5020	20503	AGGCCAATGGAGACATAAAGG	TCCAGATAAGCAGTCTTTTGGG	20	H	1
5021	35944	CTGGGACTCATCCTCTGTCC	GTACATTTGTTGGCGGTGG	20	H	2
5022	32225	ATCGTCGAACATAGATGGGG	CAACTTCTCCAGAACGAACTCC	20	H	3
5023	38774	GAACAGGAAGTGCTCAACTGG	GTTTGGAAGATCTCCTCCTCG	20	H	4
5024	39373	AAATCCAAATTTTAGCCCAAGG	TATCATTTCCTCGATCTCGTCC	20	H	5
5025	32224	CACTGATATCACCGGATTTGG	CAAAATTATCGCGTGTACAATAAGG	20	H	6
5026	35945	AGAAAGAAATGCAATCTGTGCC	ATAGCTCCTGGCTGGTTTCC	20	H	7
5027	36579	AGTGGGTCGCCTAGATTGTACC	CTTATCCTCCTGTACCACAGCC	20	H	8
5028	39358	ATTGGTCCTGAACTGATGGG	AAAGAACATTGGACACGATGG	20	H	9
5030	38776	AGAATATCCAAAAGTTTGGCGG	CGAAGGATGTGAGAAAATTTGG	20	H	10
5032	26309	CTGAGACATCTTCATCACCTGC	TTACTCAACGTGAGAGTTTGCG	20	H	11
5033	28744	TACCGTCAAGGATCCACTTACC	CAACTTGGGGATAAGGTACTCG	20	H	12
5036	28743	TAGAGAGGATGGCTTGATGTCC	TTTGGAAAATGCTTTCTGTGG	21	A	1
5037	32222	CAGATGTCGAGGACAAAGAACC	TCAGAGGTAGTGTTTCCAAGGC	21	A	2
5038	38324	CCTAAACCTCCTGCTACACTGC	AACCCAGAGCTAACATCATTCC	21	A	3
5041	31309	CTCCAGAGGAATCTGGCTCC	GTATTTGCAGAAGACCGAGAGG	21	A	4
5042	39354	TTACTCGGCTTTCGTGTTCC	GCAAAGATCGTGAAGTCATCC	21	A	5
5044	38326	AAAGGTTGGTGTACACATTTGG	CAGTCGATATCCTGTGAGACCC	21	A	6
5045	32229	ATTCTGTTCGCAACATCAACC	GGGCTGATGTATCATTATTCGC	21	A	7
5047	37008	TAGAAGTGTTAACATCACCGGG	TACCACCAGGTCACTTAGCTCC	21	A	8
5048	36437	CTTAGCCTAGCAGTGCTCAACC	ATTGACAACCATTGACTCCTCC	21	A	9
5053	39352	CAGTTTGACAACATTGGAATCG	ATGCTATTAGTGTTGTGGCTGC	21	A	10
5055	163	TATGAATCCATCAGGGAGAAGG	TTTACCAGTCATTGGAGTGCC	21	A	11
5058	4586	GGAGGTAACACAAACAGTTCACC	AATTACATTCGAATCATTGCCG	21	A	12
5061	28388	ACTGCAGTACGTGACGCTGG	CACTCAGATCCAGCATGGG	21	B	1
5063	38327	GATGAAGACAGTCCCATTGTCC	CAGGTGTCTGTATCTCCACTGC	21	B	2
5064	35947	CTCAACTTTTACGATCCCAACC	GAAGCTCCACGTAGGTCATAGC	21	B	3
5065	34145	TCAGAAGAGCACTAAACCTTGG	GTTAGTCCGTTGGTTCGGG	21	B	4
5068	35951	ATCGGTGACTTAATCCTGAAGC	ACTCTGGAAATACTTTGGACGG	21	B	5
5069	14143	GGAGCGATTTCCCTACTATCG	GTTTCCGGGGTATACCAACC	21	B	6
5071	39347	GAAGACATCAACGTGGAGAGC	CGTACACACAGTAGTTGGTGAGG	21	B	7
5073	38331	GTGAAAGGTCACTGGCAGACC	CTTGGTCTTCTCTACTGGTGCC	21	B	8
5075	32464	CCAACGTAATGACCATAAATCC	GAGCATCGATCTTCAATTTTCC	21	B	9
5076	11589	ACGATAGATGAGTGTGTTTCGC	GAAATTCATAGCCTGTCCTTGG	21	B	10
5077	38786	GCGAAATCGAAGTTCTACGG	TTGAACTGACACTCGTACTGGC	21	B	11
5078	37005	CCCATGATAGCCACTCTAAAGG	GAGAGTTCCGTGAAATCAAACC	21	B	12
5083	38390	CTAAGGTTTCCCTTTGTCCTGC	TGTGATTCTTCCAGTGACTTGC	21	C	2
5085	38788	ATCTGAAGAAGTACGAGCTGCC	CCACATCCCTAGTGTTATTGGG	21	C	3
5087	35953	AAGCCCTAAAAGGTGTTATCCG	CTAGTGTCCCCAGAAATAAGGC	21	C	4
5091	32234	GGAATGGTACACAAACAGCTCC	GCTTACACATTCACCCAGAAGG	21	C	5
5093	35954	AGCTGAAGATCGACAACAATCC	CGAGCTGGTTCCTAATATGTCC	21	C	6
5094	32640	TTGACTACCTGAAGAAGCAGGG	ATTAGGTCTTCCCTTAATCGCC	21	C	7
5096	32234	TGCTATATCGACACCAATTTGC	GGCTGTTTCTGAAAGTTGATCG	21	C	8
5098	34300	AATATAATGGACCACAGACGCC	CTGCAGCTGTTGTTAAGATTGG	21	C	9
5099	11666	CAAAAAGCAAAAATTACGGAGC	TATTTTGGTTTGTTCGTTGTGG	21	C	10
5102	413	GATGGTCCCAAGCTAAGTGC	CTTCCCAGGTTAAACGTAATGG	21	C	11
5103	36784	GATGGCGATACAAAGAACTCG	ACCACAAAGTTTCGATAGTCGG	21	C	12
5108	32236	TCGTCTGATACCATCTTTCACG	TTAGCTCCATCGGTAATGTGC	21	D	1
5109	3044	CAGATCACGAACAGTTTCGC	CTTGGCTTCATTGAGTTGACG	21	D	2
5110	32642	CGTTATTCAGATTACGGATCGC	GTGTCCCGTGTTACAGTTCTCC	21	D	3
5111	39343	GATATCAAGTTGTGGGAGGAGC	TAGAGCCTCATCGAAGTTCTCC	21	D	4
5112	39341	AGACATTGGTGGTTCCATACG	GGGAGAACTGTGAAAGAACAGC	21	D	5
5114	36460	CAGGAGATAATTGAGCTGGAGG	CTTGAGATCCCACAGCTTTACG	21	D	6
5116	39339	GTCCAGGATCTTTCCCATCC	AAACTGTCGCTTGAACTGATCC	21	D	7
5119	3031	TTGTACGTTAAGAACCTGGACG	ATAGTTGGAAGTACGCTGCTGG	21	D	8
5121	39337	TATTCGACTTCCAAGCTCACG	ATTTGTCTGCTTATCATGCGG	21	D	9
5122	32471	GTGATCAATTTCGAGTGCTACG	TCGTTTAGGGACTTTTTGATGG	21	D	10
5124	34305	TACCGCTTTGATCTGAATCACG	ACATAGCGTTGCATATAGTCGC	21	D	11
5125	2938	ATCAAGCATCTGTGCTACTTGG	TGAACTTTTTCTCATCCACACG	21	D	12
5127	39335	ATCGATCGGGATAAGGATTACC	CAAACAGATTGCAGTAGTTCCG	21	E	1
5130	37000	AGGATCGATATTTTGACCATGC	GTAGGGATAACTGAGCGTCACC	21	E	2
5133	28789	AAGATCGATAACAATCCGTTCG	ATTGCAGCTTGGTTCTTAAACG	21	E	3
5137	36778	ACCTGCTATATGTCTTCGAGCG	ACATTCGTCAAAAGAATCCTCG	21	E	5
5140	34314	GAAGGATTTTCTCATCAGCAGC	AGGTGTGAAACACGCTCTTCC	21	E	6
5142	32470	AGTGCGATCCTCTACTCCAGC	CTTGTTTGTGCGGTTATTAGGG	21	E	7
5144	35957	GACTACACCCTCGTTCAACTCC	AGAAGGTTAAAAAGCCAAGTCG	21	E	9
5146	35617	AAAGCCTAAGCTAAGGAGTCCG	GTACTGTGCATACGCTTGTTCC	21	E	10
5149	31904	TGTATATCAATGCTCAGCTGCC	TGATTGTTATAAGTTGTGGCCG	21	E	11
5150	35620	GATCGTGAATGGGAGAATAACG	AGTAGTCCTGGAAACTCTTGCC	21	E	12
5154	34333	AGTAACGTGGACTTCGTCAACC	TAGCTTAAACTTGATGCTTCGC	21	F	1
5155	31905	CCATCTGAGTTCCGAAAATACC	CTTTCAGATCGGTTAAGATGGC	21	F	2
5156	31326	TCATCTACTACACCACCCATGC	AAGTGCAGACTCGTCTTGATCC	21	F	3
5157	36575	CAGTTGTACGAACTCTCGGAGG	ATCTTCGGATATTGTGTTTGCC	21	F	4
5160	31906	CGATGTGTTTCGCTTCTGG	GACTAACTAAGCTCGACCCACC	21	F	5
5161	36573	TTACGAGAAGGAATTCAGCACC	CAAACATCGGAGATTTAATGGG	21	F	6
5162	30828	CTTTCAATACGGAGGAGATTGG	TATCCTGAGAACCAGGAACCC	21	F	7
5163	13347	GACTGGCTTTCAAGGTTCTGC	ACAGTGTATTTCTTGCAATGCC	21	F	8
5164	34335	AACAACACGTATCATGTCGAGC	AGTTTAGTTTCACTTGTCGCCC	21	F	9
5166	38338	CAACCAATCTCACATGGGC	ACATAGTGTGGCTGTGATAGGG	21	F	10
5167	38038	GGAGAACTTTGTCCATCTGGG	ATCTTGTCGCTTTCGTTGAGG	21	F	11
5168	32246	GAATCACGTATCTCCATTCACC	CTAATTACGCCGTTTTCGCC	21	F	12
5169	38477	CAGAGCTCATCTTCACCAAGC	CTTGATGAACGGGTACTTGAGC	21	G	1
5170	27835	TCAATCAAACACACAAAAACCC	TTTGAAATGTGAACAGAGTCGG	21	G	2
5173	116	CTAAACTGGAGGAGGGTTATGC	CTTCTCGATTTCGTTGACGG	21	G	3
5174	34345	TTCATTGAAGACCCCTATCTGC	TTTGGTACCTCTACTTCTATGCCC	21	G	4
5178	47	CATCACACCTTCTACAACGAGC	CACAGAGTTGGCATACAGATCC	21	G	5
5179	19949	TAAGAATCGCTATACCAATCGC	GAGAAACTATTAGTCGGGTGCG	21	G	6
5181	31909	TCAGACTGACAAAGGGCTACG	CGTCTGTAGACCATTTAACGCC	21	G	7
5182	28410	GAAGCAGAAATTATGGGTCAGC	TGAAACACGAGTTCAACAGACC	21	G	8
5183	22268	CTGCTGAAGATATGGAAGACCC	CTATGCACTTATCCATCATCCG	21	G	9
5187	35956	GAGGATCAAGATCAGTCGCC	GCTCCTTGTAGATGGTTGTTCC	21	G	10
5188	32247	CTCCGGCTTATCTCTTTCAGG	GATCCAAACAGGATTTAGTGGC	21	G	11
5190	34351	AAGTTCGTCAATCCGTTTTCC	CTTGCTATGCAAATTTATCGGG	21	G	12
5191	38803	ATAGACAACGTGATAGCGATGG	CTTCATCTTGCGTATGTTCACC	21	H	1
5192	19940	AGTTTAGACGAAGCCACCACC	ATGATGTAGGACCTGTTCCACC	21	H	2
5193	4915	CTATATGGCCTCACAAGCATCC	ACAGATTGGTCGTCTTATTTGC	21	H	3
5195	36995	CAGTGGAACGAAACATCAAGG	AATGAAGCTCTGAAAGATTGGG	21	H	4
5196	38039	ATGATTAAGGTCACTCGCTTCC	CTTTCGCGTTATTTATTGGTCG	21	H	5
5197	34147	GTGAAACTATCGATCCTGCTCC	AAGACACCACACCGAAGAGC	21	H	6
5198	32250	GGAGAGACTGTCAAGATGACCC	ATAGAAATTTGTGTTTTCGCCG	21	H	7
5201	20493	GAGAGAGAGAGAGAGAAAGCGG	CACGGATTTCAAATAGAGCACC	21	H	8
5202	32391	ATATTCAATCCGGTTAAGCACC	TAAATTGGGATCATTGCAGTCC	21	H	9
5203	27052	TCAAAAGTCACTACCGTTTCCC	TTATTGCGTCGTCATATTTTCG	21	H	10
5205	38344	GAATCCCTCTACAAATTCACGC	GAGGACAGTAGTGCTTTCCAGG	21	H	11
5206	23097	ATTGACTATTGACCGCTAACCC	TTTCATTAATATTTTTGCGCCC	21	H	12
5210	13763	CTTTACACCCCAGCGTAATCC	GTCAGACGATACTTAATGGCCC	22	A	1
5212	25574	GTTGAGACCGAATGTAAATCCC	ATTTGTTAACACACCGCAACG	22	A	2
5213	38345	AGAAAGCATAAGATCTCTGCGG	ACTGGAGGTAGAACTCGAGCC	22	A	3
5214	37891	AAATCGAGACCGACAAGACG	ACCTCGTTGAAAGTGGTGAGC	22	A	4
5215	17453	ACTGGTATCAGCGTAAGATGGG	GTTGAACTTACAATCGCACAGC	22	A	5
5216	24291	ATGAGTACCACACGGTCATGG	CTATCCTTGGAGGAATCAATGG	22	A	6
5219	36990	TACAAGGGACACCACCTAAAGC	CACTATGTTGATCAGCCAGCC	22	A	7
5220	38471	GTGCTCTCTCGGAAACTCTACG	GATTTGGATTCATCTGAGGAGG	22	A	8
5222	36570	GAGCAGACAGTCCTGAATTTCC	TCCGGTCATAATGAGTACATCG	22	A	9
5224	34354	CCGAGTTTCTCAAGTTGAATGC	ACCTTCCTGATTGTTTTTCTGG	22	A	10
5226	34355	GGTCATCTTGTCCATTGAACG	GTAACTGCATTGCACACGG	22	A	11
5227	21764	GATGGCTACAAGGTGTTCTATGC	CACTGTGTAGTAGCGAAGTGGC	22	A	12
5229	31911	CACAGAGAAGAAAGCCTGTTCC	CTCCTCCTTTTACTGGCTGC	22	B	2
5232	38045	ATGTTCCCTTCATCAAAATTGG	ATATTGTCTGCCAATTCCTTGC	22	B	3
5235	36565	CGCTAAAGTACAAGGCTAACGC	GGTCACAGGTCTCAATTTTGC	22	B	5
5237	38693	AGACGCACGGATAAGAACTACG	CGATCTCATCGTCATCATCG	22	B	6
5241	36564	GCTATAATGGATGGCTCAACG	TTGAACGTCTTGTGAAGACTGG	22	B	8
5242	37892	CTCTCCTCAAGAAGCAGTGGG	AACTTACACGCCTCATTTGACC	22	B	9
5245	38047	AGAACGACCCTTTGAGTGTACC	GTATAGGACTTCGAGCAGTGGG	22	B	10
5246	38484	TGTCCATCATGAATACCTTTGG	TCTGTCATCATCTGTTCGATCC	22	B	11
5248	20278	GCCTCACTCAAACTTGTCTGC	CACCTTGTTCGTTAGCTCATCC	22	B	12
5249	35625	CGGATAGTAGTTCCAATCTGGG	GCACACATTGCACTTGAAGG	22	C	1
5252	37894	TATGTGCTTGAAACAGTCCAGG	TGTGAGTACAAACTGCATCGC	22	C	2
5254	40383	CTGACCTTTTCTCTGGCTGG	TGTGGAGCAGGTAATCGTAGG	22	C	4
5255	38485	CCGCAAGTCAGATCCTATATCC	CTGGATATCCTTTAGCACATGG	22	C	5
5258	29148	ATCCCCTATACCTACACCCCC	CAAAAGAATCGGCATTCTCC	22	C	6
5261	31912	GCGAGATTGAGACGGATAAGG	CATGGGACTGGCATATACACG	22	C	7
5262	36988	TCAATCTAATCGTTGGAACCG	CAGAGATAGAACATTACGCGGC	22	C	8
5263	16070	GAACCGTCGTGATGTACGC	GAAGAGGAACAGCTACCACTGC	22	C	9
5264	14949	GAGGATATTACGAAATCGTGGC	CTGCTCCTCCAGTTTGATGC	22	C	10
5265	38486	GCTAAGCTACAAAAGCTCCTCG	TTCTTTTGGACTGGTACACTCG	22	C	11
5270	37897	AACTGCTACAGTTGCTCCACG	AATCAAACGGTGTAGCTCTTGG	22	C	12
5271	3942	ATGCAGATCTTCGTTAAGACCC	CTTGACCTTCTTCCTCTTGTGC	22	D	1
5275	24558	GAGTTCTATGGACGACCACTGC	CAGATGCACAGACAACATTTCC	22	D	2
5276	37900	GTGCGCTTTAACTATCACTTCG	TATTGTTCTCGAAATCACCCG	22	D	3
5277	25366	CGCAGAATGAGTATATGGAACG	TGATAACACCATCGTTTTCTGG	22	D	4
5278	38986	GCCTTCTATCTCTTCTTCGTGC	ACAGATACTTCTGCATCTGGGG	22	D	5
5279	14019	GTCCTACGTGATACCGATGACC	AACTCTTTCAGTTCATTGCACG	22	D	6
5282	36986	GATGCAATGAATCCCGTACC	ACTGATACCCATGAGAACAGCC	22	D	7
5284	36566	TGGTATTCCCGAGATAAAGACC	TAAGTTCGAAAAAGATCCAGGG	22	D	8
5285	38490	GCGCACAGTAAAGTTGTTAATGC	AAAAATGCTTGAGCCTTCTCG	22	D	9
5287	32477	GGACACCTACTGCTACTTTGCC	AGTGGATATCGTATGGTCAGGG	22	D	10
5288	35950	AGGAATACAGGAGAGTCTGGGC	CTGAATAACATGCAGAGCACG	22	D	11
5289	15282	CTCTAAGGTTGACGATCTGCG	ACATAGTACGCTGAATCTCCCG	22	D	12
5290	36772	CTATAGGAGTGCGGATTATGCC	AGCATTCAGACAAGATGTTCCC	22	E	1
5292	38491	CATGGAGGAAGCGTTAGTGG	GCCCTTGTAGAAATCCTTTAGC	22	E	2
5295	36449	TCAGTCCCTCCTTCAACATCC	GACAGTTGATCAGATTGTTGCG	22	E	3
5300	32243	CAACAATCTAACCGACACAAGC	ACAGTGTCCTTTGTGTCCTCG	22	E	4
5302	38351	GGTGAGACTCTTGCTGGAGG	GTATAGATACTCGGTGAGCGGC	22	E	5
5308	37908	ACTGCTACCCGTGACTCTGG	CCGTGGTCGAAGTAAATGTAGC	22	E	6
5313	32244	GAAAAACGAGTACAATCCTGGC	CTGATCCTGGGATAATGGAGC	22	E	7
5315	38984	GGATAACGACTTCCTACACCGC	GACAGCTCAGTGTGTGAAAAGC	22	E	8
5316	38704	ATATGATGCTCAGTGTTCAGGG	GATAGGGTGGATAAGGTTGCC	22	E	9
5317	32404	ACCAAGAATCACCACAAATTCC	CGCACAGAAACTCATTTACAGC	22	E	10
5319	38501	AGTACATTGTCCCGCACTTAGC	GCAGACCTGGGTCTTTAATCC	22	E	11
5320	1098	GAGAAGGATATCGTGCACTCC	TACGATAAACGTGACTTGACGG	22	E	12
5321	30575	GCTTACTTTTCCGGGTATTTGG	AAATGTTGTGGAACTCTCGTCC	22	F	1
5322	32253	CTGGAACGTGAGAGAAATCAGC	GCATGGTAATATTCAACGGAGG	22	F	2
5323	34362	GTCCCAATGAGGATCAGATAGC	CAACAGTTGTTGGTTGCTGC	22	F	3
5330	15268	TGTGTTCCTGAAAAACCTACAGC	TGGAAATATCGATTAGCTTGCG	22	F	4
5334	30577	TTGTCGTTTCGATGATTTATGC	TTGATTTGCTTTGAAATGAACG	22	F	5
5335	34365	TACGCTTCTCATGCTATTTTCG	AATTTTTGTTCATGGAATTGCG	22	F	6
5336	32409	CAGTTCTACGAGCCCACTAACC	ATAGTTTGAGCAATGGTCCTGC	22	F	7
5337	32249	ATATCAAATTCGAGACCATGCC	CTACTCCAGAACCATTCGTGC	22	F	8
5338	39129	ATGCCTGGAGTCACAGTAAAGG	CTATAGACCTTGGTGAAGGCCC	22	F	9
5339	34925	GTCACGTTGCTGGATATCGG	TAACCAATAGAACGACTGGTGG	22	F	10
[truncated: 5,218 more rows]
